# Supplementary material for: Quantitative proteomics of patient fibroblasts reveal biomarkers and diagnostic signatures of mitochondrial disease
Source: JCI Insight. 2024 Oct 22;9(20):e178645. doi: 10.1172/jci.insight.178645 (PMC11530135; doi:10.1172/jci.insight.178645)
Supplement: Supplemental data set 1 [file jciinsight-9-178645-s126.xlsx]

## Sheet: Data File 1
Supplemental Data File 1: List of Patients and Controls
Batch	Group	Sample	Sex	Status	Age group at death	Sequencing	Gene	Inheritance (variant type)	Other Genes	Inheritance of other genes (variant type)	Protein Detected in Proteomics Study (Gene; Other genes)	Age at biopsy	Age group	Biopsy result	OXPHOS defect	Notes	Decreased activity of mitochondrial CI (HP:0011923)	Decreased activity of mitochondrial CII (HP:0008314)	Decreased activity of mitochondrial CIII (HP:0011924)	Decreased activity of mitochondrial CIV (HP:0008347)	Decreased mitochondrial ATP Production‡	Lactic acidosis (HP:0003128)	Increased serum lactate (HP:0002151)	Hyperalaninemia (HP:0003348)	Hyperprolinemia (HP:0008358)	Elevated urine fumaric acid level (HP:0034648)	Increased urine succinate level (HP:0033092)	Increased urine alpha-ketoglutarate concentration (HP:0012402)	3-Methylglutaconic aciduria (HP:0003535)	Hypotonia (HP:0001252)	Muscle weakness (HP:0001324)	Other abnormal muscle physiology1 (HP:0011804)	Cardiomyopathy (HP:0001638)	Abnormal basal ganglia morphology (HP:0002134)	Abnormal cerebellum morphology (HP:0001317)	Leukoencephalo-pathy (HP:0002352)	Other abnormal nervous system morphology2 (HP:0012639)	Seizure (HP:0001250)	Intellectual disability (HP:0001249)	Neurodevelopmen-tal delay (HP:0012758)	Ataxia (HP:0001251)	Other abnormality of movement3 (HP:0100022)	Strabismus (HP:0000486)	Nystagmus (HP:0000639)	Optic atrophy (HP:0000648)	Other abnormality of the eye4 (HP:0000478)	Hearing impairment (HP:0000365)	Failure to thrive (HP:0001508)	Small for gestational age (HP:0001518)
1	CI	P01	M	deceased	< 1	WES	NDUFS1	Het. comp. (missense; nonsense)			Yes	0.21903	<2	Cx I	Cx I		1	0	0	0	0	1	1	0	0	0	0	0	0	1	1	0	0	0	0	0	1	0	0	1	0	0	0	1	0	0	0	1	1
1	CI	P02	M	deceased	≥1 & <10	WGS	FOXRED1	Homoz. (missense; missense)			No	0.30938	<2	Cx I	Cx I		1	0	0	0	0	1	1	NA	NA	0	0	0	0	1	0	0	0	1	0	0	0	1	0	1	0	1	0	0	0	0	0	1	0
1	CI	P03	M	deceased	≥1 & <10	WES	FOXRED1	Het. comp. (missense; missense)			No	2.10267	≥2 & <10	Cx I	Cx I		1	0	0	0	0	0	1	0	0	0	0	0	0	0	0	0	0	0	0	0	1	1	0	0	0	0	0	0	0	0	0	0	0
1	CI	P04	M	deceased	< 1	WGS	NDUFB7	Homoz. (splice defect; splice defect)			Yes	0.01916	<2	Cx I	Cx I		1	0	0	0	0	1	1	0	0	0	0	1	0	1	0	0	1	0	0	0	1	0	0	0	0	0	0	0	0	0	0	0	1
1	CI	P05	F			WGS	NDUFS8	Homoz. (missense; missense)			Yes	4.36413	≥2 & <10	Cx I	Cx I		1	0	0	0	0	0	0	0	0	0	0	0	0	0	0	0	0	1	0	0	0	0	0	1	0	1	0	1	0	0	0	0	0
2	CI	P33	F	deceased	≥1 & <10	Sanger Sequencing of NDUFAF2	NDUFAF2	Homoz. (nonsense; nonsense)			Yes	0.77755	<2	Cx I	Cx I		1	0	0	0	0	1	1	1	0	1	0	0	0	1	0	0	0	0	0	0	1	0	0	1	0	0	0	1	0	0	0	1	0
2	CI	P34	M			WGS	TMEM126B	Homoz. (missense; missense)			No	40.0274	≥10	Cx I	Cx I		1	0	0	0	0	0	0	0	0	NA	NA	NA	NA	0	0	1	0	0	0	0	0	0	0	0	0	0	0	0	0	0	0	0	0
2	CI	P35	M			WGS	NDUFV1	Het. comp. (missense; missense)			Yes	3.01164	≥2 & <10	Cx I	Cx I		1	0	0	0	0	0	0	0	0	0	0	1	0	0	0	1	0	0	0	1	1	0	0	1	0	1	1	0	0	1	0	0	0
3	CI	P60	F			WES	NDUFS6	Homoz. (frameshift; frameshift)			Yes	2	≥2 & <10	Cx I	Cx I		1	0	0	0	0	1	1	NA	NA	NA	NA	NA	NA	0	0	0	0	1	0	0	0	0	0	1	0	1	0	0	0	0	0	1	1
3	CI	P61	F			Gene panel	NDUFV2	Homoz. (splice defect; splice defect)			Yes	1	<2	Cx I	Cx I		1	0	0	0	0	0	1	NA	NA	NA	NA	NA	NA	1	0	0	0	1	0	0	0	1	1	1	0	0	0	0	0	0	0	1	0
3	CI	P62	M			Gene panel	NDUFS2	Het. comp. (missense; missense)			Yes	13	≥10	Cx I	Cx I		1	0	0	0	0	0	0	NA	NA	NA	NA	NA	NA	0	0	0	0	1	0	0	1	0	0	1	1	0	0	0	1	0	0	1	0
3	CI	P63	F			Gene panel	NDUFS3	Homoz. (inframe deletion; inframe deletion)			Yes	1	<2	Cx I	Cx I		1	0	0	0	0	1	1	NA	NA	NA	NA	NA	NA	1	1	1	0	1	0	0	1	0	1	1	0	0	0	0	0	0	0	1	1
3	CI	P64*	M			WES	NDUFA9	Het. comp. (missense; missense)			Yes	0.666667	<2	Cx I	Cx I	*P64 and P70 are samples from the same individual.	1	0	0	0	0	1	1	NA	NA	NA	NA	NA	NA	0	0	0	0	1	0	0	0	0	1	1	0	1	0	0	0	0	0	1	1
3	CI	P65	F			WES	NDUFC2	Homoz. (extension; extension)			Yes	7.83	≥2 & <10	Cx I	Cx I		1	0	0	0	0	1	0	1	1	1	0	0	0	0	0	0	0	0	0	0	0	0	0	1	0	0	0	0	0	0	0	1	0
3	CI	P66	F			WES	NDUFA13	Homoz. (nonsense; nonsense)			Yes	2	≥2 & <10	Cx I	Cx I		1	0	0	0	0	1	1	NA	NA	NA	NA	NA	NA	1	0	0	0	1	0	0	1	0	0	1	0	0	1	1	1	0	0	1	1
3	CI	P67	F			WES	NDUFAF3	Homoz. (missense; missense)			No	0.25	<2	Cx I	Cx I		1	0	0	0	0	1	1	NA	NA	NA	NA	NA	NA	0	0	0	0	0	0	0	0	0	0	1	0	0	0	0	0	0	0	0	1
3	CI	P68	F	deceased	< 1	Gene panel	ACAD9	Homoz. (missense; missense)			Yes	0.666667	<2	Cx I	Cx I		1	0	0	0	0	1	1	NA	NA	NA	NA	NA	NA	0	0	0	1	0	0	0	0	0	0	0	0	0	0	0	0	0	0	0	0
3	CI	P69	F	deceased	≥10	Gene panel	ACAD9	Homoz. (missense; missense)			Yes	14	≥10	Cx I	Cx I		1	0	0	0	0	1	1	NA	NA	NA	NA	NA	NA	1	1	1	1	0	0	0	0	0	1	1	0	0	0	0	0	0	1	1	1
3	CI	P70*	M			WES	NDUFA9	Het. comp. (missense; missense)			Yes	0.666667	<2	Cx I	Cx I	*P64 and P70 are samples from the same individual.	1	0	0	0	0	1	1	NA	NA	NA	NA	NA	NA	0	0	0	0	1	0	0	0	0	1	1	0	1	0	0	0	0	0	1	1
1	MtProt	P06	F			WGS	LONP1	Het. comp. (missense; frameshift)			Yes	1.40452	<2	Combined defect	Cx I+III, Cx II+III and Cx IV		0	0	1	1	0	0	0	0	0	0	0	0	0	0	0	0	0	0	1	0	0	0	0	1	1	0	0	0	0	1	0	0	0
1	MtProt (VUS)	P07	F			WGS	HTRA2 (VUS)	Homoz. (missense; missense)	UROD	Het. (missense; =)	Yes; Yes	5.08966	≥2 & <10	Normal	None	Reported mutation in HTRA2 as VUS. Reported mutation in UROD as LP.	0	0	0	0	0	0	0	0	0	0	0	0	0	0	0	0	0	1	0	0	0	0	1	0	1	0	0	0	0	0	0	0	0
1	MtProt	P08	F			Sanger Sequencing of SPG7	SPG7	Het. comp. (missense; splice defect)			No	63.8631	≥10	Normal	None		0	0	0	0	0	0	0	NA	NA	NA	NA	NA	NA	0	0	0	0	0	1	0	0	0	0	0	1	0	0	0	0	0	0	0	0
1	MtProt	P09	F			Sanger Sequencing of SPG7	SPG7	Het. comp. (missense; splice defect)			No	60.3285	≥10	Normal	None		0	0	0	0	0	0	0	NA	NA	NA	NA	NA	NA	0	0	0	0	0	1	0	0	0	1	0	1	0	0	0	1	0	0	0	0
1	MtProt	P10	M			WES	SPG7	Het. comp. (missense; frameshift)			No	37.0951	≥10	Normal	None		0	0	0	0	0	0	0	0	0	0	0	0	0	0	0	0	0	0	1	0	0	0	0	0	1	0	0	0	0	0	0	0	0
1	MtProt	P11	M			Sanger Sequencing of SPG7	SPG7	Het. comp. (nonsense; frameshift)			No	64.3778	≥10	Normal	None		0	0	0	0	0	0	0	NA	NA	NA	NA	NA	NA	0	0	1	0	0	1	0	0	0	0	0	1	0	0	0	0	1	0	0	0
2	MtProt	P36	M			WGS	SPG7	Homoz. (frameshift; frameshift)			No	64.3176	≥10	Normal	None		0	0	0	0	0	0	0	NA	NA	NA	NA	NA	NA	0	1	0	0	0	0	0	1	0	0	0	0	0	0	0	0	0	0	0	0
2	MtProt	P37	M	deceased	< 1	WGS	HTRA2	Homoz. (frameshift; frameshift)			Yes	0.11499	<2	ATP production defect	ATP synthesis		0	0	0	0	1	0	0	0	0	0	0	0	1	1	0	0	0	0	0	0	0	1	0	0	0	1	0	0	0	0	0	0	0
1	MtGenExp	P12	M	deceased	≥1 & <10	WGS	MTRFR	Homoz. (deletion; deletion)			No	1.81793	<2	Combined defect	Cx I+III and Cx IV		1	0	0	1	0	0	0	0	0	0	0	0	0	0	1	1	1	1	0	1	0	0	0	1	0	0	0	1	0	0	0	1	0
1	MtGenExp	P13	M			WES	PUS1	Homoz. (missense; missense)			Yes	14.6365	≥10	Combined defect	Cx I and Cx IV		1	0	0	1	0	0	1	1	0	0	0	0	0	0	1	1	0	0	0	0	0	0	1	1	0	0	0	1	0	0	0	0	0
1	MtGenExp	P14	M	deceased	≥1 & <10	WES	MPV17	Het. comp. (missense; missense)			Yes	6.44764	≥2 & <10	Combined defect	Cx I, Cx II, Cx III, Cx IV		1	1	1	1	0	1	1	1	1	1	0	1	0	0	1	0	0	0	0	0	1	0	0	1	0	1	0	0	0	0	0	0	0
1	MtGenExp	P15	F			WGS	NSUN3	Homoz. (frameshift; frameshift)	SPG7	Homoz. (missense; missense)	No; No	5.6564	≥2 & <10	Combined defect	ATP synthesis, Cx I and Cx IV	Reported mutations in NSUN3 as LP and SPG7 as VUS.	1	0	0	1	1	0	0	0	0	0	0	0	0	0	0	0	1	0	0	0	0	0	0	1	0	1	1	0	0	0	0	1	0
1	MtGenExp	P16	F			WGS	PNPT1	Het. comp. (frameshift; missense)			Yes	0.21629	<2	ATP production defect	ATP synthesis		0	0	0	0	1	1	1	1	0	0	0	0	0	1	0	0	0	0	0	0	1	0	0	1	0	1	0	0	0	0	0	1	1
1	MtGenExp	P17	M	deceased	< 1	WGS	PPA2	Het. comp. (missense; missense)			Yes	0.75291	<2	Cx I	Cx I		1	0	0	0	0	1	1	1	1	0	0	0	0	0	0	0	1	0	0	0	0	0	0	0	0	0	0	0	0	0	0	0	0
1	MtGenExp (VUS)	P18	M			WGS	POLRMT (VUS)	Homoz. (missense; missense)	SLC6A17	Homoz. (missense; missense)	No; No	6.76797	≥2 & <10	Normal	None	Reported mutations in POLRMT and SLC6A17 as VUS.	0	0	0	0	0	0	0	0	0	0	0	0	0	1	1	0	0	0	0	0	0	0	0	1	1	1	1	0	0	0	0	0	0
1	MtGenExp (VUS)	P19	F			WGS	QRSL1 (VUS)	Het. comp. (missense; missense)			No	2.64476	≥2 & <10	Normal	None	Reported mutation in QRSL1 as VUS.	0	0	0	0	0	0	0	0	0	0	0	0	0	0	0	0	0	0	0	0	1	0	0	0	0	0	0	0	0	0	0	1	0
1	MtGenExp	P20	F	deceased	< 1	WGS	QRSL1	Het. comp. (missense; missense)			No	0.4052	<2	ATP production defect and Cx IV	ATP synthesis and Cx IV		0	0	0	1	1	0	0	1	1	0	0	0	0	0	0	0	1	0	0	0	0	0	0	0	0	0	0	0	0	0	1	1	0
1	MtGenExp	P21	F			WGS	RNASEH1	Homoz. (missense; missense)			No	40.6324	≥10	ATP production and Combined defect	ATP synthesis, Cx I and Cx IV		1	0	0	1	1	0	0	NA	NA	NA	NA	NA	NA	0	1	0	0	0	0	0	0	0	0	0	0	1	0	0	0	1	0	0	0
1	MtGenExp	P22	M	deceased	< 1	WGS	TK2	Homoz. (missense; missense)			Yes	0.73922	<2	Combined defect	ATP synthesis, Cx I, Cx III and Cx IV		1	0	1	1	1	0	1	0	0	0	0	0	0	1	1	0	0	0	0	0	0	0	0	1	0	0	0	0	0	0	0	1	1
2	MtGenExp	P38	M	deceased	≥10	WES	SERAC1	Homoz. (missense; missense)			No	0.04654	<2	Normal	None		0	0	0	0	0	0	1	NA	NA	0	0	0	1	1	1	0	0	1	0	0	0	1	0	1	0	1	0	0	0	0	1	1	1
2	MtGenExp	P39	F	deceased	≥1 & <10	WGS	MRPL44	Homoz. (missense; missense)			Yes	0.02738	<2	ATP production and Combined defect	ATP synthesis, Cx I, Cx I+III and Cx IV		1	0	0	1	1	1	1	0	1	0	0	0	0	0	0	0	0	0	0	0	0	0	0	0	0	0	0	0	0	0	0	0	0
2	MtGenExp	P40	F			WES	MRPS22	Homoz. (missense; missense)/Homoz. (missense; missense)			Yes	10.9678	≥10	Normal	None		0	0	0	0	0	0	0	NA	NA	NA	NA	NA	NA	1	1	0	0	0	0	1	0	0	0	1	0	1	0	0	0	0	0	0	0
2	MtGenExp (VUS)	P41	F			WGS	MRPS23 (VUS)	Homoz. (missense; missense)	DPYS; UROD	Homoz. (missense; missense); Het. (missense; =)	Yes; No; Yes	9.97673	≥2 & <10	Combined defect	Cx I and Cx IV	Reported mutation in MRPS23 as VUS. Reported mutations in DPYS and UROD as LP.	1	0	0	1	0	0	1	0	0	0	0	0	0	0	1	1	0	0	0	0	1	0	0	0	0	0	0	0	0	0	0	1	0
2	MtGenExp	P42	M			WGS	TRMT5	Het. comp. (missense; frameshift)	DHTKD1	Homoz. (splice defect; splice defect)	Yes; No	1	<2	ATP production defect	ATP synthesis		0	0	0	0	1	0	1	0	0	1	0	0	0	1	0	0	0	0	0	0	0	0	0	1	0	0	0	0	0	0	0	1	0
2	MtGenExp	P43	M			WGS	TRMU	Het. comp. (missense; frameshift)			No	0.17248	<2	ATP production and Combined defect	ATP synthesis, Cx I, Cx I+III and Cx IV		1	0	0	1	1	1	1	1	1	1	0	0	0	1	0	0	0	0	0	0	0	0	0	0	0	0	0	0	0	0	0	1	0
2	MtGenExp	P44	F			WGS	SUCLA2	Homoz. (splice defect; splice defect)			Yes	17.1937	≥10	Combined defect	Cx I and Cx IV		1	0	0	1	0	0	0	0	0	0	0	0	0	0	0	1	0	0	0	0	0	0	1	1	0	1	0	0	0	1	0	1	0
3	MtGenExp	P53	F			WES	LRPPRC	Homoz. (splice defect; splice defect)			Yes	2	≥2 & <10	Cx IV	Cx IV		0	0	0	1	0	1	1	NA	NA	NA	NA	NA	NA	1	0	0	0	1	0	0	0	0	1	1	0	1	0	0	0	0	0	1	1
3	MtGenExp	P54	M			WES	LRPPRC	Homoz. (missense; missense)			Yes	0.333333	<2	Cx IV	Cx IV		0	0	0	1	0	1	1	NA	NA	NA	NA	NA	NA	0	1	1	0	1	0	1	1	0	0	1	0	0	0	0	0	0	0	1	1
1	MtARS	P23	M			WES	DARS2	Het. comp. (splice defect; nonsense)			Yes	15.6934	≥10	Cx I	Cx I		1	0	0	0	0	0	0	0	0	0	0	0	0	0	1	1	0	0	0	0	1	0	0	0	1	1	0	1	0	0	0	0	0
1	MtARS	P24	F	deceased	< 1	WGS	FARS2	Homoz. (missense; missense)			No	0.01095	<2	Cx IV	Cx IV		0	0	0	1	0	1	1	1	1	0	0	0	0	0	0	0	0	0	0	0	1	1	0	0	0	0	0	0	0	0	0	0	1
1	MtARS	P25	M			WES	FARS2	Het. comp. (missense; frameshift)			No	1.88638	<2	Normal	None		0	0	0	0	0	0	1	1	0	0	0	0	0	0	0	1	0	0	0	0	1	0	0	1	1	0	0	0	0	0	0	1	0
1	MtARS	P26	F	deceased	≥1 & <10	WGS	KARS1	Homoz. (missense; missense)			Yes	1.00753	<2	Cx IV	Cx IV	P26 and P27 are siblings.	0	0	0	1	0	0	0	NA	NA	NA	NA	NA	NA	1	0	0	0	0	0	0	1	1	0	1	0	1	0	0	0	1	1	0	0
1	MtARS	P27	F	deceased	≥1 & <10	WGS	KARS1	Homoz. (missense; missense)			Yes	0.53662	<2	Normal	None	P26 and P27 are siblings.	0	0	0	0	0	0	1	NA	NA	NA	NA	NA	NA	1	1	1	0	0	0	0	1	1	0	1	0	1	0	0	1	0	1	1	0
1	MtARS	P28	M	deceased	< 1	WGS	KARS1	Homoz. (missense; missense)			Yes	0.13963	<2	ATP production defect	ATP synthesis		0	0	0	0	1	1	1	1	0	1	0	1	0	1	0	0	0	0	0	1	0	1	0	1	0	0	0	0	0	0	1	1	0
1	MtARS	P29	F			WGS	NARS2	Het. comp. (missense; splice defect)			Yes	1.95756	<2	Normal	None		0	0	0	0	0	0	0	NA	NA	NA	NA	NA	NA	0	0	0	0	0	0	0	0	1	0	1	0	0	0	0	0	0	1	0	0
1	MtARS	P30*	F	deceased	< 1	WES	NARS2	Het. comp. (missense; missense)			Yes	0.21629	<2	Normal	None	*P30 and P50 are samples from the same individual.	0	0	0	0	0	0	1	NA	NA	NA	NA	NA	NA	1	0	0	0	1	0	0	0	1	0	1	0	0	0	0	0	0	0	1	0
1	MtARS	P31	F			WES	WARS2	Het. comp. (missense; missense)			Yes	1.58522	<2	Normal	None	P31 and P32 are siblings.	0	0	0	0	0	1	1	0	0	1	0	0	0	1	1	0	0	0	0	1	0	0	1	1	1	0	1	0	0	0	0	1	1
1	MtARS	P32	F			WES	WARS2	Het. comp. (missense; missense)			Yes	2.51061	≥2 & <10	Normal	None	P31 and P32 are siblings.	0	0	0	0	0	0	0	0	0	0	0	0	0	1	0	0	0	0	0	1	0	0	1	1	1	0	1	0	0	0	0	0	0
2	MtARS	P50*	F	deceased	< 1	WES	NARS2	Het. comp. (missense; missense)			Yes	0.21629	<2	Normal	None	*P30 and P50 are samples from the same individual.	0	0	0	0	0	0	1	NA	NA	NA	NA	NA	NA	1	0	0	0	1	0	0	0	1	0	1	0	0	0	0	0	0	0	1	0
2	CIV	P45	M	deceased	≥1 & <10	WES	SURF1	Het. comp. (missense+missense; nonsense)			Yes	2.27789	≥2 & <10	Cx IV	Cx IV		0	0	0	1	0	0	1	0	0	0	0	0	0	1	1	0	0	1	0	0	0	0	0	1	1	0	1	0	0	1	0	1	0
2	CIV	P46	F	deceased	≥10	Sanger Sequencing of COX10	COX10	Homoz. (missense; missense)			No	0.72279	<2	Cx IV	Cx IV		0	0	0	1	0	0	1	NA	NA	NA	NA	NA	NA	1	1	0	1	0	0	0	0	0	1	0	1	0	1	0	0	1	1	1	0
2	CIV	P47	F	deceased	< 1	WES	COX15	Homoz. (missense; missense)			No	0.26831	<2	Normal	None		0	0	0	0	0	0	1	NA	NA	NA	NA	NA	NA	1	1	0	1	0	0	1	0	0	0	1	0	0	0	0	0	0	0	1	0
2	CIV (VUS)	P48	M	deceased	≥10	WGS	COX20 (VUS)	Het. comp. (splice defect; inframe deletion)			Yes	10.8665	≥10	Cx IV	Cx IV	P48 and P49 are siblings. Reported mutation in COX20 as VUS.	0	0	0	1	0	0	0	NA	NA	NA	NA	NA	NA	0	1	0	0	0	0	0	1	0	1	0	1	0	0	0	0	1	1	0	0
2	CIV (VUS)	P49	M			WGS	COX20 (VUS)	Het. comp. (splice defect; inframe deletion)			Yes	6.11636	≥2 & <10	Combined defect	Cx I and Cx IV	P48 and P49 are siblings. Reported mutation in COX20 as VUS.	1	0	0	1	0	0	0	NA	NA	NA	NA	NA	NA	0	1	0	0	0	0	0	1	0	1	0	1	0	0	0	0	1	1	0	0
3	CIV	P51	M			WES	PET100	Homoz. (splice defect; splice defect)			No	0.166667	<2	Cx IV	Cx IV		0	0	0	1	0	1	1	NA	NA	NA	NA	NA	NA	0	0	0	0	0	0	0	0	0	0	1	0	0	0	0	0	0	0	0	1
3	CIV	P52	F	deceased	< 1	WES	PET100	Homoz. (nonsense; nonsense)			No	0.416667	<2	Cx IV	Cx IV		0	0	0	1	0	1	1	NA	NA	NA	NA	NA	NA	1	0	0	0	0	0	0	0	0	0	1	0	0	0	0	0	0	1	1	1
3	CIV	P55	F			Gene panel	SURF1	Het. comp. (nonsense; splice defect)			Yes	3	≥2 & <10	Cx IV	Cx IV		0	0	0	1	0	0	1	NA	NA	NA	NA	NA	NA	1	0	0	0	1	1	1	1	0	0	1	1	1	0	1	0	0	1	0	1
3	CIV	P56	F	deceased	≥1 & <10	Sanger Sequencing of SURF1	SURF1	Homoz. (frameshift; frameshift)			Yes	1.25	<2	Cx IV	Cx IV		0	0	0	1	0	0	1	NA	NA	NA	NA	NA	NA	1	0	0	0	1	0	0	1	0	0	0	0	0	0	1	0	0	0	0	0
3	CIV	P57	F			WES	SCO2	Homoz. (missense; missense)			Yes	1	<2	Cx IV	Cx IV		1	0	0	1	0	1	1	NA	NA	NA	NA	NA	NA	0	0	0	0	1	1	0	1	0	1	1	0	1	0	0	0	0	0	1	0
3	CIV	P58	M	deceased	< 1	WES	SCO2	Het. comp. (missense; inframe deletion)			Yes	0.75	<2	Cx IV	Cx IV		0	0	0	1	0	0	1	NA	NA	NA	NA	NA	NA	1	1	1	1	1	0	0	0	0	1	1	0	1	0	0	0	0	0	1	1
3	CIV	P59	F			WES	COA5	Homoz. (missense; missense)			No	0.75	<2	Cx IV	Cx IV		0	0	0	1	0	1	1	NA	NA	NA	NA	NA	NA	0	0	1	1	0	0	0	0	0	0	0	0	0	0	0	0	0	0	0	0
1	Control	C01	M	Control	Control	Control	Control					4	≥2 & <10	Control	Control		0	0	0	0	0	0	0	0	0	0	0	0	0	0	0	0	0	0	0	0	0	0	0	0	0	0	0	0	0	0	0	0	0
1	Control	C02	F	Control	Control	Control	Control					19	≥10	Control	Control		0	0	0	0	0	0	0	0	0	0	0	0	0	0	0	0	0	0	0	0	0	0	0	0	0	0	0	0	0	0	0	0	0
1	Control	C03	F	Control	Control	Control	Control					28	≥10	Control	Control		0	0	0	0	0	0	0	0	0	0	0	0	0	0	0	0	0	0	0	0	0	0	0	0	0	0	0	0	0	0	0	0	0
1	Control	C04	M	Control	Control	Control	Control					36	≥10	Control	Control		0	0	0	0	0	0	0	0	0	0	0	0	0	0	0	0	0	0	0	0	0	0	0	0	0	0	0	0	0	0	0	0	0
1	Control	C05*	F	Control	Control	Control	Control					55	≥10	Control	Control	*C05, C18 and C29 are samples from the same individual.	0	0	0	0	0	0	0	0	0	0	0	0	0	0	0	0	0	0	0	0	0	0	0	0	0	0	0	0	0	0	0	0	0
1	Control	C06	F	Control	Control	Control	Control					13	≥10	Control	Control		0	0	0	0	0	0	0	0	0	0	0	0	0	0	0	0	0	0	0	0	0	0	0	0	0	0	0	0	0	0	0	0	0
1	Control	C07	M	Control	Control	Control	Control					5	≥2 & <10	Control	Control		0	0	0	0	0	0	0	0	0	0	0	0	0	0	0	0	0	0	0	0	0	0	0	0	0	0	0	0	0	0	0	0	0
3	Control	C08*	F	Control	Control	Control	Control					11	≥10	Control	Control	*C08 and C19 are samples from the same individual.	0	0	0	0	0	0	0	0	0	0	0	0	0	0	0	0	0	0	0	0	0	0	0	0	0	0	0	0	0	0	0	0	0
3	Control	C09*	F	Control	Control	Control	Control					25	≥10	Control	Control	*C09 and C20 are samples from the same individual.	0	0	0	0	0	0	0	0	0	0	0	0	0	0	0	0	0	0	0	0	0	0	0	0	0	0	0	0	0	0	0	0	0
3	Control	C10*	F	Control	Control	Control	Control					31	≥10	Control	Control	*C10 and C21 are samples from the same individual.	0	0	0	0	0	0	0	0	0	0	0	0	0	0	0	0	0	0	0	0	0	0	0	0	0	0	0	0	0	0	0	0	0
3	Control	C11*	F	Control	Control	Control	Control					33	≥10	Control	Control	*C11 and C22 are samples from the same individual.	0	0	0	0	0	0	0	0	0	0	0	0	0	0	0	0	0	0	0	0	0	0	0	0	0	0	0	0	0	0	0	0	0
3	Control	C12*	M	Control	Control	Control	Control					1.1	<2	Control	Control	*C12 and C23 are samples from the same individual.	0	0	0	0	0	0	0	0	0	0	0	0	0	0	0	0	0	0	0	0	0	0	0	0	0	0	0	0	0	0	0	0	0
3	Control	C13*	M	Control	Control	Control	Control					7	≥2 & <10	Control	Control	*C13 and C24 are samples from the same individual.	0	0	0	0	0	0	0	0	0	0	0	0	0	0	0	0	0	0	0	0	0	0	0	0	0	0	0	0	0	0	0	0	0
3	Control	C14*	M	Control	Control	Control	Control					0.5	<2	Control	Control	*C14 and C25 are samples from the same individual.	0	0	0	0	0	0	0	0	0	0	0	0	0	0	0	0	0	0	0	0	0	0	0	0	0	0	0	0	0	0	0	0	0
3	Control	C15*	M	Control	Control	Control	Control					9	≥2 & <10	Control	Control	*C15 and C26 are samples from the same individual.	0	0	0	0	0	0	0	0	0	0	0	0	0	0	0	0	0	0	0	0	0	0	0	0	0	0	0	0	0	0	0	0	0
3	Control	C16*	M	Control	Control	Control	Control					7	≥2 & <10	Control	Control	*C16 and C27 are samples from the same individual.	0	0	0	0	0	0	0	0	0	0	0	0	0	0	0	0	0	0	0	0	0	0	0	0	0	0	0	0	0	0	0	0	0
3	Control	C17*	M	Control	Control	Control	Control					0.01	<2	Control	Control	*C17 and C28 are samples from the same individual.	0	0	0	0	0	0	0	0	0	0	0	0	0	0	0	0	0	0	0	0	0	0	0	0	0	0	0	0	0	0	0	0	0
3	Control	C18*	F	Control	Control	Control	Control					55	≥10	Control	Control	*C05, C18 and C29 are samples from the same individual.	0	0	0	0	0	0	0	0	0	0	0	0	0	0	0	0	0	0	0	0	0	0	0	0	0	0	0	0	0	0	0	0	0
2	Control	C19*	F	Control	Control	Control	Control					11	≥10	Control	Control	*C08 and C19 are samples from the same individual.	0	0	0	0	0	0	0	0	0	0	0	0	0	0	0	0	0	0	0	0	0	0	0	0	0	0	0	0	0	0	0	0	0
2	Control	C20*	F	Control	Control	Control	Control					25	≥10	Control	Control	*C09 and C20 are samples from the same individual.	0	0	0	0	0	0	0	0	0	0	0	0	0	0	0	0	0	0	0	0	0	0	0	0	0	0	0	0	0	0	0	0	0
2	Control	C21*	F	Control	Control	Control	Control					31	≥10	Control	Control	*C10 and C21 are samples from the same individual.	0	0	0	0	0	0	0	0	0	0	0	0	0	0	0	0	0	0	0	0	0	0	0	0	0	0	0	0	0	0	0	0	0
2	Control	C22*	F	Control	Control	Control	Control					33	≥10	Control	Control	*C11 and C22 are samples from the same individual.	0	0	0	0	0	0	0	0	0	0	0	0	0	0	0	0	0	0	0	0	0	0	0	0	0	0	0	0	0	0	0	0	0
2	Control	C23*	M	Control	Control	Control	Control					1.1	<2	Control	Control	*C12 and C23 are samples from the same individual.	0	0	0	0	0	0	0	0	0	0	0	0	0	0	0	0	0	0	0	0	0	0	0	0	0	0	0	0	0	0	0	0	0
2	Control	C24*	M	Control	Control	Control	Control					7	≥2 & <10	Control	Control	*C13 and C24 are samples from the same individual.	0	0	0	0	0	0	0	0	0	0	0	0	0	0	0	0	0	0	0	0	0	0	0	0	0	0	0	0	0	0	0	0	0
2	Control	C25*	M	Control	Control	Control	Control					0.5	<2	Control	Control	*C14 and C25 are samples from the same individual.	0	0	0	0	0	0	0	0	0	0	0	0	0	0	0	0	0	0	0	0	0	0	0	0	0	0	0	0	0	0	0	0	0
2	Control	C26*	M	Control	Control	Control	Control					9	≥2 & <10	Control	Control	*C15 and C26 are samples from the same individual.	0	0	0	0	0	0	0	0	0	0	0	0	0	0	0	0	0	0	0	0	0	0	0	0	0	0	0	0	0	0	0	0	0
2	Control	C27*	M	Control	Control	Control	Control					7	≥2 & <10	Control	Control	*C16 and C27 are samples from the same individual.	0	0	0	0	0	0	0	0	0	0	0	0	0	0	0	0	0	0	0	0	0	0	0	0	0	0	0	0	0	0	0	0	0
2	Control	C28*	M	Control	Control	Control	Control					0.01	<2	Control	Control	*C17 and C28 are samples from the same individual.	0	0	0	0	0	0	0	0	0	0	0	0	0	0	0	0	0	0	0	0	0	0	0	0	0	0	0	0	0	0	0	0	0
2	Control	C29*	F	Control	Control	Control	Control					55	≥10	Control	Control	*C05, C18 and C29 are samples from the same individual.	0	0	0	0	0	0	0	0	0	0	0	0	0	0	0	0	0	0	0	0	0	0	0	0	0	0	0	0	0	0	0	0	0
NA: Not Available
*: Sample derived from same individual. Further detailed in column Q ("Notes").
‡: "Decreased mitochondrial ATP Production" is not contemplated as an HPO Term
Other abnormal muscle physiology1:		exercise-induced muscle fatigue; hypertonia
Other abnormal nervous system morphology2:		abnormal CNS myelination; abnormal cerebral white matter morphology; abnormal spinal cord morphology; abnormal brainstem morphology; abnormal midbrain morphology; abnormality of thalamus morphology; abnormal temporal lobe morphology; intracranial cystic lesion; cerebral calcification; pachygyria; Dandy-Walker malformation; cerebral edema;intraventricular hemorrhage
Other abnormality of movement3:		dystonia; dyskinesia; involuntary movements; gait disturbance
Other abnormality of the eye4:		ptosis; abnormal fundus morphology; visual impairment; ophthalmoplegia; oculomotor apraxia
Other phenotypic abnormality5:		abnormality of the kidney; abnormality of urine homeostasis; abnormal enzyme concentration or activity; abdominal symptom; abnormal respiratory system physiology; abnormality of blood and blood-forming tissues; abnormality of skull size; abnormal facial shape; abnormality of speech or vocalization; abnormal glucose homeostasis; hypothyroidism; premature birth; sleep disturbance; developmental reg…
[truncated: 3 more columns]
