# Supplementary material for: Quantitative proteomics of patient fibroblasts reveal biomarkers and diagnostic signatures of mitochondrial disease
Source: JCI Insight. 2024 Oct 22;9(20):e178645. doi: 10.1172/jci.insight.178645 (PMC11530135; doi:10.1172/jci.insight.178645)
Supplement: Supplemental data set 2 [file jciinsight-9-178645-s127.xlsx]

## Sheet: Data File 2
Supplemental Data File 2: Log2 Label-Free Quantification Intensities (Not Filtered, Not Imputed, Not Batch-Corrected).
Protein Name	C01	C02	C03	C04	C06	C07	C08	C09	C10	C11	C12	C13	C14	C15	C16	C17	C18	P01	P02	P03	P04	P05	P33	P34	P35	P60	P61	P62	P63	P65	P66	P67	P68	P69	P70	P06	P07 (VUS)	P08	P09	P10	P11	P36	P37	P12	P13	P14	P15	P16	P17
A0A096LP69	NaN	NaN	NaN	NaN	NaN	NaN	NaN	NaN	NaN	NaN	NaN	NaN	NaN	NaN	NaN	NaN	NaN	NaN	NaN	NaN	NaN	NaN	NaN	NaN	NaN	NaN	NaN	NaN	NaN	NaN	NaN	NaN	NaN	NaN	NaN	NaN	NaN	NaN	NaN	NaN	NaN	NaN	NaN	NaN	NaN	NaN	NaN	NaN	NaN
A0A096LPI6	25.9242	25.6268	25.6475	25.448	26.2076	25.4807	24.7316	25.6145	24.9266	24.8668	25.2009	25.2565	24.7584	25.5402	25.2838	25.4724	25.3552	25.4305	25.4342	25.6293	25.3105	25.4752	25.7843	25.2007	25.484	25.3594	25.4147	25.5918	26.41	25.8571	25.3046	25.7354	25.6276	25.7263	25.4018	25.3697	25.2359	25.1982	25.4786	25.6115	25.3813	25.2899	25.2744	25.9117	25.1984	25.3669	25.4972	25.4793	25.0266
A0A0C4DG89	23.9704	24.5051	24.2604	23.6363	24.0755	23.7946	23.7754	24.0981	24.0423	24.1818	23.8137	23.6286	24.7386	23.8308	23.9722	23.9586	24.132	24.0879	24.1865	23.9212	23.9639	24.0487	23.8692	23.8998	23.8821	23.9947	24.0075	24.1295	23.807	23.718	23.789	23.1202	23.7282	23.8643	24.1302	24.2608	24.2946	24.0429	24.1548	24.1162	24.1016	24.1828	23.947	24.199	24.0468	24.2243	24.148	24.0556	24.5028
A0A0G2JR96	NaN	NaN	NaN	NaN	NaN	NaN	NaN	NaN	NaN	NaN	NaN	NaN	NaN	NaN	NaN	NaN	NaN	NaN	NaN	NaN	NaN	NaN	NaN	NaN	NaN	NaN	NaN	NaN	NaN	NaN	NaN	NaN	NaN	NaN	NaN	NaN	NaN	NaN	NaN	NaN	NaN	NaN	NaN	NaN	NaN	NaN	NaN	NaN	NaN
A0A140T9L0	NaN	NaN	NaN	NaN	NaN	NaN	NaN	NaN	NaN	NaN	NaN	NaN	NaN	NaN	NaN	NaN	NaN	NaN	NaN	NaN	NaN	NaN	NaN	NaN	NaN	NaN	NaN	NaN	NaN	NaN	NaN	NaN	NaN	NaN	NaN	NaN	NaN	NaN	NaN	NaN	NaN	NaN	NaN	NaN	NaN	NaN	NaN	NaN	NaN
A0A1B0GUL7	NaN	NaN	NaN	NaN	NaN	NaN	NaN	NaN	NaN	NaN	NaN	NaN	NaN	NaN	NaN	NaN	NaN	NaN	NaN	NaN	NaN	NaN	NaN	NaN	NaN	NaN	NaN	NaN	NaN	NaN	NaN	NaN	NaN	NaN	NaN	NaN	NaN	NaN	NaN	NaN	NaN	NaN	NaN	NaN	NaN	NaN	NaN	NaN	NaN
A0A1B0GVU9	NaN	NaN	NaN	NaN	NaN	NaN	NaN	NaN	NaN	NaN	NaN	NaN	NaN	NaN	NaN	NaN	NaN	NaN	NaN	NaN	NaN	NaN	NaN	NaN	NaN	NaN	NaN	NaN	NaN	NaN	NaN	NaN	NaN	NaN	NaN	NaN	NaN	NaN	NaN	NaN	NaN	NaN	NaN	NaN	NaN	NaN	NaN	NaN	NaN
A0A1W2PNV4	25.6603	25.6166	25.8511	25.8278	26.023	25.8563	26.9346	26.7703	26.8756	26.9295	27.0056	26.6081	26.6717	26.6486	26.7384	27.0647	27.0352	26.399	26.3714	26.3234	26.7574	26.2028	26.8768	26.9896	26.6745	27.056	26.9762	26.5653	26.8431	26.5886	26.8781	26.6224	26.403	26.3605	26.8809	26.2362	26.3264	26.7274	25.9813	25.9809	26.0006	26.7157	26.704	26.1965	26.0632	25.9156	25.9576	26.0953	25.7956
A0A2R8Y793	NaN	NaN	NaN	NaN	NaN	NaN	NaN	NaN	NaN	NaN	NaN	NaN	NaN	NaN	NaN	NaN	NaN	NaN	NaN	NaN	NaN	NaN	NaN	NaN	NaN	NaN	NaN	NaN	NaN	NaN	NaN	NaN	NaN	NaN	NaN	NaN	NaN	NaN	NaN	NaN	NaN	NaN	NaN	NaN	NaN	NaN	NaN	NaN	NaN
A0A2R8YEA7	NaN	NaN	NaN	NaN	NaN	NaN	NaN	NaN	NaN	NaN	NaN	NaN	NaN	NaN	NaN	NaN	NaN	NaN	NaN	NaN	NaN	NaN	22.6737	22.6826	21.6923	NaN	NaN	NaN	NaN	NaN	NaN	NaN	NaN	NaN	NaN	NaN	NaN	NaN	NaN	NaN	NaN	22.5395	22.665	NaN	NaN	NaN	NaN	NaN	NaN
A0A3B3ITJ4	NaN	NaN	NaN	NaN	NaN	NaN	NaN	NaN	NaN	NaN	NaN	NaN	NaN	NaN	NaN	NaN	NaN	NaN	NaN	NaN	NaN	NaN	NaN	NaN	NaN	NaN	NaN	NaN	NaN	NaN	NaN	NaN	NaN	NaN	NaN	NaN	NaN	NaN	NaN	NaN	NaN	NaN	NaN	NaN	NaN	NaN	NaN	NaN	NaN
A0A499FI48	22.5767	NaN	NaN	NaN	22.4241	NaN	NaN	NaN	NaN	NaN	NaN	22.9489	NaN	NaN	NaN	NaN	NaN	23.7938	22.8118	23.2738	22.6726	23.0533	NaN	NaN	NaN	NaN	23.019	NaN	NaN	NaN	NaN	NaN	23.1604	NaN	NaN	23.1211	23.125	24.8149	22.8222	23.3504	22.7791	NaN	NaN	NaN	22.7203	22.6739	22.9698	22.9025	23.0516
A0A6Q8PFE4	NaN	NaN	NaN	NaN	NaN	NaN	NaN	NaN	NaN	NaN	NaN	NaN	NaN	NaN	NaN	NaN	NaN	NaN	NaN	NaN	NaN	NaN	NaN	NaN	NaN	NaN	NaN	NaN	NaN	NaN	NaN	NaN	NaN	NaN	NaN	NaN	NaN	NaN	NaN	NaN	NaN	NaN	NaN	NaN	NaN	NaN	NaN	NaN	NaN
A0A7P0T9L3	NaN	NaN	NaN	NaN	NaN	NaN	NaN	NaN	NaN	NaN	NaN	NaN	NaN	NaN	NaN	NaN	NaN	NaN	NaN	NaN	NaN	NaN	NaN	NaN	NaN	NaN	NaN	NaN	NaN	NaN	NaN	NaN	NaN	NaN	NaN	NaN	NaN	NaN	NaN	NaN	NaN	NaN	NaN	NaN	NaN	NaN	NaN	NaN	NaN
A2M	NaN	NaN	NaN	NaN	NaN	NaN	NaN	NaN	NaN	NaN	NaN	NaN	NaN	NaN	NaN	NaN	NaN	NaN	NaN	NaN	NaN	NaN	NaN	NaN	NaN	NaN	NaN	NaN	NaN	NaN	NaN	NaN	NaN	NaN	NaN	NaN	NaN	NaN	NaN	NaN	NaN	NaN	NaN	NaN	NaN	NaN	NaN	NaN	NaN
AAAS	22.4425	22.241	22.4231	21.5485	21.8409	22.0543	21.2521	22.2832	22.1026	22.4356	22.4315	22.4255	23.0992	21.8031	22.0939	22.2169	22.0923	22.0782	22.3596	22.4282	NaN	NaN	22.7189	22.4092	22.326	NaN	22.3954	21.8401	NaN	NaN	NaN	NaN	NaN	NaN	22.1033	NaN	NaN	NaN	NaN	NaN	22.5543	22.8942	22.4249	22.3535	NaN	22.5939	NaN	22.3671	22.4237
AACS	22.3059	22.5777	22.112	22.442	22.2384	22.713	NaN	NaN	NaN	22.3945	NaN	NaN	NaN	NaN	NaN	NaN	22.8395	NaN	NaN	NaN	22.3046	21.9643	NaN	NaN	22.5258	NaN	NaN	NaN	NaN	NaN	NaN	NaN	NaN	NaN	NaN	NaN	22.8285	22.4051	NaN	21.9802	NaN	NaN	22.264	22.5294	22.5622	22.5255	21.9742	22.2129	22.7952
AAGAB	22.5023	22.8052	NaN	NaN	21.9863	NaN	22.8848	22.7931	22.6976	22.8667	22.6127	22.5897	22.8964	22.7409	22.3182	22.673	22.7074	NaN	23.4891	23.1632	22.9657	22.7899	22.7785	23.1363	23.3034	23.2411	22.9216	23.4138	22.8414	22.9766	22.8243	22.8912	23.1796	23.0384	23.1262	23.0104	23.1821	22.4346	22.8024	22.6952	22.5868	NaN	NaN	23.0254	NaN	23.0216	22.961	22.7772	22.9448
AAK1	24.1234	24.4028	24.126	24.2955	24.1672	24.1852	23.9743	23.9747	24.0024	23.8754	24.0498	23.79	23.8673	23.8524	23.7617	24.0283	24.0002	24.4754	24.1996	24.0032	24.4329	24.1471	23.8984	24.1203	24.0478	24.4014	23.5634	24.1375	24.2604	23.946	23.8855	24.1073	24.2124	23.9983	24.2505	24.2973	24.0847	24.0345	23.928	24.1628	23.8961	23.8382	23.9787	24.174	24.0413	24.1044	24.1139	24.1717	24.2489
AAMDC	23.5889	23.1654	23.3363	23.8345	23.6146	23.6625	24.111	23.4299	24.0335	23.5602	23.4604	23.8816	22.7773	23.2764	22.5896	23.692	23.529	22.5361	23.2026	23.2621	23.8741	23.4846	22.6375	22.7243	23.1233	24.4198	24.0156	23.5918	24.0235	23.9277	22.7296	24.281	24.5696	24.4741	23.7602	23.5493	23.5937	23.4933	23.1646	23.1678	23.3142	22.9733	NaN	23.876	23.6117	23.5826	23.3972	23.0276	22.9542
AAMP	NaN	NaN	NaN	NaN	NaN	NaN	NaN	NaN	NaN	NaN	NaN	NaN	NaN	NaN	NaN	NaN	NaN	NaN	NaN	NaN	NaN	NaN	NaN	NaN	NaN	NaN	NaN	NaN	NaN	NaN	NaN	NaN	NaN	NaN	NaN	NaN	NaN	NaN	NaN	NaN	NaN	NaN	NaN	NaN	NaN	NaN	NaN	NaN	NaN
AAR2	21.0985	22.2917	21.8674	22.0681	21.7802	21.9398	NaN	22.0498	21.9113	22.1996	21.9252	21.5702	22.6791	22.6095	22.2579	22.0206	21.9262	21.7374	22.0559	22.3037	NaN	21.9104	NaN	21.8768	NaN	21.8706	22.2461	22.0765	22.1187	21.9169	21.806	22.2748	21.8873	21.9029	22.5895	21.7932	21.6957	21.9626	22.4271	22.1016	22.1248	22.1919	22.132	22.1595	22.0279	22.3748	21.9598	22.2435	22.5572
AARS1	26.4355	26.151	26.3471	26.0397	26.1729	26.3598	26.1867	26.7086	26.7366	26.4628	26.7325	26.3074	26.2712	26.6085	26.4884	26.9717	26.6259	26.6026	26.9989	26.7648	26.3345	26.5766	26.7988	26.5949	26.6002	25.905	26.1724	26.2924	25.8694	26.6211	26.7624	25.8675	26.4579	26.6276	25.9881	26.32	26.3497	26.4936	26.4539	26.3468	26.5504	26.3171	26.5337	26.2879	26.6505	26.5225	26.6319	26.5225	26.3436
AARS2	22.7916	22.715	22.8509	22.3751	22.5873	22.4068	NaN	NaN	NaN	NaN	NaN	NaN	22.9877	21.9717	21.9214	21.5841	NaN	21.9467	NaN	NaN	22.2017	22.0757	22.3232	NaN	22.0987	22.222	NaN	22.3274	21.9209	21.977	NaN	NaN	21.9849	NaN	22.5014	21.7796	21.9365	21.6005	22.1501	22.2339	21.9634	NaN	NaN	22.2778	21.7288	22.1663	21.7671	22.054	NaN
AARSD1	22.2052	23.2329	22.9893	22.8167	22.7936	23.0689	22.9038	22.7539	22.9775	23.1713	23.0733	22.6543	23.1357	22.928	22.7107	23.0989	23.2832	23.461	23.2126	23.4372	23.4783	23.3713	23.3262	23.2567	23.074	23.3928	23.3597	23.5551	22.7477	23.3243	22.9408	23.3803	23.1623	23.1757	23.2555	23.3865	23.3264	23.2687	23.1685	23.6162	23.4924	23.3953	22.616	23.7232	23.4325	23.4732	23.3499	23.6558	23.4879
AASDHPPT	22.5734	NaN	22.4136	22.3569	22.4344	NaN	22.9219	22.3847	22.5292	23.0075	22.8194	22.4429	23.1389	22.4092	22.6949	22.8568	22.8536	NaN	21.4613	21.8597	22.5241	22.1623	22.3656	22.5964	22.5947	22.5549	22.6153	22.8634	22.4871	22.6341	22.7566	22.6342	22.8049	22.8489	22.5548	23.0364	21.8743	21.8137	22.4554	22.5709	21.9715	22.577	22.3932	21.7822	21.8404	21.5105	21.9447	NaN	22.2771
AASS	NaN	NaN	NaN	21.9473	22.0308	22.0518	NaN	NaN	NaN	NaN	NaN	NaN	NaN	NaN	NaN	NaN	21.6748	NaN	NaN	NaN	NaN	NaN	21.5417	NaN	21.7245	NaN	NaN	NaN	NaN	NaN	NaN	NaN	NaN	NaN	NaN	NaN	NaN	NaN	NaN	NaN	NaN	NaN	NaN	NaN	NaN	NaN	NaN	NaN	NaN
AATF	23.7741	24.0915	23.9944	22.7118	22.7711	22.6294	22.7753	23.6737	23.0146	22.8275	22.9891	23.1935	24.3627	22.5828	23.027	23.177	22.8294	23.7943	24.1914	24.1471	23.2348	23.9325	23.2508	22.1435	22.9767	22.5971	23.018	23.0222	22.4787	22.7533	22.481	22.4227	22.7086	22.2064	23.7818	23.8815	24.3454	23.7385	24.38	24.2356	24.3174	23.3843	23.1334	23.6277	23.7539	24.1506	23.895	24.0144	24.1356
ABAT	22.214	23.0052	22.6807	23.4543	21.6947	21.5303	22.6092	23.56	21.6549	21.7372	21.1105	23.6643	NaN	23.2859	22.4085	21.1262	21.5204	21.9159	21.9053	NaN	21.3601	22.0675	NaN	NaN	NaN	22.1668	21.1151	21.5784	21.8119	20.9363	NaN	23.4184	21.8379	NaN	21.4317	22.9037	21.6483	22.1264	22.5704	21.8826	21.7215	NaN	NaN	21.8337	22.0496	21.5723	21.5386	21.7493	21.9015
ABCB10	NaN	NaN	NaN	NaN	NaN	NaN	NaN	24.7355	NaN	NaN	NaN	24.5637	NaN	24.5229	24.5747	NaN	NaN	NaN	NaN	NaN	NaN	NaN	NaN	NaN	24.4154	NaN	24.5335	NaN	NaN	23.9977	NaN	NaN	23.1553	NaN	NaN	NaN	NaN	NaN	NaN	NaN	NaN	NaN	NaN	NaN	NaN	NaN	NaN	NaN	NaN
ABCB6	NaN	NaN	NaN	NaN	NaN	NaN	NaN	NaN	NaN	NaN	NaN	NaN	NaN	NaN	NaN	NaN	NaN	NaN	NaN	NaN	NaN	NaN	NaN	NaN	NaN	NaN	NaN	NaN	NaN	NaN	NaN	NaN	NaN	NaN	NaN	NaN	NaN	NaN	NaN	NaN	NaN	NaN	NaN	NaN	NaN	NaN	NaN	NaN	NaN
ABCC1	22.6406	23.1618	23.1883	23.9842	23.5317	23.4085	23.4747	23.0253	23.2985	23.0761	23.5336	24.5312	22.8822	23.3141	23.7432	22.8416	23.328	23.022	23.4089	23.0957	23.0798	23.3359	22.7841	23.3757	23.0983	23.0365	23.6076	22.4511	23.17	23.5127	23.3964	23.6875	23.7362	23.2646	23.4543	23.018	23.1791	22.9439	23.4253	23.3277	23.1902	22.9526	23.2169	23.1312	23.5138	23.031	23.1461	23.0991	22.953
ABCC4	NaN	NaN	NaN	NaN	22.4991	21.7276	22.8394	21.9114	21.6243	21.6333	21.7166	21.9231	21.5096	22.64	22.507	21.688	21.7459	NaN	21.6042	NaN	NaN	22.4586	NaN	NaN	21.6717	NaN	21.9042	NaN	21.822	21.4302	NaN	21.5396	NaN	NaN	NaN	21.9185	22.1127	NaN	NaN	NaN	22.0944	NaN	NaN	NaN	22.0417	NaN	NaN	NaN	NaN
ABCD1	NaN	NaN	NaN	NaN	NaN	NaN	21.6653	NaN	NaN	NaN	NaN	NaN	NaN	NaN	NaN	NaN	NaN	NaN	NaN	NaN	22.0971	21.4988	21.7228	NaN	21.6234	21.0973	NaN	20.9177	21.9726	21.7035	NaN	NaN	21.8778	21.6971	NaN	21.2799	NaN	NaN	21.2288	NaN	NaN	NaN	NaN	NaN	NaN	NaN	NaN	NaN	NaN
ABCD3	23.7177	24.0843	23.5998	24.2906	23.4395	24.0195	24.0232	23.9512	23.5785	23.9914	23.6577	23.9631	23.833	24.0282	23.8483	23.8672	23.7308	23.5316	23.6398	23.9638	23.9337	23.7102	23.8352	23.8245	23.8143	23.7075	23.8467	23.8382	24.0003	23.9363	23.8132	23.9665	23.9574	23.7536	23.7765	23.772	23.7303	23.6842	23.5204	23.4087	23.3611	23.8105	23.4661	23.7304	23.6592	23.6525	23.4197	23.4499	23.4634
ABCE1	25.4989	25.576	25.645	25.0294	25.1661	25.2596	24.9774	25.6691	25.526	25.5963	25.7939	25.3746	25.8706	25.4424	25.5352	25.6827	25.885	25.6073	25.8603	25.4817	25.5187	25.8492	25.3964	25.2609	25.439	24.9827	25.2736	25.456	25.0355	25.2471	25.2618	25.1664	25.012	24.8695	25.3795	25.3265	25.6874	25.5007	25.6741	25.6696	25.7486	25.5222	25.0308	25.4815	25.5302	25.6218	25.522	25.6217	25.5182
ABCF1	24.9754	25.0334	25.1554	24.6601	25.1434	24.8136	24.6855	24.9526	24.7664	24.792	24.8561	24.6128	25.1684	24.5217	24.5647	24.9554	24.9365	25.2953	25.2256	24.956	25.3296	25.2984	24.8073	24.8419	24.9344	24.7926	24.5833	25.0242	24.8495	24.8533	24.8868	24.7029	24.8385	24.8702	24.7513	24.9916	25.2332	25.3412	25.3137	25.3733	25.255	24.9346	24.7952	25.1513	24.9775	24.9945	25.172	25.2379	25.2727
ABCF2	24.1599	24.6294	24.3667	23.7441	23.5173	23.8153	24.6147	24.3483	24.2875	24.9965	24.8136	23.8526	25.3011	24.2608	24.4471	24.7356	24.9354	24.2925	24.3348	24.5416	24.0109	24.4558	23.9009	24.3318	24.4249	24.2345	24.1882	24.719	24.0696	23.9958	24.0093	24.0654	24.3218	24.2546	24.5803	24.5005	24.6225	24.534	24.7392	24.7359	24.6596	24.5475	23.8471	24.6148	24.258	24.3382	24.223	24.5155	24.8274
ABCF3	23.1384	23.5861	23.6669	23.19	23.4764	23.459	23.0553	23.3745	23.3184	23.2456	23.2921	23.4934	23.4478	23.4034	23.1906	23.3797	23.5822	23.1168	23.5099	23.2584	23.3115	23.2924	22.9676	23.1663	23.6161	23.2594	23.3653	23.5026	23.4629	22.9961	23.2048	23.2068	23.2326	23.4854	23.2143	22.7912	23.2108	22.7487	23.092	23.2191	23.4401	23.1296	22.9399	23.6585	23.4089	23.0315	23.2161	23.4487	23.49
ABHD10	23.1772	23.5071	23.1037	23.2503	23.9377	23.2574	22.7068	23.4076	NaN	22.8275	23.2145	22.6357	23.2411	NaN	22.6168	22.2628	22.9121	22.8779	23.147	22.9691	23.5743	22.8894	23.0059	23.068	23.5658	22.8669	23.0157	22.7274	23.1598	NaN	22.9945	23.515	22.7799	23.1581	22.9036	23.7779	23.146	22.4802	23.1431	22.2645	22.7682	22.636	22.5533	22.3654	22.8303	23.2026	23.2173	23.4463	22.2834
ABHD11	NaN	NaN	NaN	NaN	23.5156	NaN	NaN	NaN	NaN	NaN	NaN	NaN	NaN	NaN	NaN	NaN	NaN	22.7025	23.3861	NaN	NaN	NaN	NaN	NaN	NaN	NaN	NaN	NaN	NaN	NaN	NaN	NaN	NaN	NaN	NaN	NaN	NaN	NaN	NaN	NaN	NaN	NaN	NaN	23.2449	NaN	NaN	NaN	NaN	NaN
ABHD12	23.0722	23.027	23.3001	23.5086	22.3899	23.3062	23.7722	23.7795	23.5533	23.8037	24.1687	23.4933	23.8951	23.4763	23.8933	23.6434	24.2291	23.3873	23.1915	23.2691	23.1404	22.8851	23.4198	23.4539	23.2044	23.7122	24.1077	23.3788	23.8184	23.2144	22.9605	23.4783	24.1	23.4862	23.708	23.468	22.9739	23.3217	23.2614	22.8434	22.5171	22.9302	23.0947	22.9548	23.3475	23.0659	23.3073	23.006	23.4699
ABHD14B	25.9873	26.628	26.5605	27.4061	26.7366	26.3865	26.6516	26.9994	26.6625	26.0981	26.1734	26.3921	24.6426	26.2102	26.0621	26.032	26.1922	26.2889	26.192	26.0081	25.6652	26.339	25.9611	25.9879	26.0053	26.6349	26.1653	26.4111	26.601	26.9601	26.4585	26.7982	27.0331	26.8566	26.8716	25.8774	26.5557	26.3522	26.4613	26.5792	26.3927	25.5527	25.5593	25.6577	26.132	26.088	25.9965	26.1367	25.8755
ABHD16A	NaN	23.4741	NaN	NaN	NaN	23.4364	NaN	NaN	NaN	NaN	NaN	NaN	NaN	NaN	NaN	NaN	NaN	NaN	NaN	NaN	NaN	NaN	NaN	NaN	NaN	23.5669	23.2026	23.691	23.7562	23.5426	23.2743	23.7896	23.5877	23.6515	NaN	NaN	NaN	NaN	NaN	NaN	NaN	NaN	NaN	NaN	NaN	NaN	NaN	23.2974	23.3842
ABHD5	NaN	NaN	NaN	NaN	NaN	NaN	NaN	NaN	NaN	NaN	NaN	NaN	NaN	NaN	NaN	NaN	NaN	NaN	NaN	NaN	NaN	NaN	NaN	NaN	NaN	NaN	NaN	NaN	NaN	NaN	NaN	NaN	NaN	NaN	NaN	NaN	NaN	NaN	NaN	NaN	NaN	NaN	NaN	NaN	NaN	NaN	NaN	NaN	NaN
ABI1	24.942	25.0493	25.0084	25.0135	24.6658	24.7798	25.1904	25.0683	24.8556	25.1107	24.9207	24.4934	24.8919	24.857	24.8581	25.1402	25.0841	25.073	24.8193	24.957	24.5022	24.8807	25.1217	24.9903	24.9236	25.1075	24.8716	25.1512	25.3639	25.0681	24.8966	24.7577	24.9935	25.0523	24.9838	24.9843	24.9855	25.1608	24.8512	24.9683	25.0049	24.8492	24.7303	24.7243	24.9518	24.8117	24.8613	24.8374	25.0115
ABI2	22.6031	22.7789	22.2567	23.0069	22.8407	23.2716	NaN	NaN	NaN	NaN	NaN	NaN	22.3841	NaN	NaN	NaN	NaN	NaN	NaN	NaN	NaN	22.1586	NaN	22.0885	22.6301	NaN	23.0139	NaN	NaN	22.6082	NaN	NaN	22.6808	22.7097	NaN	NaN	22.0437	22.562	22.253	22.302	22.2567	NaN	NaN	NaN	NaN	NaN	NaN	22.3734	22.0374
ABI3BP	NaN	NaN	NaN	NaN	NaN	NaN	NaN	NaN	NaN	NaN	NaN	NaN	NaN	NaN	NaN	NaN	NaN	NaN	NaN	NaN	23.4335	NaN	NaN	NaN	NaN	NaN	NaN	NaN	NaN	NaN	NaN	NaN	NaN	NaN	NaN	NaN	NaN	NaN	NaN	22.3111	21.5071	NaN	NaN	23.0924	NaN	22.0517	NaN	NaN	NaN
ABL1	21.2344	NaN	NaN	NaN	21.6232	NaN	NaN	NaN	NaN	NaN	NaN	NaN	NaN	NaN	NaN	NaN	NaN	NaN	NaN	NaN	NaN	NaN	NaN	NaN	NaN	NaN	NaN	NaN	NaN	NaN	NaN	NaN	NaN	NaN	NaN	21.5503	NaN	NaN	NaN	NaN	NaN	NaN	NaN	21.6189	NaN	NaN	NaN	NaN	NaN
ABLIM1	25.6366	26.964	25.6506	25.9335	26.0763	23.543	NaN	NaN	NaN	NaN	NaN	NaN	NaN	NaN	NaN	NaN	NaN	NaN	NaN	24.0505	26.0486	NaN	NaN	NaN	NaN	NaN	NaN	NaN	NaN	NaN	NaN	NaN	NaN	NaN	NaN	NaN	NaN	24.2671	23.8576	24.613	24.877	NaN	NaN	25.2749	NaN	NaN	24.9391	NaN	24.9245
ABR	23.2037	23.6718	22.703	22.9015	23.145	23.2097	23.7011	22.7141	22.8537	22.7189	22.9068	23.8179	22.9641	23.7484	23.5853	22.8626	22.5789	22.3595	22.1975	NaN	NaN	NaN	22.8048	22.8527	22.6687	22.2687	23.8201	22.8166	23.4935	23.1427	22.4325	23.9191	23.0966	22.9958	23.8719	22.8789	NaN	NaN	NaN	NaN	NaN	22.6275	22.5123	NaN	NaN	NaN	NaN	NaN	NaN
ABRACL	NaN	NaN	NaN	NaN	NaN	NaN	26.3326	25.531	25.1402	25.3603	25.5509	NaN	25.3226	NaN	25.714	25.5516	24.6291	NaN	NaN	NaN	26.4625	25.8934	25.3096	25.5345	25.9479	25.9414	26.3924	26.3625	25.2945	NaN	25.509	26.7434	25.629	25.4997	27.1921	25.9835	24.5854	25.8224	NaN	25.6416	NaN	26.0123	25.2742	NaN	25.4759	NaN	25.6406	25.4358	24.7932
ABRAXAS2	23.3861	23.3742	23.5173	23.6724	23.5404	23.5841	23.1772	22.9958	22.9841	22.8686	22.8944	22.8979	22.6468	23.3628	22.7061	22.8999	23.1667	23.0096	23.0125	22.9458	23.1667	23.3596	23.1496	23.4133	23.0183	22.9467	22.5445	22.783	23.2866	23.6493	22.923	22.9598	23.1562	23.3491	22.8509	23.1847	23.3952	23.4264	23.2252	23.3961	23.1236	22.8687	22.8073	23.2438	23.0782	23.0203	23.1348	23.2863	23.2519
ACAA1	23.4669	24.2888	23.8268	24.7775	24.7966	24.5339	24.6873	24.4154	24.4243	24.3402	24.0454	24.8003	23.6388	24.8176	24.5348	24.3176	24.2495	23.9571	23.8186	24.0378	24.6113	24.1609	23.8002	24.3998	24.2898	24.7661	24.7458	24.5209	24.9943	24.8974	24.5582	25.445	24.5227	24.3546	24.5083	24.143	24.5489	24.3104	24.0939	24.1731	24.3266	23.9876	24.2257	24.1705	24.1505	23.7682	23.7437	24.2024	23.8629
ACAA2	25.6641	25.8073	25.8917	25.5107	25.4506	25.6528	25.1459	25.601	25.5191	25.2545	25.5186	24.9371	24.7179	25.5781	25.468	25.5522	25.4839	26.0209	25.7618	25.5309	25.524	25.5628	25.7713	25.3306	25.75	25.5243	25.3991	25.3818	25.8648	25.8811	25.6318	24.7089	25.5857	25.3438	25.4645	25.513	25.5085	25.2765	25.5735	25.3639	25.645	25.1681	25.274	25.8093	25.4697	25.6614	25.4769	25.674	25.8338
ACACA	22.8753	23.1596	22.7292	22.9144	23.1055	23.1677	23.0229	22.8446	22.6203	23.0277	22.9061	22.7061	22.9597	22.8393	23.0276	23.1265	22.9441	22.6831	23.2893	23.1487	22.6154	23.0475	23.1246	22.9168	23.1565	23.1587	23.4871	22.9951	22.6665	22.9427	23.1235	22.78	23.0684	22.9916	22.8423	23.4603	23.0904	22.8436	22.7752	22.8764	22.8505	23.0942	22.6493	22.9404	22.7561	22.8003	22.9212	23.4329	23.3494
ACAD11	NaN	NaN	NaN	NaN	NaN	NaN	NaN	NaN	NaN	NaN	NaN	NaN	NaN	NaN	NaN	NaN	NaN	NaN	NaN	NaN	NaN	NaN	NaN	NaN	NaN	NaN	NaN	NaN	NaN	NaN	NaN	NaN	NaN	NaN	NaN	NaN	NaN	NaN	NaN	NaN	NaN	NaN	NaN	NaN	NaN	NaN	NaN	NaN	NaN
ACAD9	23.2297	22.9507	23.0059	23.0437	23.3791	23.3022	23.7299	24.1155	23.3939	23.5812	23.8525	24.1108	24.249	24.4312	24.2613	24.1096	23.8129	23.4873	23.7617	23.5341	23.6514	23.7644	24.0564	23.2141	24.1859	24.079	24.3963	23.9252	24.169	24.1739	23.6224	23.9055	NaN	NaN	24.0768	23.0428	23.4282	23.579	23.4051	23.1497	23.1381	23.8996	23.5197	23.3133	22.9997	23.2572	23.0466	23.1064	23.0925
ACADM	24.3658	23.1459	23.7278	24.0627	24.9685	24.5463	23.2404	23.4353	22.7656	23.3671	23.0296	22.5986	24.0992	23.3769	22.9412	23.3703	23.0361	23.5416	23.5941	23.3272	23.847	23.4747	23.9542	24.071	23.3853	24.2041	23.3648	23.4891	24.0663	24.2598	23.9141	23.5759	24.3988	24.244	22.8957	23.5743	23.2213	23.2273	23.7089	23.5182	23.943	22.9871	22.6291	23.7802	23.5873	23.6515	23.4853	24.1451	23.6702
ACADSB	23.0008	22.5866	23.067	23.0554	23.955	23.1393	22.6496	22.2903	NaN	NaN	22.2547	NaN	22.1771	23.2484	22.5826	22.3969	22.5643	NaN	NaN	22.6535	22.555	NaN	NaN	NaN	22.7614	22.6353	22.4266	NaN	22.9801	23.0569	NaN	22.7819	22.2777	23.1164	NaN	22.7892	22.6655	22.3466	22.4161	22.6995	22.5232	NaN	NaN	22.5852	22.133	22.1162	22.7115	22.8909	22.8467
ACADVL	26.2399	26.2844	26.3213	26.2964	26.4553	26.1475	25.7825	26.1299	25.7222	26.3436	25.6168	26.0233	26.0451	25.8508	25.8496	25.8824	26.047	25.4949	24.9996	25.2104	25.6395	25.3555	25.2414	25.7635	25.7082	26.1034	26.2516	26.0196	26.4831	26.1585	24.9424	25.7849	26.0517	25.8035	25.7676	25.5831	25.3226	25.5991	25.7417	25.9353	25.8605	25.7462	25.1203	25.6636	25.6043	25.8801	25.9751	25.1917	25.5129
ACAN	NaN	NaN	NaN	NaN	NaN	NaN	NaN	NaN	NaN	NaN	NaN	NaN	NaN	NaN	NaN	NaN	NaN	NaN	NaN	NaN	NaN	NaN	NaN	NaN	NaN	NaN	NaN	NaN	NaN	NaN	NaN	NaN	NaN	NaN	NaN	NaN	NaN	NaN	NaN	NaN	NaN	NaN	NaN	NaN	NaN	NaN	NaN	NaN	NaN
ACAN.1	NaN	NaN	NaN	NaN	NaN	NaN	20.0313	NaN	NaN	NaN	NaN	19.8596	NaN	NaN	19.2091	NaN	NaN	NaN	NaN	NaN	22.66	NaN	NaN	NaN	NaN	NaN	NaN	NaN	19.2493	NaN	NaN	NaN	NaN	19.8508	NaN	21.7719	NaN	NaN	NaN	NaN	NaN	21.8783	NaN	22.0388	NaN	19.5654	NaN	NaN	NaN
ACAP2	22.5968	22.5841	23.3122	23.3054	23.4144	22.9872	23.3196	23.0211	22.773	22.8499	23.1205	22.6717	22.6563	22.8893	22.7786	22.5926	22.657	22.8751	22.5755	22.9737	23.4395	22.8829	23.0936	NaN	23.0399	23.063	22.8263	23	23.16	NaN	23.2591	23.381	23.0876	22.7052	23.301	22.7192	22.7998	22.3025	22.7385	22.968	22.8681	22.6584	22.7095	22.5647	22.8056	22.6136	22.6014	22.8989	22.6786
ACAT1	26.4469	26.6242	26.4663	26.5935	27.3332	26.8664	25.658	25.7627	25.3541	25.4088	25.5344	25.6846	25.5864	26.0969	25.8065	25.7558	25.6199	26.042	25.9663	26.0795	25.8113	26.071	25.8783	25.6658	26.1252	26.7544	26.2529	26.3169	26.9007	26.4596	26.3364	26.1008	26.3156	26.045	26.0889	26.1257	25.8272	26.0585	25.6964	26.1282	26.0228	25.8711	25.6254	26.2282	25.6467	26.1677	25.9247	26.3509	26.2443
ACAT2	25.2941	25.6467	25.1035	25.159	26.8192	26.8916	25.3234	24.8576	24.8172	25.4841	25.4006	25.2657	25.6925	25.5589	25.1342	25.5017	25.2531	24.8954	25.5528	25.7432	25.8524	25.1702	24.8268	25.5136	25.9925	26.3368	25.3813	25.3611	24.8085	25.3865	26.1683	25.3272	25.1533	25.1564	25.8417	25.849	25.1435	25.5045	24.7266	24.5894	24.7172	25.2344	25.069	25.7829	24.7108	24.9153	25.2135	25.9931	26.1858
ACBD3	24.7817	24.6898	25.0726	24.8489	24.8057	24.6525	25.1969	25.5456	25.256	24.9939	25.2398	24.6495	25.4136	25.2488	24.9225	25.2462	25.3688	25.257	25.0171	25.0005	24.8551	24.8939	25.2518	25.2617	25.3866	25.2109	25.1708	25.1442	25.2133	24.8842	24.8169	25.023	25.2443	25.1513	24.9211	25.192	25.1265	25.1979	24.8401	24.9447	24.8458	25.4397	25.2919	24.8854	24.8811	24.9196	24.7986	25.1923	25.108
ACBD5	23.069	23.1448	22.5309	22.6849	NaN	22.8217	NaN	22.7236	23.1052	23.0057	NaN	NaN	23.0135	NaN	22.6429	NaN	NaN	22.472	22.5346	22.5609	NaN	22.9186	NaN	NaN	22.7289	NaN	22.6769	NaN	NaN	NaN	22.6544	NaN	NaN	NaN	23.0205	22.8555	23.3551	23.1953	22.6474	NaN	NaN	22.7509	22.5173	23.4428	22.5655	22.9003	23.0683	22.7738	22.7479
ACBD6	NaN	NaN	NaN	NaN	NaN	NaN	NaN	NaN	NaN	NaN	NaN	NaN	NaN	NaN	NaN	NaN	NaN	NaN	NaN	NaN	NaN	NaN	NaN	NaN	NaN	NaN	NaN	NaN	NaN	NaN	NaN	NaN	NaN	NaN	NaN	NaN	NaN	NaN	NaN	NaN	NaN	NaN	NaN	NaN	NaN	NaN	NaN	NaN	NaN
ACE	28.7085	28.2305	28.7008	30.1269	30.6956	29.1151	27.9004	28.9108	28.8733	29.8177	28.5818	NaN	NaN	28.8028	28.3872	28.1077	28.6998	NaN	NaN	NaN	NaN	NaN	NaN	NaN	29.101	27.3616	NaN	NaN	NaN	28.2269	NaN	NaN	NaN	NaN	NaN	NaN	NaN	27.9056	27.5792	NaN	NaN	NaN	NaN	27.763	28.386	28.3716	28.7864	28.2717	27.8572
ACIN1	24.5139	24.7474	24.688	24.0163	24.4178	24.0775	23.5929	24.2285	24.4278	24.1943	24.3357	24.4043	24.9897	24.5085	24.3572	24.2965	24.3157	24.4939	24.3813	24.4527	24.1585	24.1524	24.3829	23.842	24.4144	24.1816	24.2913	24.6083	24.0495	24.2612	24.1787	23.499	24.0038	24.1486	24.5988	24.2648	24.5401	24.4176	24.3419	24.4033	24.5422	24.2343	24.1562	24.7077	24.339	24.6287	24.578	24.6499	24.6604
ACLY	27.2481	27.4649	27.2885	27.1809	26.9085	27.3554	27.3796	27.3474	27.208	27.3357	27.4706	27.4891	27.2351	27.115	27.4419	27.3013	27.2932	27.8329	27.9472	27.8618	27.918	28.0327	27.3768	27.3494	27.4681	27.7558	27.5138	27.7487	27.4632	27.2594	27.7565	27.9328	27.4689	27.3576	27.851	27.8532	27.9159	27.5121	27.3882	27.5524	27.3583	27.4294	27.182	27.6749	27.2986	27.5693	27.3771	27.6348	27.6148
ACO1	23.8264	24.0819	24.0678	24.7685	25.1214	25.0109	24.1513	23.8474	23.8384	23.3817	23.9724	24.1932	24.0701	24.156	23.6497	23.6526	23.729	24.241	23.8738	24.1003	24.2457	24.0742	23.7396	24.2202	23.6954	24.5039	24.2881	24.0519	24.2909	24.4956	23.9259	24.503	24.5403	24.6084	23.6064	24.5849	24.3836	24.2388	24.2822	23.9754	23.9869	24.1098	24.1084	24.1149	23.9997	23.8037	23.6295	23.9126	23.8611
ACO2	25.6038	25.567	25.6387	25.4965	25.8921	25.5818	25.2988	25.2611	24.8417	25.138	25.099	25.013	25.3329	25.6222	25.245	25.3855	25.0856	25.6929	25.6134	25.3962	25.6599	25.3536	25.5507	25.2643	25.5123	25.9263	25.4956	25.6664	26.1665	25.8426	25.5424	25.9333	25.823	25.7223	25.737	25.2874	25.164	25.2398	25.3845	25.2824	25.366	25.4399	25.1354	25.6224	25.2429	25.228	25.2134	25.4282	25.2514
ACOT13	24.1248	NaN	NaN	23.9545	NaN	22.9	23.2244	22.8087	22.7301	NaN	NaN	22.8197	NaN	23.2187	23.1031	NaN	NaN	24.1434	24.0808	24.5191	24.5247	23.8086	NaN	NaN	NaN	NaN	23.6384	23.3001	NaN	24.2855	23.6065	24.5309	23.527	NaN	NaN	23.93	23.4803	24.0663	23.8663	23.417	23.6233	23.2295	23.2306	24.477	23.5086	24.041	24.1558	23.9713	NaN
ACOT2	23.2333	23.3479	22.834	24.2432	25.2554	24.3047	23.5859	23.7902	23.7704	23.2506	23.4353	23.8439	22.705	23.9627	23.5499	23.7668	23.4959	23.4499	22.9969	22.7539	24.6995	22.6553	22.535	24.2267	23.5801	24.0593	23.6675	23.8737	24.5025	24.0714	24.7649	23.9815	24.4975	24.8841	23.3639	21.89	22.3112	23.0223	22.8548	23.231	22.7521	22.9051	22.8061	22.9305	22.9914	22.8423	23.2832	23.6225	22.6954
ACOT7	25.1931	25.5886	25.2583	25.4597	24.5147	24.873	25.8771	25.2597	25.6326	26.0531	25.4612	25.4315	26.4877	25.9872	24.9679	25.6904	25.7024	25.6994	25.5247	25.4324	25.6119	25.6613	25.4027	25.4154	25.5156	25.6426	25.2638	25.7352	26.1214	25.1882	25.1306	25.3588	25.6645	25.4567	25.4939	25.8946	25.4238	25.3316	25.2489	25.09	25.2903	25.9196	25.4575	25.8453	25.0964	25.3654	25.3527	25.3349	25.5342
ACOT8	NaN	NaN	NaN	NaN	NaN	NaN	NaN	NaN	NaN	NaN	NaN	NaN	NaN	NaN	NaN	NaN	NaN	NaN	NaN	NaN	NaN	NaN	NaN	NaN	NaN	NaN	NaN	NaN	NaN	NaN	NaN	NaN	NaN	NaN	NaN	NaN	NaN	NaN	NaN	NaN	NaN	NaN	NaN	NaN	NaN	NaN	NaN	NaN	NaN
ACOT9	25.594	25.4229	25.2625	24.993	25.0684	25.1642	24.8059	24.8028	24.4154	24.9103	24.8552	24.5121	25.2105	25.4622	24.6853	25.0628	24.7871	24.9755	24.8888	25.305	25.5297	24.9634	25.1206	24.6514	25.142	25.3034	25.1191	25.0703	25.5101	25.336	24.7531	25.2677	25.2442	25.1656	24.8047	24.7953	24.8799	24.9905	24.9013	25.1742	25.1423	25.1425	24.6821	25.3354	24.7174	24.9083	25.1279	25.3036	25.3345
ACOX1	23.4356	23.8784	23.7599	23.8596	22.9312	23.3365	23.9769	24.3272	23.7916	23.8944	23.9449	24.4836	23.7638	23.6913	24.5817	23.2771	23.8579	23.9871	24.1054	23.4022	23.6856	23.8974	23.0153	23.7464	23.6612	24.2828	24.4129	23.7983	23.8039	23.3484	23.576	24.3291	23.6172	23.4644	24.2463	24.3273	23.9652	23.6043	23.7572	23.6528	23.5708	23.5405	23.355	23.7193	23.8481	23.8833	23.3272	23.6084	23.8974
ACOX3	25.9802	25.4132	25.8318	27.2329	26.482	27.0328	29.0707	28.0834	28.2581	27.8847	26.2655	29.2795	25.2996	29.361	29.4329	27.9821	27.2799	26.7208	26.4848	25.9734	27.7002	26.0201	26.9259	27.1046	26.3105	27.2139	NaN	27.0483	27.1907	27.2221	27.3617	27.6232	27.7198	27.4517	26.865	26.2962	25.1118	25.7466	NaN	25.4709	25.3066	26.7528	26.9423	26.2826	26.2622	25.9513	25.7323	NaN	25.9104
ACP1	24.0651	23.8798	24.1863	23.4325	24.2526	24.0773	24.9584	25.0613	24.998	24.9358	24.9753	24.6435	25.52	24.9982	24.6688	24.9213	24.8536	24.4728	24.2139	24.5835	24.2857	24.1953	24.9768	24.8696	24.7877	24.2963	24.7091	24.5231	24.2462	24.6119	24.0997	24.2541	24.3688	24.4903	24.0879	24.3008	24.272	24.0585	24.54	23.9958	24.4282	24.7101	24.5652	24.2851	24.1599	24.1251	24.2182	24.6015	24.0923
ACP1.1	NaN	NaN	NaN	NaN	NaN	NaN	NaN	NaN	NaN	NaN	NaN	NaN	NaN	NaN	NaN	NaN	NaN	NaN	NaN	NaN	NaN	NaN	NaN	NaN	NaN	NaN	NaN	NaN	NaN	NaN	NaN	NaN	NaN	NaN	NaN	NaN	NaN	NaN	NaN	NaN	NaN	NaN	NaN	NaN	NaN	NaN	NaN	NaN	NaN
ACP2	22.7028	23.368	23.0541	22.9522	23.8025	23.6054	22.9515	22.1989	22.9253	22.3851	22.591	22.4869	22.0063	22.2694	22.4134	23.055	22.6882	22.7084	22.3111	22.3641	23.4142	22.0635	22.1632	22.4853	22.821	22.9765	22.9896	22.7335	23.1536	22.6867	23.3062	25.0143	22.8231	22.6993	22.4624	NaN	21.972	23.3239	22.2687	23.2555	22.7262	22.0901	22.2172	23.2321	22.6017	22.2486	22.4944	22.9762	22.7117
ACSF2	21.9384	NaN	NaN	NaN	NaN	21.956	NaN	NaN	NaN	NaN	22.1907	22.0756	NaN	NaN	NaN	22.1806	NaN	NaN	22.1516	21.6058	NaN	21.9266	NaN	NaN	22.2327	22.2346	NaN	NaN	NaN	NaN	22.0227	NaN	NaN	NaN	NaN	21.9369	21.7566	NaN	NaN	21.9512	21.8942	NaN	NaN	22.5327	NaN	NaN	NaN	22.3098	NaN
ACSF3	NaN	NaN	NaN	NaN	NaN	NaN	NaN	NaN	NaN	NaN	NaN	NaN	NaN	NaN	NaN	22.0721	22.1212	NaN	NaN	NaN	NaN	NaN	22.4333	NaN	NaN	NaN	NaN	NaN	NaN	NaN	NaN	NaN	NaN	NaN	NaN	NaN	NaN	NaN	NaN	NaN	NaN	NaN	NaN	NaN	NaN	NaN	NaN	NaN	NaN
ACSL1	23.4576	23.329	23.667	23.4247	24.2608	23.965	24.0377	23.6176	23.4538	23.6976	23.4492	23.4198	23.1884	23.943	23.8443	23.0848	23.5381	22.7274	23.2261	23.2956	22.9066	23.2907	23.0407	23.6395	23.6079	22.7071	23.8005	23.1478	23.918	23.379	23.5708	23.1425	23.2836	23.3215	23.8156	23.078	23.1763	23.3715	23.4165	23.3667	23.3111	22.7464	22.6848	22.9556	22.9434	22.761	23.5554	23.0664	23.3116
ACSL3	24.212	24.4439	24.3899	24.1491	24.4122	24.6517	24.6262	24.6868	24.8914	24.201	24.8727	24.4004	25.1148	24.5556	24.7438	24.6837	24.8445	24.4419	24.6591	24.6521	24.6695	24.6028	24.5655	24.6561	24.3685	24.3283	24.6656	24.4717	24.3386	24.2263	24.7261	24.1768	24.4581	24.374	24.1613	24.5129	24.6992	24.5642	24.5411	24.4561	24.5238	24.7799	24.4579	24.2874	24.1665	24.4798	24.3661	24.5107	24.3679
ACSL4	23.8801	24.1056	23.9571	23.8077	23.8734	24.0033	23.6117	23.9962	23.9339	24.3115	24.0634	24.1045	24.9657	24.0338	24.0098	23.938	24.4526	23.6108	23.8657	23.9992	23.8339	24.1637	23.6868	23.9682	24.1899	24.1267	24.2828	24.277	24.4851	23.8462	23.9881	24.1345	24.4713	24.1307	24.5037	23.8664	24.1556	23.7469	23.9796	24.068	23.7592	24.3597	23.4628	23.8509	23.527	23.4935	23.7485	23.9762	24.331
ACSS2	NaN	NaN	NaN	NaN	23.5048	22.8409	NaN	NaN	NaN	23.0406	NaN	NaN	NaN	NaN	NaN	NaN	NaN	NaN	NaN	NaN	NaN	NaN	NaN	NaN	23.1179	23.099	23.2886	NaN	NaN	NaN	22.6991	23.2123	NaN	NaN	NaN	22.9287	NaN	NaN	22.6167	NaN	22.5758	23.3632	23.1737	NaN	NaN	NaN	22.6589	NaN	NaN
ACTA1	31.6085	30.9701	30.9063	33.5102	31.3813	32.9638	34.2996	31.4696	32.8328	32.1573	32.8597	31.8814	29.9494	30.6809	31.9772	32.7554	32.5167	33.557	32.1903	32.4644	35.7112	32.2352	33.4546	32.7984	31.2678	34.118	32.6014	33.3968	34.3396	33.249	34.4862	34.393	33.1613	34.1312	33.0659	33.5922	32.9329	32.6978	31.0975	32.1589	31.6455	32.4299	32.7095	32.5091	32.8543	33.022	31.7094	32.7141	31.8809
ACTA2	25.3255	25.0255	25.0265	29.031	26.5316	27.484	30.4899	26.2326	27.5219	27.1451	28.0322	27.1149	24.8334	26.1601	26.5979	28.5174	27.7051	28.0904	26.5662	27.1056	30.6252	26.2731	28.6749	25.6778	25.4696	29.895	27.0647	28.2427	29.872	28.6558	30.4267	29.488	27.6985	29.6092	28.3125	27.4805	27.1871	27.2598	NaN	26.1292	25.1182	26.8658	27.1711	26.6862	25.5896	26.6044	25.4691	27.5772	25.3125
ACTB	31.4558	31.3733	31.2701	31.4761	31.24	31.9739	32.4171	31.8666	31.9616	31.7007	31.7672	31.2307	31.8181	31.5508	31.3315	31.7841	31.5957	31.3963	31.5262	31.5201	31.7143	31.4529	31.8284	31.5872	31.4541	31.564	31.4737	31.5035	31.7641	31.973	31.7474	31.968	31.6577	31.7501	31.8483	31.9428	31.8662	31.4159	31.1226	31.1123	31.3649	31.8604	31.8179	31.4998	31.6147	31.6037	31.1213	31.4976	31.6372
ACTBL2	NaN	NaN	NaN	NaN	NaN	NaN	NaN	NaN	NaN	26.4252	NaN	NaN	NaN	NaN	NaN	NaN	NaN	NaN	NaN	NaN	NaN	NaN	NaN	NaN	NaN	NaN	NaN	NaN	25.3534	NaN	NaN	NaN	NaN	NaN	NaN	NaN	NaN	NaN	NaN	NaN	NaN	NaN	NaN	NaN	NaN	NaN	NaN	NaN	NaN
ACTG1	33.2894	33.179	33.1811	33.6963	33.3622	33.7226	34.0233	33.6049	33.7323	33.5778	33.8767	33.3002	33.4571	33.3798	33.3384	33.6357	33.5889	33.3327	33.6196	33.5286	33.8222	33.381	33.3157	33.4169	33.1281	34.1463	33.5182	33.8801	34.033	33.9411	34.1112	34.213	33.9634	34.1504	33.6391	33.6128	33.5764	33.4295	33.1976	33.3415	33.4134	33.4651	33.4347	33.6295	33.5706	33.6175	33.3919	33.569	33.4318
ACTG2	NaN	NaN	NaN	NaN	NaN	NaN	NaN	NaN	NaN	NaN	NaN	NaN	NaN	NaN	NaN	NaN	NaN	NaN	NaN	NaN	NaN	NaN	NaN	NaN	NaN	NaN	NaN	NaN	NaN	NaN	NaN	NaN	NaN	NaN	NaN	NaN	NaN	NaN	NaN	NaN	NaN	NaN	NaN	NaN	NaN	NaN	NaN	NaN	NaN
ACTL6A	25.6611	25.3723	25.401	24.6139	24.9467	24.8128	23.8287	24.3251	24.2796	24.7673	24.9619	24.0914	25.1354	24.4185	24.1923	24.8244	24.9526	25.735	25.8553	25.4353	25.3344	25.4847	24.7063	24.8344	24.6001	24.5286	24.6164	24.8326	24.3149	24.3347	24.301	24.0286	24.7284	24.6529	24.4284	25.2458	25.4833	25.3544	25.4735	25.4882	25.5411	25.0231	24.8195	25.8062	25.3256	25.6562	25.6482	25.5515	25.6983
ACTN1	22.6182	22.5193	NaN	22.9244	22.743	23.6492	22.674	NaN	NaN	NaN	23.2835	NaN	NaN	NaN	NaN	NaN	NaN	22.2505	NaN	23.4506	23.9536	23.2967	NaN	23.1387	24.271	23.6551	25.5392	23.0224	23.2211	22.6897	23.9685	24.6851	22.9022	23.0679	NaN	22.5782	23.1344	23.566	22.6934	22.737	23.0851	NaN	NaN	22.9984	NaN	23.1784	22.8684	23.3207	NaN
ACTN1.1	29.6468	29.3526	29.3099	29.9942	29.6903	29.9618	30.7509	29.6876	30.2495	29.662	30.2389	30.2107	29.8865	29.857	29.9143	30.173	29.8532	30.1947	30.1477	29.9324	30.9377	29.8515	30.31	30.1347	29.751	30.5949	30.0283	30.2324	30.4386	30.1151	30.8046	30.9878	30.0351	30.3426	30.3121	30.4902	30.2111	30.1835	29.4855	29.8633	29.7072	29.8998	30.0133	29.8976	29.9058	29.8409	29.7598	29.9193	29.726
ACTN4	29.2506	29.1555	28.9113	29.6121	28.8262	29.425	29.9989	29.1617	29.4095	29.2028	29.2749	29.1545	28.8945	29.4147	29.5735	29.5651	29.0442	29.3603	29.0579	29.2705	29.4762	29.0857	29.2381	29.4319	29.018	30.0816	29.7833	29.6148	30.1975	29.5448	30.1435	29.568	29.6113	29.8479	29.7323	29.4176	29.2534	29.4359	28.7559	29.0822	29.001	29.0343	29.0594	29.3365	29.4446	29.2728	29.3755	29.2141	29.0756
ACTR10	23.768	24.2082	23.7043	24.239	23.8043	24.1716	23.7067	23.2545	23.639	23.4994	23.3554	23.4216	23.303	23.8724	23.8598	23.04	23.5201	24.1041	23.8802	23.8638	23.9515	23.8983	24.1167	24.0109	23.9795	24.2764	24.1014	24.0466	24.1665	24.3361	23.8195	24.3059	24.1733	24.3017	24.4014	23.9594	24.1598	23.7837	24.0246	23.7364	23.8857	23.9166	23.7245	24.1204	23.9561	23.7466	23.9423	23.9898	23.9012
ACTR1A	26.8311	27.0903	26.8827	27.0486	26.9242	27.0926	26.8027	26.2866	26.4704	26.5534	26.44	26.2256	26.0142	26.6439	26.5631	26.3726	26.5515	27.1647	27.1536	27.1564	27.2685	26.9925	26.5441	26.5309	26.3921	26.9812	26.8135	26.7876	26.8542	26.8774	26.805	27.2114	26.7754	26.7771	26.8808	27.0713	26.9895	26.9776	26.8198	26.7447	26.861	26.616	26.5325	27.3002	26.9824	27.0703	26.8531	26.9509	27.0721
ACTR1B	25.5857	25.9635	25.5042	25.7704	25.9938	25.9818	25.9026	25.5215	25.5943	25.8657	25.3913	25.5226	25.2368	25.4589	25.4366	25.3005	25.5161	25.5868	26.0333	26.25	25.9691	25.9223	25.3878	25.3651	25.0884	26.1382	25.7368	25.9136	26.1498	26.0415	25.9015	26.1798	26.0956	26.0718	25.3973	25.5548	25.8948	25.5876	25.7762	25.6121	25.7501	25.4424	25.5634	26.0778	25.8875	25.743	25.8573	25.6926	25.6371
ACTR2	28.0155	28.0515	27.9532	28.0432	28.2041	28.1833	28.6981	28.1619	28.2496	28.1907	28.5231	27.8679	28.0996	27.8588	27.9229	28.3929	28.2757	28.4402	28.204	28.3949	28.9883	28.4232	28.1626	28.317	27.9649	28.6527	28.3027	28.4396	28.4846	28.5107	28.4788	28.7088	28.5226	28.499	28.1921	28.4394	28.4945	28.4888	28.0355	28.2896	28.0561	27.9818	28.0018	28.3876	28.2761	28.2702	28.1755	28.267	28.1874
ACTR3	27.4071	27.3552	27.4397	27.6433	27.6747	27.698	28.3437	27.8468	28.0487	27.9319	28.2191	27.5744	27.8832	27.8436	27.6409	28.1726	27.8727	27.8294	27.5648	27.6014	28.1775	27.7645	28.0783	28.0913	27.8544	28.2306	27.8865	28.0434	28.0153	28.0326	28.0004	28.1044	27.9399	27.9732	27.8917	27.9204	27.8134	27.8897	27.3949	27.6106	27.3551	27.8511	27.8937	27.5809	27.7056	27.514	27.3454	27.4384	27.3926
ACY1	23.3476	22.9885	23.4079	23.2891	23.9099	23.6024	23.2826	23.3416	23.384	22.9739	22.8876	23.3281	22.8055	23.1554	23.2177	22.9157	22.8578	22.9974	23.1877	22.4302	22.8572	22.6784	23.3422	23.0374	23.0078	23.1328	23.0956	23.1733	23.335	23.736	22.916	23.0865	23.6647	23.1618	22.7251	22.7152	22.8963	22.241	22.9506	23.079	22.9133	22.9845	23.1631	22.8951	23.3415	23.1796	23.0942	22.5158	22.7155
ACYP1	22.3673	22.4752	22.4177	22.3209	23.1661	NaN	NaN	NaN	NaN	NaN	NaN	NaN	NaN	NaN	NaN	NaN	NaN	NaN	NaN	22.4311	NaN	NaN	NaN	NaN	NaN	NaN	NaN	NaN	NaN	NaN	NaN	NaN	NaN	NaN	NaN	NaN	22.2403	NaN	22.3583	22.4921	NaN	NaN	NaN	NaN	NaN	NaN	NaN	22.2577	22.5751
ADA	23.2904	22.9591	22.8346	22.9321	23.0698	22.6289	22.9892	25.224	25.3536	23.7068	24.3242	24.6967	20.7939	23.9181	24.2758	24.1155	24.7806	24.5666	23.9664	25.0388	23.0955	25.0116	23.5299	24.5631	24.1425	23.9161	23.0299	24.2966	23.8243	23.618	23.4811	23.7379	23.0328	23.8746	23.4107	23.9164	24.9535	25.0799	25.4204	25.0279	24.4687	24.318	23.9655	23.8563	24.6021	24.0883	24.2835	24.1359	23.6936
ADAM10	23.3035	24.2758	24.1859	24.5226	22.9159	23.6169	23.8381	23.202	23.1356	24.0975	23.8369	NaN	23.0971	NaN	NaN	23.0595	23.9453	23.8584	23.4428	22.4601	22.2306	23.5146	NaN	22.8135	22.7597	23.2202	NaN	23.5399	23.6186	23.823	23.536	23.2088	23.6782	23.5472	NaN	22.7856	22.8868	23.3232	23.2379	23.1353	23.3174	22.0231	22.066	23.0817	23.2472	23.9037	23.5588	22.8456	23.4603
ADAM12	NaN	21.7163	22.1751	NaN	NaN	NaN	NaN	NaN	22.571	NaN	NaN	21.8667	NaN	NaN	NaN	NaN	22.4817	NaN	NaN	22.1278	22.3062	23.0784	NaN	NaN	24.0345	NaN	NaN	22.3278	NaN	NaN	NaN	NaN	NaN	NaN	NaN	NaN	22.6709	NaN	NaN	NaN	NaN	22.1359	NaN	22.987	NaN	NaN	NaN	22.4883	23.3896
ADAM17	NaN	NaN	NaN	NaN	NaN	NaN	NaN	NaN	NaN	NaN	NaN	NaN	NaN	NaN	NaN	NaN	NaN	NaN	NaN	NaN	NaN	NaN	NaN	NaN	NaN	NaN	NaN	NaN	NaN	NaN	NaN	NaN	NaN	NaN	NaN	NaN	NaN	NaN	NaN	NaN	NaN	NaN	NaN	NaN	NaN	NaN	NaN	NaN	NaN
ADAM33	NaN	NaN	NaN	NaN	NaN	NaN	NaN	NaN	NaN	NaN	NaN	NaN	NaN	NaN	NaN	NaN	NaN	NaN	NaN	NaN	NaN	NaN	NaN	NaN	NaN	NaN	NaN	NaN	NaN	NaN	NaN	NaN	NaN	NaN	NaN	NaN	NaN	NaN	NaN	NaN	NaN	NaN	NaN	NaN	NaN	NaN	NaN	NaN	NaN
ADAM9	23.183	23.2145	23.2385	22.9073	23.1416	22.8701	22.9818	22.8097	23.2624	22.7861	22.9582	23.1952	23.0136	23.637	23.2079	23.0863	22.9105	23.0075	22.8076	22.7169	22.546	22.8066	22.1765	22.3416	22.8869	23.1442	22.8537	22.7053	23.378	22.9403	23.0642	22.8911	22.668	22.5213	22.8924	23.0068	22.8319	23.0861	22.717	22.8699	22.593	22.7736	22.8918	22.7359	22.5026	22.6784	22.6841	22.5121	23.3949
ADAMTS1	NaN	NaN	NaN	NaN	NaN	NaN	NaN	NaN	NaN	NaN	NaN	NaN	NaN	NaN	NaN	NaN	NaN	NaN	NaN	NaN	NaN	NaN	NaN	NaN	NaN	NaN	NaN	NaN	NaN	NaN	NaN	NaN	NaN	NaN	NaN	NaN	NaN	NaN	NaN	NaN	NaN	NaN	NaN	NaN	NaN	NaN	NaN	NaN	NaN
ADAMTS2	NaN	NaN	NaN	NaN	NaN	NaN	NaN	NaN	NaN	NaN	NaN	NaN	NaN	NaN	NaN	NaN	NaN	NaN	NaN	NaN	NaN	NaN	NaN	NaN	NaN	NaN	NaN	NaN	NaN	NaN	NaN	NaN	NaN	NaN	NaN	NaN	NaN	NaN	NaN	NaN	NaN	NaN	NaN	NaN	NaN	NaN	NaN	NaN	NaN
ADAR	24.2136	24.151	24.1534	23.6194	23.8314	23.9897	24.223	24.2232	24.3456	24.3625	24.7701	24.0861	24.7649	24.1875	24.4105	24.5297	24.6632	24.279	24.4554	24.007	24.0229	24.1935	24.377	24.2593	23.8887	23.9352	24.2941	23.9591	23.7395	23.9241	23.8114	23.2252	24.098	23.9932	23.897	24.0652	24.1409	23.9577	24.073	23.6424	23.7908	24.2116	24.3012	24.2914	24.0937	24.0977	24.1297	24.1317	24.0243
ADARB1	NaN	24.0599	NaN	NaN	NaN	NaN	NaN	NaN	NaN	NaN	NaN	NaN	NaN	NaN	NaN	NaN	NaN	NaN	NaN	NaN	NaN	NaN	NaN	NaN	NaN	NaN	NaN	NaN	NaN	NaN	NaN	NaN	NaN	NaN	NaN	NaN	NaN	NaN	NaN	NaN	NaN	NaN	NaN	NaN	23.9718	24.0634	NaN	NaN	NaN
ADCY9	21.7973	21.8536	NaN	22.4108	22.0961	NaN	23.623	NaN	NaN	NaN	NaN	NaN	NaN	22.3096	22.2266	NaN	NaN	NaN	NaN	NaN	NaN	NaN	NaN	21.9895	21.8777	NaN	NaN	NaN	22.4757	NaN	NaN	NaN	NaN	NaN	21.9072	NaN	NaN	21.7752	21.7241	NaN	21.7148	NaN	NaN	NaN	NaN	NaN	NaN	NaN	21.9682
ADD1	24.9301	25.2373	25.0825	26.3713	25.7367	25.4	23.6974	24.9749	25.3547	25.3389	25.5962	25.4609	24.8008	25.9211	24.9519	25.3154	25.0003	25.2095	24.7739	24.828	24.6179	24.7641	24.8603	25.0916	24.9758	24.8217	25.3107	24.346	24.9846	24.749	24.6116	24.3469	25.1371	25.131	24.4485	24.6525	24.5839	24.6868	24.3955	24.1503	24.6984	24.7519	24.7342	24.9015	24.6428	25.0481	24.3144	24.7182	24.8503
ADD2	NaN	NaN	NaN	NaN	NaN	NaN	NaN	NaN	NaN	NaN	NaN	NaN	NaN	NaN	NaN	NaN	NaN	NaN	NaN	NaN	NaN	NaN	NaN	NaN	NaN	NaN	NaN	NaN	NaN	NaN	NaN	NaN	NaN	NaN	NaN	NaN	NaN	NaN	NaN	NaN	NaN	NaN	NaN	NaN	NaN	NaN	NaN	NaN	NaN
ADD3	23.6146	24.3913	23.8969	25.6687	24.6033	24.4998	21.0674	24.5339	24.589	24.1032	24.2173	24.7276	23.647	25.4326	24.0819	24.5204	24.0436	24.1948	23.82	23.6923	24.0516	23.8137	23.5968	23.9266	23.8568	24.3782	24.6837	23.8225	24.5466	24.5262	24.1166	23.9739	24.7552	24.8258	23.7459	23.7107	23.637	23.6754	23.2747	23.1319	23.5776	23.8844	23.8371	24.2176	23.895	24.399	23.6579	23.8001	23.8954
ADGRA2	NaN	NaN	NaN	NaN	NaN	NaN	NaN	NaN	NaN	NaN	NaN	NaN	NaN	NaN	NaN	NaN	NaN	NaN	NaN	NaN	NaN	NaN	NaN	NaN	NaN	NaN	NaN	NaN	NaN	NaN	NaN	NaN	NaN	NaN	NaN	NaN	NaN	NaN	NaN	NaN	NaN	NaN	NaN	NaN	NaN	NaN	NaN	NaN	NaN
ADGRE2	24.5875	24.4984	23.7824	23.4626	23.3793	24.7812	23.7549	24.1803	23.8023	23.7477	23.5943	23.3922	24.97	24.264	24.4648	22.4027	23.9207	24.5203	23.8015	24.4418	24.4372	24.1497	24.1823	24.8426	24.194	24.6799	24.2857	24.6167	24.021	24.2391	23.85	23.9219	24.7362	24.9579	24.1673	24.709	24.2173	24.1311	24.0704	24.3278	24.3598	24.9647	24.0016	24.6034	23.4512	24.2735	24.7498	23.7623	24.4051
ADGRL2	NaN	NaN	NaN	NaN	NaN	NaN	NaN	NaN	NaN	NaN	NaN	NaN	NaN	NaN	NaN	NaN	NaN	NaN	NaN	NaN	22.0659	NaN	NaN	NaN	NaN	NaN	NaN	NaN	NaN	NaN	NaN	NaN	NaN	NaN	NaN	21.7273	NaN	NaN	NaN	NaN	NaN	NaN	NaN	NaN	NaN	NaN	22.0873	NaN	NaN
ADH1A	NaN	NaN	NaN	NaN	NaN	NaN	NaN	22.597	NaN	NaN	NaN	22.4985	NaN	23.5894	22.0926	NaN	NaN	NaN	NaN	NaN	NaN	NaN	NaN	NaN	NaN	NaN	NaN	NaN	NaN	NaN	NaN	NaN	NaN	NaN	NaN	NaN	NaN	NaN	NaN	NaN	NaN	NaN	NaN	NaN	NaN	NaN	NaN	NaN	NaN
ADH5	26.3192	26.0911	26.285	26.4964	27.1637	26.6831	26.8656	27.0038	27.0995	26.7308	27.1835	26.349	26.5239	27.4808	26.931	26.6886	27.3581	26.6278	26.556	26.3891	26.5802	26.6007	27.0918	27.4386	26.6948	26.8623	26.5449	26.4525	27.1039	27.2084	27.0584	26.3691	26.6663	26.828	26.444	26.1211	26.2724	26.3595	26.2214	26.2271	26.5522	26.258	26.564	25.9255	26.2321	26.1268	26.1458	26.1857	25.9484
ADI1	25.3692	25.5974	25.4036	25.9494	25.1914	25.1363	25.0616	24.4002	24.6931	25.1476	24.6077	23.7747	24.9185	25.0511	24.7594	25.4	25.1274	24.6548	24.2602	23.9331	24.5346	24.2244	23.6642	23.6645	24.0515	25.3755	25.5006	25.5668	25.8535	25.1485	24.7281	24.5995	25.6129	25.1894	25.0099	24.0853	23.6828	23.4154	24.1303	24.2875	23.422	24.5815	24.8629	24.7228	24.4536	24.4852	24.5043	23.6405	25.4186
ADIRF	27.3244	28.6977	27.6415	27.828	27.4135	27.6274	25.5943	25.1904	NaN	25.2364	23.2193	24.2167	24.4019	26.2392	25.307	NaN	NaN	NaN	NaN	25.7815	24.3975	26.4404	24.2412	25.1797	27.0093	26.9241	28.0018	26.0671	29.0837	25.4781	24.9852	NaN	25.8648	25.4862	24.709	25.3977	26.1254	26.4629	25.8825	24.8552	26.3906	27.0584	23.7977	25.4274	26.9069	25.4713	27.1776	25.2058	26.3596
ADK	25.9688	26.044	26.005	25.572	25.8474	25.9227	25.1104	25.5754	25.4808	25.7755	25.1934	25.625	26.2532	26.0716	25.6338	25.548	25.9454	25.045	25.0751	25.3566	25.8288	25.7646	24.8448	25.377	25.5338	26.3123	25.6433	25.7916	25.1102	25.5761	25.1315	25.3482	25.6181	25.4257	25.4578	25.9059	25.6294	25.6339	25.6592	25.6628	25.4816	25.8476	25.4551	25.9477	25.657	25.7263	26.1857	26.0361	26.0787
ADNP	22.5638	22.3243	22.7741	21.8539	NaN	NaN	NaN	NaN	NaN	NaN	NaN	NaN	22.766	NaN	21.9427	NaN	NaN	NaN	NaN	NaN	22.787	NaN	22.0703	NaN	22.3316	NaN	NaN	NaN	NaN	NaN	NaN	NaN	NaN	NaN	NaN	NaN	22.5359	NaN	22.4229	22.3896	NaN	22.4711	NaN	22.4907	NaN	22.4906	NaN	22.3082	22.8508
ADO	NaN	NaN	NaN	NaN	NaN	NaN	NaN	NaN	NaN	NaN	NaN	NaN	NaN	NaN	NaN	NaN	NaN	NaN	NaN	NaN	NaN	NaN	NaN	NaN	NaN	NaN	NaN	NaN	NaN	NaN	NaN	NaN	NaN	NaN	NaN	NaN	NaN	NaN	NaN	NaN	NaN	NaN	NaN	NaN	NaN	NaN	NaN	NaN	NaN
ADPGK	23.9968	23.9982	23.7617	23.613	24.2357	24.0044	23.5805	23.5525	23.8464	23.8723	23.9739	24.146	23.9062	23.9386	23.4359	23.8511	23.914	24.1652	24.1898	24.4357	23.2748	23.7528	23.619	24.0044	24.0637	23.5534	23.934	23.6561	22.9857	24.108	22.8845	23.5447	24.1033	24.0013	24.0165	23.5619	23.6755	24.0164	24.2419	24.0121	24.1135	23.5356	24.0442	23.6252	23.7801	23.5854	23.8681	23.8632	23.6543
ADPRS	23.6633	23.7822	23.6598	23.7638	23.9517	24.2637	23.9561	23.7525	23.6786	23.0261	23.0894	23.9981	23.6973	23.7477	23.9408	23.7352	23.2475	23.6122	22.7472	23.276	23.5013	23.6218	23.8285	23.4991	23.7236	23.7526	23.8764	23.4863	24.1341	23.716	23.9747	23.729	23.5254	23.4293	24.25	23.4296	23.6696	23.5946	23.9786	23.5641	23.3624	23.5644	23.6152	23.3911	23.6105	23.5804	23.4581	23.54	23.2988
ADRM1	23.8477	23.2421	23.8935	23.2014	23.2028	22.2253	24.1741	24.6306	24.3051	24.4343	24.0555	24.1787	24.6323	24.3157	24.4814	24.7863	24.5794	24.9236	25.2904	24.9745	24.7597	24.5807	24.6604	24.5012	24.8658	24.6127	24.2669	23.6388	23.8044	23.5334	23.9873	23.791	23.6204	23.6878	24.1496	24.2763	24.598	24.5896	24.9334	23.0683	24.7075	24.9191	24.882	24.6599	24.6866	24.5113	24.9019	25.0314	24.0143
ADSL	25.3451	25.1134	24.9845	24.8442	25.0425	25.1251	24.9574	24.8061	24.5053	24.5051	24.8169	24.7653	24.4403	24.7398	24.8142	24.9516	24.962	24.7677	24.9622	25.0618	25.0511	24.7385	24.5569	24.5353	24.7208	24.7101	24.6084	24.8931	24.5854	25.0702	25.0571	25.0279	25.3217	24.8685	25.0349	24.75	25.029	24.8455	24.9399	24.7672	24.9021	24.7191	24.7499	25.1867	25.2422	25.2691	25.058	24.9982	25.208
ADSS1	25.2442	25.5687	25.1152	24.6819	24.539	24.8319	24.6893	25.0488	24.5678	24.9663	25.0812	24.8627	25.1931	24.6549	24.6633	24.7992	25.0497	25.4651	25.1432	25.1756	25.3902	25.2469	24.8339	24.6592	24.886	24.997	24.7851	25.0797	24.7052	24.7153	24.7915	24.7364	24.7922	24.8695	25.2688	25.2893	25.4434	25.1527	25.3528	25.333	25.2028	24.8924	24.3775	25.345	25.233	25.3655	25.3732	25.0943	25.3437
AEBP1	21.3209	NaN	NaN	NaN	22.1177	21.3782	NaN	NaN	NaN	NaN	NaN	NaN	NaN	NaN	NaN	NaN	NaN	NaN	NaN	NaN	NaN	NaN	NaN	NaN	NaN	NaN	NaN	NaN	NaN	NaN	NaN	NaN	NaN	NaN	NaN	NaN	NaN	NaN	NaN	NaN	NaN	NaN	NaN	NaN	NaN	NaN	NaN	NaN	21.4835
AFAP1	22.1034	22.3535	22.3021	24.6094	21.6758	23.1186	23.6287	23.2893	22.7332	23.5006	24.4476	23.6373	23.9884	23.5881	22.8656	23.9399	23.5264	24.438	23.7138	23.9042	24.3264	22.906	23.6049	23.1885	22.8451	24.0245	22.9609	22.5828	22.745	22.6279	23.6039	24.3268	22.6352	23.0663	22.4147	23.9869	23.9113	23.3325	22.0079	22.057	22.733	23.6122	23.6048	24.0571	22.8521	23.1508	22.9418	24.2139	23.5852
AFDN	NaN	21.746	NaN	NaN	NaN	22.0359	NaN	21.5291	NaN	21.0854	NaN	NaN	21.3841	21.7876	22.1306	21.3077	20.6904	NaN	NaN	NaN	NaN	NaN	NaN	21.3608	21.5465	NaN	21.7885	NaN	21.4905	NaN	21.6593	NaN	NaN	NaN	NaN	21.255	NaN	21.8116	21.6826	21.057	21.3358	NaN	NaN	21.8177	21.6914	21.5253	21.6568	NaN	21.2576
AFG3L2	23.4301	23.2855	22.9796	22.8107	23.6066	22.6241	21.8529	23.2504	23.0553	22.5108	23.0044	22.9237	23.1999	23.1895	23.2819	23.0055	22.9505	23.362	23.2956	23.2007	23.575	22.9932	23.1715	22.503	23.4274	22.851	23.4322	23.2544	23.4472	23.6266	23.4	23.3909	23.2714	22.8663	22.9344	23.1527	23.0735	23.2893	23.2943	23.2404	22.9903	22.5741	22.3077	23.0139	23.0855	23.0499	22.8552	23.1795	23.2301
AFTPH	NaN	NaN	NaN	NaN	NaN	NaN	NaN	NaN	NaN	NaN	NaN	NaN	NaN	NaN	NaN	NaN	NaN	NaN	NaN	NaN	NaN	NaN	NaN	NaN	NaN	NaN	NaN	NaN	NaN	NaN	NaN	NaN	NaN	NaN	NaN	NaN	NaN	NaN	NaN	NaN	NaN	NaN	NaN	NaN	NaN	NaN	NaN	NaN	NaN
AGA	NaN	NaN	NaN	NaN	NaN	NaN	NaN	NaN	NaN	NaN	NaN	NaN	NaN	NaN	NaN	NaN	NaN	NaN	NaN	NaN	NaN	NaN	NaN	NaN	NaN	NaN	NaN	NaN	NaN	NaN	NaN	NaN	NaN	NaN	NaN	NaN	NaN	NaN	NaN	NaN	NaN	NaN	NaN	NaN	NaN	NaN	NaN	NaN	NaN
AGFG1	25.4539	25.3015	25.3351	25.1975	25.2039	24.8632	24.9346	25.4747	25.4201	24.6373	24.9134	25.4276	25.1151	25.1217	25.2473	24.843	24.9064	25.2249	25.3857	25.1339	24.8422	25.2049	24.9975	24.7635	24.888	25.0885	24.9012	25.1455	25.171	25.2076	25.0083	25.0501	25.5867	25.6657	25.6465	25.3594	25.1291	25.0008	25.4069	25.1909	25.5006	24.8268	24.7373	25.1286	25.3915	25.3884	25.2889	25.3128	25.4252
AGFG2	NaN	NaN	NaN	NaN	NaN	NaN	NaN	NaN	NaN	NaN	NaN	NaN	NaN	NaN	NaN	NaN	NaN	NaN	NaN	NaN	NaN	NaN	NaN	NaN	NaN	NaN	NaN	NaN	NaN	NaN	NaN	NaN	NaN	NaN	NaN	NaN	NaN	NaN	NaN	NaN	NaN	NaN	NaN	NaN	NaN	NaN	NaN	NaN	NaN
AGK	25.4376	25.3157	25.0641	24.8349	25.593	25.3504	24.5054	24.7846	24.6099	24.5675	24.6735	24.7587	25.0255	25.0775	24.5935	24.6644	24.5401	24.6577	24.8391	25.0269	25.1398	24.9358	24.566	23.8058	24.6076	25.1216	24.9365	24.2484	25.2235	25.0658	24.9267	25.2421	24.9775	24.9466	24.9996	24.7394	24.8439	24.802	24.8728	25.1336	25.107	24.5287	24.4621	25.2411	24.7525	24.9315	25.1402	25.3198	24.9272
AGL	22.5399	22.1983	22.1143	23.7147	23.5526	23.4005	24.2027	22.9169	23.3423	22.9425	22.7698	24.4585	21.5	23.6123	23.3188	22.5011	22.8528	22.1501	21.7948	22.4968	22.8986	22.2508	22.8377	22.8915	22.7441	22.3442	23.1091	NaN	22.4035	22.9713	22.503	24.2291	22.9796	22.8056	22.3331	22.903	22.4899	22.1243	22.453	22.6591	22.2874	22.6181	22.5784	22.1903	22.7682	22.22	22.1845	22.2379	22.1805
AGO1	NaN	NaN	NaN	NaN	NaN	NaN	NaN	NaN	NaN	NaN	NaN	NaN	NaN	NaN	NaN	NaN	NaN	NaN	NaN	NaN	NaN	NaN	NaN	NaN	NaN	NaN	NaN	NaN	NaN	NaN	NaN	NaN	NaN	NaN	NaN	NaN	NaN	21.8632	22.2327	NaN	NaN	NaN	NaN	NaN	NaN	NaN	NaN	NaN	NaN
AGO2	23.2088	NaN	23.1801	NaN	NaN	NaN	22.5006	22.6064	23.0861	23.0496	22.9599	23.0346	23.0928	22.6361	22.7754	22.7975	23.0121	22.7857	21.8316	22.6799	22.9835	22.7721	22.7825	23.2018	22.5716	22.4138	22.4642	22.516	22.6124	22.7847	22.7273	22.6044	22.6342	22.6528	22.653	22.8871	22.8409	22.6147	NaN	22.8871	22.8229	NaN	22.8637	22.8197	23.1653	22.4466	22.5673	22.9224	NaN
AGO3	NaN	NaN	NaN	NaN	NaN	NaN	NaN	NaN	NaN	NaN	NaN	NaN	NaN	NaN	NaN	NaN	NaN	NaN	NaN	NaN	NaN	NaN	NaN	NaN	NaN	NaN	NaN	NaN	NaN	NaN	NaN	NaN	NaN	NaN	NaN	NaN	NaN	NaN	NaN	NaN	NaN	NaN	NaN	NaN	NaN	NaN	NaN	NaN	NaN
AGPAT1	NaN	NaN	NaN	NaN	NaN	NaN	NaN	NaN	NaN	NaN	NaN	NaN	NaN	NaN	NaN	NaN	NaN	NaN	NaN	NaN	NaN	NaN	NaN	NaN	NaN	NaN	NaN	NaN	NaN	NaN	NaN	NaN	NaN	NaN	NaN	NaN	NaN	NaN	NaN	NaN	NaN	NaN	NaN	NaN	NaN	NaN	NaN	NaN	NaN
AGPAT3	NaN	NaN	NaN	NaN	NaN	NaN	NaN	NaN	NaN	NaN	NaN	NaN	NaN	NaN	NaN	NaN	NaN	NaN	NaN	NaN	NaN	NaN	NaN	NaN	NaN	NaN	NaN	NaN	NaN	NaN	NaN	NaN	NaN	NaN	NaN	NaN	NaN	NaN	NaN	NaN	NaN	NaN	NaN	NaN	NaN	NaN	NaN	NaN	NaN
AGPAT5	NaN	NaN	NaN	NaN	NaN	NaN	NaN	NaN	NaN	NaN	NaN	NaN	NaN	NaN	NaN	NaN	NaN	NaN	NaN	NaN	NaN	NaN	NaN	NaN	NaN	NaN	NaN	NaN	NaN	NaN	NaN	NaN	NaN	NaN	NaN	NaN	NaN	NaN	NaN	NaN	NaN	NaN	NaN	NaN	NaN	NaN	NaN	NaN	NaN
AGPS	24.3821	24.5509	24.4717	24.4347	24.223	24.4013	24.7431	25.0238	24.6631	24.6048	24.5235	24.3815	24.5314	24.797	24.7079	24.7394	24.9505	24.8032	24.3233	24.7994	24.7377	24.5753	24.8733	24.8633	24.9596	24.5529	24.7845	24.8445	24.5012	24.37	25.094	24.7704	24.6552	24.7507	24.9334	24.5996	24.5648	24.4549	24.449	24.6588	24.4776	24.8989	24.5477	24.8648	24.6938	24.6121	24.6195	24.7848	24.7929
AGRP	NaN	NaN	NaN	NaN	NaN	NaN	NaN	NaN	NaN	NaN	NaN	NaN	NaN	NaN	NaN	NaN	NaN	NaN	NaN	NaN	NaN	NaN	NaN	NaN	NaN	NaN	NaN	NaN	NaN	NaN	NaN	NaN	NaN	NaN	NaN	NaN	NaN	NaN	NaN	NaN	NaN	NaN	NaN	NaN	NaN	NaN	NaN	NaN	NaN
AGTRAP	NaN	NaN	NaN	NaN	NaN	NaN	NaN	NaN	NaN	NaN	NaN	NaN	NaN	NaN	NaN	NaN	NaN	NaN	NaN	NaN	NaN	NaN	NaN	NaN	NaN	NaN	NaN	NaN	NaN	NaN	NaN	NaN	NaN	NaN	NaN	NaN	NaN	NaN	NaN	NaN	NaN	NaN	NaN	NaN	NaN	NaN	NaN	NaN	NaN
AHCTF1	23.7464	23.8435	23.8029	NaN	23.5516	23.3494	22.9926	23.548	23.3507	23.4156	23.2671	23.3494	24.2791	23.356	23.792	23.4317	23.4705	NaN	NaN	23.689	22.9876	23.6571	23.1598	23.3185	23.6287	23.3691	23.0711	23.5181	22.8867	23.2603	23.0075	NaN	23.2561	23.0626	23.6315	23.3445	23.9203	23.7949	23.8967	23.9022	23.7528	23.51	23.0538	23.6165	23.3408	23.747	23.867	23.7339	24.0945
AHCY	26.9989	27.5215	27.2928	27.1507	27.3678	27.2179	27.2659	27.0861	27.3065	27.3701	27.2087	27.1098	27.4223	27.0582	27.1062	27.0684	27.218	27.3706	27.4888	27.1369	27.5183	27.309	27.008	26.8271	27.2574	27.449	26.7779	27.5319	26.8938	26.9461	27.1074	27.2529	27.2364	27.1731	27.0835	28.2196	27.4812	27.4976	27.3864	27.4504	27.4314	27.0881	27.0616	27.3929	27.2491	27.3025	27.2469	27.2974	27.4424
AHCYL1	24.5769	24.3697	24.5655	24.7217	25.1608	24.8414	24.9704	24.7976	24.578	24.5794	24.3227	25.2551	24.3638	25.2903	24.8119	24.3452	24.7215	24.3242	24.5224	24.9359	24.6943	24.7987	24.6449	24.9349	24.766	24.2677	24.9416	24.7477	24.8209	25.0982	24.7026	24.4946	24.796	24.9022	24.5015	24.5121	24.5267	24.47	24.5517	24.5642	24.5518	24.7047	24.4692	24.4178	24.5941	24.4315	24.6093	24.4982	24.1506
AHNAK	30.3062	30.3719	30.2447	30.6612	30.2732	30.3851	30.4619	30.5017	30.6436	30.4467	30.153	30.2833	30.1506	30.7923	30.6152	30.4092	30.3907	30.1332	29.7861	30.1607	29.6372	30.1133	30.1739	30.2908	30.2649	30.6278	30.5482	30.3253	30.7843	30.425	30.4101	29.686	30.5051	30.5557	30.2745	30.266	30.1016	30.2958	30.1317	30.2307	30.4223	30.1719	29.9276	30.0689	30.259	30.1258	30.2143	30.2172	30.1785
AHNAK2	26.5409	27.3183	26.4095	27.4209	26.626	27.4407	25.7457	26.5158	26.4185	26.2837	26.2994	25.3315	25.9244	26.9214	26.9704	26.5423	25.8286	26.837	25.5202	26.3265	24.8794	25.8473	26.3792	26.1512	26.1567	26.8769	27.365	27.1966	28.1396	27.2593	27.064	27.1667	26.7295	26.3538	26.4552	26.4905	26.4543	26.4284	26.4289	26.8083	27.3319	26.911	26.2666	25.1736	26.1892	26.8391	26.7262	25.9944	26.3688
AHR	NaN	NaN	NaN	NaN	NaN	NaN	NaN	NaN	NaN	NaN	NaN	NaN	NaN	NaN	NaN	NaN	NaN	NaN	NaN	NaN	NaN	NaN	NaN	NaN	NaN	NaN	NaN	NaN	NaN	NaN	NaN	NaN	NaN	NaN	NaN	NaN	21.5276	NaN	NaN	NaN	NaN	NaN	NaN	21.4202	NaN	NaN	NaN	NaN	NaN
AHSA1	25.3696	25.6063	25.4573	25.1027	25.2148	25.0748	25.3153	25.2452	25.1774	25.4414	24.9674	25.3272	25.5999	25.2933	25.3603	25.3213	25.0912	25.9913	25.9449	25.9158	25.7594	25.9496	25.2441	25.1595	25.3862	25.2539	25.0998	25.4698	25.2543	25.2278	25.2013	25.0739	25.2603	25.2358	25.5854	26.1588	26.0004	25.9292	25.9582	25.9175	25.7539	25.426	25.3082	25.658	25.5217	25.6866	25.4532	25.6646	25.596
AIDA	24.2853	24.1946	24.1804	24.4123	24.6229	24.2751	24.1587	23.8705	23.869	24.1077	23.2186	23.7822	23.929	23.7082	23.5171	23.4958	23.7321	24.0591	23.4487	23.4166	23.7405	23.612	24.0755	24.2261	23.7306	23.5098	23.6806	24.1413	24.2433	24.4923	24.0065	23.0629	24.2592	24.1568	23.4406	23.6861	23.6445	23.7441	23.848	23.4962	23.9702	23.5011	23.4764	24.0425	24.1424	23.9731	23.9498	23.5799	23.9631
AIFM1	24.3795	24.2728	24.5376	24.343	25.1154	24.3762	24.0944	23.8971	23.6844	24.4859	24.2756	24.5869	24.4067	24.3495	24.1118	24.444	24.5553	24.1987	24.431	24.5031	24.7019	24.1548	24.4377	24.0172	24.5812	24.4478	24.2088	24.2384	24.4371	24.4964	24.2389	24.4352	24.2948	24.4972	24.2317	24.1997	23.7196	24.1139	24.3153	23.9347	24.0234	24.2426	24.2552	24.0383	23.9967	24.0519	23.9116	24.1063	23.7602
AIMP1	25.833	26.0066	26.1677	25.8562	25.7959	25.8179	25.6406	25.7428	25.7555	25.5538	25.9091	25.2825	25.6482	25.4634	25.8141	25.732	25.6849	26.0341	25.9561	26.0907	25.8498	25.9706	25.6936	25.5539	25.8511	25.8715	25.625	25.9854	25.8387	25.8202	26.0959	25.6999	25.9569	25.8661	25.6006	25.9005	25.9165	26.1762	25.9198	26.1754	26.3158	25.4331	25.6759	25.6422	26.1527	25.8628	26.0168	26.0624	25.9342
AIMP2	25.4784	25.4782	25.5365	24.731	24.9218	25.1661	25.0914	25.7516	25.5595	25.8693	25.6436	25.5279	25.7815	25.4397	25.6332	25.9228	25.6395	25.99	25.9539	26.1303	25.8611	26.0085	25.9201	25.4155	25.2991	25.3465	25.4667	25.6573	25.3928	25.6285	25.9027	25.4062	25.4228	25.3913	25.0382	25.2705	25.7195	25.7882	25.7495	25.5559	25.9601	25.4405	25.5831	25.7846	25.7281	25.7083	25.7483	25.6142	25.3475
AIP	24.5235	24.7373	24.8025	24.9112	24.7482	24.8161	24.2684	24.5867	24.084	24.1543	23.8734	24.4348	24.1733	24.6858	24.1727	24.376	24.3427	24.5689	24.597	24.2731	24.3316	24.6609	24.2006	24.3888	24.4418	24.6982	24.3079	24.5732	24.8041	24.2722	24.5203	24.1699	24.6209	24.7642	24.302	24.7208	24.6148	24.4805	24.3104	24.7258	24.4268	24.0451	24.4666	24.6292	24.213	24.6823	24.171	24.7009	24.7323
AK1	26.3048	26.9132	26.4767	27.325	26.9558	26.6228	26.709	26.2819	26.2632	26.2525	26.0733	26.4187	25.4756	26.3624	26.1997	26.5314	26.4362	26.7822	26.3195	26.0348	26.6349	26.5031	26.1357	26.2786	26.2892	26.8054	26.3375	26.5673	26.8178	26.1812	26.5696	26.9132	26.3364	26.5667	26.666	26.8569	26.4937	26.1593	26.1579	26.3422	26.4915	26.191	26.2595	26.9249	26.4915	26.1496	26.3352	26.2276	26.0719
AK2	25.7134	25.4994	25.6683	24.8392	25.786	25.3553	24.9995	25.5643	25.406	25.1974	25.2865	25.4246	25.5009	25.5081	25.3641	25.16	25.1777	25.3962	25.7723	25.4672	25.1142	25.5328	25.2959	24.9995	25.4477	25.6126	25.4602	25.6155	25.8442	25.5576	25.5883	25.3567	25.5285	25.5025	25.6389	25.4249	25.5481	25.5732	25.6821	25.5218	25.5619	25.1382	25.1735	25.5189	25.3179	25.2521	25.4528	25.5832	25.3124
AK3	25.4233	25.3426	25.3144	26.1016	26.8313	25.9452	25.1948	25.1323	25.0627	24.5186	24.5349	25.6604	24.642	25.4974	25.6981	24.8728	24.7541	25.5431	24.7742	25.2109	24.7413	24.7516	25.369	24.9546	24.783	25.8494	26.1796	25.795	25.9628	26.3372	25.7022	25.9781	25.9914	25.8783	25.4231	24.8531	24.7788	24.6609	25.2471	25.172	25.0508	24.384	24.868	24.8421	25.1837	24.5676	24.9738	24.8415	24.7243
AK4	24.7734	25.0483	24.5857	22.5478	22.2174	23.0849	23.6122	23.3074	25.1675	23.968	24.1427	24.4897	22.4415	24.9688	24.8661	24.5966	24.2864	24.8361	24.614	23.7687	25.1635	24.42	24.7182	23.7463	23.4252	23.7047	22.5973	23.2636	25.441	23.0746	24.238	25.3177	22.985	24.0103	24.4314	24.1749	24.5588	23.0817	24.3635	24.2428	24.2307	22.7209	24.527	24.1692	23.5859	24.062	23.6938	23.2413	23.0104
AK5	25.0055	25.47	24.8872	24.3596	23.2183	24.2005	23.5213	24.663	23.5372	24.8519	23.1553	23.4501	23.813	25.0029	25.0531	23.8617	24.2964	23.2002	23.4411	24.1118	23.6753	24.5393	22.5077	23.708	24.2951	25.1111	25.155	24.8319	23.4257	24.1684	23.6491	24.1299	24.7066	24.2732	24.3795	24.9112	24.0837	24.4678	24.4588	24.3805	25.0123	24.6101	23.3066	24.404	24.2415	24.2431	24.6184	23.8763	24.4274
AK6	23.506	23.9815	23.47	22.8745	22.7347	23.032	22.4602	23.3521	23.1632	23.9285	22.9591	23.3365	24.4391	21.2922	23.3268	23.3956	23.2487	23.0087	23.201	23.5279	23.3306	23.5032	22.7317	22.9624	22.278	23.3944	23.2173	23.7457	23.2942	22.8073	23.24	23.6559	23.3892	22.9406	23.9405	23.9424	23.7874	23.4811	23.895	24.0241	23.4663	23.127	22.8523	23.4984	23.0283	23.7417	23.529	23.4616	24.0167
AKAP11	NaN	23.835	24.4024	NaN	23.9024	NaN	NaN	24.1051	NaN	NaN	NaN	NaN	24.23	23.9834	NaN	NaN	NaN	NaN	NaN	NaN	NaN	24.2397	24.1538	NaN	24.0309	NaN	NaN	NaN	NaN	NaN	NaN	NaN	NaN	NaN	NaN	24.2856	NaN	24.3831	24.3466	24.2806	24.0047	NaN	24.0128	24.0836	NaN	24.007	23.8627	23.7209	24.0872
AKAP12	24.7955	25.2948	24.5017	27.8493	26.7594	26.1753	25.3007	26.6312	26.4627	25.7082	25.2844	27.3544	25.6176	27.0419	24.9298	25.544	25.381	25.3348	24.1524	25.7274	27.7926	25.3253	25.3753	25.5696	27.0036	25.9384	25.6354	25.796	27.0774	25.9139	25.8769	24.0925	26.0755	26.1172	25.6065	25.8511	25.3518	26.0777	25.392	25.0172	25.0747	25.9021	26.1367	25.675	25.5178	25.0241	25.3608	26.7956	27.0767
AKAP12.1	NaN	NaN	NaN	NaN	NaN	NaN	NaN	NaN	NaN	NaN	NaN	NaN	NaN	NaN	NaN	NaN	NaN	NaN	NaN	NaN	NaN	NaN	NaN	NaN	NaN	NaN	NaN	NaN	NaN	NaN	NaN	NaN	NaN	NaN	NaN	NaN	NaN	NaN	NaN	NaN	NaN	NaN	NaN	NaN	NaN	NaN	NaN	NaN	NaN
AKAP13	22.1709	21.9837	22.3302	22.1204	22.0711	21.9849	NaN	NaN	NaN	NaN	NaN	NaN	NaN	NaN	NaN	NaN	NaN	NaN	NaN	NaN	NaN	NaN	NaN	NaN	NaN	NaN	NaN	NaN	NaN	NaN	NaN	NaN	NaN	NaN	NaN	NaN	NaN	NaN	NaN	NaN	NaN	NaN	NaN	NaN	NaN	21.7683	22.1205	22.0088	NaN
AKAP17A	NaN	NaN	NaN	NaN	NaN	NaN	NaN	NaN	NaN	NaN	NaN	NaN	NaN	NaN	NaN	NaN	NaN	NaN	NaN	NaN	NaN	22.9428	NaN	NaN	NaN	NaN	NaN	NaN	NaN	NaN	NaN	NaN	NaN	NaN	NaN	22.9334	NaN	NaN	23.4052	NaN	NaN	NaN	NaN	NaN	NaN	NaN	NaN	NaN	NaN
AKAP2	25.9794	26.2049	26.502	26.3977	25.5043	26.2466	26.3754	26.4007	26.5062	26.1787	25.923	25.749	25.8803	25.9941	26.0266	26.3616	26.3694	26.1429	26.0713	25.7975	25.712	25.9712	25.8466	26.1899	25.8509	26.5787	25.7854	26.0549	26.2851	26.6634	25.9811	25.8582	26.5522	26.498	26.4861	26.1649	26.2454	26.1842	26.2887	26.3986	26.3832	25.8121	25.7311	25.6002	26.1869	26.0093	25.9363	25.776	26.2146
AKAP8	22.8324	23.3511	23.144	22.2638	22.3557	22.3753	NaN	22.4904	22.5398	NaN	NaN	NaN	23.3498	21.8574	22.0374	NaN	NaN	NaN	NaN	22.9468	23.0907	22.998	22.8783	22.8996	23.3664	22.3994	22.1221	23.1446	21.9545	22.5881	22.4038	NaN	22.7347	22.1835	22.9656	21.9517	23.1849	22.7264	22.8684	22.7782	23.0187	23.0202	22.5219	23.0609	22.5804	23.086	23.3134	22.9875	23.6621
AKAP8L	NaN	NaN	NaN	NaN	NaN	NaN	NaN	NaN	NaN	NaN	NaN	NaN	NaN	NaN	NaN	NaN	NaN	NaN	NaN	NaN	NaN	NaN	NaN	NaN	NaN	NaN	NaN	NaN	NaN	NaN	NaN	NaN	NaN	NaN	NaN	NaN	NaN	NaN	NaN	NaN	NaN	NaN	23.6122	NaN	NaN	NaN	NaN	NaN	NaN
AKAP9	NaN	NaN	NaN	NaN	NaN	NaN	NaN	NaN	NaN	NaN	NaN	NaN	NaN	NaN	NaN	NaN	NaN	NaN	22.6343	NaN	NaN	NaN	NaN	NaN	NaN	NaN	NaN	NaN	NaN	NaN	NaN	NaN	NaN	NaN	NaN	22.2307	22.4298	NaN	22.1144	NaN	NaN	NaN	NaN	NaN	NaN	NaN	NaN	NaN	NaN
AKR1A1	25.7573	25.8065	25.7879	26.2793	26.8269	26.2372	25.807	26.0103	25.7873	25.8585	25.8825	26.1574	25.4712	25.944	25.7987	26.0401	25.7802	25.8531	25.9269	25.9374	26.0663	25.9252	25.8163	25.8623	25.7307	26.0714	26.3197	26.2896	25.9122	26.3271	26.4405	26.8811	26.3673	26.3007	25.9673	25.7742	25.9996	25.8611	25.6176	25.7624	25.9881	25.6312	25.9259	25.7547	25.7766	25.7513	25.6599	25.965	25.6293
AKR1B1	25.5809	25.7735	25.9213	25.6185	26.5215	26.1604	25.2771	25.8239	25.6758	26.0035	26.155	25.5523	25.2666	25.325	25.2841	25.6318	26.254	25.6918	26.0974	26.0033	25.9759	26.0914	25.1925	26.3863	25.4927	25.5522	25.6154	25.2654	24.975	25.5311	25.9319	25.5485	25.3784	25.4449	24.9755	25.2103	25.5307	26.0139	25.9539	25.128	26.0305	25.0633	25.3839	25.8216	26.0811	25.7911	26.1022	26.2269	25.0974
AKR1C1	26.2714	28.5026	27.7398	27.77	29.0146	27.0515	NaN	28.5896	27.5596	28.0235	26.1855	27.5124	25.2453	27.4378	27.3416	27.2001	27.6861	25.8382	26.2018	25.4101	24.9839	26.5349	23.1526	26.1632	25.7799	25.1303	26.0114	26.6886	25.6137	28.3782	26.5961	25.307	27.8894	26.9246	27.1027	25.4998	26.4042	26.2012	27.6649	27.0918	27.9021	24.1588	22.9289	25.9423	27.5433	26.156	26.5015	26.0141	27.0652
AKR1C2	22.8967	23.1644	26.6804	23.8237	25.4818	23.7084	22.5798	23.8993	23.3649	22.407	21.9769	23.6687	NaN	24.2208	23.3922	21.9264	23.5915	NaN	NaN	21.9652	21.3593	23.7505	21.8802	22.4075	22.3778	22.1483	22.0213	23.7984	22.8285	24.6648	23.7597	21.7523	23.9388	22.9859	23.7957	22.1007	22.2335	22.304	23.9482	24.7606	23.1912	NaN	21.6989	22.7643	24.9772	21.8245	22.7896	22.3333	23.8584
AKR1C3	25.3339	27.0937	25.7173	27.318	28.6217	25.8494	21.9203	26.0217	25.3104	25.7116	23.5437	24.6206	23.0827	25.0842	24.936	25.0518	25.2013	23.2163	24.1377	23.3399	22.433	24.8375	21.7472	24.5674	23.4875	22.9538	24.9715	25.1311	23.8009	27.1463	24.9423	22.2976	26.5227	25.8409	24.854	22.6792	24.0019	23.5167	25.4387	23.4308	25.2845	23.2959	22.6358	23.4214	25.1391	24.5148	24.0288	22.6074	25.2461
AKR1D1	NaN	24.9127	23.4634	25.6803	25.6972	23.0695	23.1598	23.1621	24.4394	25.1499	NaN	23.5335	22.1711	24.7715	23.2139	NaN	NaN	22.7464	22.6752	21.8374	21.149	22.688	NaN	20.6693	22.7712	21.6022	NaN	22.7495	22.6994	26.6547	NaN	NaN	NaN	23.7997	25.2474	21.5721	23.8375	23.622	25.4589	22.9369	25.8905	NaN	22.0291	22.1574	23.0532	22.4687	22.4822	22.6296	23.5329
AKR7A2	25.4204	25.4551	24.9927	25.3504	26.2155	25.4186	25.5697	25.4422	25.5745	25.6102	25.5342	25.2103	24.6734	25.7524	25.4096	25.4923	25.5934	25.3267	25.3654	25.338	25.2713	25.3541	24.954	25.3399	25.239	25.6025	25.472	25.3437	25.7081	25.7549	25.7701	25.4968	25.7563	25.7052	25.5206	25.2675	25.2287	25.1958	25.1686	25.0629	25.2646	25.1371	25.0376	25.2564	25.4699	25.0842	25.1294	25.3525	25.0449
AKT1	23.4488	23.6457	23.5031	23.6787	23.4611	23.8688	23.8548	23.7099	23.5575	23.8583	23.3994	24.2133	23.3494	24.4434	24.2632	23.4386	23.5384	23.4475	23.4549	23.0779	23.6613	23.4437	23.257	23.6555	23.193	23.093	23.9404	23.0822	23.2541	23.3806	23.0508	23.7233	23.0866	23.1142	23.8149	23.6563	23.172	23.3099	23.4721	23.0994	23.182	23.4718	23.8097	23.5729	23.6616	23.1802	23.3182	23.3928	23.3931
AKT1S1	NaN	23.314	23.4924	23.7261	NaN	23.2104	23.4065	23.7061	23.9346	23.4201	23.7447	23.5529	23.8506	23.3177	23.3653	23.7581	23.6957	23.2251	23.5648	23.4865	23.7309	23.4728	22.8972	23.294	23.2122	23.8529	23.7598	24.101	23.368	23.1153	23.9134	23.5054	23.7622	23.7346	23.6897	23.8633	23.5431	23.6877	23.6378	24.0765	23.8038	22.6318	23.1674	23.7117	23.3727	23.7743	23.7197	NaN	23.7343
AKT2	22.4149	22.7057	22.5343	22.9604	23.1918	22.5884	22.6138	22.8915	22.7244	22.5965	22.6672	23.2391	NaN	23.2544	23.1888	22.6875	22.2549	22.1605	22.6077	22.1593	22.251	22.2499	22.5022	22.6716	22.4493	22.6434	23.1666	23.0167	22.7008	22.643	NaN	22.3746	22.8729	NaN	22.8924	22.5383	22.4307	22.1921	22.6946	22.2707	22.6739	22.2471	22.5093	22.6903	22.5451	22.4307	22.6489	22.2593	22.4795
AKT3	NaN	NaN	NaN	NaN	NaN	NaN	NaN	NaN	NaN	NaN	NaN	NaN	NaN	NaN	NaN	NaN	NaN	NaN	NaN	NaN	NaN	NaN	NaN	NaN	NaN	NaN	NaN	NaN	NaN	NaN	NaN	NaN	NaN	NaN	NaN	NaN	NaN	NaN	NaN	NaN	NaN	NaN	NaN	NaN	NaN	NaN	NaN	NaN	NaN
ALAD	24.3971	24.7226	23.8386	24.0191	25.4045	24.7699	24.5556	24.1279	24.2201	24.1116	23.8307	24.4346	23.7421	24.2512	24.0455	24.032	24.633	23.8622	23.606	23.6838	23.7609	24.2669	NaN	NaN	24.0359	24.4639	24.3951	24.5417	24.9775	24.1157	24.378	24.1997	24.6445	24.3584	24.3432	23.907	23.7458	23.9159	23.8411	24.3264	24.3411	24.1341	23.5628	24.0556	23.959	23.8836	23.5159	24.0626	23.7208
ALAS1	NaN	NaN	NaN	NaN	NaN	NaN	NaN	NaN	NaN	NaN	NaN	NaN	NaN	NaN	NaN	NaN	NaN	NaN	NaN	NaN	NaN	NaN	NaN	NaN	NaN	NaN	NaN	NaN	NaN	NaN	NaN	NaN	NaN	NaN	NaN	NaN	NaN	NaN	NaN	NaN	NaN	NaN	NaN	NaN	NaN	NaN	NaN	NaN	NaN
ALCAM	26.3816	25.9121	25.6189	25.9644	25.1197	25.8198	25.5001	26.1522	26.1923	25.8662	26.2942	25.8092	25.8222	26.0984	25.4643	26.0224	26.1428	26.1379	26.0734	25.9251	24.1378	26.1962	26.3086	26.5818	25.7161	26.0298	26.6238	25.5591	26.3404	26.1787	25.8009	26.2339	26.5174	26.2097	26.1318	26.5452	25.8782	25.952	25.5862	25.3463	25.8417	25.7903	25.1997	25.8561	26.5088	26.5955	26.0774	25.8281	25.8828
ALDH16A1	23.1666	23.4017	23.7224	23.4427	23.1215	22.792	22.6942	24.0211	23.0898	22.6263	23.0974	23.8786	22.4217	23.6869	23.4935	22.98	23.5241	22.5541	22.4405	22.4833	22.6194	22.5784	23.1039	22.4462	22.6961	22.426	22.7763	22.0268	21.826	22.2254	22.4572	23.3095	21.8721	21.5537	23.7991	22.0908	22.7604	22.819	23.063	22.2057	22.8015	23.103	22.7886	22.5057	22.9454	23.3823	23.1415	22.7818	23.1092
ALDH18A1	25.7609	25.5295	25.5885	25.219	26.1721	25.6614	25.2897	25.6607	25.3413	25.6669	25.6638	25.382	25.6952	25.0695	25.4183	25.6854	25.5661	25.7792	25.9332	25.7665	25.9005	25.7117	25.6063	25.1541	25.319	25.6716	25.5815	25.299	25.3798	25.3445	25.3173	25.9187	25.3632	25.2719	25.7665	25.8918	25.9221	25.7297	25.5807	25.6375	25.1748	25.3545	25.2256	25.5806	25.3562	25.4104	25.4129	25.5538	25.4083
ALDH1A1	16.9511	NaN	16.7566	NaN	27.374	NaN	19.2206	20.0243	22.1769	NaN	20.6414	30.0411	NaN	18.3524	NaN	NaN	NaN	21.7726	18.4308	NaN	NaN	NaN	21.5302	23.1075	NaN	19.5295	22.4627	20.3862	NaN	22.5654	17.4436	NaN	27.3074	26.4776	18.2552	NaN	20.8691	20.8101	16.5679	21.4266	NaN	17.3772	NaN	NaN	21.8044	NaN	NaN	20.8721	NaN
ALDH1A2	25.4699	25.1316	25.231	24.6592	24.7491	25.3003	22.7738	25.474	24.8954	24.538	25.291	24.31	24.8965	25.1902	24.7988	25.1222	24.8619	25.7386	25.6799	25.1122	25.4331	24.9644	25.5141	25.3969	25.1283	24.7061	26.1253	25.0723	25.3175	26.0666	25.7901	25.4745	25.3525	25.5587	24.8294	24.8857	24.3966	24.821	24.9538	24.7538	25.2918	23.9894	24.9757	25.0864	25.1406	24.7597	25.3465	25.8053	24.7552
ALDH1A3	26.5258	24.5962	25.5294	25.5265	25.0381	24.8956	25.6815	25.8977	27.5688	25.8284	25.1625	24.1939	21.9657	23.1008	25.5635	22.5421	25.1615	26.436	26.9943	26.0661	20.7108	27.2413	24.9713	26.5933	26.9263	22.0934	24.7559	23.8266	24.4868	26.8017	22.277	21.6875	26.4064	25.6945	22.2203	23.6168	26.5698	26	28.0762	26.1444	26.9906	24.2341	25.5231	24.9295	28.092	21.7763	26.9148	26.0654	26.0015
ALDH1B1	25.0908	25.096	25.1291	25.3303	24.2275	25.0918	26.2368	25.0055	24.0528	24.651	24.2774	24.4727	24.0875	24.5496	24.526	25.9008	25.3283	24.9244	25.1821	23.9498	24.7578	25.0213	26.295	24.8799	24.5573	25.9446	25.5612	23.704	26.9924	25.7128	26.5999	24.7498	25.6926	25.8707	25.6073	24.5282	24.8448	25.1761	24.7635	23.7674	24.7179	24.3692	23.7923	24.1246	24.3819	25.1139	24.4259	24.687	24.4046
ALDH1L1	25.4425	24.2971	24.955	23.9128	25.4747	25.0192	24.771	25.8	25.2741	25.4958	26.0007	24.9585	24.4396	25.5721	25.4048	26.0645	25.3621	25.53	25.4805	25.2754	25.864	25.2062	25.7215	25.6176	25.9928	24.2875	23.9674	25.0943	24.3793	25.7619	25.7094	24.9325	25.5865	25.8666	24.2343	24.3763	24.6373	25.1955	25.4255	25.0454	25.2953	25.1266	25.8003	24.6852	25.2638	24.8956	25.481	25.5969	24.7733
ALDH1L2	26.4387	25.5291	26.1359	24.6945	26.4583	26.0263	25.0574	25.7469	25.3524	25.6954	25.912	25.2946	24.7246	25.7734	25.5914	25.8782	25.2898	25.9894	26.0667	26.1879	26.372	25.9294	26.369	26.2142	25.9839	24.6444	24.6911	25.5584	24.7321	26.3298	26.126	25.6625	26.0022	26.1953	24.6108	24.9595	25.3075	25.7236	26.0628	25.7485	25.9633	25.4826	25.9774	25.5661	26.0366	25.734	26.1688	26.3584	25.4374
ALDH3A2	22.6959	23.4051	23.1078	23.7473	25.1709	23.8403	22.6393	23.1251	22.9213	22.81	22.597	22.8137	22.2252	23.4345	23.3112	22.9462	22.5851	22.726	22.3565	22.8487	23.1472	22.8427	22.6506	22.6274	23.3697	23.6748	23.671	23.2047	23.4475	23.7444	22.9932	22.9586	23.3351	23.3856	22.9041	22.6909	22.4094	22.9193	22.7874	23.1816	22.844	23.2102	22.6924	22.9712	22.6255	22.5846	22.755	22.8123	22.1688
ALDH4A1	22.8056	23.5811	24.0504	24.8699	23.9967	23.6204	23.7127	22.9679	22.9151	23.2384	23.2003	23.5983	22.2232	24.2801	22.9613	23.7045	22.8271	23.5312	22.4945	23.5031	24.4973	23.0849	24.0053	23.8338	23.6543	24.4691	24.4809	24.2745	25.1419	24.5833	24.151	24.4682	24.1758	24.1988	24.0561	24.0555	23.3602	23.7631	23.0874	23.3079	23.212	23.4207	23.5745	23.2884	23.0495	23.3061	23.0202	24.0136	23.6296
ALDH6A1	24.584	24.4487	24.5418	24.6306	25.5339	24.5345	22.6962	24.1577	23.6227	23.9775	23.3327	23.8755	NaN	24.5424	23.932	23.9147	23.4438	23.8662	23.8472	23.9547	23.8279	24.5618	24.2174	23.5456	24.0135	22.7049	24.0192	22.888	23.8219	24.3333	23.1689	22.9922	22.7999	23.1363	23.2183	23.747	23.8679	23.8354	24.0284	23.7417	24.0852	23.0048	23.1772	23.6099	23.34	23.5387	23.66	24.288	23.4424
ALDH7A1	26.5505	27.0507	26.6374	27.2264	27.8491	27.4253	26.8942	26.5428	27.161	26.8577	27.3006	27.0163	26.6102	27.0941	26.3405	27.0574	26.9263	27.1333	26.8923	26.9732	26.4529	26.5246	26.6769	26.7369	26.2839	26.6388	26.8971	26.8787	26.8364	27.2504	26.7612	26.7187	27.1273	27.113	26.6271	26.8816	26.5342	26.5202	26.394	26.7098	26.6195	26.5953	26.6071	26.8802	27.2784	26.7566	26.5628	27.0108	26.9905
ALDH9A1	25.8993	25.8123	26.0519	26.2472	26.2741	26.0064	25.7102	25.9382	25.6105	26.1445	25.7354	25.8186	25.3089	26.0653	25.5293	26.1059	26.0838	25.9098	25.9671	25.8111	25.4731	25.9383	25.9697	26.3489	25.8926	25.8466	25.7619	25.3863	26.0665	26.0299	25.4663	25.3254	26.001	26.0693	25.4045	25.5807	25.7246	26.0973	26.2698	25.4567	26.0492	25.3758	25.7494	25.5986	25.6881	25.9235	25.9407	25.7643	25.7195
ALDOA	30.7139	30.7081	30.769	30.3368	30.1436	30.4974	30.5381	30.2135	30.8622	30.5509	30.5975	30.3468	30.1945	30.6056	30.2932	30.372	30.7025	30.8117	30.8882	30.6235	30.9497	30.9667	30.2061	30.5184	29.9379	30.6648	30.0989	30.481	30.5372	30.4932	30.5552	30.8968	30.3643	30.484	30.4613	30.7429	30.8911	30.6234	30.7043	30.6635	30.8644	29.8696	30.3284	30.7401	30.6969	30.8286	30.7094	30.4426	30.541
ALDOC	27.7033	27.6443	27.7417	27.4323	27.8599	27.6407	27.8494	27.1566	27.6863	27.6414	27.4228	27.7459	27.0171	27.4783	27.0934	27.0026	27.5639	27.7387	28.2748	27.9717	27.7591	28.2336	28.0332	28.0668	27.5715	27.253	27.0367	27.0067	27.2232	27.091	27.1285	27.3935	26.7548	27.3161	26.6742	27.9049	28.3393	27.88	28.1167	27.9485	27.9777	27.1728	27.9425	28.0475	27.8221	28.1016	27.5715	27.6839	27.6583
ALG1	23.0115	23.1795	23.5582	22.8356	22.9493	23.2094	NaN	NaN	22.9291	23.7582	23.675	23.8259	23.9192	23.6167	NaN	NaN	23.6426	23.0222	23.144	22.8094	23.242	22.7702	23.9577	24.3685	23.6351	NaN	22.5743	NaN	NaN	23.4059	NaN	24.1087	NaN	NaN	23.4294	22.2696	22.6785	22.6849	23.1528	22.9236	23.2275	23.5277	23.7109	23.3707	23.356	23.325	23.288	22.8554	22.5643
ALG11	NaN	NaN	NaN	NaN	NaN	NaN	NaN	NaN	NaN	NaN	NaN	NaN	NaN	NaN	NaN	NaN	NaN	22.2257	21.9484	NaN	22.3431	NaN	NaN	NaN	NaN	NaN	NaN	NaN	NaN	NaN	NaN	NaN	NaN	NaN	NaN	NaN	NaN	NaN	NaN	NaN	NaN	NaN	NaN	NaN	NaN	NaN	NaN	NaN	NaN
ALG13	NaN	NaN	NaN	NaN	NaN	NaN	NaN	NaN	NaN	NaN	NaN	NaN	NaN	NaN	NaN	NaN	NaN	NaN	NaN	NaN	NaN	NaN	NaN	NaN	NaN	NaN	NaN	NaN	NaN	NaN	NaN	NaN	NaN	NaN	NaN	NaN	NaN	NaN	NaN	NaN	NaN	NaN	NaN	NaN	NaN	NaN	NaN	NaN	NaN
ALG2	22.4583	22.2899	22.8835	22.1805	22.5918	22.4005	22.7588	22.869	23.0952	23.3024	23.5624	22.7915	22.6704	22.4859	22.4809	22.5495	23.5721	24.0466	24.2319	23.7341	23.444	23.2151	23.3784	24.4097	23.2187	22.5572	22.3742	NaN	22.8583	23.0523	22.4598	NaN	22.8713	22.4681	22.0929	22.0126	23.5167	23.6946	23.5302	23.8729	23.9369	23.0063	23.2004	23.6684	23.7051	23.5722	23.5678	23.7595	23.1047
ALG5	24.2412	24.2891	24.3278	24.3765	24.4759	24.3195	23.5629	23.8258	23.7699	23.7244	23.5231	24.0512	23.507	23.3586	23.7705	23.8052	23.545	23.6752	23.4842	23.6573	23.7731	23.68	23.8102	23.9541	23.5175	23.3828	23.2142	23.6957	23.7674	23.853	23.2663	24.2986	23.7253	23.6315	23.7252	23.7206	24.3907	24.1132	23.7212	24.133	24.0525	23.6973	23.77	23.8391	23.938	23.8353	23.8637	24.5014	24.3966
ALG9	NaN	NaN	NaN	NaN	NaN	NaN	NaN	NaN	NaN	NaN	NaN	NaN	NaN	NaN	NaN	22.8938	NaN	NaN	NaN	NaN	NaN	NaN	NaN	NaN	NaN	23.0809	NaN	23.0474	NaN	NaN	22.9019	22.9425	22.9926	NaN	22.8575	NaN	NaN	NaN	NaN	NaN	NaN	NaN	NaN	NaN	NaN	NaN	NaN	NaN	NaN
ALKBH4	NaN	NaN	NaN	NaN	NaN	NaN	NaN	NaN	NaN	NaN	NaN	NaN	NaN	NaN	NaN	NaN	NaN	NaN	NaN	NaN	NaN	NaN	NaN	NaN	NaN	NaN	NaN	NaN	NaN	NaN	NaN	NaN	NaN	NaN	NaN	NaN	NaN	NaN	NaN	NaN	NaN	NaN	NaN	NaN	NaN	NaN	NaN	NaN	NaN
ALKBH5	NaN	22.4981	NaN	NaN	NaN	NaN	22.7468	NaN	NaN	NaN	NaN	NaN	NaN	NaN	NaN	22.5284	NaN	NaN	22.2978	22.4517	NaN	22.6601	NaN	22.4374	22.6699	NaN	NaN	NaN	NaN	NaN	NaN	NaN	NaN	NaN	22.3533	22.4981	NaN	NaN	NaN	22.8585	NaN	NaN	22.6363	NaN	NaN	NaN	NaN	NaN	NaN
ALPK2	NaN	NaN	NaN	NaN	NaN	NaN	NaN	NaN	NaN	NaN	NaN	NaN	NaN	NaN	NaN	NaN	NaN	NaN	NaN	NaN	NaN	NaN	NaN	NaN	NaN	NaN	NaN	NaN	NaN	NaN	NaN	NaN	NaN	NaN	NaN	NaN	NaN	NaN	NaN	NaN	NaN	NaN	NaN	NaN	NaN	NaN	NaN	NaN	NaN
ALPL	NaN	NaN	NaN	NaN	NaN	NaN	NaN	NaN	NaN	NaN	NaN	NaN	NaN	NaN	NaN	NaN	NaN	NaN	NaN	NaN	NaN	NaN	NaN	NaN	NaN	NaN	NaN	NaN	NaN	NaN	NaN	NaN	NaN	NaN	NaN	NaN	NaN	NaN	NaN	NaN	NaN	NaN	NaN	NaN	NaN	NaN	NaN	NaN	NaN
ALX1	NaN	NaN	NaN	NaN	NaN	NaN	NaN	NaN	NaN	NaN	NaN	NaN	NaN	NaN	NaN	NaN	NaN	NaN	NaN	NaN	NaN	23.0513	NaN	NaN	NaN	NaN	NaN	22.9937	NaN	NaN	NaN	NaN	22.8728	NaN	22.7553	23.0723	22.9938	23.0849	23.0147	23.1223	23.0313	NaN	NaN	23.3141	22.8622	22.9815	22.7644	NaN	23.296
ALYREF	26.2702	26.4114	26.5324	25.9353	26.0307	25.9769	25.2129	25.4144	25.6651	25.3903	25.5092	25.2711	26.4443	25.3514	25.3284	25.5828	25.4786	26.6242	26.3661	26.3345	26.1449	26.4943	25.968	25.7154	26.2613	25.5203	25.9664	25.921	25.3558	25.6857	25.871	24.7057	25.7183	25.7069	26.1329	26.4477	26.5547	26.3793	26.449	26.4832	26.4824	26.2566	26.0612	26.5702	26.3499	26.5803	26.4651	26.4343	26.8253
AMDHD2	NaN	21.5953	21.9678	21.7572	22.6315	23.0664	NaN	22.329	21.8701	21.943	22.054	22.0288	22.0064	21.8283	21.7959	21.3907	21.4934	NaN	NaN	NaN	NaN	NaN	22.075	NaN	NaN	22.0379	22.4049	22.3267	21.731	22.0255	21.7894	22.381	22.3702	21.9077	22.7466	NaN	NaN	NaN	22.1012	NaN	21.8383	NaN	NaN	NaN	NaN	NaN	NaN	NaN	NaN
AMOTL2	NaN	NaN	NaN	NaN	NaN	NaN	NaN	NaN	NaN	NaN	NaN	NaN	NaN	NaN	NaN	NaN	NaN	NaN	NaN	NaN	NaN	NaN	NaN	NaN	NaN	NaN	NaN	NaN	NaN	NaN	NaN	NaN	NaN	NaN	NaN	NaN	NaN	NaN	NaN	NaN	NaN	NaN	NaN	NaN	NaN	NaN	NaN	NaN	NaN
AMPD1	NaN	NaN	NaN	NaN	NaN	NaN	NaN	NaN	NaN	NaN	NaN	21.9471	NaN	19.9854	20.2431	NaN	NaN	NaN	NaN	NaN	NaN	NaN	NaN	NaN	NaN	NaN	NaN	NaN	NaN	NaN	NaN	NaN	NaN	NaN	NaN	NaN	NaN	NaN	NaN	NaN	NaN	NaN	NaN	NaN	NaN	NaN	NaN	NaN	NaN
AMPD2	23.8009	23.6374	23.6943	23.9418	24.0542	23.5691	23.692	23.7911	23.5355	23.5567	23.6736	23.3091	23.3019	23.1968	23.1852	23.4723	23.6899	23.9569	24.2605	23.8985	23.5057	24.2805	23.8074	23.9314	23.7841	23.8911	23.3624	23.6589	22.9632	23.4381	23.4154	23.6854	23.5081	23.5391	23.6105	23.7527	23.8194	23.6972	23.6674	23.8031	23.2667	23.5141	23.6454	23.4896	23.5426	23.8237	23.7634	23.6379	22.7768
AMPH	22.6168	NaN	NaN	22.9753	NaN	23.1035	NaN	NaN	NaN	NaN	NaN	NaN	NaN	NaN	NaN	23.2624	NaN	NaN	NaN	23.0395	23.2406	23.1421	NaN	NaN	NaN	NaN	NaN	NaN	NaN	NaN	NaN	NaN	NaN	NaN	NaN	NaN	23.0821	22.9959	22.2326	22.9392	NaN	NaN	NaN	23.0251	NaN	22.8156	NaN	23.2197	NaN
ANAPC1	22.0312	22.3539	22.0914	NaN	NaN	NaN	NaN	NaN	NaN	NaN	NaN	NaN	NaN	NaN	NaN	NaN	NaN	22.3023	21.8795	NaN	NaN	NaN	NaN	NaN	NaN	NaN	NaN	NaN	NaN	NaN	NaN	NaN	NaN	NaN	NaN	NaN	NaN	NaN	22.5373	22.307	22.2312	NaN	NaN	22.1115	22.2804	22.4426	22.3003	NaN	22.562
ANAPC5	NaN	NaN	NaN	NaN	NaN	NaN	NaN	NaN	NaN	NaN	NaN	NaN	NaN	NaN	NaN	NaN	NaN	NaN	NaN	NaN	NaN	NaN	NaN	NaN	NaN	NaN	NaN	NaN	NaN	NaN	NaN	NaN	NaN	NaN	NaN	NaN	NaN	NaN	NaN	NaN	NaN	NaN	NaN	NaN	NaN	NaN	NaN	NaN	NaN
ANAPC7	22.2398	23.0489	22.3423	NaN	22.6958	NaN	22.4499	22.4549	22.0624	22.4975	22.3028	22.4911	23.0637	22.0663	22.3258	22.4622	22.6532	21.7849	22.212	23.1103	22.3399	22.6944	22.2777	21.8643	22.2763	22.0572	22.5229	22.9597	22.4747	NaN	22.445	NaN	NaN	NaN	22.5411	22.2221	22.7523	22.4666	23.0183	23.1343	22.6232	22.675	21.8877	22.9045	22.362	22.7049	22.6665	22.549	22.6694
ANGPTL2	NaN	21.72	NaN	NaN	22.9294	NaN	NaN	NaN	NaN	NaN	NaN	NaN	NaN	NaN	NaN	NaN	NaN	NaN	NaN	NaN	NaN	NaN	NaN	NaN	NaN	NaN	NaN	NaN	NaN	NaN	NaN	NaN	NaN	NaN	NaN	NaN	NaN	NaN	NaN	NaN	NaN	NaN	NaN	NaN	NaN	NaN	NaN	NaN	NaN
ANK2	NaN	NaN	NaN	NaN	NaN	NaN	NaN	NaN	NaN	NaN	NaN	NaN	NaN	NaN	NaN	NaN	NaN	NaN	NaN	NaN	NaN	NaN	NaN	NaN	NaN	NaN	NaN	NaN	NaN	NaN	NaN	NaN	NaN	NaN	NaN	NaN	NaN	NaN	NaN	NaN	NaN	NaN	NaN	NaN	NaN	NaN	NaN	NaN	NaN
ANKFY1	24.8895	24.7086	24.8397	24.9324	24.8464	24.8437	24.8734	24.9634	24.5277	24.3069	24.3774	24.961	24.2495	24.8863	24.9469	24.323	24.4952	24.5222	24.392	24.565	24.7605	24.2352	24.3884	24.4418	24.2613	24.3596	24.6128	24.2501	24.2632	24.4007	23.9784	25.3146	23.9162	24.1334	24.7728	24.4898	24.683	24.6983	24.6701	24.6264	24.5248	24.2411	24.1447	24.4178	24.4722	24.3258	24.1939	24.6103	24.6422
ANKHD1	NaN	NaN	NaN	NaN	NaN	NaN	NaN	NaN	NaN	NaN	NaN	NaN	NaN	NaN	NaN	NaN	NaN	NaN	NaN	NaN	NaN	NaN	NaN	NaN	NaN	NaN	NaN	NaN	NaN	NaN	NaN	NaN	NaN	NaN	NaN	NaN	NaN	NaN	NaN	NaN	NaN	NaN	NaN	NaN	NaN	NaN	NaN	NaN	NaN
ANKIB1	NaN	NaN	NaN	NaN	NaN	NaN	NaN	NaN	NaN	NaN	NaN	NaN	NaN	NaN	NaN	NaN	NaN	NaN	NaN	NaN	NaN	NaN	NaN	NaN	NaN	NaN	NaN	NaN	NaN	NaN	NaN	NaN	NaN	NaN	NaN	NaN	NaN	NaN	NaN	NaN	NaN	NaN	NaN	NaN	NaN	NaN	NaN	NaN	NaN
ANKLE2	25.0922	25.1363	25.2238	24.638	25.1156	24.6031	25.5328	25.428	25.1211	25.553	25.1847	24.4288	25.615	24.6301	25.5189	25.2576	25.2844	25.0519	24.8055	25.0817	24.9589	25.1054	25.3308	24.9298	24.9072	25.2848	25.6469	25.6339	25.1699	24.645	24.8551	25.4627	25.4506	25.1349	25.8916	24.7598	25.1702	24.9336	25.1449	25.1663	24.8766	25.3368	24.6911	25.0867	24.3271	25.1808	25.0312	24.7426	25.2997
ANKMY2	24.0166	24.3402	23.9053	23.9235	24.1037	23.8983	23.2781	23.3737	NaN	23.6498	NaN	NaN	NaN	23.7606	23.5109	23.5052	23.5495	NaN	23.413	23.7438	24.2061	23.8534	23.7939	23.8559	23.8072	NaN	23.6883	23.7161	23.8748	NaN	NaN	NaN	NaN	23.5025	23.6022	23.7001	23.5213	23.7907	23.2202	23.9465	23.6021	23.64	23.2669	23.7799	23.5896	24.0273	23.9462	NaN	23.9452
ANKRD13A	23.8197	23.6346	23.4502	24.4921	22.8665	23.1463	24.6058	24.6865	24.1234	24.4451	24.704	25.0686	24.4786	24.8903	24.9855	24.2648	24.4538	23.2018	24.0517	23.8839	22.736	23.993	24.1271	24.2625	24.0807	24.4424	23.9901	23.3295	23.9577	23.2956	23.0163	23.227	23.6827	23.3842	23.4211	23.7992	23.8419	23.8101	23.8345	24.0948	23.7931	23.5515	24.0398	23.7005	23.6506	23.7089	23.822	23.7115	23.7175
ANKRD17	27.5656	28.2188	27.838	27.5539	27.7062	27.9599	27.7582	27.8666	27.555	25.0111	NaN	27.59	28.1047	28.0238	27.464	27.0847	28.1951	28.6187	28.5749	28.3511	28.0998	27.9916	27.088	28.3288	28.1634	25.1568	25.322	27.6766	27.4814	28.2443	25.6002	27.613	27.068	27.8461	27.2182	28.1152	28.2711	27.8035	28.2061	28.16	28.2677	28.6002	27.6826	28.2245	27.8517	28.1226	27.7588	27.9928	28.0323
ANKRD28	NaN	NaN	NaN	21.9129	NaN	NaN	22.298	NaN	21.99	21.9229	21.7448	NaN	21.7426	23.159	22.3917	NaN	22.0657	NaN	NaN	NaN	22.0429	22.2728	22.0073	22.59	22.5881	21.583	22.1386	NaN	NaN	21.7472	NaN	NaN	NaN	NaN	21.9508	21.9805	NaN	21.9148	22.5404	21.3177	22.2917	22.239	22.3056	NaN	22.2915	22.348	22.2485	NaN	21.7312
ANKZF1	NaN	NaN	NaN	NaN	NaN	21.5696	NaN	NaN	NaN	NaN	NaN	NaN	NaN	NaN	NaN	NaN	NaN	NaN	NaN	NaN	NaN	NaN	NaN	NaN	NaN	NaN	NaN	NaN	NaN	NaN	NaN	NaN	NaN	NaN	NaN	NaN	NaN	NaN	NaN	NaN	NaN	NaN	NaN	NaN	21.3658	21.6523	NaN	NaN	NaN
ANLN	20.9933	21.5142	21.4292	NaN	NaN	NaN	NaN	21.9981	NaN	22.536	NaN	NaN	24.3543	21.7908	NaN	21.8512	21.5752	NaN	NaN	23.5855	21.0876	23.2598	NaN	NaN	20.6683	NaN	NaN	21.3107	NaN	NaN	NaN	NaN	21.1489	NaN	23.4569	21.0493	22.9039	21.4752	24.0532	24.2667	24.1717	23.5875	NaN	21.7376	NaN	21.8472	21.7828	22.6017	24.1045
ANO10	24.4366	24.0658	24.3119	24.4727	24.5397	24.35	24.5233	24.3894	24.1435	24.3652	24.2711	24.2539	23.7161	24.1216	24.2832	24.3244	24.5744	23.9241	23.6353	23.6308	24.6771	23.9643	24.2429	24.607	24.1577	24.5505	24.5755	24.3034	24.4916	24.3504	24.3803	24.9015	24.4939	24.3311	24.5091	23.8196	24.044	23.9744	24.021	24.0575	24.1504	24.2862	24.0484	23.8479	24.1698	24.2907	24.3327	24.048	23.5366
ANO6	NaN	NaN	24.063	24.1181	24.4955	NaN	24.3458	NaN	24.108	23.6872	NaN	NaN	22.3834	23.7501	NaN	NaN	24.579	NaN	NaN	23.9207	NaN	NaN	23.7363	24.1645	23.7779	23.8581	NaN	NaN	NaN	NaN	23.7147	NaN	NaN	NaN	NaN	NaN	NaN	23.8207	23.0877	24.1631	NaN	NaN	23.7004	23.7105	23.8846	23.758	NaN	23.8626	23.8195
ANP32A	26.7688	26.3823	26.7566	25.4639	26.6377	26.2539	25.8696	26.546	26.4106	26.5228	26.3654	26.3092	27.0382	25.9699	26.2527	26.7323	26.1961	26.0691	26.4421	26.3151	26.4301	26.2409	26.7646	26.4133	26.7637	25.9483	26.0107	26.3026	25.5905	26.5736	26.354	25.4804	26.4146	26.3498	26.4102	25.9203	25.6601	25.77	25.7717	25.9498	25.777	26.5671	26.4799	26.3494	25.9804	26.0345	26.1561	26.2328	26.0926
ANP32B	26.731	26.7261	26.9552	25.7668	26.5686	26.1604	26.3662	26.9311	26.7007	26.7516	26.8667	26.9982	27.2521	26.8389	26.9077	27.0104	26.6053	26.5684	27.0787	26.8496	26.5433	26.464	26.7735	25.9522	26.2847	25.8312	26.5034	26.5337	25.9217	26.2142	26.7174	25.7395	26.2922	26.1378	26.8637	26.2052	26.6815	26.5955	26.8439	26.4493	26.9191	26.3366	26.3219	26.4669	26.7437	26.5915	27.015	26.8735	26.74
ANP32E	24.0715	24.4636	23.8503	23.7977	23.7937	23.5299	24.8738	25.3248	25.0503	25.4683	24.8201	25.1249	26.0444	25.0027	25.5491	25.289	24.9913	24.4437	24.9605	24.7527	24.7897	24.3454	24.9669	24.4079	24.9445	24.8397	24.9482	25.1903	23.9123	24.4664	24.6955	24.4	24.6326	24.5054	25.7201	24.2304	24.4813	23.9807	24.0861	24.0992	24.1204	25.2865	24.9826	25.1436	24.7341	25.0398	24.8373	24.5131	25.0725
ANPEP	29.0524	29.0816	29.296	29.2442	30.3483	29.0772	28.1372	28.8634	28.7612	28.6059	27.4438	29.0311	29.0542	29.6356	29.2001	27.875	29.1243	28.1525	28.0533	28.4653	27.2989	28.4666	27.7465	28.1806	28.7336	29.1102	29.3848	28.968	29.5693	29.1054	28.531	28.0706	29.51	29.0706	29.1548	28.2658	28.4826	28.6766	28.7665	28.861	28.7496	28.3044	28.1141	28.2507	28.6344	28.2978	28.8641	28.0408	28.1377
ANTXR1	23.0687	22.9545	23.0532	23.6588	23.8173	23.8588	23.7985	22.3955	23.0378	NaN	21.6408	24.1978	21.3384	23.1296	23.2072	21.6717	22.0355	21.3519	NaN	22.9444	NaN	22.3307	NaN	23.1848	22.8963	23.2006	24.0353	22.6319	23.3124	23.2121	22.7372	24.0074	23.7008	23.463	23.6162	22.9196	23.1813	22.571	22.6393	22.1704	22.8596	NaN	22.4992	23.3266	23.1628	22.9699	22.7406	22.806	24.5766
ANTXR2	NaN	NaN	NaN	23.1127	23.1712	23.2278	22.0297	21.9777	22.5948	NaN	22.4403	23.0946	22.6246	23.6651	22.8193	NaN	NaN	NaN	NaN	NaN	NaN	NaN	NaN	22.6749	22.1325	23.4973	23.0867	23.1496	23.5523	22.8193	23.2101	23.0467	23.0841	22.956	23.0742	NaN	NaN	NaN	22.2799	NaN	NaN	NaN	NaN	22.3786	NaN	NaN	NaN	NaN	NaN
ANXA1	30.9845	31.2011	30.9738	30.9383	30.6597	30.8557	31.584	30.7772	30.574	30.6308	30.4359	30.9104	30.4717	30.9153	31.0338	30.4999	30.5965	30.4241	30.2973	30.7129	30.2888	30.4768	29.8967	29.8792	30.27	31.5004	30.8764	31.1047	31.2943	30.9953	30.4614	31.396	31.1208	30.8382	30.9177	30.7076	30.6721	30.332	30.6416	30.7879	30.8062	30.3152	29.9754	30.6872	30.7766	30.7823	30.8467	30.5265	30.6292
ANXA11	26.5019	26.315	26.5461	27.4014	27.0543	26.9438	26.6637	26.427	26.8376	26.582	26.6784	26.9903	26.2399	26.6301	26.3407	26.5115	26.469	26.6225	26.4887	26.429	26.2531	26.6557	26.458	26.7307	26.7099	27.0372	26.6878	26.4875	27.0381	26.8544	26.8174	26.3611	26.8513	26.9838	26.684	26.5869	26.4921	26.6395	26.3722	26.5715	26.5715	26.3739	26.2778	26.6116	26.7255	26.4417	26.3619	26.5935	26.5774
ANXA2	31.7449	31.7938	31.4194	31.9648	31.6116	32.0508	31.8117	31.552	31.6892	31.7265	31.772	31.5459	31.199	31.8357	31.5358	31.5922	31.686	31.7536	31.5831	31.5564	31.3274	31.6448	31.7634	31.7886	31.5107	31.975	31.7148	31.583	31.9238	31.7621	31.9985	31.6908	31.6696	31.7778	31.5206	31.6194	31.7185	31.7253	31.5908	31.8265	31.789	31.4242	31.7245	31.6867	31.8289	31.5292	31.7384	31.5462	31.7142
ANXA3	NaN	NaN	NaN	NaN	NaN	NaN	NaN	NaN	NaN	NaN	NaN	NaN	NaN	NaN	NaN	NaN	NaN	NaN	NaN	NaN	NaN	NaN	NaN	NaN	NaN	NaN	NaN	NaN	NaN	NaN	NaN	NaN	NaN	NaN	NaN	NaN	NaN	NaN	NaN	NaN	NaN	NaN	NaN	NaN	NaN	NaN	NaN	NaN	NaN
ANXA4	26.74	27.0061	26.7106	27.3083	27.0521	27.1437	26.6382	26.0782	26.4265	26.1489	26.0875	26.4961	25.2112	26.6356	26.4629	26.0357	26.4893	26.861	26.4328	26.6918	26.6227	26.7075	25.986	26.2675	26.1112	27.1274	26.9596	26.8837	27.4307	27.1542	26.7699	27.2269	27.1465	27.0996	26.6518	26.793	26.9639	26.9117	26.6875	26.7918	26.8375	26.0155	26.1572	26.5545	26.8289	26.4669	26.7165	26.8069	26.4092
ANXA5	30.7269	30.6588	30.6637	31.6765	30.7535	31.0696	30.7077	30.9932	30.7737	30.7513	30.1781	30.8598	29.9792	30.7062	30.7782	30.2395	30.5804	30.3574	30.3819	30.5813	29.8598	30.6401	30.2454	30.4346	30.4025	31.0676	30.8926	30.7682	30.9198	31.1173	31.0063	31.5371	31.0192	30.9795	30.5457	30.3722	30.4632	30.4996	30.6122	30.6867	30.807	30.5085	30.2532	30.3392	30.6653	30.5511	30.6352	30.5792	30.6295
ANXA6	28.3722	28.4114	28.3583	29.0392	28.8737	29.1681	29.2063	28.1156	28.5165	28.4624	28.3999	28.4311	27.9391	28.4839	28.3146	28.3411	28.6903	28.5839	28.6868	28.4514	29.4515	28.5125	28.4059	28.6244	28.1157	29.3351	28.7335	28.9977	29.104	28.9788	29.0656	29.326	29.0407	29.1984	28.8176	28.7084	28.6725	28.8245	28.0567	28.3896	28.3441	28.5006	28.4627	28.5383	28.3408	28.5327	28.1301	28.6059	28.7068
ANXA7	25.7014	26.008	25.9645	26.4958	26.3017	26.1302	25.8303	25.9021	26.1836	26.0297	25.9103	25.7529	25.8366	26.1708	25.7445	26.1475	26.1693	25.9244	25.7287	25.6995	25.9349	25.7368	25.7978	25.8234	25.7434	26.3136	26.3988	26.0661	26.621	26.3317	26.2368	26.0463	26.3027	26.1543	25.8023	25.5806	25.7139	25.9093	25.7389	25.8105	26.0325	25.9352	25.4852	25.7077	26.0641	25.9127	25.8892	25.7826	25.7518
AOX1	NaN	NaN	NaN	21.741	23.0807	21.7222	NaN	NaN	NaN	NaN	NaN	22.5439	NaN	21.4403	NaN	NaN	NaN	NaN	NaN	NaN	NaN	NaN	NaN	21.8984	NaN	NaN	NaN	NaN	NaN	NaN	NaN	NaN	NaN	NaN	NaN	NaN	NaN	NaN	21.5579	NaN	21.1511	NaN	NaN	NaN	20.9682	NaN	NaN	NaN	NaN
AP1B1	24.8856	25.0743	24.8282	25.125	24.9499	25.0163	25.4482	25.0763	25.1922	25.2723	25.4079	25.1911	25.4611	25.4533	25.0341	25.1641	25.3751	24.9457	24.9405	25.2071	25.3016	24.9943	25.1415	25.4979	25.0551	25.2022	25.1715	25.0701	25.2616	25.293	25.0727	25.3105	25.3506	25.4387	24.9546	25.2628	25.1082	25.1166	25.1083	25.0929	24.961	25.2642	25.0343	25.1928	25.0806	24.9807	25.0873	24.9927	24.9842
AP1B1.1	NaN	NaN	NaN	NaN	NaN	NaN	NaN	NaN	NaN	NaN	NaN	NaN	NaN	NaN	NaN	NaN	NaN	NaN	NaN	NaN	NaN	NaN	NaN	NaN	NaN	NaN	NaN	NaN	NaN	NaN	NaN	NaN	NaN	NaN	NaN	NaN	NaN	NaN	NaN	NaN	NaN	NaN	NaN	NaN	NaN	NaN	NaN	NaN	NaN
AP1G1	23.3886	23.2935	23.2647	23.4941	23.274	23.6814	24.1638	24.117	23.54	24.1707	23.9012	24.3253	24.0551	24.1541	24.3054	23.9141	23.8495	23.5506	23.8069	23.7219	23.7332	23.626	23.9281	24.3484	23.9262	23.8154	24.0066	23.7454	23.731	23.768	23.5789	24.5209	23.4981	23.4419	23.5877	23.1893	23.5883	23.5047	23.6336	23.1981	23.4158	24.094	23.805	23.7141	23.3589	23.3307	23.4261	23.4175	23.4167
AP1M1	23.6604	23.7501	23.4606	24.3541	23.7494	23.9843	24.9298	24.5387	24.6644	24.8439	24.747	24.6577	24.8966	25.0679	24.7182	24.9115	24.9636	24.0156	23.9882	24.1768	24.4437	24.0963	24.491	24.8132	24.5162	24.8988	24.7443	24.6033	24.7621	24.9763	24.8074	25.1515	24.9332	24.8102	24.6438	24.5461	24.5	24.5849	24.477	24.5383	24.5001	24.8619	24.6325	24.4041	24.4104	24.0407	23.9815	24.3626	24.391
AP1S1	NaN	22.9826	NaN	23.1455	NaN	NaN	23.5429	23.1188	22.8859	23.0017	23.5401	23.0912	NaN	23.2341	23.222	23.0568	23.271	NaN	NaN	22.8073	NaN	22.2896	23.5863	23.3949	23.6079	23.3737	23.5495	NaN	22.5762	22.5941	22.799	23.3336	22.6893	22.3961	23.236	NaN	22.9382	22.8636	NaN	21.8005	NaN	23.6673	23.0568	22.8323	22.7383	22.5203	22.4882	NaN	22.3594
AP1S2	22.9398	22.8453	22.3103	NaN	22.4714	22.6689	22.8509	22.906	23.0181	23.0623	22.439	NaN	22.9758	22.5594	23.4876	22.674	23.2706	NaN	NaN	NaN	22.8881	22.844	22.9211	23.1945	23.1923	22.9889	22.7061	22.5528	22.8282	22.5813	22.3886	22.7713	22.7574	22.8545	22.9024	23.2354	22.6802	22.3343	22.8554	21.9949	22.3712	22.8783	22.9471	22.8799	22.1461	22.3528	22.4133	22.2656	22.946
AP2A1	25.0371	25.251	25.3822	25.6192	25.4567	25.4513	25.7902	25.498	25.7285	25.8326	26.0073	25.7916	25.426	25.8046	25.5488	25.5545	26.1419	25.8216	25.6227	25.3313	25.7362	25.3634	25.6495	26.129	25.4034	25.7397	25.567	25.4342	25.7908	25.5946	25.6606	25.686	25.7472	25.6342	25.411	25.331	25.2327	25.4051	25.4566	25.3901	25.5134	25.5218	25.3628	25.6194	25.6495	25.3872	25.2039	25.2099	25.0816
AP2A2	24.406	24.1912	24.4161	24.4421	24.4706	24.4154	24.5567	25.0949	24.9612	25.0544	25.427	25.0926	24.1411	25.2038	25.3274	24.7786	25.3479	25.4641	25.267	25.038	24.7168	24.8044	25.1667	25.2324	25.0132	24.4616	24.9671	24.2087	24.3462	24.6189	24.6969	24.7083	24.3263	24.4651	24.6727	24.8494	24.8741	24.7538	24.9423	24.687	24.8698	24.3078	24.7018	24.486	25.0556	24.6382	24.8002	24.6251	24.3852
AP2B1	26.7173	26.6661	26.6458	26.9486	26.7828	26.7125	27.4239	27.1962	27.2655	27.2305	27.4028	27.2258	26.775	27.2556	27.18	27.1517	27.2486	27.1091	27.1386	27.0893	27.1483	27.0138	27.2677	27.3699	27.1055	27.3123	27.2996	27.0251	27.3002	27.2745	27.1978	27.3246	27.3076	27.2628	27.1366	27.0332	26.9162	27.1306	27.0868	27.1204	26.9846	27.1841	27.1205	26.9955	27.1482	26.9548	26.9031	26.7447	26.7013
AP2M1	26.5321	26.4796	26.5154	26.5809	26.6897	26.562	26.4748	26.1918	26.4855	26.8324	26.6787	26.2638	26.1235	26.3377	26.2972	26.3594	26.5802	26.4529	26.623	26.6918	26.7178	26.5607	26.5709	26.715	26.4625	26.6777	26.5654	26.4583	26.8534	26.6599	26.7868	26.7082	26.7154	26.6718	26.7718	26.5314	26.4748	26.3967	26.363	26.3512	26.4965	26.4115	26.419	26.5262	26.6483	26.4717	26.6055	26.5865	26.1862
AP2S1	24.5377	24.7597	24.5714	24.5776	24.3801	24.751	25.2341	23.9371	25.1764	24.7219	24.7499	24.2415	24.4735	24.6375	24.3733	24.7973	25.1762	24.4615	25.2045	24.6645	24.723	24.4142	24.9457	25.2065	24.7722	24.7833	24.3761	24.6498	24.7057	24.3608	24.8102	24.601	24.7221	24.7354	24.6654	24.3362	24.2861	24.5935	24.7005	24.6933	24.6498	24.7033	24.6505	24.6986	25.1214	24.8772	24.9495	24.6828	24.3615
AP3B1	24.1073	24.1978	24.0935	24.5776	24.3807	24.5223	24.8225	24.7278	24.7424	25.1115	24.8816	24.8614	24.4947	24.8395	24.9962	24.7687	24.9939	24.5612	24.4184	24.3083	24.7898	24.3129	24.6339	25.0649	24.7813	24.5256	24.9095	24.2473	24.5174	24.3412	24.2897	24.9239	24.3104	24.1853	24.7014	24.5654	24.3715	24.4422	24.3453	24.4552	24.4092	24.7303	24.5424	24.3357	24.5083	24.3204	24.458	24.5038	24.117
AP3D1	24.4863	24.8482	25.036	24.9099	25.1975	25.0553	25.8677	25.6697	25.1464	25.9573	25.2434	25.911	25.2842	25.9052	25.5119	25.4927	25.3199	25.0916	25.1538	25.0741	25.3632	25.3071	25.2137	25.3376	25.1457	25.4612	25.6819	25.196	25.4265	25.5584	25.3411	25.8017	25.3932	25.4085	25.5914	25.3178	25.1622	25.0948	24.9805	25.231	24.9798	25.2215	25.3403	24.8031	24.7931	24.6502	24.9494	24.7697	24.7801
AP3M1	24.7841	24.891	24.6557	25.0918	25.0195	24.9652	24.7867	24.5934	24.4075	24.7095	24.4727	24.7234	24.3393	24.6453	24.8417	24.528	24.32	24.4333	24.2266	24.2036	24.7091	24.6412	24.5218	24.6653	24.454	24.7321	24.6824	24.7267	24.766	24.7907	24.6065	25.0332	24.507	24.8496	24.7773	24.5984	24.4718	24.4019	24.4763	24.7801	24.767	24.6354	24.5819	24.8992	24.6939	24.5204	24.68	24.7795	24.6082
AP3M2	22.8168	22.9084	23.0466	23.706	22.9027	22.7028	NaN	NaN	NaN	NaN	23.3996	NaN	NaN	NaN	NaN	NaN	NaN	22.4277	22.912	NaN	NaN	22.8501	NaN	22.3757	22.4197	22.9213	22.9073	22.7936	22.9248	NaN	NaN	23.3836	NaN	NaN	22.7386	NaN	22.6102	23.0728	22.7728	23.0113	22.4339	NaN	NaN	22.4662	22.8717	22.5053	23.0272	22.7948	23.0427
AP3S1	24.0403	24.5275	24.4546	24.8354	24.0266	24.6112	24.6475	24.6689	24.4696	24.5713	24.6132	24.8154	24.7785	25.0273	24.5469	24.7213	24.8276	24.0701	23.9983	23.9189	24.2379	24.0153	24.7966	24.3765	24.6699	24.4847	24.7712	24.5602	24.6437	24.3722	24.3167	24.6089	24.2601	24.2905	24.6221	24.4646	24.3425	23.8899	24.14	24.2949	24.275	24.7975	24.5729	24.1103	24.0874	23.7641	23.8984	24.2161	24.0569
AP4S1	NaN	NaN	NaN	NaN	NaN	NaN	NaN	NaN	NaN	NaN	NaN	NaN	NaN	NaN	NaN	NaN	NaN	NaN	NaN	NaN	NaN	NaN	NaN	NaN	NaN	NaN	NaN	NaN	NaN	NaN	NaN	NaN	NaN	NaN	NaN	NaN	NaN	NaN	NaN	NaN	NaN	NaN	NaN	NaN	NaN	NaN	NaN	NaN	NaN
AP5Z1	NaN	NaN	NaN	NaN	NaN	NaN	NaN	NaN	NaN	NaN	NaN	NaN	NaN	NaN	NaN	NaN	NaN	NaN	NaN	NaN	NaN	NaN	NaN	NaN	NaN	NaN	NaN	NaN	NaN	NaN	NaN	NaN	NaN	NaN	NaN	NaN	NaN	NaN	NaN	NaN	NaN	NaN	NaN	NaN	NaN	NaN	NaN	NaN	NaN
APAF1	NaN	NaN	NaN	NaN	NaN	24.8164	NaN	NaN	NaN	25.3205	25.5689	NaN	NaN	NaN	NaN	NaN	25.4782	NaN	NaN	NaN	NaN	NaN	NaN	NaN	25.6994	NaN	26.1291	NaN	NaN	NaN	NaN	NaN	NaN	24.854	NaN	NaN	NaN	NaN	25.3607	NaN	NaN	NaN	NaN	NaN	NaN	NaN	NaN	NaN	NaN
APBB1	22.2562	22.5023	22.1671	21.9317	22.0396	NaN	22.7385	21.953	22.3876	22.0841	22.105	22.1693	22.389	22.6926	22.7476	22.0133	21.9473	21.8829	21.867	22.0084	21.9547	22.0082	21.8729	21.3425	21.7078	22.4823	22.6863	22.0653	22.1652	NaN	NaN	22.0219	22.6028	22.0187	22.6954	22.2886	22.4358	22.0266	22.3829	22.6064	22.2922	21.6297	21.7414	22.6779	22.3009	22.2727	22.305	22.1876	22.2603
APBB1IP	NaN	22.8148	22.826	24.835	20.7693	NaN	NaN	23.7317	22.3112	22.7827	21.789	22.963	NaN	NaN	21.8175	NaN	23.6048	NaN	NaN	NaN	NaN	NaN	NaN	23.0187	NaN	21.4207	23.0521	NaN	22.2409	22.7648	NaN	20.9954	22.525	22.8338	22.5443	NaN	NaN	21.9225	22.3741	NaN	22.4218	NaN	NaN	NaN	21.9767	NaN	NaN	NaN	NaN
APBB2	NaN	NaN	NaN	NaN	NaN	NaN	NaN	NaN	NaN	NaN	NaN	NaN	NaN	NaN	NaN	NaN	NaN	NaN	NaN	NaN	NaN	NaN	NaN	NaN	NaN	NaN	NaN	NaN	NaN	NaN	NaN	NaN	NaN	NaN	NaN	NaN	NaN	NaN	NaN	NaN	NaN	NaN	NaN	NaN	NaN	NaN	NaN	NaN	NaN
APC2	25.9946	26.161	25.9896	NaN	26.0867	26.2014	NaN	NaN	NaN	NaN	NaN	NaN	NaN	NaN	NaN	NaN	NaN	NaN	NaN	25.0742	NaN	24.9615	NaN	NaN	NaN	NaN	NaN	NaN	NaN	NaN	NaN	NaN	NaN	NaN	NaN	NaN	25.1601	NaN	NaN	NaN	NaN	NaN	NaN	NaN	NaN	NaN	NaN	NaN	NaN
APCDD1L	NaN	NaN	NaN	NaN	NaN	NaN	NaN	NaN	NaN	NaN	NaN	NaN	NaN	NaN	NaN	NaN	NaN	NaN	NaN	NaN	NaN	NaN	NaN	NaN	NaN	NaN	NaN	NaN	NaN	NaN	NaN	NaN	NaN	NaN	NaN	NaN	NaN	NaN	NaN	NaN	NaN	NaN	NaN	NaN	NaN	NaN	NaN	NaN	NaN
APEH	24.2654	24.3196	24.2868	24.5446	24.6918	24.7568	24.5994	24.1906	24.2767	24.5839	24.2418	24.6844	24.5101	24.7059	24.1671	24.4906	24.3057	24.3985	24.4328	24.4588	24.3981	24.4239	24.6888	24.6019	25.0141	24.4493	24.6129	24.3917	24.7038	24.4405	24.2305	24.4476	24.814	24.6673	24.474	24.4723	24.4118	24.5274	24.4968	24.5544	24.7212	25.0385	24.6756	24.3058	24.3209	24.4298	24.378	24.3454	24.5104
APEX1	26.5107	26.3461	26.4222	25.7314	26.4044	26.3182	25.7368	26.6481	26.3018	26.2244	26.3332	26.7612	26.5637	26.5099	26.6807	26.551	26.1459	26.6553	26.9315	26.5922	26.1342	26.6134	26.5463	26.0288	26.4797	26.1151	26.5796	26.4592	25.9239	26.2175	26.1209	25.3448	25.9429	25.9972	26.7477	26.5846	26.4571	26.4647	26.6777	26.5842	26.3941	26.2806	26.3095	26.5921	26.4108	26.4876	26.562	26.5351	26.3795
API5	25.5497	25.6633	25.4935	25.0413	25.4681	25.2623	24.931	25.2563	25.3797	25.4057	25.367	25.1421	25.8868	25.3675	25.2782	25.6491	25.4268	25.3171	25.5929	25.6616	25.3512	25.6221	25.3628	24.8717	25.4962	25.3211	25.1659	25.3643	25.0898	25.1597	25.2137	24.5578	25.4145	25.166	25.5881	25.7282	25.8745	25.4443	25.5638	25.6294	25.0595	25.3987	25.0776	25.7358	25.573	25.7433	25.6689	25.6465	25.8821
APIP	NaN	NaN	NaN	NaN	23.437	NaN	NaN	NaN	NaN	NaN	NaN	NaN	NaN	NaN	NaN	NaN	NaN	NaN	NaN	NaN	NaN	NaN	22.3216	NaN	NaN	NaN	NaN	NaN	NaN	NaN	NaN	NaN	NaN	NaN	NaN	NaN	NaN	NaN	NaN	NaN	NaN	NaN	NaN	NaN	NaN	NaN	NaN	NaN	NaN
APLP2	NaN	NaN	NaN	24.0244	23.3992	23.9557	NaN	23.0954	22.4465	NaN	NaN	NaN	NaN	NaN	23.0259	NaN	NaN	22.844	23.0929	NaN	NaN	NaN	22.6709	22.182	22.084	23.6523	23.8518	23.487	23.5036	23.6401	22.9787	22.8843	23.3832	23.1236	22.4998	22.4686	22.0648	NaN	22.3936	22.5873	22.4757	23.1601	22.377	NaN	22.2427	22.1148	22.1643	NaN	22.9042
APMAP	26.8018	26.5151	26.6449	26.7443	26.791	26.8478	26.6262	26.6494	26.861	26.5016	26.6999	26.4492	26.372	27.0017	26.8208	26.6462	26.6944	26.8572	26.886	26.9132	26.3497	26.7595	26.5679	26.83	26.869	26.7511	26.9082	26.6041	26.818	26.7036	26.7	26.9124	26.8728	26.9066	26.9756	27.1022	26.8072	27.0123	26.6796	26.7878	26.76	26.4406	26.8109	26.9244	26.5787	26.6568	26.4735	26.9608	26.6266
APOB	26.7069	26.3779	26.2854	25.8929	26.3561	25.6909	28.6283	26.8173	27.4332	27.0098	27.9463	28.4438	27.2672	27.526	27.967	27.3393	27.2476	25.5678	25.7438	26.5568	26.9539	26.5545	26.8699	26.76	27.2638	26.5414	NaN	26.5894	26.6682	NaN	NaN	26.7032	NaN	NaN	26.8143	26.6387	26.7256	26.9154	25.9468	26.1396	26.0931	26.7858	26.5842	26.7453	26.5581	26.7187	26.5103	25.0939	26.8403
APOBEC3C	24.2503	24.9976	24.9033	23.9122	24.312	24.2636	24.2455	23.1834	23.7131	23.9193	23.308	23.2667	23.9045	24.133	23.7308	23.7148	23.5733	24.996	24.812	24.4865	23.7195	24.4611	23.2339	23.6282	23.5983	24.4412	24.1566	24.3339	22.1416	23.6592	24.2585	23.5826	23.8246	23.7452	23.6363	24.5459	24.3147	24.2356	23.9398	23.5491	24.0991	22.57	23.0113	25.0766	24.2162	24.9492	24.3178	24.1048	23.9164
APOC3	NaN	NaN	NaN	NaN	NaN	NaN	NaN	NaN	NaN	NaN	NaN	NaN	NaN	NaN	NaN	NaN	NaN	NaN	NaN	NaN	NaN	NaN	NaN	NaN	NaN	NaN	NaN	NaN	NaN	NaN	NaN	NaN	NaN	NaN	NaN	NaN	NaN	NaN	NaN	NaN	NaN	NaN	NaN	NaN	NaN	NaN	NaN	NaN	NaN
APOD	NaN	NaN	NaN	NaN	NaN	NaN	NaN	NaN	NaN	NaN	NaN	NaN	NaN	NaN	NaN	NaN	NaN	NaN	NaN	NaN	NaN	NaN	NaN	NaN	NaN	NaN	NaN	NaN	NaN	NaN	NaN	NaN	NaN	NaN	NaN	NaN	NaN	NaN	NaN	NaN	NaN	NaN	NaN	NaN	NaN	NaN	NaN	NaN	NaN
APOL2	NaN	NaN	NaN	NaN	NaN	NaN	24.5115	23.3977	24.2691	23.5781	NaN	24.4383	23.1624	24.2012	23.9647	23.8932	24.0195	NaN	NaN	NaN	NaN	NaN	NaN	NaN	NaN	24.6651	24.2221	NaN	24.625	24.5361	NaN	NaN	24.1507	24.9153	23.9802	NaN	NaN	NaN	NaN	NaN	NaN	NaN	NaN	NaN	NaN	NaN	NaN	NaN	NaN
APOO	NaN	NaN	NaN	NaN	NaN	22.2288	NaN	NaN	NaN	23.1161	NaN	NaN	NaN	NaN	NaN	NaN	NaN	NaN	NaN	NaN	NaN	NaN	22.6896	23.0733	22.8416	NaN	NaN	NaN	NaN	NaN	NaN	NaN	NaN	NaN	NaN	NaN	NaN	NaN	22.5557	NaN	NaN	22.523	NaN	NaN	NaN	NaN	NaN	NaN	NaN
APOOL	23.5372	23.9113	24.0659	24.16	24.6332	23.3192	23.2271	23.7009	23.316	23.2728	23.5861	23.4865	23.0251	23.4419	23.2723	NaN	23.8208	23.3255	23.3204	23.6016	23.9744	23.2763	23.6726	23.2248	23.2897	24.3661	23.4786	24.5734	24.6366	24.384	24.3801	24.4322	24.2809	24.0124	23.5888	23.6524	23.265	23.3953	23.7099	23.9895	23.3286	NaN	23.0302	23.6464	23.2939	23.0703	22.9327	23.781	23.4392
APP	NaN	23.1206	22.5554	22.4506	24.3535	24.735	22.8044	23.7189	NaN	NaN	21.8476	22.423	21.8768	24.1896	22.1675	21.8863	21.981	22.8151	22.9845	NaN	23.6776	23.1368	22.4804	23.4499	22.2513	23.8373	NaN	23.3095	24.1681	NaN	24.2025	25.1725	22.9356	23.9462	23.625	23.4367	22.8593	22.4031	22.9656	22.3691	22.7409	NaN	22.6615	23.0377	23.0893	NaN	22.3665	22.9968	23.1486
APPL1	24.3492	24.2308	23.7195	24.1856	24.5776	24.1946	23.3303	24.0558	23.7616	23.6816	23.7297	23.3782	23.5509	24.2572	23.478	23.5209	23.0106	23.3005	23.1058	23.1947	23.2771	24.126	24.4895	23.996	24.2005	23.3934	23.7834	23.5497	23.8148	23.7839	23.6102	23.2552	23.7922	23.8834	23.7116	23.6404	24.0518	23.8304	24.241	24.32	24.1449	24.1511	24.2537	23.6588	24.1936	24.217	24.0253	24.2447	24.1774
APPL2	26.1094	25.7022	25.6373	25.3256	25.0147	25.567	24.8243	25.4246	25.221	25.5204	25.282	25.1614	23.9865	25.4957	25.638	24.9169	24.2641	25.0763	24.9789	25.6777	24.9573	25.3479	24.7626	25.6452	25.5126	25.4274	25.9343	25.0624	25.881	25.6288	24.7787	24.7209	25.6214	25.402	25.0945	24.9055	25.1007	25.2588	25.1884	25.1279	25.4334	25.3067	24.9771	25.7266	25.766	25.4115	25.8456	25.3077	25.5762
APRT	26.3956	26.4089	26.5319	26.2819	26.6255	26.5059	27.281	27.04	27.186	26.8696	27.1688	27.8517	26.6967	27.4768	27.3637	27.0092	27.3271	26.5597	26.7892	26.604	25.8653	26.7229	26.8277	27.0212	26.6091	26.5214	27.0484	26.2789	26.5166	26.6922	26.403	26.7528	26.2861	26.3393	26.2244	26.3388	26.5303	26.2655	26.7247	26.4893	26.6918	26.7272	26.9173	26.2732	26.6126	26.233	26.5678	26.4839	25.8093
AQP1	NaN	NaN	NaN	NaN	NaN	NaN	NaN	NaN	NaN	NaN	NaN	NaN	NaN	NaN	NaN	NaN	NaN	NaN	NaN	NaN	26.931	NaN	NaN	NaN	NaN	NaN	NaN	NaN	NaN	NaN	NaN	NaN	NaN	NaN	NaN	24.158	NaN	NaN	NaN	NaN	NaN	NaN	24.923	NaN	NaN	NaN	NaN	NaN	25.0504
AQR	22.36	23.1277	22.8389	22.2717	22.8746	22.0806	22.3166	22.7775	22.0855	22.5353	22.2907	23.0526	23.337	22.9414	23.1551	22.3047	22.4482	22.1837	22.0633	22.6401	21.993	22.5699	22.0331	22.0934	22.8903	NaN	22.5206	22.0113	21.5085	21.3902	NaN	21.9247	21.8115	21.5763	22.3019	22.4577	22.4181	22.8077	22.9386	23.0316	22.4618	22.7466	21.9694	23.0571	22.6857	22.9955	22.9596	22.6912	23.3374
ARAF	NaN	NaN	NaN	NaN	NaN	NaN	NaN	NaN	NaN	NaN	NaN	NaN	NaN	NaN	NaN	NaN	NaN	NaN	NaN	NaN	NaN	NaN	NaN	NaN	NaN	NaN	NaN	NaN	NaN	NaN	NaN	NaN	NaN	NaN	NaN	NaN	NaN	NaN	NaN	NaN	NaN	NaN	NaN	NaN	NaN	NaN	NaN	NaN	NaN
ARAP1	NaN	NaN	NaN	NaN	NaN	NaN	21.9319	22.0869	NaN	21.9584	NaN	22.1328	21.7844	21.9568	22.0755	NaN	NaN	NaN	21.8685	NaN	NaN	NaN	22.484	NaN	22.0875	NaN	21.5314	NaN	21.841	NaN	NaN	NaN	NaN	NaN	NaN	NaN	NaN	NaN	NaN	NaN	NaN	21.953	21.7647	NaN	NaN	NaN	NaN	NaN	NaN
ARCN1	26.3414	26.4021	26.5129	26.3292	26.3488	26.3006	26.7332	26.6388	26.743	26.7753	26.7862	26.4509	26.7494	26.727	26.7269	26.6732	26.8098	26.7344	26.7848	26.5089	26.8755	26.7192	26.6839	27.004	26.8334	26.4245	26.4536	26.4032	26.3536	26.4185	26.4466	26.6675	26.5561	26.4539	26.6483	26.4497	26.8162	26.9012	26.6206	26.529	26.6102	26.6023	26.6027	26.5625	26.6235	26.5886	26.5745	26.7389	26.4547
ARF1	26.5641	26.0703	26.3245	26.4952	26.5789	26.9649	27.6493	27.7274	27.8218	28.0105	28.162	27.9183	28.0522	27.5104	27.8563	27.9834	27.8731	27.487	28.0101	27.7154	28.041	27.7557	27.128	27.5351	28.0068	26.9157	27.7037	26.841	26.6099	27.0784	26.7773	27.3326	26.727	26.9095	27.195	27.7294	27.5956	27.8982	27.6523	27.1971	27.5041	27.1516	27.7176	27.2625	27.2914	27.4948	27.1277	27.0917	26.6227
ARF4	26.5841	26.3488	26.6061	27.0583	27.0076	27.0472	28.4133	28.3674	28.5676	28.994	29.1074	28.2833	28.3464	28.196	28.2765	28.4332	29.198	28.2967	28.8294	28.3317	28.5825	28.2803	28.562	29.1102	28.5459	27.5288	27.8635	27.4378	27.541	27.516	27.82	28.0542	27.507	27.6672	27.3002	28.1748	28.0605	28.1316	28.0852	27.8445	28.1548	28.6489	28.6095	27.9581	27.757	27.683	27.8323	27.787	27.0392
ARF5	24.4247	24.4886	24.443	24.0897	24.1123	24.4377	24.482	25.2327	25.4164	25.4728	25.3332	25.6641	24.3614	25.5223	25.5424	25.391	25.4128	25.4647	25.4541	25.2531	25.1706	25.2713	25.5542	25.5722	25.2947	24.8627	25.2281	24.6321	24.9301	25.4154	24.9175	25.2823	24.9954	25.1592	24.9798	25.1354	25.1435	24.8733	24.7212	24.7889	25.0502	25.2039	25.2177	25.0988	25.0934	25.2574	24.9811	25.0241	24.697
ARF6	23.1785	23.3738	23.0957	23.8115	23.6579	23.4697	24.39	24.3827	24.8958	25.6194	25.9854	24.9064	24.2847	24.6335	24.8006	24.6576	25.5998	24.6762	24.8927	24.7009	24.4033	24.3502	24.4063	25.5008	24.4968	23.9787	24.1909	23.808	24.4903	23.9331	24.6688	23.8936	23.9914	23.753	24.1338	24.182	24.0106	24.2952	24.4417	24.2251	24.5434	24.5835	24.5582	24.6568	24.6107	24.3788	24.5747	24.4507	23.6246
ARFGAP1	24.6132	24.6461	24.8404	24.406	24.5394	24.5273	24.6259	24.854	24.5631	24.6325	24.6452	24.438	25.1686	24.2946	24.5084	24.9188	24.8474	23.9985	24.4032	24.5861	24.3735	24.7219	25.1227	24.4673	25.0028	24.4831	24.7472	24.6537	24.384	24.4364	24.4855	24.637	24.6832	24.5955	24.9127	24.9281	25.0116	25.0837	24.8155	24.8869	24.7864	25.3543	24.955	24.8538	24.6593	24.8592	24.6361	24.8304	24.7548
ARFGAP2	23.6279	23.7971	23.6918	23.5849	23.621	23.7493	23.412	23.6212	23.3657	23.6621	23.2541	23.4428	23.9167	23.4035	23.6389	23.4955	23.4929	23.5243	23.4373	23.2626	23.16	23.4946	23.6604	23.6495	23.5849	23.407	23.5243	23.6986	23.389	23.3033	23.4145	22.8181	23.3941	23.5706	23.7062	23.5331	23.7493	23.6401	23.7493	23.5958	23.4268	23.7505	23.6078	23.887	23.7526	23.8893	23.7285	23.7928	23.8241
ARFGAP3	24.9811	24.8509	24.872	24.1421	24.1259	24.019	24.3319	24.7729	24.2827	24.7021	24.4908	24.6469	24.6567	24.4608	24.871	24.829	24.7162	24.8826	25.1638	24.6965	24.6664	24.856	24.6498	24.7584	24.7684	24.5186	24.6427	24.9073	24.3726	24.2683	24.5889	24.3612	24.6375	24.3909	24.8514	24.9703	24.7918	24.8278	24.5517	24.6441	24.8646	24.883	24.9131	24.6558	24.2814	24.6464	24.3945	24.9087	24.7692
ARFGEF1	23.6235	23.457	23.4011	23.3008	22.9192	23.5362	23.5889	23.2373	23.2985	23.6218	23.2557	23.4367	23.1817	23.2898	23.3235	23.0769	23.3919	22.8215	23.2248	NaN	23.0242	23.4017	NaN	23.7086	22.7228	23.7394	23.0784	23.6446	23.3773	23.4874	23.4435	23.5957	23.7672	23.8161	23.7922	23.2091	23.3643	23.2535	23.1694	23.3177	22.8948	23.4438	23.207	23.5777	23.6018	23.5558	23.3938	23.393	23.4812
ARFGEF2	21.8048	NaN	21.8055	NaN	NaN	NaN	22.6522	22.9261	22.6773	NaN	22.3728	21.3788	NaN	NaN	22.0179	21.8597	22.1264	22.3558	21.6722	NaN	22.5143	NaN	22.0647	22.292	22.2366	NaN	21.881	22.138	NaN	21.8444	22.3573	NaN	NaN	NaN	22.8381	NaN	21.9918	22.5403	NaN	22.1781	22.2073	22.2046	22.1329	22.0911	22.1495	22.0159	22.0156	22.0302	21.9566
ARFIP1	24.9181	24.7105	24.9186	25.0451	25.0627	24.8524	24.7535	24.8533	24.6352	24.6143	24.648	24.4653	24.4435	24.7703	24.6149	24.7763	24.5371	24.7343	24.9253	24.86	25.1466	24.6896	24.9898	24.6243	24.6035	24.9362	24.5515	24.9134	24.9854	24.9403	24.7763	24.9268	24.9037	24.9907	24.7951	24.7547	24.8179	24.3607	24.6659	24.5218	24.6183	24.6128	24.7462	24.7575	24.9606	24.8137	24.7794	24.7056	24.8267
ARFIP1.1	NaN	NaN	NaN	NaN	NaN	NaN	NaN	NaN	NaN	NaN	NaN	NaN	NaN	NaN	NaN	NaN	NaN	NaN	NaN	NaN	NaN	NaN	NaN	NaN	NaN	NaN	NaN	NaN	NaN	NaN	NaN	NaN	NaN	NaN	NaN	NaN	NaN	NaN	NaN	NaN	NaN	NaN	NaN	NaN	NaN	NaN	NaN	NaN	NaN
ARFIP2	NaN	NaN	NaN	22.9759	23.2771	23.112	NaN	NaN	22.9849	23.3109	NaN	NaN	NaN	23.218	NaN	23.3195	23.1727	22.9271	NaN	NaN	NaN	NaN	23.3331	NaN	23.1735	23.107	NaN	23.0003	23.0448	NaN	23.1542	23.7794	23.1724	22.8394	23.3938	NaN	NaN	NaN	NaN	23.3072	NaN	23.0697	23.0075	NaN	NaN	NaN	NaN	NaN	23.3255
ARFRP1	NaN	NaN	NaN	NaN	NaN	NaN	NaN	NaN	NaN	21.8914	21.6875	NaN	NaN	NaN	21.5781	21.698	21.5567	NaN	21.4528	NaN	NaN	NaN	NaN	NaN	NaN	NaN	NaN	NaN	NaN	NaN	NaN	NaN	NaN	NaN	NaN	NaN	NaN	NaN	NaN	NaN	NaN	NaN	NaN	NaN	NaN	NaN	NaN	NaN	NaN
ARG1	NaN	NaN	NaN	NaN	NaN	NaN	NaN	NaN	NaN	NaN	NaN	NaN	NaN	NaN	NaN	NaN	NaN	NaN	NaN	NaN	NaN	NaN	NaN	NaN	NaN	NaN	NaN	NaN	NaN	NaN	NaN	NaN	NaN	NaN	NaN	NaN	NaN	NaN	NaN	NaN	NaN	NaN	NaN	NaN	NaN	NaN	NaN	NaN	NaN
ARGLU1	22.9607	23.0859	NaN	NaN	22.2889	22.6401	NaN	NaN	NaN	NaN	NaN	NaN	NaN	NaN	NaN	NaN	NaN	23.092	NaN	NaN	NaN	22.1703	NaN	NaN	23.437	NaN	NaN	NaN	NaN	NaN	NaN	NaN	NaN	NaN	NaN	NaN	NaN	NaN	NaN	NaN	22.9864	NaN	NaN	NaN	22.8912	23.1533	23.0922	22.9135	23.1892
ARHGAP1	26.7562	26.7141	26.7808	27.3444	27.0445	26.9352	27.6031	27.525	27.4563	27.5251	27.5761	27.4671	26.9731	27.6602	27.4165	27.4389	27.5638	27.3513	27.2283	27.108	27.9502	27.3723	27.4332	27.6321	27.2315	27.3095	27.4805	27.3005	27.6318	27.439	27.5187	27.6763	27.4193	27.4641	27.4266	27.3371	27.342	27.2386	27.2029	27.1185	27.2353	27.2452	27.095	27.1973	27.3962	27.3694	27.0234	27.0783	27.0427
ARHGAP10	21.6389	21.509	NaN	NaN	NaN	21.8764	NaN	NaN	NaN	NaN	NaN	NaN	NaN	NaN	NaN	NaN	NaN	NaN	NaN	21.6618	21.8441	NaN	NaN	NaN	NaN	NaN	NaN	NaN	NaN	NaN	NaN	NaN	NaN	NaN	NaN	NaN	NaN	NaN	21.6535	NaN	NaN	NaN	NaN	21.7185	NaN	NaN	NaN	NaN	NaN
ARHGAP12	NaN	NaN	NaN	NaN	NaN	NaN	23.1324	22.7563	NaN	NaN	NaN	23.0269	NaN	22.9749	22.9073	NaN	22.6322	NaN	NaN	NaN	NaN	NaN	NaN	NaN	NaN	NaN	23.0587	NaN	NaN	NaN	NaN	NaN	NaN	NaN	NaN	NaN	NaN	NaN	NaN	NaN	NaN	NaN	NaN	NaN	NaN	NaN	NaN	NaN	NaN
ARHGAP17	24.3769	24.3433	23.9607	24.8448	24.016	24.3528	23.9245	24.1968	24.1542	24.3187	23.6876	24.4485	23.561	24.5843	24.1013	24.0579	23.8097	24.1511	24.1312	24.2476	24.6218	24.2411	24.1337	24.637	24.2182	24.5855	24.466	24.209	24.6249	24.2639	24.2716	24.5133	24.3955	24.578	24.3917	24.1056	24.1246	24.1914	23.962	24.2526	24.0943	24.6952	24.213	24.1978	24.1312	23.8953	24.0091	24.3802	24.5197
ARHGAP18	22.9707	23.5938	23.8212	22.7832	23.3177	23.7586	23.1876	23.0619	23.5078	23.6064	23.452	23.6515	24.9482	24.3184	23.6402	23.1337	23.8936	23.7527	23.5844	22.723	22.928	23.374	21.8395	22.9041	23.8288	24.2459	24.2066	24.4063	23.3268	23.6662	22.3258	23.0961	24.3647	24.0043	23.188	23.7492	23.6135	23.4079	23.5836	23.9498	23.7784	24.152	22.5249	23.5979	23.2143	23.2326	23.4876	22.3591	23.9687
ARHGAP21	NaN	NaN	NaN	NaN	NaN	NaN	NaN	NaN	NaN	NaN	NaN	NaN	NaN	NaN	NaN	NaN	NaN	NaN	NaN	NaN	NaN	NaN	NaN	NaN	NaN	NaN	NaN	NaN	NaN	NaN	NaN	NaN	NaN	NaN	NaN	NaN	NaN	NaN	NaN	NaN	NaN	NaN	NaN	NaN	NaN	NaN	NaN	NaN	NaN
ARHGAP24	21.0402	21.5087	21.4597	NaN	23.2704	21.4158	NaN	NaN	NaN	NaN	NaN	NaN	NaN	NaN	NaN	NaN	NaN	NaN	NaN	NaN	23.1784	21.4114	21.3357	21.5481	21.3055	NaN	NaN	NaN	NaN	NaN	NaN	NaN	22.1202	21.8927	NaN	21.7353	21.3901	NaN	21.4899	NaN	21.0202	21.0007	21.4027	21.0431	21.4561	20.9749	NaN	21.434	21.5604
ARHGAP29	22.9051	22.992	21.8664	23.3318	23.2802	22.7748	NaN	NaN	22.2751	22.6939	22.2797	22.481	23.9054	23.6263	23.0362	22.7628	22.9066	21.9243	NaN	22.1662	NaN	22.3428	NaN	NaN	23.0315	NaN	22.6115	NaN	22.0874	21.9751	21.7906	22.2653	21.9136	NaN	22.7857	22.7051	22.348	21.9411	23.0006	22.6422	22.5947	22.5101	22.4484	22.6161	22.5252	21.8814	23.2523	22.694	22.9743
ARHGAP31	NaN	NaN	NaN	NaN	NaN	NaN	NaN	NaN	NaN	NaN	NaN	NaN	NaN	NaN	NaN	NaN	NaN	NaN	NaN	NaN	21.6913	21.4922	NaN	NaN	NaN	NaN	NaN	NaN	NaN	NaN	NaN	NaN	NaN	NaN	NaN	NaN	21.4464	22.5214	NaN	21.3112	NaN	21.8137	NaN	NaN	NaN	NaN	21.2671	NaN	NaN
ARHGAP35	23.2764	23.1545	23.5393	23.8567	23.2452	23.4728	22.919	23.8181	23.5076	23.6223	23.416	23.1559	22.9522	23.5246	23.6706	23.32	23.2397	23.4969	23.3608	23.2166	23.6243	23.8544	22.8545	23.4902	23.595	23.2	23.1117	23.2227	23.3701	23.2279	23.1062	22.3133	23.4074	23.3899	22.9979	23.6402	23.4671	23.2711	23.3442	23.1245	23.2355	23.199	23.6733	23.702	23.8317	23.2584	23.7429	23.1252	23.511
ARHGAP5	24.1649	24.4097	25.09	25.2522	24.1586	24.7265	24.1277	23.8263	23.3083	24.3069	23.6392	24.5374	23.4606	24.7189	24.1374	24.0822	24.1086	22.578	NaN	NaN	24.129	23.6952	24.6222	24.276	24.0086	24.3395	25.6252	23.8418	23.3189	24.3542	24.225	24.8585	24.0959	24.425	24.6932	24.1522	24.5918	24.0191	23.2323	24.5527	24.7406	23.9567	24.0492	23.5847	24.2696	23.7489	24.4413	24.1069	24.2409
ARHGDIA	28.5609	28.5567	28.6286	28.6966	28.4986	28.7123	28.8675	28.4487	28.8342	28.7245	28.7139	28.2163	28.6113	28.6288	28.1174	28.5048	28.8182	28.8594	28.4505	28.562	28.7068	28.511	28.4182	28.4114	28.5902	28.9228	28.3237	28.6637	28.9523	28.5912	28.782	28.6968	28.8423	28.703	28.4202	28.7569	28.5142	28.528	28.28	28.6591	28.5694	28.5584	28.4494	28.6024	28.4786	28.2878	28.3213	28.4708	28.7467
ARHGDIB	NaN	NaN	NaN	NaN	NaN	24.5554	NaN	NaN	NaN	NaN	NaN	NaN	NaN	NaN	NaN	NaN	NaN	NaN	NaN	NaN	21.9217	22.3106	21.7146	22.2523	22.372	NaN	NaN	NaN	NaN	NaN	NaN	NaN	NaN	NaN	NaN	22.149	NaN	23.0039	22.2211	NaN	22.4603	24.1936	22.8223	22.3292	22.2071	22.2685	22.5048	22.461	NaN
ARHGEF1	23.3169	23.2757	23.4157	23.0929	23.2018	23.2636	23.477	23.331	23.4112	23.5039	23.3129	23.534	23.4879	23.3299	23.4232	23.5331	23.4271	23.433	23.5547	23.58	23.5857	23.6378	23.3422	23.3106	23.5195	23.4654	23.3819	23.73	23.4108	23.5111	23.4194	23.1261	23.6836	23.7775	23.6551	23.5446	23.7509	23.6282	23.574	23.6235	23.633	23.5334	23.3115	23.5087	23.4615	23.5596	23.4202	23.481	23.5735
ARHGEF10	23.5622	23.271	23.1299	23.2711	22.661	23.1485	23.1818	23.4202	23.0706	23.2131	22.5683	23.6292	23.3423	23.8176	23.3384	22.9671	23.0035	22.786	22.3538	23.0668	22.5478	22.3247	22.9479	23.0279	23.2195	23.1281	23.6156	22.7626	23.0948	22.9278	22.982	23.8136	22.7942	22.8085	23.548	22.6976	22.6736	22.8828	22.8388	23.08	23.1185	23.3485	23.1468	22.8092	23.0851	22.925	22.877	23.1849	23.5134
ARHGEF11	26.7016	25.1892	NaN	NaN	25.2361	NaN	NaN	NaN	NaN	NaN	NaN	NaN	NaN	NaN	NaN	NaN	NaN	NaN	NaN	NaN	26.6237	NaN	NaN	NaN	NaN	NaN	NaN	NaN	NaN	NaN	NaN	NaN	NaN	NaN	NaN	NaN	NaN	NaN	NaN	23.3079	NaN	NaN	NaN	NaN	NaN	NaN	26.8226	25.0793	NaN
ARHGEF12	NaN	NaN	NaN	NaN	NaN	NaN	NaN	22.3567	NaN	NaN	NaN	NaN	NaN	NaN	NaN	22.6277	NaN	NaN	NaN	NaN	NaN	NaN	22.2565	NaN	22.5099	NaN	NaN	NaN	NaN	NaN	NaN	NaN	NaN	NaN	NaN	NaN	NaN	NaN	NaN	NaN	NaN	22.1878	22.1976	NaN	NaN	NaN	NaN	NaN	NaN
ARHGEF17	22.6419	22.4699	22.4967	23.0391	22.4903	22.6052	23.4321	22.6608	22.4514	22.2295	22.3784	22.2261	22.1675	22.4837	22.7701	22.8807	22.6011	22.7443	22.3717	22.4664	22.8873	22.482	22.5112	22.8262	22.6015	23.2938	22.3504	22.5304	23.5191	22.7842	23.3283	23.1405	22.7402	23.1498	22.4075	22.9616	22.7822	22.574	22.0775	22.1836	22.3527	22.4668	22.2582	22.3581	22.4122	22.5514	22.4927	22.4507	22.4128
ARHGEF18	25.1391	25.6929	25.2476	25.1766	NaN	25.1394	NaN	NaN	NaN	24.9121	NaN	NaN	NaN	NaN	NaN	NaN	NaN	NaN	NaN	25.351	25.3622	25.3688	23.667	22.8881	NaN	NaN	NaN	NaN	NaN	NaN	NaN	NaN	NaN	NaN	NaN	25.5185	25.5448	NaN	25.2147	NaN	25.2489	25.3568	25.6816	25.4591	NaN	25.2311	25.1082	NaN	25.3301
ARHGEF2	25.0506	24.199	24.6875	23.9562	23.6661	24.7669	24.4517	24.8409	24.7763	24.8148	25.4742	25.0877	24.6573	24.4502	24.9298	25.1624	24.6176	25.2093	25.6272	25.2886	25.3894	24.985	25.3951	25.2626	25.0512	23.9835	24.7699	24.11	23.8104	24.4901	24.8735	24.4644	24.0181	24.4832	24.2127	24.6363	24.8011	24.9765	24.9149	24.4654	24.8465	24.5886	25.4349	24.6876	24.7637	24.9512	25.0982	25.1207	24.5168
ARHGEF26	NaN	NaN	NaN	NaN	NaN	NaN	NaN	NaN	NaN	NaN	NaN	NaN	NaN	NaN	NaN	NaN	NaN	NaN	NaN	NaN	NaN	NaN	NaN	NaN	NaN	NaN	NaN	NaN	NaN	NaN	NaN	NaN	NaN	NaN	NaN	NaN	NaN	NaN	NaN	NaN	NaN	NaN	NaN	NaN	NaN	NaN	NaN	NaN	NaN
ARHGEF40	22.4022	22.6063	22.5481	22.1786	22.0124	NaN	NaN	NaN	NaN	NaN	NaN	NaN	NaN	22.2091	NaN	NaN	NaN	NaN	NaN	22.0186	22.333	NaN	NaN	22.0217	22.9278	NaN	NaN	NaN	NaN	NaN	NaN	NaN	NaN	NaN	NaN	22.1442	22.0979	22.8549	22.1466	21.9993	NaN	22.1335	22.0983	NaN	NaN	NaN	NaN	22.0737	22.5652
ARHGEF7	23.0641	23.2554	23.3091	24.0345	23.5195	23.4219	23.9094	23.6363	23.5386	23.5647	23.721	24.438	23.5519	23.8078	23.8498	23.1788	23.3002	23.3231	23.5673	23.758	23.6354	23.5447	23.2293	23.4087	23.225	24.0745	23.6969	23.6082	24.2521	23.459	23.4289	23.6282	23.6069	23.9069	23.5904	23.5573	23.4452	23.266	23.4462	23.4711	23.5353	23.1962	23.3406	23.2078	23.2082	23.1866	23.102	23.1403	23.2897
ARID1A	22.2	21.3978	21.264	NaN	NaN	NaN	NaN	22.0378	21.8684	22.5713	22.193	22.1431	24.871	21.9849	21.9076	22.1318	22.1152	21.0937	20.6738	20.6837	21.2296	21.7798	22.0433	20.1688	21.9	21.0976	21.9602	21.6906	NaN	NaN	20.9979	NaN	21.1682	NaN	21.6086	21.846	21.9616	21.5713	21.812	22.1178	21.4015	21.8005	22.2546	22.411	21.908	22.3057	22.162	22.1752	23.1605
ARID5B	NaN	NaN	NaN	NaN	NaN	NaN	NaN	NaN	NaN	NaN	NaN	NaN	NaN	NaN	NaN	NaN	NaN	NaN	NaN	NaN	NaN	NaN	NaN	NaN	NaN	NaN	NaN	NaN	NaN	NaN	NaN	NaN	NaN	NaN	NaN	NaN	NaN	NaN	NaN	NaN	NaN	NaN	NaN	NaN	NaN	NaN	NaN	NaN	NaN
ARIH1	23.0882	23.0969	22.7967	23.3016	23.7731	23.3848	22.8697	23.1743	22.9129	22.797	22.9243	23.3927	22.6039	23.4289	22.8029	22.7614	23.1206	23.0089	23.199	23.1062	23.4919	23.0655	23.6498	23.3627	23.4519	22.975	22.7283	22.6537	23.3623	23.1435	22.8889	22.596	22.7789	23.174	22.9428	23.316	23.4073	23.2142	23.2616	23.4505	23.2192	23.2724	23.5478	23.4789	22.9259	22.9548	23.0834	23.3288	23.7803
ARIH2	NaN	NaN	NaN	NaN	NaN	NaN	NaN	NaN	NaN	NaN	NaN	NaN	NaN	NaN	NaN	NaN	NaN	NaN	NaN	NaN	NaN	NaN	21.588	NaN	21.556	NaN	NaN	NaN	NaN	NaN	NaN	NaN	NaN	NaN	NaN	NaN	NaN	NaN	NaN	NaN	NaN	NaN	NaN	NaN	NaN	NaN	NaN	NaN	NaN
ARL1	24.5281	24.3045	24.4452	24.9551	24.5387	24.8412	25.6182	25.7938	25.5036	26.1975	25.983	25.9139	25.7446	25.4227	25.5541	25.5264	25.843	26.2447	26.1494	26.1883	26.3064	26.1974	25.8284	26.0752	25.6775	25.4727	25.4246	25.5764	25.2631	25.1126	25.343	26.086	25.3205	25.5331	25.0829	26.2959	26.0195	25.9932	25.8278	25.8418	25.9073	25.833	25.7344	25.9415	25.7263	25.7022	25.5278	25.6893	25.317
ARL15	NaN	NaN	NaN	NaN	NaN	NaN	NaN	NaN	NaN	NaN	NaN	NaN	NaN	NaN	NaN	NaN	NaN	NaN	NaN	NaN	NaN	NaN	NaN	NaN	NaN	NaN	NaN	NaN	NaN	NaN	NaN	NaN	NaN	NaN	NaN	NaN	NaN	NaN	NaN	NaN	NaN	NaN	NaN	NaN	NaN	NaN	NaN	NaN	NaN
ARL2	22.7291	23.4832	23.2874	NaN	23.0953	23.1562	23.6841	23.4299	23.2131	23.1228	24.2109	23.2328	23.6235	23.5372	23.4959	23.4629	23.9621	23.7225	23.8265	23.3261	23.3102	23.5185	23.0181	23.849	23.2659	22.8979	23.6628	NaN	23.3927	NaN	22.8067	NaN	23.1786	23.3645	22.4437	23.5264	23.3615	22.9781	23.5603	23.2358	23.1463	23.455	23.2936	23.5865	23.3243	23.6514	23.4065	23.7265	23.1425
ARL2BP	NaN	NaN	NaN	NaN	NaN	23.6694	23.7463	22.9152	23.5467	23.1333	22.87	22.9037	23.2984	23.3572	23.4815	23.1428	23.4406	NaN	NaN	NaN	24.472	NaN	22.5241	22.6037	22.6878	23.6819	22.9622	23.366	23.1703	23.1782	22.9986	23.6231	23.2232	22.9137	23.1931	NaN	NaN	NaN	NaN	NaN	NaN	22.7477	22.646	23.4941	NaN	22.0251	NaN	NaN	NaN
ARL3	25.3236	25.1584	25.4986	25.3733	25.7656	25.6941	25.362	25.4444	25.0568	25.3039	24.9708	25.3513	24.7203	25.4606	25.4965	25.1524	25.1162	25.1336	25.5884	25.5356	25.5505	25.4714	24.8022	25.4513	25.1151	25.2732	25.6678	25.3666	25.2426	25.3133	25.3211	25.6515	25.4189	25.4425	25.3798	25.6792	25.251	25.3927	24.9661	25.2298	25.1158	25.3794	25.3561	25.2826	25.27	25.6099	25.4395	25.1446	25.4235
ARL6	NaN	NaN	NaN	NaN	NaN	NaN	NaN	NaN	NaN	NaN	NaN	NaN	NaN	NaN	NaN	NaN	NaN	NaN	NaN	NaN	NaN	NaN	NaN	NaN	NaN	NaN	NaN	NaN	NaN	NaN	NaN	NaN	NaN	NaN	NaN	NaN	NaN	NaN	NaN	NaN	NaN	NaN	NaN	NaN	NaN	NaN	NaN	NaN	NaN
ARL6IP1	24.1489	NaN	23.3307	NaN	NaN	NaN	NaN	NaN	NaN	NaN	NaN	22.9882	24.1685	NaN	NaN	NaN	22.4951	NaN	NaN	22.7408	NaN	NaN	NaN	NaN	NaN	NaN	NaN	23.5723	NaN	23.19	NaN	NaN	23.4504	23.0169	NaN	NaN	22.5914	NaN	NaN	NaN	NaN	NaN	NaN	NaN	22.1436	NaN	NaN	NaN	22.8238
ARL6IP4	23.7548	23.6985	23.8776	22.5634	23.3164	22.8651	NaN	NaN	NaN	23.2326	22.9093	22.4928	23.6093	22.9021	22.5726	23.4284	22.6524	23.6617	23.7254	23.7781	22.8161	23.3287	23.0258	22.762	23.184	NaN	NaN	NaN	NaN	22.9653	NaN	NaN	NaN	23.2395	23.1547	23.0241	23.1378	23.5876	23.4473	23.5748	23.4712	22.448	23.0772	23.6704	22.9189	23.3707	23.2184	23.3597	23.3095
ARL6IP5	25.7552	26.092	25.9756	26.6029	26.4972	26.1443	26.8483	26.5295	27.3237	27.4529	26.38	27.3622	26.2193	26.9866	27.4612	26.3312	26.4386	26.3832	24.1889	24.7352	25.7906	24.7999	27.0079	26.0503	26.6931	25.6766	27.1134	25.4124	25.5414	25.2229	24.6571	26.2364	25.3279	25.5342	26.0487	25.8593	25.4367	25.5947	25.156	25.8714	25.3966	26.772	26.5881	25.5469	25.3572	25.3206	25.4108	25.4018	25.6585
ARL8A	NaN	22.6995	22.7692	23.1061	NaN	NaN	22.5463	22.7137	22.4848	23.9189	24.1865	NaN	NaN	NaN	NaN	NaN	23.2693	NaN	NaN	NaN	23.6763	22.3529	22.7219	23.3054	22.894	NaN	NaN	NaN	NaN	NaN	NaN	NaN	NaN	NaN	NaN	22.1974	22.3946	22.7397	21.9522	22.4616	22.2918	22.7941	22.5862	22.5835	NaN	NaN	22.4647	22.1458	22.3662
ARL8B	24.3567	24.2767	24.3436	24.3498	25.1582	24.9159	24.6467	24.6791	24.673	24.7597	25.0079	26.0896	24.1805	25.5466	25.0434	24.2386	24.7604	24.9354	25.2781	25.0867	24.865	24.8992	24.5063	24.832	24.8101	24.3401	24.7997	24.2424	24.1291	24.217	24.583	25.8311	24.6971	24.5913	24.8944	24.6401	24.7945	24.4926	24.8653	24.6482	24.5499	24.4565	24.3425	24.3453	24.7843	24.2297	24.5218	24.9324	24.1673
ARMC1	23.383	23.45	23.0949	22.8243	22.701	NaN	22.8	22.2818	22.3258	22.6216	22.6299	22.3683	22.8326	23.1086	22.736	22.3218	22.5695	23.1504	22.993	22.7992	23.2713	23.174	22.7426	NaN	NaN	23.3476	23.5249	22.7488	23.1314	23.2068	22.904	22.7321	22.8591	22.8146	23.3667	23.2879	23.0798	22.7037	23.0043	22.6969	23.2526	22.6765	NaN	23.3473	22.9521	23.1488	22.7611	23.2151	22.8525
ARMC10	21.8764	22.2879	22.0671	22.6486	22.6821	21.6608	21.9005	22.0609	21.5518	22.2861	21.5687	22.6161	21.6306	22.2316	22.4772	21.5047	22.0317	22.2925	22.1933	22.1087	21.7386	22.4184	NaN	22.2481	21.8854	21.9976	22.7384	22.0139	22.5915	NaN	NaN	22.9882	21.9678	22.6285	NaN	21.9886	21.9073	22.0216	22.4116	22.4848	22.4922	21.7647	21.5748	21.6957	22.0072	21.4743	21.6759	21.8517	NaN
ARMC5	NaN	NaN	NaN	NaN	NaN	NaN	NaN	NaN	NaN	NaN	NaN	NaN	NaN	NaN	NaN	NaN	NaN	NaN	NaN	NaN	NaN	NaN	NaN	NaN	NaN	NaN	NaN	NaN	NaN	NaN	NaN	NaN	NaN	NaN	NaN	NaN	NaN	NaN	NaN	NaN	NaN	NaN	NaN	NaN	NaN	NaN	NaN	NaN	NaN
ARMC6	NaN	NaN	22.621	NaN	NaN	22.1484	NaN	22.4202	22.659	22.1147	NaN	NaN	NaN	22.1679	22.6453	NaN	NaN	NaN	NaN	NaN	22.2289	22.4421	NaN	NaN	NaN	NaN	22.306	NaN	NaN	NaN	NaN	22.7274	NaN	NaN	22.4325	NaN	NaN	NaN	NaN	NaN	22.5535	22.7879	NaN	NaN	22.3591	22.2099	22.3091	NaN	22.9807
ARMC8	NaN	NaN	NaN	NaN	NaN	NaN	NaN	NaN	NaN	NaN	NaN	NaN	NaN	NaN	NaN	NaN	NaN	21.5021	NaN	NaN	NaN	NaN	NaN	NaN	NaN	NaN	NaN	NaN	NaN	NaN	NaN	NaN	NaN	NaN	NaN	21.4759	21.6345	NaN	21.8288	21.4431	21.5205	NaN	NaN	21.3256	21.4169	NaN	21.7694	21.6819	21.3688
ARMC9	22.527	21.6709	22.128	21.6644	23.9087	24.3296	26.1916	NaN	20.7927	20.6569	21.8204	24.7624	21.4025	21.9762	23.4453	21.06	21.2423	NaN	NaN	22.2649	22.1047	21.5674	21.3493	20.9521	21.4326	22.4043	23.8787	23.5568	23.2838	21.76	24.0237	22.5826	23.1488	23.163	21.6712	21.4772	22.5672	21.7921	22.1069	21.8232	21.2291	20.5149	21.4574	21.6404	21.5675	21.2726	21.4331	22.0896	22.0061
ARMCX1	22.4995	22.4816	22.3741	22.6922	23.9184	23.4055	22.2859	22.4455	21.9121	23.3312	NaN	21.8492	22.2426	22.1479	22.3586	22.7929	NaN	22.7983	22.5719	21.8846	23.389	22.1584	22.1911	22.6922	22.5987	23.6356	22.5752	23.1996	23.2763	22.8596	NaN	24.0136	23.2849	22.8835	22.7274	22.1235	NaN	NaN	NaN	NaN	NaN	22.5464	22.1715	NaN	NaN	NaN	NaN	23.295	NaN
ARMCX2	22.5846	22.3503	22.6576	23.0638	23.2053	22.905	22.9442	22.9565	22.3709	22.3984	22.4921	22.8284	21.9655	22.7253	23.0543	22.8758	22.1015	22.4209	22.1093	22.8144	23.542	22.8405	22.6651	22.5654	22.7187	23.4089	23.1263	22.9745	22.6428	23.0843	22.6099	23.5409	23.0135	22.8135	23.3065	22.9507	23.192	22.7336	22.6313	22.3074	22.4533	22.8289	22.3822	23.0106	23.1963	22.5338	22.7112	23.0983	22.4003
ARMCX3	23.4549	22.8358	23.1975	23.164	23.6801	23.6952	22.9893	23.0027	23.2633	23.0724	23.1705	22.5487	23.0257	23.1891	23.1595	23.4242	22.9759	23.4425	23.0676	23.3169	24.0597	23.2703	23.5671	23.4983	24.0058	24.2439	23.3966	23.6474	23.8602	23.753	24.1544	24.6508	23.5204	23.1796	23.6422	23.5822	23.2584	23.1462	22.9816	23.3628	23.0577	23.2879	22.8937	23.3668	23.2218	23.0071	22.9827	23.7535	23.2864
ARMH3	22.3937	NaN	22.234	22.7397	22.4685	22.4386	NaN	NaN	NaN	NaN	NaN	NaN	NaN	NaN	NaN	NaN	NaN	NaN	NaN	NaN	NaN	NaN	NaN	NaN	NaN	NaN	NaN	NaN	NaN	NaN	NaN	NaN	NaN	NaN	NaN	22.0537	21.7357	21.7176	NaN	22.1439	22.3152	NaN	NaN	NaN	NaN	22.4768	NaN	NaN	NaN
ARMT1	24.29	24.1861	23.8858	23.9184	24.7176	24.4517	24.1015	23.8836	23.8844	24.3507	24.0444	24.0212	24.2266	23.8727	23.6524	24.0208	24.1781	23.7186	23.8837	23.9449	23.8668	23.7955	23.7568	24.0993	23.5212	23.8912	23.9034	24.0162	24.0759	24.2783	24.0846	24.1056	24.0736	24.1151	23.5868	23.8991	23.6825	23.6834	23.8584	23.4672	23.1157	23.6619	23.6873	23.7556	23.5039	23.7029	23.8425	24.0307	23.9077
ARPC1A	24.7778	25.0207	24.8084	24.6137	24.4059	24.6691	25.4803	24.7013	24.7815	24.7136	25.0499	24.6077	24.5946	24.5918	25.1824	24.8763	24.9365	25.1376	25.0105	25.3172	25.6369	25.3218	24.6519	24.5654	24.6806	25.3242	24.7824	25.3715	25.3587	25.37	25.4775	25.6772	24.8807	24.8162	25.0816	25.4787	25.3891	25.1314	25.0255	25.2015	25.0685	24.2537	24.6895	25.1491	24.8679	24.8615	24.9269	25.1769	25.0921
ARPC1B	27.3675	27.0188	27.2891	27.0931	27.7058	27.5382	27.2982	26.8926	27.541	26.9938	27.4139	26.8424	27.3009	27.2917	26.8171	27.2782	27.3787	27.5894	27.1799	27.7553	27.947	27.2924	27.5237	27.6656	27.3113	27.4727	26.9844	27.1414	27.1951	27.1836	27.2725	27.0249	27.1845	27.1592	27.2557	27.526	27.5805	27.4608	26.5806	26.8683	27.2266	27.3923	27.3525	27.3727	27.0496	27.2635	27.1369	27.316	27.0179
ARPC2	26.7345	26.5395	26.6421	26.9217	26.9611	27.1073	27.5704	26.8798	27.0021	27.1464	27.5665	26.8249	26.9021	27.0685	26.9815	27.2687	27.3734	27.2981	27.2519	27.3058	27.71	27.2618	26.8913	27.0277	26.6733	27.3767	27.0988	27.145	27.1657	27.2301	27.2397	27.6278	27.1822	27.2713	27.1084	27.1131	27.3275	27.4386	26.9655	26.9536	26.9718	26.8055	26.7585	27.3541	27.2207	27.2823	27.1239	27.0733	26.9121
ARPC3	27.4966	27.8716	27.5034	27.8675	27.6727	27.893	28.3932	27.7601	28.0303	27.8474	28.3059	27.8858	27.6933	27.7696	27.6868	28.1051	28.2171	27.7736	27.5592	27.8938	28.4085	27.8443	27.8655	27.8726	27.7083	28.5392	28.0664	28.1659	28.3346	28.312	28.3782	28.4735	28.3406	28.4023	28.3138	28.0732	27.9708	27.936	27.7838	27.6602	27.4475	27.5089	28.0179	27.7536	27.8458	27.7163	27.5909	27.6208	27.5011
ARPC4	27.5442	27.5204	27.3833	27.6709	27.7169	28.3152	28.2696	27.9212	27.9714	28.4854	28.5201	27.8794	27.8641	27.7877	27.8733	27.7553	28.1642	27.8567	28.1069	28.0651	28.6184	28.1736	27.877	28.649	27.937	27.5237	27.9746	27.3662	27.3532	27.4141	27.3878	27.8044	27.4164	27.5898	27.4356	27.7111	27.8439	27.9262	27.8454	27.2691	27.6654	27.8959	27.8626	27.8065	28.0759	27.9282	27.9351	27.7916	27.1062
ARPC5	27.3549	27.4461	27.4015	27.9115	27.5324	27.7305	28.2044	27.4645	27.7953	27.9643	28.2823	27.3297	27.5781	27.3587	27.4642	27.9693	27.8058	28.1321	27.8028	27.9163	28.396	27.8748	28.0985	28.2551	27.9914	28.2925	27.9005	27.9832	28.1247	28.2356	28.0436	27.9548	28.1547	28.2194	27.8704	28.2449	28.1298	28.0644	27.383	27.9828	27.7139	27.7912	27.7838	27.8508	27.7951	27.7031	27.4617	27.7759	27.8792
ARPC5L	25.5956	25.8958	25.7097	25.4108	25.5335	25.6424	25.1071	25.4034	25.2205	25.133	25.296	25.4297	25.3837	25.0804	24.9248	25.1143	25.0637	25.6228	25.1583	25.3141	25.2324	25.3036	25.1007	25.1324	25.1618	25.6569	25.4012	25.5318	25.4492	24.9908	25.1233	26.0707	25.211	25.2454	25.7126	25.7594	25.8016	25.5589	25.5862	25.6521	25.7794	25.0023	24.7161	25.3264	25.6751	25.7166	25.4887	25.4271	25.3288
ARPIN	23.5446	23.5805	23.5892	23.2244	NaN	23.2881	22.9246	23.0636	NaN	23.2322	NaN	23.0734	22.9569	22.7651	22.9229	22.849	23.2135	NaN	NaN	22.5372	22.3865	22.5945	NaN	23.2367	23.2098	22.9649	23.2209	22.9456	23.1527	NaN	22.9838	NaN	23.3206	23.2883	23.3301	NaN	22.8175	22.8149	21.8809	22.7278	22.8588	23.0133	23.0845	22.9852	22.9285	22.1263	22.8358	NaN	23.231
ARPP19	NaN	NaN	NaN	NaN	NaN	NaN	NaN	NaN	NaN	NaN	NaN	NaN	NaN	NaN	NaN	NaN	NaN	NaN	NaN	22.7015	23.3985	23.0229	24.0793	23.876	23.7881	NaN	NaN	NaN	NaN	NaN	NaN	NaN	NaN	NaN	NaN	NaN	23.0755	22.8811	23.2593	NaN	23.2633	24.4176	24.613	22.6384	22.8472	NaN	22.982	NaN	NaN
ARSA	24.5024	24.1474	24.7575	25.5498	25.0804	24.314	24.8147	24.2909	24.3263	23.9096	24.0997	23.847	22.159	23.9495	24.5539	24.0633	24.2037	24.6807	24.2229	24.3602	25.1575	24.4103	24.0906	24.5349	23.9905	25.0313	24.4664	24.8768	25.1968	24.647	25.1511	26.1404	24.6651	24.5778	24.8079	23.7824	24.8551	24.2711	24.998	25.12	25.0989	23.0571	24.1596	24.0517	24.9072	22.8854	24.3203	24.1539	23.1329
ARSB	22.6823	23.922	24.2407	26.5072	24.0493	24.0824	26.7238	24.1483	24.3635	22.8481	23.222	25.1981	22.3643	24.813	23.6556	24.0642	23.3366	24.9238	23.1149	23.3491	24.9208	23.9174	23.4736	23.512	23.3897	23.4958	25.7305	23.7223	25.2334	25.0851	24.3581	26.2269	25.0583	25.1959	25.2396	23.7025	23.026	22.9828	24.0537	24.8235	23.1355	23.6902	23.4252	23.8697	24.3411	22.9511	23.0296	24.0225	23.6882
ARSL	NaN	NaN	NaN	NaN	NaN	NaN	NaN	NaN	NaN	NaN	NaN	NaN	NaN	NaN	NaN	NaN	NaN	NaN	NaN	NaN	NaN	NaN	NaN	NaN	NaN	NaN	NaN	NaN	NaN	NaN	NaN	NaN	NaN	NaN	NaN	NaN	NaN	NaN	NaN	NaN	NaN	NaN	NaN	NaN	NaN	NaN	NaN	NaN	NaN
ASAH1	24.8731	24.8943	24.6063	25.6489	24.6865	24.4019	25.4633	24.6398	24.9168	24.3959	24.5579	25.1139	23.5323	24.9294	24.9388	24.8977	24.8599	25.6068	25.0121	24.8574	26.0576	24.7365	24.9945	24.7617	24.7072	25.7256	25.6404	25.5711	25.2078	25.6492	25.9948	27.247	25.837	25.5685	25.0803	25.1884	25.1236	24.7978	25.0118	25.2747	25.2225	24.5587	24.8991	24.5323	25.0338	24.3393	24.2588	24.6576	24.1208
ASAP1	23.122	23.0632	23.1959	23.6853	23.7441	23.4753	23.7863	23.42	23.6257	23.3685	23.3941	23.6337	23.5841	23.7219	23.6127	23.2262	23.391	22.9974	23.3789	23.2116	23.3765	23.0625	23.4366	23.0293	23.3711	23.8667	23.5071	23.6008	23.7855	23.3228	23.3362	24.2158	23.2117	23.6702	23.8506	23.427	23.2343	23.6489	23.2345	23.7798	23.2064	23.0171	23.0334	23.0531	22.8812	22.8157	23.5045	23.586	23.407
ASAP2	22.7046	23.2859	23.2747	24.1525	23.2541	23.3407	NaN	22.6149	22.1289	22.7704	21.8729	23.1254	NaN	22.6211	23.2531	22.3269	22.4605	NaN	NaN	22.471	22.2669	22.5415	NaN	NaN	21.8368	22.4091	22.9584	22.6378	22.7321	22.2961	NaN	23.4381	22.5866	22.4842	22.6933	22.3065	22.6797	22.7923	22.8111	22.9394	23.0105	22.2764	NaN	22.5602	22.8532	22.9435	22.6627	22.5676	22.5281
ASCC1	NaN	NaN	25.3321	NaN	NaN	NaN	NaN	NaN	NaN	NaN	NaN	NaN	NaN	NaN	NaN	NaN	NaN	NaN	NaN	NaN	NaN	NaN	NaN	25.2576	NaN	NaN	NaN	NaN	NaN	NaN	NaN	NaN	NaN	NaN	NaN	NaN	NaN	NaN	NaN	NaN	NaN	NaN	NaN	NaN	NaN	NaN	NaN	NaN	NaN
ASCC2	21.6223	21.8607	22.5372	21.972	21.9532	22.0363	23.0953	22.927	22.563	22.641	22.5371	22.7712	23.2881	22.8703	22.9481	23.0112	22.1316	NaN	21.0687	22.6838	NaN	NaN	23.0997	22.3226	22.6016	21.9663	22.5613	22.1263	22.6206	22.195	NaN	NaN	21.8947	21.8103	21.9708	22.094	NaN	NaN	22.8041	21.3273	NaN	23.0475	22.672	22.7451	22.6447	22.3751	22.5924	22.449	22.1724
ASCC3	23.6654	23.4246	23.7737	23.1971	23.3401	23.5776	23.5614	23.585	23.0598	23.3226	23.0411	23.191	23.7008	23.5511	23.663	23.1847	23.1777	23.9254	23.5642	23.7499	23.4481	23.5399	23.2667	22.996	22.8586	23.5962	23.3606	23.8411	23.8791	23.51	23.1715	23.607	23.6121	23.4814	23.7006	23.989	23.75	23.6702	23.7545	23.8608	23.3527	23.1771	23.4428	23.6461	23.4261	23.3253	23.3594	23.4033	23.3529
ASDURF	NaN	NaN	NaN	NaN	NaN	NaN	NaN	NaN	NaN	NaN	22.4109	NaN	NaN	NaN	NaN	NaN	22.6454	NaN	NaN	NaN	NaN	NaN	NaN	NaN	NaN	NaN	NaN	NaN	NaN	NaN	NaN	NaN	NaN	NaN	NaN	NaN	NaN	NaN	NaN	NaN	NaN	NaN	NaN	NaN	NaN	NaN	NaN	NaN	NaN
ASF1A	NaN	NaN	NaN	NaN	NaN	NaN	NaN	NaN	NaN	NaN	NaN	NaN	23.5595	NaN	NaN	NaN	NaN	NaN	NaN	NaN	NaN	NaN	NaN	NaN	NaN	NaN	22.7582	NaN	NaN	NaN	NaN	NaN	NaN	NaN	NaN	NaN	NaN	NaN	NaN	NaN	NaN	NaN	NaN	NaN	NaN	NaN	NaN	NaN	NaN
ASF1B	NaN	NaN	NaN	NaN	NaN	NaN	NaN	NaN	NaN	NaN	NaN	NaN	NaN	NaN	NaN	NaN	NaN	NaN	NaN	NaN	NaN	22.259	NaN	NaN	NaN	NaN	NaN	NaN	NaN	NaN	NaN	NaN	NaN	NaN	NaN	NaN	22.4618	NaN	22.539	22.6305	22.3785	NaN	NaN	NaN	NaN	22.4833	22.3224	NaN	23.2809
ASH2L	NaN	NaN	NaN	NaN	NaN	NaN	NaN	NaN	21.4782	NaN	NaN	NaN	NaN	NaN	NaN	NaN	NaN	NaN	NaN	NaN	NaN	NaN	NaN	NaN	NaN	21.6094	21.7117	21.927	21.931	21.7899	NaN	NaN	NaN	21.8716	22.0026	NaN	NaN	NaN	NaN	NaN	NaN	NaN	NaN	NaN	NaN	NaN	NaN	NaN	NaN
ASL	23.6552	24.1503	24.1947	24.4129	23.0868	24.3049	24.7138	24.2792	24.1809	24.4947	23.8418	23.432	22.3575	24.2518	25.2542	24.1406	24.4437	22.4081	24.5803	23.0706	23.3981	23.7039	23.6134	24.7175	24.4929	24.6949	24.823	25.0003	24.1437	24.0888	24.0475	23.4713	24.8188	24.6196	24.725	23.528	23.403	23.434	23.8442	23.4625	24.062	23.8273	24.1555	23.097	24.2691	24.2802	23.8465	NaN	23.6514
ASMTL	24.3538	24.2643	24.1341	23.6757	24.1859	24.0931	23.5979	23.9322	23.7228	23.9482	23.7871	23.971	23.0071	24.083	23.8581	23.4394	23.4297	23.7279	24.1602	24.2529	24.4258	23.6929	23.4363	23.4767	23.2462	23.0969	23.8773	23.7285	23.0563	23.9719	23.461	23.7986	23.6469	23.4539	23.6212	23.8139	24.3715	23.5252	23.7345	23.7617	23.3742	23.3868	23.4705	23.7629	24.4031	24.0691	23.8952	23.8439	23.7764
ASNS	26.2008	25.6294	26.1531	23.6636	23.5039	25.0766	25.0398	26.6984	26.2078	26.0849	26.5004	25.8495	26.3514	25.5214	26.3231	26.5347	26.1742	27.113	27.1028	26.5672	26.5653	26.7783	26.2534	26.3174	26.2366	23.4897	24.9526	25.5023	24.4543	25.4273	25.7933	25.0861	24.9851	25.4981	25.0661	26.0491	26.3253	26.5591	26.9276	26.4709	26.6847	25.8684	26.455	26.5522	26.7656	26.526	27.3155	26.9691	26.4718
ASPH	26.4914	26.0049	26.4284	26.9549	27.0808	26.7977	26.3904	26.446	25.9614	26.384	26.0652	26.402	26.2438	26.9578	26.4869	26.1781	26.3134	25.8979	25.9049	26.0318	25.5203	26.2817	26.1055	26.498	26.5025	26.8516	26.9638	26.6676	26.6569	26.865	26.2039	26.4634	26.7186	26.71	26.3254	26.0726	26.2045	26.2012	26.3697	26.3061	26.3453	25.9141	26.1958	25.715	26.0851	26.0153	25.8575	25.9662	26.0126
ASPRV1	NaN	NaN	21.4093	NaN	NaN	NaN	NaN	NaN	NaN	NaN	NaN	24.1718	NaN	NaN	NaN	NaN	NaN	NaN	NaN	NaN	NaN	NaN	NaN	NaN	NaN	NaN	NaN	NaN	NaN	NaN	NaN	NaN	NaN	NaN	NaN	NaN	NaN	NaN	NaN	NaN	NaN	NaN	NaN	NaN	NaN	NaN	NaN	NaN	NaN
ASPSCR1	22.5384	22.3839	22.5391	NaN	22.3444	22.941	23.0859	22.8758	NaN	22.8448	23.2169	23.2054	22.4169	22.6717	23.4354	22.7595	22.1825	22.709	21.9719	22.8704	NaN	NaN	23.1707	22.6821	22.9867	22.9426	23.1282	22.8587	NaN	23.1116	23.0261	22.5773	22.3916	22.9075	22.7024	NaN	NaN	NaN	22.7854	NaN	NaN	22.8655	22.4893	22.8637	NaN	21.8844	22.2487	NaN	22.7053
ASS1	26.9615	26.0571	25.7848	25.7404	27.0806	27.0529	26.2312	25.9535	25.7661	25.3077	26.1034	26.9205	24.6641	25.4869	26.105	26.4363	25.8319	26.8	26.2214	27.3857	25.7992	27.0591	26.6171	26.1908	26.6153	25.3825	24.2879	25.528	25.2749	25.769	26.1786	25.7063	24.72	24.9832	24.9042	26.0066	26.4354	25.9744	26.3165	26.3865	26.4366	23.8058	26.2144	26.0063	26.6648	26.2993	27.4581	27.3481	25.7379
ATAD1	23.7319	23.7843	23.858	23.6114	23.1263	23.3246	22.7871	22.6953	22.6134	22.8018	22.9701	NaN	22.557	22.9783	22.499	22.7236	22.4763	23.6983	23.5215	23.7789	23.8963	23.2833	23.6122	23.6374	23.4994	23.1264	22.5007	23.1384	23.4569	23.686	23.0343	23.7162	23.3156	23.0799	23.3861	22.8202	23.4639	23.0919	23.7833	23.3836	23.1752	23.2809	23.0542	23.4559	23.606	23.5841	23.1402	23.2058	23.0701
ATAD2	NaN	NaN	NaN	NaN	NaN	NaN	NaN	NaN	NaN	NaN	NaN	NaN	NaN	NaN	NaN	NaN	NaN	NaN	NaN	NaN	NaN	NaN	NaN	NaN	NaN	NaN	NaN	NaN	NaN	NaN	NaN	NaN	NaN	NaN	NaN	NaN	22.7401	NaN	22.1199	NaN	NaN	NaN	NaN	NaN	NaN	NaN	NaN	22.5236	22.3401
ATAD3A	24.7843	25.0014	24.9124	24.2236	24.792	24.7404	24.3233	24.7195	24.1029	24.7803	24.5705	24.1777	25.2945	24.8073	24.699	24.5893	24.6606	24.9537	24.9103	25.0398	24.8886	24.7888	24.3859	23.9107	24.6227	24.9688	24.8694	25.1363	24.7228	24.9345	24.8157	24.7574	24.975	24.8192	25.3254	24.8188	24.7782	24.907	24.8464	25.0714	24.9743	24.8581	24.1167	25.0865	24.4512	24.9275	24.7924	25.0929	25.0459
ATAD3B	NaN	NaN	NaN	NaN	NaN	NaN	NaN	NaN	NaN	21.6805	NaN	NaN	22.1524	NaN	NaN	NaN	NaN	NaN	22.0056	22.2817	21.611	22.0934	NaN	NaN	NaN	NaN	NaN	NaN	NaN	NaN	NaN	NaN	NaN	NaN	NaN	21.7423	21.843	21.3891	21.6846	21.4826	21.3888	NaN	NaN	21.4901	NaN	20.8995	NaN	21.8254	21.7181
ATCAY	NaN	NaN	NaN	NaN	NaN	NaN	NaN	NaN	NaN	NaN	NaN	NaN	NaN	NaN	NaN	NaN	NaN	NaN	NaN	NaN	NaN	NaN	NaN	NaN	NaN	NaN	NaN	NaN	NaN	NaN	NaN	NaN	NaN	NaN	NaN	NaN	NaN	NaN	NaN	NaN	NaN	NaN	NaN	NaN	NaN	NaN	NaN	NaN	NaN
ATE1	23.4349	NaN	NaN	NaN	23.5194	NaN	NaN	NaN	NaN	NaN	NaN	NaN	NaN	NaN	NaN	NaN	NaN	NaN	NaN	22.5603	22.5558	23.0361	NaN	NaN	NaN	NaN	NaN	NaN	NaN	NaN	NaN	NaN	NaN	NaN	NaN	22.6439	22.5546	22.1739	22.5776	NaN	23.1152	NaN	NaN	NaN	NaN	NaN	22.8962	NaN	NaN
ATG101	NaN	NaN	NaN	NaN	NaN	NaN	NaN	NaN	NaN	NaN	NaN	NaN	NaN	NaN	NaN	NaN	NaN	NaN	NaN	NaN	NaN	NaN	NaN	NaN	NaN	NaN	NaN	NaN	NaN	NaN	NaN	NaN	NaN	NaN	21.9819	NaN	NaN	NaN	NaN	NaN	NaN	NaN	NaN	NaN	NaN	NaN	NaN	NaN	NaN
ATG16L1	22.8303	23.4349	22.9335	23.2588	22.9362	23.3116	NaN	NaN	NaN	NaN	NaN	NaN	NaN	NaN	NaN	NaN	NaN	NaN	NaN	NaN	NaN	NaN	NaN	NaN	NaN	NaN	NaN	NaN	NaN	NaN	NaN	NaN	NaN	NaN	NaN	NaN	22.8794	22.4271	22.9235	NaN	22.7893	NaN	NaN	22.3964	22.7667	22.8309	22.7676	22.6972	22.665
ATG2B	NaN	NaN	NaN	NaN	NaN	NaN	NaN	NaN	NaN	NaN	NaN	NaN	NaN	NaN	NaN	NaN	NaN	NaN	NaN	NaN	NaN	NaN	NaN	NaN	NaN	NaN	NaN	NaN	NaN	NaN	NaN	NaN	NaN	NaN	NaN	NaN	NaN	NaN	NaN	NaN	NaN	NaN	NaN	NaN	NaN	NaN	NaN	NaN	NaN
ATG3	24.6962	24.9858	24.9058	24.7299	24.5215	24.8862	24.8729	25.1874	24.7978	24.7063	24.4887	25.2464	25.0325	24.7558	24.9465	24.7162	24.7564	24.3685	24.7039	24.7078	24.4539	24.5761	24.7254	24.701	24.5364	24.5423	24.943	24.8014	24.5284	24.8695	24.6098	24.6543	24.8523	24.7174	24.9412	24.7632	24.6365	24.6091	24.7314	24.6381	24.6077	24.7794	24.6459	24.5906	24.5163	24.5456	24.496	24.7423	24.8085
ATG4B	22.7016	22.9512	22.6467	22.6257	22.6006	22.3234	22.8606	22.903	22.9284	NaN	23.0498	22.6267	23.2228	NaN	NaN	23.0218	22.9695	23.087	23.0291	22.9255	23.0992	22.4863	22.2789	22.1705	22.8158	23.1534	23.0765	NaN	23.2194	22.5252	23.1195	23.1588	22.8876	22.9701	23.1105	23.1275	23.2101	22.8688	23.0983	22.747	22.7417	23.0186	22.839	23.2621	22.874	23.037	22.7353	22.8504	23.3811
ATG5	23.8365	23.813	23.4853	23.4275	24.0306	23.652	23.9065	23.3337	22.7885	23.5579	23.1091	23.8162	23.634	23.9246	23.5545	23.3044	23.6154	23.5875	23.2967	23.6048	23.2418	23.6454	23.2879	22.7812	23.2267	23.3627	23.7956	23.7638	23.5397	23.5662	23.3697	23.9668	23.9143	23.9692	23.7709	23.7382	23.4527	23.6153	23.5373	23.4339	23.4475	23.1254	23.0268	23.3355	23.7091	23.5419	23.5865	23.3514	23.3236
ATG7	23.5893	23.6197	23.5345	23.6058	23.5395	23.7554	23.6092	23.9147	23.4378	23.3483	23.7774	24.0398	23.5154	23.902	23.9584	23.5519	23.7727	23.6987	23.5218	23.4259	23.159	23.7973	23.2636	23.4099	23.0994	23.6521	23.7111	23.3117	23.261	23.6032	23.1801	23.8397	23.5316	23.2404	23.9735	23.4242	23.1881	23.3233	23.4526	23.108	23.5815	23.2932	23.236	23.331	23.3708	23.426	23.521	23.4047	23.2393
ATIC	26.2859	26.378	26.3516	26.1796	26.1773	26.2758	25.9239	26.0927	26.1204	26.2692	26.2266	26.1526	26.2665	26.3105	26.0327	26.184	26.2911	26.1913	26.3978	26.0595	25.9644	26.309	25.9027	25.8969	25.967	26.1451	25.6088	26.1252	26.0874	26.0151	26.1743	25.8241	26.1775	26.1858	26.1083	26.2978	26.34	26.0477	26.1585	26.3135	26.3276	25.7839	25.6354	26.0944	26.0362	26.1949	26.184	25.8124	26.2328
ATL1	NaN	NaN	NaN	23.36	22.1654	22.2034	NaN	NaN	NaN	NaN	NaN	NaN	NaN	NaN	NaN	NaN	NaN	NaN	NaN	NaN	22.3741	NaN	NaN	NaN	NaN	NaN	NaN	NaN	NaN	NaN	NaN	NaN	NaN	NaN	NaN	NaN	NaN	NaN	NaN	NaN	NaN	NaN	NaN	NaN	NaN	NaN	NaN	NaN	NaN
ATL2	24.1294	24.4186	24.5436	NaN	24.26	23.892	24.5462	24.632	24.8463	25.0253	24.7966	24.7002	24.8192	24.6291	24.6576	24.4493	24.8902	NaN	NaN	24.4278	24.7258	24.8475	24.1945	24.6745	24.4216	24.2638	24.6389	24.4934	24.5718	24.4262	24.3602	24.4908	24.8379	24.7281	24.3681	24.1823	NaN	24.0362	24.6137	24.4228	24.7486	24.8367	24.5074	24.7031	24.9832	24.4316	24.6438	24.2173	24.3403
ATL3	26.8255	26.6384	26.8585	26.938	26.0811	26.3161	27.2365	27.4073	27.6194	27.2055	27.1549	27.2616	26.2607	27.3689	27.421	27.2291	27.4022	27.1205	26.7992	27.0084	27.1872	27.0273	27.1234	27.3858	26.9071	27.0338	27.5787	27.3035	28.0165	27.5301	27.3015	27.3416	27.674	27.4334	27.0281	26.7959	27.1003	26.911	26.9628	27.3058	27.1544	26.9928	26.7502	26.7501	27.1715	26.9761	26.8802	26.8965	26.8677
ATN1	NaN	NaN	NaN	NaN	NaN	NaN	NaN	NaN	NaN	NaN	NaN	NaN	NaN	NaN	NaN	NaN	NaN	NaN	NaN	NaN	NaN	NaN	NaN	NaN	NaN	NaN	NaN	NaN	NaN	NaN	NaN	NaN	NaN	NaN	NaN	NaN	NaN	NaN	NaN	NaN	NaN	NaN	NaN	NaN	NaN	NaN	NaN	NaN	NaN
ATOX1	25.9775	26.0884	25.9355	25.9098	25.6322	25.6763	27.1185	27.1478	27.1037	26.6296	26.5803	27.09	26.3279	26.9992	26.9941	26.6788	26.9344	25.9955	25.4485	25.7613	25.886	26.0919	26.2538	26.3497	26.478	26.2802	26.4854	26.1864	26.1439	26.2335	26.0059	26.7669	26.2321	26.1585	26.8643	25.4559	25.9728	25.3074	25.9587	25.5664	25.7225	26.0418	26.0028	25.3218	25.9848	25.4987	25.5398	25.3378	25.4346
ATP11B	NaN	NaN	NaN	NaN	NaN	NaN	NaN	NaN	NaN	NaN	NaN	NaN	NaN	NaN	NaN	NaN	NaN	NaN	NaN	NaN	NaN	NaN	NaN	NaN	NaN	NaN	NaN	NaN	NaN	NaN	NaN	NaN	NaN	NaN	NaN	NaN	NaN	NaN	NaN	NaN	NaN	NaN	NaN	NaN	NaN	NaN	NaN	NaN	NaN
ATP11C	NaN	NaN	NaN	22.4515	NaN	NaN	NaN	NaN	NaN	NaN	NaN	NaN	NaN	NaN	NaN	NaN	NaN	NaN	NaN	NaN	NaN	NaN	NaN	NaN	NaN	NaN	NaN	NaN	NaN	NaN	NaN	NaN	NaN	NaN	NaN	NaN	NaN	NaN	NaN	NaN	NaN	NaN	NaN	NaN	NaN	NaN	NaN	NaN	NaN
ATP12A	26.4231	26.4678	26.4676	26.4253	26.6403	26.3054	26.151	26.4632	26.5216	26.3665	26.2645	26.2972	26.6505	26.1988	26.1446	26.2383	26.5323	26.4405	26.4686	26.3799	26.1444	26.5651	25.9696	25.9902	26.2193	26.3212	26.0328	26.3666	26.5651	26.2653	26.0298	26.2943	26.612	26.3881	26.0159	26.0797	26.2338	26.3852	26.2915	26.2262	26.3451	26.2874	25.9197	26.2336	26.4256	26.4473	26.2643	26.4011	26.0972
ATP13A1	24.0088	23.9101	23.8947	24.0678	24.1479	23.6514	24.2699	24.2529	24.3118	24.0195	23.8784	23.7674	23.7892	23.5117	24.0366	24.2028	23.9091	23.864	23.8747	23.8307	23.9517	23.9024	23.8314	24.1761	23.5742	23.7692	23.8577	24.067	23.9155	23.9806	23.5286	24.4127	24.1097	24.1469	24.4567	23.8819	23.783	23.9682	23.8489	23.8839	23.8141	24.0785	23.8547	23.7159	24.0217	23.9697	23.7146	23.6699	23.3065
ATP1B1	24.0785	23.6823	23.6559	24.0752	21.7284	22.4154	25.1663	24.5148	24.3255	24.4032	23.6303	23.6138	24.2686	23.998	24.1781	23.8788	24.1612	22.2865	23.1058	23.5621	23.0258	23.4136	22.9703	23.468	23.9088	23.3943	23.3059	23.4786	23.9123	23.978	23.0097	23.1206	24.257	24.0203	23.6448	22.9637	23.2118	23.0507	23.3217	23.1774	23.5499	24.0067	22.4811	22.9207	23.497	23.8435	23.2999	23.5561	23.1473
ATP1B3	24.9482	25.0968	25.1935	25.5177	25.2948	25.4146	25.16	25.5684	25.7397	25.9234	25.7429	25.4549	26.0459	25.5596	25.4082	25.7609	25.8365	25.6592	25.4093	25.4169	25.3468	25.6598	25.6915	25.4597	25.5372	25.8161	25.3295	26.0767	25.9467	25.6245	25.4841	25.8403	26.0654	25.857	25.4369	25.5526	25.264	25.3962	25.6269	25.542	25.6336	25.7209	25.5719	25.5249	25.5246	25.5877	25.3064	25.3053	25.0822
ATP2A2	26.5372	26.3418	26.3876	26.4262	26.7595	26.6783	27.3975	26.655	26.7852	26.7036	26.9557	26.9803	26.8458	26.7162	26.9281	26.936	27.1036	26.4988	26.6417	26.548	26.5594	26.5866	26.8968	27.0751	26.7621	26.4545	26.4347	26.475	26.7027	26.8156	26.6925	26.0498	26.6316	26.8427	26.1761	26.6183	26.5422	26.5285	26.3907	26.4457	26.1908	26.5215	26.8126	26.2869	26.1854	26.2379	26.0358	26.137	26.2137
ATP2B1	23.4624	23.3074	23.1074	24.7064	25.7864	25.525	24.9255	23.8756	23.9182	22.8256	23.3616	24.8873	24.4573	24.9838	24.3719	23.0484	23.6195	23.7329	23.577	23.4283	23.3158	23.7254	23.7366	24.0622	24.0105	24.5611	24.5953	24.2879	24.4773	24.5626	23.7947	24.3859	24.7336	24.69	23.778	24.0576	23.6085	23.8273	23.6012	23.2733	23.3983	23.8813	23.8587	23.5136	23.3826	23.0375	23.6427	23.5902	23.3944
ATP2B4	25.7159	26.1074	26.1379	26.1128	25.9579	26.0496	25.8638	26.1705	26.1381	26.4529	26.1046	26.699	25.4893	26.6528	26.3927	26.1116	26.2015	25.864	25.8594	25.7332	26.4171	26.3117	26.1506	26.3848	26.1947	26.4538	26.0396	25.8786	26.7297	25.917	25.7636	25.8723	25.8097	25.8993	25.9794	26.354	25.8284	25.9496	25.7428	25.7347	25.6823	26.2886	26.1081	26.1519	25.6463	26.2059	25.954	25.7977	25.8666
ATP2C1	22.9382	23.5241	23.7112	23.6897	23.1969	23.8161	23.495	23.6323	23.3644	22.5358	23.3444	23.35	23.9415	23.421	23.5762	23.406	23.3515	NaN	23.2457	22.7999	23.3425	23.6589	NaN	NaN	23.7068	23.7247	23.2594	23.4214	23.1626	23.2145	22.8782	23.4639	23.3663	23.3568	23.0847	23.9494	23.4069	23.2956	23.1071	23.0625	22.1271	23.171	22.987	23.3872	22.8266	23.0758	23.2172	23.136	23.3133
ATP5F1A	28.3627	28.4872	28.5482	28.3439	28.7977	28.4296	27.9533	28.0277	27.9285	28.0741	28.1726	27.9716	28.154	27.955	27.9657	28.0835	28.1595	28.4731	28.1495	28.1873	28.4121	28.2552	27.8868	27.8757	28.0089	28.297	28.2442	28.222	28.408	28.2536	28.1184	28.6922	28.2947	28.1668	28.2516	28.1981	28.1304	28.2301	28.2876	28.4346	28.4479	27.9609	27.724	28.272	28.0523	28.1007	28.0964	28.2288	28.1866
ATP5F1B	29.1566	29.3422	29.2953	29.1261	29.6094	29.207	28.6732	28.7834	28.5934	28.6608	28.7596	28.5868	28.9591	28.8714	28.8266	28.8174	28.9149	29.0817	28.8706	29.0461	29.1294	28.981	28.5844	28.4026	28.6838	29.1275	29.0654	29.1792	29.2913	29.2767	29.0301	29.5529	29.2651	29.1221	29.0685	29.1738	29.0783	28.9632	29.015	29.1696	29.1829	28.5567	28.3289	29.1386	28.8696	28.9162	28.8713	29.0439	29.0191
ATP5F1C	25.3293	25.5411	25.3358	25.1257	25.768	25.7873	24.9418	24.8065	24.5104	25.9268	25.8499	24.7067	24.9799	24.5893	25.1121	24.9709	25.6791	25.6591	25.5318	25.6234	25.871	25.654	24.9367	26.1505	24.9721	24.8986	25.1921	24.9227	25.0598	24.6981	24.7075	25.0082	24.7913	24.9049	24.6201	25.3703	25.3663	25.4837	25.8505	25.3401	26.0378	25.0267	24.9547	25.9668	25.4803	25.4401	25.5061	25.8217	24.9665
ATP5F1C.1	NaN	NaN	NaN	NaN	NaN	NaN	NaN	NaN	NaN	NaN	NaN	NaN	NaN	NaN	NaN	NaN	NaN	NaN	NaN	NaN	NaN	NaN	NaN	NaN	NaN	NaN	NaN	NaN	NaN	NaN	NaN	NaN	NaN	NaN	NaN	NaN	NaN	NaN	NaN	NaN	NaN	NaN	NaN	NaN	NaN	NaN	NaN	NaN	NaN
ATP5F1D	27.1324	28.1133	27.6072	28.1169	27.5501	28.1295	26.5945	26.7712	26.2767	25.203	25.6264	25.3887	25.4728	27.4247	26.7794	25.3064	26.1965	28.1469	27.8494	27.0763	27.7315	26.894	26.2545	26.5355	27.0576	27.5969	28.1139	26.9243	27.1625	27.5523	27.452	28.768	27.3742	27.0383	28.2321	27.6355	26.9014	27.1769	27.2817	27.5048	27.5479	26.5331	26.8527	26.9356	27.0917	26.7469	26.8649	27.3453	27.8823
ATP5IF1	23.6939	24.3017	23.9042	24.1979	24.1131	24.5522	25.537	21.0211	24.7395	25.0567	25.1066	26.3521	23.9986	23.3052	23.6227	24.1204	24.1531	24.0986	24.0433	23.0197	23.3867	22.7285	NaN	NaN	NaN	24.7193	22.9889	22.7834	24.493	22.3411	24.5502	24.6832	NaN	23.9151	23.6547	23.6043	23.2855	23.5863	23.0401	23.3602	23.4104	NaN	NaN	23.0184	22.9484	22.9475	23.5114	23.3619	23.3765
ATP5ME	NaN	25.8754	NaN	NaN	26.2696	NaN	25.1432	25.2705	25.2255	25.5403	24.9452	24.9724	25.2153	25.4729	25.0741	25.2451	25.1005	NaN	NaN	26.2045	25.6306	25.7564	25.89	25.7884	NaN	25.5329	25.2517	NaN	25.7377	NaN	NaN	26.4876	25.7169	NaN	NaN	25.5225	25.4061	NaN	25.7842	25.7818	25.9759	NaN	25.8006	26.0953	25.8265	25.7964	25.8536	25.6395	NaN
ATP5MF	NaN	25.9538	25.5363	25.5882	26.0864	25.849	25.7279	25.8298	25.8893	26.0064	26.0365	25.6037	25.7771	26.0598	25.8901	25.9466	26.1247	NaN	NaN	25.7783	NaN	NaN	25.8085	25.7072	25.9262	25.7193	25.8944	25.7794	25.9892	25.6042	25.3939	26.0547	25.7387	25.7583	25.519	24.9314	24.5423	24.5971	24.8781	25.0384	24.561	25.7832	25.471	24.4976	NaN	NaN	NaN	NaN	25.111
ATP5MF.1	24.3387	NaN	NaN	NaN	NaN	NaN	NaN	NaN	NaN	NaN	NaN	NaN	NaN	NaN	NaN	NaN	NaN	NaN	NaN	24.356	NaN	NaN	NaN	NaN	NaN	NaN	NaN	NaN	NaN	NaN	NaN	NaN	NaN	NaN	NaN	24.3825	24.615	24.2185	NaN	24.3907	24.2806	NaN	NaN	24.517	NaN	24.4418	24.3207	24.4052	24.7266
ATP5MG	24.8495	25.3503	25.106	25.143	25.3384	25.0607	25.3202	25.0493	25.6096	25.617	25.9071	25.4977	25.7659	25.7637	25.6479	25.7615	26.4671	25.7751	25.8801	25.8875	25.8212	25.608	23.5556	24.6736	25.4627	25.5908	25.1139	25.3701	25.7871	25.663	25.5686	25.8642	25.4767	25.6877	25.71	25.1781	25.3095	25.7266	25.5623	25.3421	25.7358	25.4288	25.3368	25.8313	25.1878	25.1204	25.2333	25.4869	25.2194
ATP5MK	24.4102	24.7529	24.9175	24.4846	24.8362	24.3147	24.7313	25.1707	24.7181	24.7168	24.7802	24.8707	25.0792	24.9116	24.7737	24.8008	24.7868	24.7598	24.7119	24.1092	25.0181	24.7857	24.0242	24.6034	24.442	24.5429	24.0297	24.8777	24.7346	24.7793	24.5823	24.4382	25.1269	24.7836	24.3149	24.9078	24.8074	25.087	24.9935	25.0284	24.953	24.7243	24.4562	24.3516	24.9097	24.4741	24.966	25.0415	24.7737
ATP5PB	26.3203	26.3934	26.793	26.3273	26.7459	26.3323	25.8983	25.999	25.6688	26.1033	26.2449	25.6101	26.1352	26.1826	26.0184	25.1289	26.3005	27.0667	26.4892	26.4862	26.9423	26.7133	25.4096	25.8479	26.1129	27.231	26.5299	26.9486	27.253	26.7053	27.052	27.1455	27.1743	27.0898	26.6909	26.6849	26.5731	26.8782	26.7667	26.9094	26.7056	26.0015	25.6677	26.7993	26.5263	26.3624	26.4851	26.6458	26.4953
ATP5PD	28.4857	28.8086	28.7846	28.6878	29.0122	28.6067	28.4471	28.1999	28.3803	28.353	28.3086	28.0888	28.3531	28.2363	28.2855	28.3128	28.3309	28.8082	28.5865	28.7755	28.6514	28.6099	28.3334	28.3567	28.6933	28.9284	28.6125	29.0016	29.1419	28.9378	28.699	29.0604	29.0137	28.8867	28.7134	28.6597	28.6183	28.5399	28.6151	28.9557	28.7712	28.5777	28.1972	28.7079	28.3974	28.5406	28.5499	28.7339	28.6689
ATP5PF	24.988	25.2805	25.4015	25.2444	25.3623	25.0544	25.0924	25.7552	25.5696	24.778	25.4471	25.0461	25.7186	25.9807	25.677	25.3885	25.6516	25.7641	25.5914	25.7881	25.5023	25.6549	25.7937	25.5773	25.689	26.1675	25.6943	25.7867	26.19	25.911	25.9916	26.1106	25.9234	25.9169	26.2013	25.5905	25.3945	25.6436	25.5154	25.7203	25.7317	25.4927	25.6049	25.7467	25.5262	25.591	25.4135	25.4624	25.2267
ATP5PO	26.4694	26.2293	26.7456	26.4678	26.882	26.5453	26.4546	26.374	26.5206	26.4843	26.6954	26.5881	26.6061	26.6098	26.9863	26.4	26.8	26.8362	26.3372	26.5236	26.7001	26.4061	26.1747	26.4543	25.928	26.6105	26.5852	26.4955	26.6603	26.9141	26.5287	27.0788	26.6296	26.6938	26.8461	26.2891	26.5675	26.4237	26.4004	26.6589	26.4718	26.174	25.9633	26.4712	26.3021	26.2828	26.3031	26.3566	26.1376
ATP6AP1	22.6984	22.6907	22.5414	22.7214	22.4863	22.5535	23.7614	23.1813	22.9589	23.0859	23.0256	23.0132	23.2902	23.2541	23.5991	23.1748	22.3858	22.5802	22.6603	22.1415	22.3994	22.3819	22.5537	22.761	22.6321	22.6615	23.4896	23.1466	22.3431	22.1144	22.7671	23.2239	23.1173	22.6514	22.8622	22.4538	21.9725	22.0928	22.3109	22.2322	21.9047	22.7944	22.4916	22.2852	22.2271	21.8525	22.0689	21.6408	22.5512
ATP6AP2	23.0373	22.6184	22.4596	22.5624	22.2417	22.3061	22.5167	22.2175	22.2009	22.6102	22.6696	22.8006	22.7425	22.6629	22.5316	22.1206	22.138	22.1541	NaN	NaN	22.3141	22.4037	23.0532	NaN	22.9095	NaN	23.2767	23.1217	23.0418	22.398	NaN	NaN	22.9666	21.79	21.9181	22.3459	22.1563	NaN	22.5179	22.7301	22.3145	22.8414	22.9187	22.3899	22.5474	22.5148	22.4557	22.4468	21.2124
ATP6V0A1	20.9396	21.4513	22.4157	23.2256	22.2954	22.3699	23.6683	23.0335	22.7721	22.9967	23.4767	21.0557	22.3407	22.6359	22.7664	23.2984	22.6776	NaN	NaN	21.5161	23.3255	22.0414	22.7849	21.6408	22.3574	23.5199	23.605	22.9	23.772	22.4282	22.1974	25.5383	21.9518	22.5302	21.5504	23.2601	22.5155	22.2759	22.2991	22.8343	21.9195	22.1505	22.5309	21.9041	21.1115	21.7551	21.4768	NaN	22.1334
ATP6V0A2	NaN	21.5107	21.3099	21.1395	NaN	21.5352	NaN	NaN	NaN	NaN	NaN	NaN	NaN	NaN	NaN	NaN	NaN	NaN	NaN	21.1754	NaN	NaN	21.9548	NaN	NaN	NaN	NaN	NaN	NaN	NaN	NaN	NaN	NaN	NaN	NaN	NaN	21.3779	21.4406	NaN	21.4716	21.5683	NaN	21.4658	NaN	21.4504	21.5798	21.5611	21.6968	21.7654
ATP6V0C	NaN	24.0595	NaN	NaN	24.2282	NaN	NaN	NaN	NaN	NaN	NaN	NaN	NaN	NaN	NaN	NaN	26.0354	24.6675	24.0212	24.2782	24.9267	24.6585	24.3613	24.839	NaN	NaN	NaN	NaN	NaN	NaN	NaN	NaN	NaN	NaN	NaN	24.5801	24.2852	23.8277	24.5901	24.2822	24.0338	24.156	24.0594	23.8566	24.5915	23.716	24.0712	NaN	24.1057
ATP6V0D1	25.5022	25.6193	25.6231	25.751	26.1334	25.5879	25.7519	25.61	25.5159	25.3685	25.5552	25.6837	25.1549	25.7096	25.7539	25.2961	25.6535	25.5519	25.3007	25.2851	26.0392	25.6484	25.0977	25.3966	24.8588	25.5897	25.8047	25.8949	25.6175	25.5185	25.6614	26.5453	25.9919	25.6213	25.9488	25.4729	25.5308	25.7334	25.6732	25.8962	25.5779	25.0901	25.0812	25.5662	25.6761	25.4878	25.4718	25.3138	25.3822
ATP6V0D2	NaN	NaN	NaN	NaN	NaN	NaN	NaN	NaN	NaN	NaN	NaN	NaN	NaN	NaN	NaN	NaN	NaN	NaN	NaN	NaN	NaN	NaN	NaN	NaN	NaN	NaN	NaN	NaN	NaN	NaN	NaN	NaN	NaN	NaN	NaN	NaN	NaN	NaN	NaN	NaN	NaN	NaN	NaN	NaN	NaN	NaN	NaN	NaN	NaN
ATP6V1A	25.0478	25.4153	25.0599	25.5267	25.9508	25.7839	26.003	25.4796	25.6109	25.5478	25.6511	25.2974	25.3076	25.3739	25.3949	25.4141	25.6182	25.5298	25.5292	25.5159	25.9916	25.423	25.3193	25.3878	24.9817	26.5635	26.1839	26.3482	26.286	26.2383	26.5385	26.9625	26.2555	26.0535	26.0671	25.7775	25.6852	25.518	25.3393	25.5897	25.3344	25.4366	25.3373	25.4474	25.5377	25.5356	25.3179	25.3475	25.3259
ATP6V1B2	24.8714	25.2132	25.1231	25.3856	25.7752	25.8557	25.4308	25.0024	25.0236	25.0481	25.1809	24.8643	24.5292	24.881	24.975	25.1792	25.268	25.109	24.9938	24.9443	25.5277	24.9668	24.9353	25.1754	24.8688	26.082	25.8676	25.8381	25.6957	25.8452	25.8338	26.4977	25.8387	25.5988	25.6635	25.4347	25.0482	25.0777	24.7627	25.1548	24.7831	25.1186	24.8813	25.1534	25.1533	25.0639	24.8188	24.9015	24.9323
ATP6V1C1	22.1678	22.4767	22.5916	23.2864	23.77	22.6534	23.5698	23.5105	23.2046	23.1979	23.2966	23.5923	23.7129	23.5327	23.7021	23.2367	23.4092	23.3115	22.9028	23.1189	23.6357	22.7707	23.2373	23.3348	23.284	23.9578	23.9058	24.3024	23.9765	23.9369	23.787	25.1247	24.1469	23.7485	24.1859	23.6476	23.4969	22.9031	22.9382	23.3015	23.1452	23.5322	23.3813	23.2447	23.1494	22.9279	22.8338	22.7077	23.3885
ATP6V1D	23.6639	23.7381	23.6018	24.1936	24.4432	24.4366	23.3346	22.4521	22.6173	23.6471	23.5397	22.618	22.5944	22.5436	22.778	23.2416	23.2068	23.6135	23.5377	23.7639	24.3261	24.0467	23.3373	23.5571	22.7484	24.5792	23.9668	24.302	24.2609	23.8592	24.4203	24.9152	24.0559	24.0529	24.3348	23.9333	24.0646	23.4951	23.7358	23.8474	23.9506	23.2977	22.9799	23.929	23.791	23.712	23.5311	23.8199	23.5401
ATP6V1E1	24.5564	25.0664	24.7616	25.1507	25.7056	25.6937	25.2081	25.024	24.8056	24.5871	24.5927	24.9423	24.3687	24.8139	24.7945	24.732	24.6336	24.7596	24.5038	24.6077	25.0805	24.5449	24.4004	24.5218	24.5865	25.6608	25.3506	25.527	25.5457	25.3453	25.5453	26.3384	25.5448	25.1215	25.4571	24.8861	24.8997	24.4887	24.6066	24.6075	24.5939	24.6793	24.4576	24.7151	24.5173	24.801	24.7075	24.506	24.4278
ATP6V1F	24.0359	24.2576	24.0715	24.2841	24.4646	24.4246	24.4405	23.8023	24.2871	24.0803	24.7865	23.9746	23.9019	24.1567	NaN	24.7069	24.0683	23.5352	23.4191	23.4979	23.9441	23.5957	23.4648	24.0333	23.724	24.9806	NaN	25.0885	24.8765	25.0928	24.2331	24.4139	24.2776	25.1873	24.8153	24.6271	24.2412	24.1249	23.8126	23.9864	23.9579	23.7593	23.9783	23.3991	23.9965	23.9746	23.6506	23.2638	24.0829
ATP6V1G1	24.0117	24.3178	24.2968	24.793	24.966	25.2171	25.1221	NaN	25.0754	NaN	23.9284	24.1338	23.9507	24.7471	24.835	24.303	NaN	NaN	NaN	24.3031	25.174	24.5308	24.2374	24.7002	24.4793	25.5914	26.0056	25.6001	25.7183	25.2943	25.2836	26.0004	25.1877	25.1527	25.2281	24.8994	24.5172	24.1576	24.4259	24.2675	24.2973	24.5641	24.4426	24.641	24.8117	24.6597	24.2736	24.2324	24.2508
ATP6V1H	24.2407	24.5362	24.35	24.8246	24.848	25.1685	24.818	24.2347	24.5229	24.2817	24.533	24.0919	23.9305	24.2203	24.1993	24.2367	24.4549	24.3664	23.5235	23.7976	24.5953	24.3889	24.5605	24.6538	24.4258	25.4295	25.1589	25.362	25.2722	25.117	25.1122	25.942	25.315	25.0849	24.9784	24.9494	24.7695	24.4477	24.4803	24.6372	24.2765	24.5253	24.2599	24.7159	24.6844	24.5061	24.4024	24.2413	24.3318
ATP8A2	NaN	NaN	NaN	NaN	NaN	NaN	NaN	NaN	NaN	NaN	NaN	NaN	NaN	NaN	NaN	NaN	NaN	NaN	NaN	NaN	NaN	NaN	NaN	NaN	NaN	NaN	NaN	NaN	NaN	NaN	NaN	NaN	NaN	NaN	NaN	NaN	NaN	NaN	NaN	NaN	NaN	NaN	NaN	NaN	NaN	NaN	NaN	NaN	NaN
ATP9A	NaN	NaN	NaN	NaN	NaN	NaN	NaN	NaN	NaN	21.6268	21.3409	NaN	NaN	21.0597	21.6205	NaN	21.3638	NaN	NaN	NaN	NaN	NaN	NaN	NaN	NaN	NaN	NaN	NaN	NaN	NaN	NaN	NaN	NaN	NaN	NaN	NaN	NaN	NaN	NaN	NaN	NaN	NaN	NaN	NaN	NaN	NaN	NaN	NaN	NaN
ATPAF1	NaN	25.776	24.3813	NaN	25.6533	24.6351	NaN	NaN	NaN	NaN	NaN	NaN	25.4729	NaN	25.164	25.1468	NaN	25.6297	25.8797	NaN	NaN	NaN	NaN	NaN	25.1393	NaN	25.9132	NaN	NaN	NaN	NaN	25.1625	NaN	NaN	NaN	NaN	NaN	NaN	NaN	NaN	NaN	24.9254	27.4765	NaN	NaN	NaN	NaN	NaN	NaN
ATRIP	NaN	NaN	NaN	NaN	NaN	NaN	NaN	NaN	NaN	NaN	NaN	NaN	NaN	NaN	NaN	NaN	NaN	NaN	NaN	NaN	NaN	NaN	NaN	NaN	25.9612	NaN	NaN	NaN	NaN	NaN	NaN	NaN	NaN	NaN	NaN	NaN	NaN	NaN	NaN	NaN	NaN	26.18	NaN	NaN	NaN	NaN	NaN	NaN	NaN
ATRN	NaN	NaN	NaN	NaN	NaN	NaN	NaN	NaN	NaN	NaN	NaN	NaN	NaN	NaN	NaN	NaN	NaN	NaN	NaN	NaN	NaN	NaN	NaN	NaN	NaN	NaN	NaN	NaN	NaN	NaN	NaN	NaN	NaN	NaN	NaN	NaN	NaN	NaN	NaN	NaN	NaN	NaN	NaN	NaN	NaN	NaN	NaN	NaN	NaN
ATRX	NaN	NaN	NaN	NaN	NaN	NaN	NaN	NaN	NaN	NaN	NaN	NaN	NaN	NaN	NaN	NaN	NaN	NaN	NaN	NaN	NaN	NaN	NaN	NaN	NaN	NaN	NaN	NaN	NaN	21.848	NaN	NaN	NaN	NaN	NaN	21.776	21.6426	21.3504	21.9375	21.8438	21.5386	NaN	NaN	22.0097	NaN	NaN	21.8186	22.0848	22.0306
ATXN1	NaN	NaN	NaN	NaN	NaN	NaN	NaN	NaN	NaN	NaN	NaN	NaN	NaN	NaN	NaN	NaN	NaN	NaN	NaN	NaN	NaN	NaN	NaN	NaN	NaN	NaN	NaN	NaN	NaN	NaN	NaN	NaN	NaN	NaN	NaN	NaN	NaN	NaN	NaN	NaN	NaN	NaN	NaN	NaN	NaN	NaN	NaN	NaN	NaN
ATXN10	24.5215	24.3138	24.1008	23.9909	23.4179	23.6369	24.8731	24.9609	24.4261	25.256	24.9888	24.8225	25.2596	24.6881	24.939	25.0021	24.8196	23.7683	23.962	24.2169	23.5876	24.3113	24.3185	24.2659	24.6884	24.663	24.8779	24.6873	24.4077	24.11	23.8638	24.226	24.22	24.259	24.4032	24.434	24.37	24.253	24.4785	24.4109	24.5115	24.8742	24.3001	24.1261	24.2562	24.2076	24.2006	24.1788	24.4052
ATXN2	22.6888	22.7532	22.7419	23.058	22.0844	22.4562	22.5398	22.632	23.1975	22.6273	22.9588	22.1662	22.7567	22.7668	22.5741	22.9465	23.0557	23.245	23.3177	23.1169	23.1617	23.0266	22.8778	23.2531	23.3889	23.4428	22.549	22.8957	23.2103	22.8472	22.6679	22.6702	23.1084	22.761	23.4989	23.5971	23.0636	23.8328	22.9009	22.8505	23.1371	22.7653	22.5693	22.7066	23.0531	22.871	22.6956	22.9589	22.9764
ATXN2L	24.7674	24.7963	24.7967	24.2294	24.2749	24.5065	24.4191	24.6415	24.5718	24.3775	24.4886	24.2912	25.1735	24.1612	24.4198	24.9275	24.3897	24.4725	24.5572	24.8036	24.5403	24.5063	24.6014	24.3285	24.4549	24.6613	24.2608	24.8707	24.6805	24.5822	24.8632	24.2819	24.9334	24.7924	24.7522	24.4333	24.6672	24.7257	24.5472	24.5572	24.5624	24.5729	24.544	24.6489	24.5579	24.8003	24.6802	24.8681	25.0293
ATXN3	23.1318	23.5412	23.3347	23.0541	23.4135	22.9871	NaN	23.0627	23.0177	22.969	22.4575	22.7053	22.7648	22.9507	22.7259	22.8706	22.4573	22.677	22.9981	22.902	22.2466	23.0488	23.0029	22.9213	23.0355	NaN	22.2834	23.0761	22.7046	23.1883	NaN	NaN	23.1972	22.8431	23.0119	22.9476	22.8984	22.7578	23.512	23.4017	23.3982	22.4721	22.6781	23.138	23.1617	22.8828	23.084	23.1216	23.3884
ATXN3L	NaN	NaN	NaN	NaN	NaN	NaN	NaN	NaN	NaN	NaN	NaN	NaN	NaN	NaN	NaN	NaN	NaN	NaN	NaN	NaN	NaN	NaN	NaN	NaN	NaN	NaN	NaN	NaN	NaN	NaN	NaN	NaN	NaN	NaN	NaN	NaN	NaN	NaN	NaN	NaN	NaN	NaN	NaN	NaN	NaN	NaN	NaN	NaN	NaN
ATXN7L3B	NaN	NaN	NaN	NaN	NaN	22.5397	NaN	NaN	NaN	NaN	NaN	NaN	NaN	NaN	NaN	NaN	NaN	NaN	NaN	NaN	NaN	22.662	NaN	NaN	NaN	22.3677	NaN	22.7489	NaN	NaN	22.5627	22.4181	22.3375	NaN	22.5906	22.4458	NaN	22.6502	NaN	NaN	NaN	NaN	NaN	NaN	22.5315	22.4481	NaN	NaN	NaN
AUH	NaN	NaN	NaN	NaN	NaN	NaN	NaN	NaN	NaN	NaN	NaN	NaN	NaN	NaN	NaN	NaN	NaN	NaN	NaN	NaN	NaN	NaN	NaN	NaN	NaN	NaN	NaN	NaN	NaN	NaN	NaN	NaN	NaN	NaN	NaN	NaN	NaN	NaN	NaN	NaN	NaN	NaN	NaN	NaN	NaN	NaN	NaN	NaN	NaN
AUP1	23.3351	23.598	23.6	23.0795	22.257	22.7742	23.3717	23.1706	23.4837	23.3468	22.93	23.1872	23.7183	22.9177	22.7849	23.2176	23.3661	23.132	23.0443	23.3427	23.6289	23.706	23.0889	23.5426	23.1391	23.285	22.9809	23.6512	23.3022	23.3313	22.9898	23.888	23.6802	23.3329	23.5256	23.3492	23.4862	23.4853	23.6585	24.0709	23.5628	23.6539	22.5453	23.4769	23.4207	23.6569	23.0966	23.3936	23.6512
AURKB	NaN	NaN	NaN	NaN	NaN	NaN	NaN	NaN	NaN	NaN	NaN	NaN	NaN	NaN	NaN	NaN	NaN	NaN	NaN	NaN	NaN	NaN	NaN	NaN	NaN	NaN	NaN	NaN	NaN	NaN	NaN	NaN	NaN	NaN	NaN	NaN	NaN	NaN	NaN	NaN	NaN	NaN	NaN	NaN	NaN	NaN	NaN	NaN	NaN
AVEN	23.234	23.2025	23.0258	22.9666	23.0818	23.0491	23.3537	23.0736	22.0912	NaN	23.078	23.066	NaN	22.8198	22.8619	22.8748	22.6803	23.3386	23.4715	22.8197	23.0568	22.6269	22.8337	22.7372	22.44	22.9819	NaN	22.9011	NaN	NaN	23.1522	23.3806	23.0504	22.9353	23.7222	23.3479	23.4866	22.6058	23.1594	23.0519	23.1153	22.8418	NaN	22.558	22.7593	22.7758	23.3498	22.9292	NaN
AVL9	NaN	NaN	NaN	NaN	NaN	NaN	NaN	NaN	NaN	NaN	NaN	NaN	NaN	NaN	NaN	NaN	NaN	NaN	NaN	NaN	NaN	NaN	NaN	NaN	NaN	NaN	NaN	NaN	NaN	NaN	NaN	NaN	NaN	NaN	NaN	NaN	NaN	NaN	NaN	NaN	NaN	NaN	NaN	NaN	NaN	NaN	NaN	NaN	NaN
AXL	23.4022	22.5223	22.3539	21.9885	21.5219	22.1975	21.4905	22.3404	23.1984	22.7797	22.2831	22.6147	24.1699	22.9373	22.2419	22.5915	22.5076	22.3224	22.8827	23.4274	22.4278	22.3064	22.6603	22.5858	22.6333	22.692	22.2844	22.2666	22.0515	22.1369	21.9787	21.2233	21.9999	21.7977	NaN	22.627	22.3645	22.6062	23.0865	22.6641	22.9736	23.2164	22.9831	22.4889	22.5875	22.5624	23.7533	22.997	22.9914
AZI2	NaN	NaN	NaN	NaN	NaN	NaN	NaN	NaN	NaN	NaN	NaN	NaN	NaN	NaN	NaN	NaN	NaN	NaN	NaN	NaN	NaN	NaN	NaN	NaN	NaN	NaN	NaN	NaN	NaN	NaN	NaN	NaN	NaN	NaN	NaN	NaN	NaN	NaN	NaN	NaN	NaN	NaN	NaN	NaN	NaN	NaN	NaN	NaN	NaN
B0UXQ0	NaN	NaN	NaN	NaN	NaN	NaN	NaN	NaN	NaN	NaN	NaN	NaN	NaN	NaN	NaN	NaN	NaN	NaN	NaN	NaN	NaN	NaN	NaN	NaN	NaN	NaN	NaN	NaN	NaN	NaN	NaN	NaN	NaN	NaN	NaN	NaN	NaN	NaN	NaN	NaN	NaN	NaN	NaN	NaN	NaN	NaN	NaN	NaN	NaN
B2M	27.4254	27.119	27.4449	27.9739	28.1862	27.6094	27.8959	27.7283	28.0178	27.6002	27.578	28.9998	26.8888	28.8383	27.9782	28.2022	28.0075	27.4834	27.1405	27.2467	28.0409	27.5122	27.1781	27.205	27.2042	26.6502	28.2027	27.0751	26.9636	27.8277	27.1524	26.3045	26.987	27.5015	28.0732	26.9021	27.3215	28.482	26.9047	27.1809	27.1831	26.8559	26.8829	27.2496	26.8147	27.3608	27.2507	27.4722	27.4865
B3GAT3	NaN	NaN	NaN	NaN	NaN	NaN	NaN	NaN	NaN	NaN	NaN	NaN	NaN	NaN	NaN	NaN	NaN	NaN	NaN	NaN	NaN	NaN	NaN	23.169	NaN	NaN	NaN	NaN	NaN	NaN	NaN	NaN	NaN	NaN	NaN	NaN	NaN	NaN	NaN	NaN	NaN	NaN	NaN	NaN	NaN	NaN	NaN	NaN	NaN
B3GLCT	22.527	22.4494	NaN	22.5421	22.4011	22.5128	23.0356	23.0542	23.5128	23.5032	22.7754	22.5893	NaN	23.277	23.3159	NaN	22.6481	23.4473	22.7169	23.297	22.586	22.8612	NaN	23.2826	22.7403	23.6699	24.4187	23.4716	23.6688	NaN	23.3427	22.4794	22.9415	NaN	23.6628	22.827	23.4564	23.192	23.2198	22.9425	22.9807	23.2174	22.712	23.2334	23.536	23.5043	23.0149	22.4931	23.2835
B3KPU0	NaN	NaN	NaN	NaN	NaN	NaN	NaN	23.6953	NaN	23.7429	23.6531	23.7162	22.7676	23.9485	23.272	24.0393	23.6211	NaN	NaN	NaN	NaN	NaN	NaN	NaN	NaN	NaN	24.8894	24.183	24.4337	24.3553	24.7475	24.522	NaN	25.0608	23.5485	NaN	NaN	NaN	NaN	NaN	NaN	NaN	NaN	NaN	NaN	NaN	NaN	NaN	NaN
B4DGG4	NaN	NaN	NaN	NaN	NaN	NaN	NaN	NaN	NaN	NaN	NaN	NaN	NaN	NaN	NaN	NaN	NaN	NaN	NaN	NaN	NaN	NaN	NaN	NaN	NaN	NaN	NaN	NaN	NaN	NaN	NaN	NaN	NaN	NaN	NaN	NaN	NaN	NaN	NaN	NaN	NaN	NaN	NaN	NaN	NaN	NaN	NaN	NaN	NaN
B4GALT1	23.7054	24.2834	24.108	23.8642	23.0829	24.2983	23.3412	24.3602	24.2196	24.1325	23.9881	23.2966	23.674	22.9519	23.1189	23.6761	24.5702	24.7456	24.8323	24.2495	23.9044	24.2148	24.1422	24.5394	23.9465	23.7453	23.8026	24.474	23.0464	23.6318	23.7834	24.1601	24.7759	24.4663	24.1902	24.74	25.2314	25.0216	24.334	24.6718	24.5332	24.3827	23.6706	24.6742	25.09	24.5579	24.4351	24.7244	24.9649
B4GALT4	NaN	NaN	NaN	NaN	NaN	NaN	NaN	NaN	NaN	NaN	NaN	NaN	NaN	NaN	NaN	NaN	NaN	NaN	NaN	NaN	NaN	NaN	NaN	NaN	NaN	NaN	NaN	NaN	NaN	NaN	NaN	NaN	NaN	NaN	NaN	22.8121	22.4959	22.4891	22.3947	NaN	NaN	22.6056	22.5483	22.6305	NaN	NaN	NaN	NaN	NaN
BABAM1	22.8501	NaN	22.5779	22.9999	22.2093	23.0234	23.2103	23.0125	23.1752	22.8329	23.1659	22.7212	23.3791	23.2677	22.6787	23.2406	22.8783	22.8202	NaN	22.4344	23.0476	23.1019	23.0655	22.8952	23.4881	23.0777	22.9683	22.9965	23.1053	23.0839	23.2216	23.0851	23.1005	23.0045	22.8446	22.4945	NaN	22.7013	23.0356	23.0126	22.7441	22.3451	22.9191	22.6782	22.823	22.1999	22.7279	22.7983	22.9694
BABAM2	23.4293	23.5393	23.6567	23.8406	23.701	23.4661	23.7501	23.6407	23.5913	23.4359	23.6611	23.865	22.8186	23.273	23.2366	23.4833	23.2002	NaN	NaN	23.1197	23.5784	23.4874	23.3496	23.3318	23.2568	23.8633	23.719	23.656	23.7085	23.7127	23.7609	23.78	23.6555	23.7529	23.1922	23.3994	23.5512	23.5003	23.3052	23.4897	23.2631	23.3859	23.6009	23.5907	23.5883	23.1396	23.6231	23.5997	23.4702
BAG1	NaN	NaN	NaN	NaN	NaN	NaN	NaN	NaN	NaN	NaN	NaN	NaN	NaN	NaN	NaN	NaN	NaN	NaN	NaN	NaN	NaN	NaN	NaN	NaN	NaN	NaN	NaN	NaN	NaN	NaN	NaN	NaN	NaN	NaN	NaN	NaN	NaN	NaN	NaN	NaN	NaN	NaN	NaN	NaN	NaN	NaN	NaN	NaN	NaN
BAG2	26.4516	25.7619	26.0309	27.0785	26.3601	26.6767	26.7205	26.5224	26.0722	26.3649	26.2354	27.0207	25.3957	27.8948	26.9569	25.9111	26.3051	26.3989	25.8843	26.5154	25.9745	26.3243	25.956	25.8323	26.6203	26.6857	27.1202	25.7874	27.2409	26.7071	25.8618	26.0189	26.403	26.1253	26.4465	26.3427	26.2819	26.4976	25.9293	25.8266	26.2993	26.3654	25.8815	25.4065	26.2055	25.4617	25.937	25.9495	26.1076
BAG3	25.3069	25.4871	25.6664	25.765	24.7542	25.1482	25.7983	25.6731	26.0136	25.7331	25.8511	25.4957	25.3091	25.0323	25.4325	25.2906	25.8852	25.5392	25.6391	25.4797	25.3667	25.7212	25.1256	25.7025	25.9503	25.9183	25.6174	25.7306	26.3375	25.9903	25.8187	26.1317	26.2856	26.2771	26.073	25.9158	25.9661	25.8932	25.8944	25.8873	25.6647	25.7199	25.3124	25.2288	25.8438	25.3591	25.5363	25.3557	25.5042
BAG5	22.6893	23.1051	22.6838	22.781	22.7951	22.707	22.5076	23.002	22.2593	22.1563	21.4753	23.3362	22.3665	22.9518	22.9965	21.7941	22.2677	NaN	NaN	22.1289	22.1608	22.6344	22.5466	21.5354	22.3138	22.3463	23.2339	22.177	22.3023	22.0347	21.7797	23.4991	22.2778	21.673	23.5197	22.5963	22.5669	22.5604	22.6311	22.395	22.6507	22.0119	NaN	22.2788	22.5128	22.3729	22.3832	22.0567	22.6151
BAG6	24.0036	24.4044	24.2001	23.8191	24.131	24.1402	24.1271	24.4841	24.3184	24.295	23.8882	24.4644	25.2495	24.1077	24.4995	24.2053	24.3029	24.5342	24.7854	23.6497	23.449	23.5546	23.9924	24.09	24.058	23.6354	24.5426	23.688	24.0024	23.6318	23.4672	23.4342	23.8005	23.6637	23.9642	23.9722	23.8857	23.9176	23.5176	23.8747	23.6812	23.9836	23.6351	23.7652	23.441	23.8931	23.6146	24.2075	23.9799
BAIAP2	22.2508	22.9851	21.9842	21.3967	21.7631	21.9941	21.9579	23.878	22.2397	23.6805	21.7816	21.9065	24.6052	22.617	22.5322	23.2453	22.0593	22.856	21.9053	22.8519	22.9299	23.2082	21.9027	22.2368	24.0788	23.4768	22.6237	23.4909	23.6503	21.6749	21.5745	23.5018	22.7549	22.0199	23.5182	23.3228	23.6637	23.5165	22.7476	24.9167	23.3888	24.0011	22.3691	23.5316	22.7294	23.5334	24.3941	23.9997	24.1818
BAK1	NaN	NaN	NaN	NaN	NaN	NaN	NaN	NaN	NaN	NaN	NaN	NaN	NaN	NaN	NaN	NaN	NaN	NaN	NaN	NaN	NaN	NaN	NaN	NaN	NaN	NaN	22.5554	NaN	23.0987	23.1859	22.8253	23.3784	NaN	NaN	NaN	NaN	NaN	NaN	NaN	NaN	NaN	NaN	NaN	NaN	NaN	NaN	NaN	NaN	NaN
BANF1	28.4479	28.4226	27.9967	28.2171	28.4929	28.1832	28.1315	28.2659	27.8842	27.8589	27.984	28.35	28.3366	27.8024	27.8022	28.2823	27.9779	27.9998	28.1189	27.7337	27.3782	27.6253	28.3923	28.194	28.4097	27.9906	27.963	27.944	27.6706	28.1242	28.0019	27.6542	27.9945	27.907	28.0847	27.8463	28.0327	27.7692	27.7123	28.0519	27.9303	28.1426	28.0035	28.1418	28.1659	28.2916	28.1623	28.4658	28.3817
BANP	NaN	NaN	NaN	NaN	NaN	NaN	NaN	NaN	NaN	NaN	NaN	NaN	NaN	NaN	NaN	NaN	NaN	NaN	NaN	NaN	NaN	NaN	NaN	NaN	NaN	NaN	NaN	NaN	NaN	NaN	NaN	NaN	NaN	NaN	NaN	NaN	NaN	NaN	NaN	NaN	NaN	NaN	NaN	NaN	NaN	NaN	NaN	NaN	NaN
BAP18	24.1745	24.1828	24.4718	23.1972	23.5862	23.6677	22.8597	23.276	24.002	23.8346	23.7183	22.5889	23.0834	23.5884	23.0459	23.9971	23.6589	24.3113	23.9077	24.0816	23.4864	23.9294	23.9711	23.5085	23.8304	23.7215	23.478	24.1118	23.6655	24.1907	24.1733	22.8841	23.9344	23.9457	23.4785	23.571	23.6299	23.7961	24.1152	23.9818	24.3332	23.4997	23.8452	24.5516	24.1873	24.4702	24.3958	24.3642	24.0451
BARGIN	NaN	NaN	NaN	NaN	21.4391	NaN	NaN	NaN	NaN	NaN	NaN	NaN	NaN	NaN	NaN	NaN	NaN	NaN	NaN	NaN	NaN	NaN	NaN	NaN	NaN	NaN	NaN	NaN	NaN	NaN	NaN	NaN	NaN	NaN	NaN	NaN	NaN	NaN	NaN	NaN	NaN	NaN	NaN	NaN	NaN	NaN	NaN	NaN	NaN
BASP1	27.6167	26.8149	27.6155	27.3103	27.5586	27.2145	28.521	28.5831	29.0399	28.4057	29.3623	28.3596	28.1264	28.0524	28.1169	28.458	28.7044	28.1124	28.5722	27.1878	26.9692	28.1589	28.3626	27.2563	28.6355	28.1232	27.6204	27.8019	28.2991	27.9383	28.5984	27.1755	28.2071	28.739	28.079	27.2746	27.8759	28.2554	28.3371	27.3532	27.4802	27.4713	28.5118	26.4176	27.1783	27.5417	27.6688	27.6093	26.6772
BAX	25.8055	25.9288	25.7956	25.5043	25.7713	25.8558	25.8326	24.8754	25.1323	25.0222	25.2478	25.2802	24.8434	25.4783	25.2411	25.5022	25.4481	25.7435	25.3039	25.6703	25.3663	25.5165	25.5787	25.2985	25.8158	26.0514	25.7051	26.0412	26.0481	26.2093	26.122	25.6928	26.1593	26.0956	25.4909	25.9137	25.3121	25.4227	25.2114	25.6816	25.7831	25.5939	25.5267	25.3352	25.1075	25.2402	25.2926	25.4564	25.2285
BAZ1A	NaN	NaN	NaN	NaN	NaN	NaN	NaN	NaN	NaN	NaN	NaN	NaN	NaN	NaN	NaN	NaN	NaN	NaN	NaN	NaN	NaN	NaN	NaN	NaN	NaN	NaN	NaN	NaN	NaN	NaN	NaN	NaN	NaN	NaN	NaN	NaN	NaN	NaN	NaN	NaN	NaN	NaN	NaN	NaN	NaN	NaN	NaN	NaN	NaN
BAZ1B	22.6104	23.3765	23.2535	NaN	22.7975	22.2239	23.2754	23.444	22.9874	23.852	23.3359	23.3072	24.92	21.8745	23.3137	23.2396	23.7699	23.2299	23.3314	23.5268	22.4438	23.0139	22.4162	22.0069	22.7264	21.5039	22.5126	23.0009	21.7512	21.9732	22.2006	21.5969	22.1687	22.0704	22.3688	22.7121	23.2174	22.976	23.6599	23.1817	22.9252	23.3495	22.1756	23.2204	22.4008	23.0791	23.1698	23.6983	23.8841
BCAM	NaN	NaN	NaN	NaN	NaN	NaN	NaN	NaN	NaN	NaN	NaN	22.6715	20.8265	21.2571	NaN	NaN	NaN	NaN	NaN	NaN	NaN	NaN	NaN	NaN	NaN	NaN	NaN	NaN	NaN	NaN	NaN	NaN	NaN	NaN	NaN	NaN	NaN	NaN	NaN	NaN	NaN	NaN	NaN	NaN	NaN	NaN	NaN	NaN	NaN
BCAP29	23.7814	23.5838	23.2144	24.2176	23.6853	23.4596	NaN	23.7489	24.1299	NaN	NaN	NaN	23.912	24.0142	NaN	NaN	NaN	NaN	NaN	23.4068	23.7684	23.5374	NaN	23.7067	23.7317	24.3701	NaN	NaN	NaN	23.4302	24.4404	24.2283	24.3764	NaN	24.3987	NaN	NaN	NaN	NaN	NaN	NaN	24.183	NaN	NaN	23.5105	NaN	NaN	NaN	NaN
BCAP31	25.7155	25.8739	25.7697	26.1025	25.254	25.1899	26.7534	26.8477	27.2613	26.406	26.4306	26.3963	26.6046	26.2356	26.2842	27.0439	26.4543	26.148	26.2593	25.9972	26.4046	26.2268	26.2045	26.2364	26.2316	26.5862	26.7045	26.4289	26.8733	26.0441	26.4236	26.8935	26.3826	26.2448	26.1972	25.9556	26.1765	26.4563	26.3868	26.5086	26.1683	26.2909	25.9958	25.9723	26.0624	25.4811	25.9781	25.9863	25.5434
BCAR1	22.9902	23.4103	23.258	22.8458	23.2296	23.278	23.4466	NaN	NaN	22.8587	22.7209	23.3919	23.6616	23.9239	NaN	23.0732	21.1701	22.8703	22.7418	22.7078	23.5975	22.6611	23.1713	23.0611	22.7664	23.574	23.9191	23.4003	23.5688	NaN	22.9068	23.3546	NaN	22.7534	23.5962	23.4649	23.1691	23.0065	22.5943	22.8792	23.2142	23.0202	22.7214	23.5592	23.067	23.4046	23.0088	22.7552	23.0771
BCAR3	NaN	22.988	NaN	23.1294	NaN	NaN	NaN	NaN	NaN	NaN	NaN	NaN	23.4335	NaN	NaN	NaN	NaN	NaN	23.0411	23.4102	23.0427	23.3597	NaN	NaN	NaN	23.3624	23.0325	NaN	23.1686	NaN	23.0408	NaN	NaN	NaN	NaN	NaN	23.3133	22.9304	23.2542	23.2028	22.8943	NaN	NaN	NaN	NaN	NaN	23.3399	NaN	NaN
BCAS2	23.0727	22.9173	22.9731	22.5281	22.876	NaN	NaN	23.2643	23.2653	22.3011	23.0021	NaN	24.0031	NaN	NaN	22.8076	23.0905	NaN	NaN	23.096	22.1269	NaN	NaN	23.0801	NaN	NaN	NaN	22.9781	22.3331	NaN	NaN	NaN	23.0132	NaN	23.0244	22.067	22.8201	23.188	22.767	23.3378	23.2428	NaN	22.4219	22.9879	22.8257	22.9086	23.259	23.4534	23.7265
BCAS3	NaN	NaN	NaN	NaN	NaN	NaN	22.0555	21.6934	21.5595	21.6522	21.4956	21.8812	20.9863	22.0716	22.1363	21.4955	21.6438	NaN	NaN	NaN	NaN	NaN	NaN	21.4698	NaN	21.9615	21.7893	21.6919	21.7657	22.0658	22.1295	21.6288	22.021	21.7807	21.7748	NaN	NaN	NaN	NaN	NaN	NaN	NaN	NaN	NaN	NaN	NaN	NaN	NaN	NaN
BCAT1	24.5986	24.6739	24.2665	23.4456	24.4194	24.797	23.3286	25.3526	24.8424	25.1143	26.5684	25.327	25.7225	24.9195	24.9304	26.2866	25.1466	26.1835	26.3215	25.1353	25.0774	25.7426	25.7719	25.4675	24.8959	23.7743	24.8512	24.4606	23.0108	24.6135	25.1055	25.2545	24.5507	24.7874	25.7758	25.6764	25.4525	25.0936	25.0565	24.3732	24.9814	24.4356	25.1855	25.1915	25.4462	25.7802	25.6549	25.6509	25.2893
BCAT2	26.4856	25.5941	25.8821	25.2009	25.8115	25.4607	26.7103	26.3096	26.4157	26.0489	26.1966	26.8195	25.5442	27.0451	26.2624	26.5303	26.2668	26.9155	26.4797	26.0678	26.5589	26.4934	26.9547	26.082	25.9325	26.2587	26.3243	26.3295	26.816	26.5896	26.2305	25.4392	26.6036	27.0428	25.7333	25.7682	26.3957	26.0635	26.0606	25.719	26.1031	26.1776	26.2745	26.7546	26.3699	26.2955	26.4276	26.3435	25.9
BCCIP	25.1186	25.4005	25.1236	23.3594	24.2093	24.5816	23.9167	25.1453	24.9784	24.8638	24.2551	25.0878	26.3229	24.6636	25.4693	24.8905	24.3982	24.9743	25.2594	25.2225	24.5943	25.4346	24.4919	24.0496	24.7341	24.4966	24.9046	24.9082	24.133	23.9825	24.4284	24.1524	24.6484	24.4079	25.7069	24.9994	25.5228	25.1575	25.3948	25.7629	25.2905	25.1562	24.716	25.2372	24.8753	25.5011	25.2227	25.2966	25.9569
BCKDHA	22.5236	22.7966	23.2289	23.0409	23.4581	23.3306	22.7928	23.1312	23.1817	22.7002	NaN	NaN	22.6411	23.0323	22.8633	22.7126	NaN	22.9175	22.8139	22.0031	22.1623	22.5476	22.985	22.749	23.3213	NaN	22.8158	NaN	NaN	22.6284	NaN	NaN	NaN	NaN	NaN	22.8879	22.1137	22.7167	22.4231	22.8243	22.669	22.3228	22.5548	22.3797	22.2678	22.6387	22.5201	22.9544	22.5506
BCKDHB	22.8473	22.1588	23.1224	22.8042	23.2936	22.8416	NaN	NaN	NaN	22.9071	22.635	NaN	22.5325	NaN	NaN	23.1221	22.6683	NaN	NaN	22.6447	22.468	22.9561	NaN	22.585	22.5027	NaN	NaN	NaN	22.3913	22.9545	NaN	NaN	22.8671	NaN	NaN	22.7082	22.61	22.8948	22.9063	22.862	22.7205	NaN	NaN	23.1658	NaN	22.3694	22.6737	23.0716	22.1223
BCKDK	NaN	NaN	NaN	NaN	NaN	NaN	NaN	NaN	NaN	NaN	NaN	NaN	NaN	NaN	NaN	NaN	NaN	NaN	NaN	NaN	NaN	NaN	NaN	NaN	NaN	NaN	NaN	NaN	NaN	NaN	NaN	NaN	NaN	NaN	NaN	NaN	NaN	NaN	NaN	NaN	NaN	NaN	NaN	NaN	NaN	NaN	NaN	NaN	NaN
BCL10	23.4184	24.0024	23.695	23.9871	23.5323	23.6817	23.0743	23.1894	22.9078	23.54	22.5686	22.908	23.3195	23.0967	23.2963	23.0061	23.2263	23.2931	23.1327	23.4713	23.0503	23.0921	23.0065	23.5193	23.4934	NaN	23.1012	22.6881	NaN	23.6586	NaN	22.9229	22.9139	22.8074	23.6778	23.3134	23.6702	23.5933	23.5248	23.8123	23.7713	23.4048	23.1389	23.4527	23.5221	23.2344	23.5579	NaN	23.37
BCL2L1	NaN	NaN	NaN	NaN	NaN	NaN	23.4358	23.1865	23.3526	23.3773	23.6421	23.4037	22.7419	23.5228	23.2333	23.2758	23.614	NaN	NaN	NaN	NaN	NaN	NaN	NaN	NaN	23.4501	23.7465	NaN	23.4756	23.4095	NaN	23.5976	23.5259	23.6342	NaN	22.9974	22.4994	NaN	22.6143	NaN	22.8945	NaN	NaN	NaN	22.3932	NaN	22.7184	NaN	22.7833
BCL2L12	NaN	NaN	NaN	NaN	NaN	NaN	NaN	NaN	NaN	NaN	NaN	NaN	NaN	NaN	NaN	NaN	NaN	NaN	NaN	NaN	NaN	NaN	NaN	NaN	NaN	NaN	NaN	NaN	NaN	NaN	NaN	NaN	NaN	NaN	NaN	NaN	NaN	NaN	NaN	NaN	NaN	NaN	NaN	NaN	NaN	NaN	NaN	NaN	NaN
BCL2L13	23.082	23.3987	23.2401	25.0556	23.7063	24.3188	24.2219	23.6263	23.4796	23.6132	23.6254	24.2116	23.5289	24.9414	24.2196	23.7861	24.1106	23.959	23.2229	23.5459	23.9454	23.18	23.728	23.286	23.7105	24.4419	24.6393	23.5225	24.587	23.9356	23.3298	24.451	23.4887	24.0189	24.0918	23.9129	23.4268	23.6802	24.2138	23.6886	23.2137	23.7157	23.2795	23.2644	23.6654	23.2038	22.3793	23.7029	23.1278
BCL2L2	24.6089	24.8255	24.5731	24.088	24.5795	24.4224	23.9609	23.7468	23.1666	24.201	23.2674	23.1313	23.8849	24.0931	23.5443	24.1707	22.9423	24.4592	24.5981	24.4921	24.4058	24.5024	24.3561	24.276	24.3042	23.9422	23.9155	24.2879	23.8731	24.2021	24.2173	23.3003	24.2654	24.0894	23.9666	24.5442	24.4639	24.0671	24.3865	24.1707	24.1472	24.5338	24.5321	24.6319	24.4727	24.7499	24.4549	24.6243	24.8419
BCL7C	NaN	NaN	NaN	NaN	NaN	NaN	NaN	NaN	22.7773	NaN	NaN	NaN	24.0272	NaN	NaN	24.002	NaN	NaN	NaN	NaN	NaN	NaN	NaN	NaN	NaN	NaN	NaN	NaN	NaN	NaN	NaN	NaN	NaN	NaN	NaN	NaN	NaN	NaN	NaN	NaN	NaN	NaN	NaN	NaN	NaN	NaN	NaN	NaN	NaN
BCL9L	NaN	22.6627	22.3749	NaN	NaN	NaN	NaN	NaN	NaN	NaN	NaN	NaN	NaN	NaN	NaN	NaN	NaN	NaN	NaN	22.415	22.5677	NaN	NaN	NaN	NaN	NaN	NaN	NaN	NaN	NaN	NaN	NaN	NaN	NaN	NaN	22.5284	22.9545	22.5968	22.4906	22.6613	NaN	21.6781	NaN	NaN	22.4581	22.7047	22.2581	22.6888	22.5766
BCLAF1	25.4111	25.4061	25.4757	24.986	25.456	25.2979	25.5131	25.3323	25.2599	25.2301	25.5033	25.735	25.9787	25.1127	25.4755	25.5277	25.2333	25.2748	25.2677	25.2259	24.9218	25.1779	25.1271	24.8482	25.132	25.114	25.4237	25.3366	24.9675	25.0792	25.1325	24.9041	25.3216	25.2005	25.7535	25.1319	25.2133	24.9781	25.3701	25.3415	25.296	25.1254	25.1246	25.3447	25.288	25.5026	25.3567	25.3735	25.7
BCS1L	NaN	NaN	NaN	NaN	NaN	NaN	NaN	NaN	NaN	NaN	NaN	NaN	NaN	NaN	NaN	NaN	NaN	NaN	NaN	NaN	NaN	NaN	NaN	NaN	NaN	NaN	NaN	NaN	NaN	NaN	NaN	NaN	NaN	NaN	NaN	NaN	NaN	NaN	NaN	NaN	NaN	NaN	NaN	NaN	NaN	NaN	NaN	NaN	NaN
BDH2	22.5613	23.7576	22.8715	23.5554	24.5976	23.9235	23.7791	NaN	23.7496	23.5296	23.5679	23.8193	NaN	23.7303	NaN	23.2696	23.6399	23.3195	NaN	22.844	22.4043	22.9842	23.3848	23.1979	23.166	23.8048	23.358	22.9845	23.1844	NaN	23.4866	23.813	NaN	23.4205	22.6263	23.1982	23.6331	23.7815	23.331	22.9988	23.0624	NaN	22.9653	23.1313	22.9945	22.7941	22.8696	22.9924	23.0804
BECN1	NaN	NaN	NaN	NaN	NaN	NaN	NaN	NaN	NaN	NaN	NaN	NaN	NaN	NaN	NaN	NaN	NaN	NaN	NaN	NaN	NaN	NaN	NaN	NaN	NaN	NaN	NaN	NaN	NaN	NaN	NaN	NaN	NaN	NaN	NaN	NaN	NaN	NaN	NaN	NaN	NaN	NaN	NaN	NaN	NaN	NaN	NaN	NaN	NaN
BET1	24.6317	NaN	NaN	NaN	24.8998	24.0952	NaN	23.2054	23.5087	23.1932	23.9203	23.2996	23.6967	24.2731	NaN	22.4021	22.923	23.4586	24.0539	23.682	23.5322	23.4519	23.8797	23.9813	NaN	24.7504	23.2412	23.5434	24.3503	23.4956	NaN	24.2497	23.6241	23.5298	24.3682	22.9855	23.4362	23.2676	23.8974	23.4233	NaN	NaN	23.6401	NaN	NaN	23.8291	NaN	23.8128	23.9925
BET1L	24.1831	NaN	NaN	NaN	NaN	NaN	23.9021	24.145	23.1762	23.3045	23.8052	23.3302	23.5384	NaN	23.987	23.6767	23.6752	24.1656	24.0864	23.8541	23.8851	22.7527	23.7627	23.5567	23.3835	23.6351	23.8039	NaN	NaN	NaN	23.4171	24.1917	NaN	23.4956	24.4963	24.3033	24.1855	24.357	NaN	NaN	NaN	23.9562	24.0727	23.4769	23.7236	23.9684	NaN	NaN	24.4845
BGN	23.3982	24.0469	23.96	23.9264	24.4654	23.8348	22.904	23.503	23.567	23.4439	23.4638	23.1377	22.6389	23.7924	23.1892	23.5787	23.8933	23.9815	25.207	22.7892	24.6935	23.3645	24.7418	23.5554	23.8812	23.5567	23.9568	23.0385	21.8817	23.7318	24.9734	23.3802	23.8405	24.3135	24.6817	24.1451	23.954	23.7252	23.3809	22.9545	24.014	23.4699	23.706	23.6243	23.8434	23.9183	22.6439	23.3355	23.0827
BICC1	22.1093	22.191	22.6475	24.0899	23.3798	22.7887	21.8056	22.5359	22.8869	NaN	NaN	22.1712	NaN	22.4961	NaN	22.4265	23.1424	NaN	NaN	21.2228	NaN	22.3669	21.9015	22.999	22.7646	NaN	NaN	23.1855	NaN	23.36	NaN	NaN	23.389	23.3727	NaN	22.1235	21.6418	22.5632	22.5797	22.0472	22.074	21.7843	22.4936	21.8098	22.282	21.7741	22.0217	21.5637	22.2992
BICD1	22.7111	23.1414	22.876	22.5938	21.8754	22.231	22.6432	22.8733	22.8361	22.2845	23.0069	22.9038	23.6744	22.8882	22.5657	23.04	22.8475	22.3349	22.6267	22.5638	22.7862	22.5489	22.4862	22.2927	22.8466	22.9802	23.2516	23.056	22.9482	23.0618	NaN	22.5755	22.9213	22.2163	23.6788	22.9551	22.9006	23.1091	22.7233	23.1484	22.8633	23.0421	22.3999	22.4028	22.1902	22.3742	22.3685	22.4381	23.0703
BID	23.4496	23.3425	23.2617	23.2456	22.8094	24.1006	24.341	23.7914	23.5568	23.1626	23.9342	24.7135	24.0658	24.1049	24.2523	23.7481	23.3733	23.2657	23.5489	23.1424	23.4816	23.7188	24.1733	24.1395	24.4043	24.0758	24.0043	23.3923	23.1053	23.1343	23.5463	23.0261	22.9129	23.2643	24.0363	24.4171	23.359	23.3898	24.1508	23.7147	23.4788	24.3125	24.0983	22.281	23.15	23.6807	23.5243	23.3195	23.3909
BIN1	24.2327	23.9134	23.7643	24.4626	24.7435	24.1014	24.3859	24.1246	24.5592	23.6985	24.3509	24.7745	23.3551	24.6303	24.5122	24.5136	23.9245	24.2726	24.157	24.3607	24.6108	24.2121	24.4699	24.4692	23.8746	23.7526	24.3185	24.1336	24.9645	24.1392	24.7136	24.612	24.0657	24.2291	25.36	23.7594	24.0427	24.1004	24.1424	23.6243	24.1319	24.3705	24.4063	24.1734	24.0593	24.001	23.6684	24.2598	23.8724
BIRC5	NaN	NaN	NaN	NaN	NaN	NaN	NaN	NaN	NaN	NaN	NaN	NaN	NaN	NaN	NaN	NaN	NaN	NaN	NaN	22.3419	NaN	22.2334	NaN	NaN	NaN	NaN	NaN	NaN	NaN	NaN	NaN	NaN	NaN	NaN	NaN	NaN	22.1616	NaN	22.6498	22.9066	22.379	NaN	NaN	NaN	NaN	NaN	NaN	NaN	22.6159
BIRC6	NaN	22.8307	NaN	NaN	NaN	NaN	23.1671	22.6422	22.6698	22.7792	22.8284	23.1914	23.1448	23.1355	23.4743	22.5876	22.9679	NaN	NaN	22.9706	23.1136	NaN	NaN	NaN	NaN	22.522	23.1813	22.9165	22.7404	NaN	22.7194	22.9711	22.5573	22.8306	23.187	23.108	NaN	NaN	NaN	NaN	NaN	NaN	NaN	NaN	NaN	23.2764	NaN	22.7473	NaN
BLMH	24.7484	24.9741	24.7572	24.0234	24.3357	24.4291	23.9017	24.3013	23.4959	23.5013	23.5932	24.4059	23.9162	23.7139	24.1769	24.2476	23.935	25.142	25.0242	24.8744	25.1905	24.9642	24.1306	23.9345	23.4047	23.8631	24.2078	24.1186	23.7855	24.2757	24.1821	24.6308	24.3227	24.4085	24.1242	24.9181	25.0888	24.5845	24.7396	24.5951	24.5325	24.0092	23.9079	24.7259	24.7463	24.9512	24.6769	24.8407	24.4641
BLOC1S1	NaN	NaN	NaN	NaN	22.922	NaN	NaN	21.9345	NaN	22.1253	22.136	22.552	NaN	22.1256	NaN	22.0574	22.3466	NaN	NaN	NaN	NaN	NaN	NaN	NaN	NaN	NaN	22.1174	22.2908	22.8789	22.3953	22.56	22.4488	22.5505	22.6343	22.0066	22.3524	NaN	NaN	NaN	NaN	22.1508	NaN	NaN	22.1947	22.201	22.0295	21.8576	21.9341	NaN
BLOC1S2	NaN	NaN	22.0293	22.5221	22.5486	NaN	NaN	NaN	NaN	NaN	NaN	NaN	NaN	NaN	NaN	NaN	NaN	NaN	NaN	NaN	22.134	21.9411	NaN	NaN	22.2137	NaN	NaN	NaN	NaN	NaN	NaN	NaN	22.2899	NaN	NaN	NaN	NaN	21.8073	NaN	22.066	22.1068	NaN	NaN	NaN	NaN	NaN	22.0218	22.0658	22.0435
BLOC1S3	NaN	NaN	NaN	NaN	NaN	NaN	NaN	NaN	NaN	NaN	NaN	NaN	NaN	NaN	NaN	NaN	NaN	NaN	NaN	NaN	NaN	NaN	NaN	NaN	NaN	NaN	NaN	NaN	NaN	NaN	NaN	NaN	NaN	NaN	NaN	NaN	NaN	NaN	NaN	NaN	NaN	NaN	NaN	NaN	NaN	NaN	NaN	NaN	NaN
BLOC1S4	NaN	NaN	NaN	NaN	NaN	NaN	NaN	NaN	NaN	NaN	NaN	NaN	NaN	NaN	NaN	NaN	NaN	NaN	NaN	NaN	NaN	NaN	NaN	NaN	NaN	NaN	NaN	NaN	NaN	NaN	NaN	NaN	NaN	NaN	NaN	NaN	NaN	NaN	NaN	NaN	NaN	NaN	NaN	NaN	NaN	NaN	NaN	NaN	NaN
BLOC1S6	NaN	NaN	NaN	NaN	NaN	NaN	NaN	NaN	NaN	NaN	NaN	NaN	NaN	NaN	NaN	NaN	NaN	NaN	NaN	NaN	NaN	NaN	NaN	NaN	NaN	22.7945	23.2707	NaN	NaN	NaN	22.6132	23.5326	22.8406	NaN	23.6256	NaN	NaN	NaN	NaN	NaN	NaN	NaN	NaN	NaN	NaN	NaN	NaN	NaN	NaN
BLTP3B	NaN	NaN	21.2257	NaN	NaN	NaN	NaN	NaN	NaN	NaN	NaN	NaN	NaN	NaN	NaN	NaN	NaN	NaN	NaN	NaN	NaN	NaN	NaN	NaN	NaN	NaN	NaN	NaN	NaN	NaN	NaN	NaN	NaN	NaN	NaN	NaN	NaN	NaN	NaN	NaN	NaN	NaN	NaN	NaN	NaN	NaN	NaN	21.2294	21.0778
BLVRA	24.8337	25.0412	24.585	24.6762	25.4113	25.0548	25.5704	24.9333	24.6489	24.8986	25.0357	25.6007	24.3292	24.9944	25.2228	24.8054	24.8243	24.6455	24.8512	24.8304	25.4992	24.6906	24.8493	25.0511	25.3751	25.1969	25.0464	25.2939	24.9663	25.2934	25.2365	25.2761	25.0177	24.8357	25.0175	25.1055	24.8846	24.3598	24.6108	24.6965	24.7366	25.2155	24.999	24.9939	24.706	24.5966	24.4673	24.6186	24.8675
BLVRB	25.4211	25.1929	25.0662	25.9075	25.8385	25.6581	25.3715	25.6005	24.9533	25.7808	24.8802	26.1278	24.7188	25.5565	25.6054	25.2038	25.2503	24.0934	25.3118	25.3795	24.7027	25.1372	25.1668	25.6328	25.7268	25.5493	25.5148	25.3371	25.5858	25.833	25.6186	25.5879	25.8273	25.6976	25.3095	24.7613	24.8587	25.1424	25.0209	24.3657	25.3599	24.9706	25.1224	24.8257	25.0888	24.9475	25.344	24.7285	24.5013
BMP2K	NaN	21.9337	NaN	22.6284	22.1406	23.0888	22.309	22.4934	22.162	22.2333	22.2549	22.4111	21.3025	22.9777	23.2254	22.0207	21.6911	NaN	NaN	22.3161	22.2101	22.9087	22.1176	22.1628	22.8691	23.1028	22.6755	22.079	21.8082	22.5079	21.9828	NaN	21.9983	22.0754	22.2205	23.2748	22.9947	22.7116	23.0946	22.8351	22.8657	21.9787	22.9132	22.7509	22.834	22.4868	22.2712	22.5859	22.1612
BMS1	25.1554	25.6367	25.4835	25.0705	24.9347	25.0432	25.083	24.7844	24.8649	24.928	25.3358	25.0429	25.857	24.4413	24.8443	24.9133	25.2944	24.6768	25.504	25.4538	25.6231	25.3353	24.324	24.5731	24.6237	25.3285	25.0633	25.0663	25.0741	24.8182	25.7532	26.229	24.9874	25.022	25.1264	25.6249	25.5038	25.4879	24.9953	25.3351	25.2056	24.8532	24.5226	25.3749	25.2293	25.4124	25.4826	25.5615	25.6583
BNIP1	22.7243	22.7977	23.0048	22.7555	22.9108	NaN	NaN	NaN	NaN	NaN	NaN	NaN	22.5546	NaN	NaN	NaN	NaN	NaN	NaN	22.6482	22.9183	22.7164	NaN	NaN	NaN	NaN	NaN	NaN	NaN	NaN	NaN	NaN	NaN	NaN	NaN	22.6431	22.8419	22.4911	22.5121	22.624	22.684	NaN	NaN	NaN	22.6912	NaN	22.6045	22.9049	22.4433
BNIP3L	NaN	NaN	NaN	NaN	NaN	NaN	NaN	NaN	NaN	NaN	NaN	NaN	NaN	NaN	NaN	NaN	NaN	NaN	NaN	NaN	NaN	NaN	NaN	NaN	NaN	NaN	NaN	NaN	NaN	NaN	NaN	NaN	NaN	NaN	NaN	NaN	NaN	NaN	NaN	NaN	NaN	NaN	NaN	NaN	NaN	NaN	NaN	NaN	NaN
BOD1	NaN	NaN	NaN	NaN	NaN	NaN	NaN	NaN	NaN	NaN	NaN	NaN	NaN	NaN	NaN	NaN	NaN	NaN	NaN	NaN	NaN	NaN	NaN	NaN	NaN	NaN	NaN	NaN	NaN	NaN	NaN	NaN	NaN	NaN	NaN	NaN	NaN	NaN	NaN	NaN	NaN	NaN	21.6691	NaN	NaN	NaN	NaN	NaN	NaN
BOLA1	NaN	NaN	NaN	NaN	NaN	NaN	NaN	NaN	NaN	NaN	NaN	NaN	NaN	NaN	NaN	NaN	NaN	NaN	NaN	NaN	NaN	NaN	NaN	NaN	NaN	NaN	NaN	NaN	NaN	NaN	NaN	NaN	NaN	NaN	NaN	NaN	NaN	NaN	NaN	NaN	NaN	NaN	NaN	NaN	NaN	NaN	NaN	NaN	NaN
BOLA2	25.0655	25.0922	25.3755	24.8937	24.9897	24.7369	25.571	25.3457	25.3777	25.5161	24.974	25.1655	25.5128	25.2057	25.6638	25.1458	25.5694	25.1294	24.6419	24.6763	24.9192	25.084	25.3844	25.2347	25.2761	25.1094	25.5144	25.5547	25.0464	24.9669	25.1017	25.6279	25.1627	25.0633	25.3644	25.1901	24.7409	24.9611	25.4847	25.4645	25.4783	25.4532	24.9418	25.0336	24.777	24.7301	24.9371	24.5935	24.6221
BOP1	23.2344	23.2228	23.3972	22.7869	22.4306	22.7853	22.7746	23.2809	23.5768	23.215	23.5211	23.0554	24.6955	22.731	22.8036	23.0874	23.5106	23.593	23.6877	23.5531	22.9785	23.5476	22.935	22.6772	23.7317	22.6972	22.8855	23.3645	NaN	22.6906	NaN	NaN	22.3523	22.399	22.5095	23.1572	22.9691	23.9482	23.7957	23.9299	23.4452	23.6214	22.837	22.9363	22.7801	23.088	23.1611	23.8581	23.7586
BORCS6	NaN	NaN	NaN	NaN	NaN	NaN	NaN	NaN	NaN	NaN	NaN	NaN	NaN	NaN	NaN	NaN	NaN	NaN	NaN	NaN	NaN	NaN	NaN	NaN	NaN	26.0794	NaN	NaN	NaN	NaN	NaN	26.1707	NaN	NaN	NaN	NaN	NaN	NaN	NaN	NaN	NaN	NaN	NaN	NaN	NaN	NaN	NaN	NaN	NaN
BPGM	NaN	NaN	NaN	23.184	22.8833	22.8543	23.6972	NaN	NaN	23.0098	22.7836	23.3498	NaN	NaN	NaN	22.8402	22.674	NaN	NaN	NaN	26.0672	NaN	NaN	23.3324	22.448	NaN	NaN	NaN	NaN	NaN	NaN	NaN	NaN	22.8843	NaN	23.0297	NaN	22.1646	22.3804	23.1213	NaN	NaN	23.0985	22.8534	22.3102	NaN	NaN	NaN	22.952
BPHL	NaN	NaN	NaN	NaN	NaN	NaN	NaN	NaN	NaN	NaN	NaN	NaN	NaN	NaN	NaN	NaN	NaN	NaN	NaN	NaN	NaN	NaN	NaN	NaN	NaN	NaN	NaN	NaN	NaN	NaN	NaN	NaN	NaN	NaN	NaN	NaN	NaN	NaN	NaN	NaN	NaN	NaN	NaN	NaN	NaN	NaN	NaN	NaN	NaN
BPIFA1	NaN	NaN	NaN	NaN	NaN	NaN	NaN	NaN	NaN	NaN	NaN	NaN	NaN	NaN	NaN	NaN	NaN	NaN	NaN	NaN	NaN	NaN	NaN	NaN	NaN	NaN	NaN	NaN	NaN	NaN	NaN	NaN	NaN	NaN	NaN	NaN	NaN	NaN	NaN	NaN	NaN	NaN	NaN	NaN	NaN	NaN	NaN	NaN	NaN
BPNT1	24.561	24.1685	24.1523	24.5901	24.1289	24.5065	24.351	24.2088	24.1361	24.1473	24.2051	24.0925	24.09	24.2972	23.8093	24.1779	24.6779	24.1121	24.3641	24.137	24.3314	24.2689	23.7914	23.9031	24.1186	24.582	23.9055	24.3494	24.6171	24.3659	24.4702	24.2968	24.5293	24.4076	24.2249	24.5051	24.5709	24.4051	24.1577	24.1945	24.6527	23.988	24.0123	24.3778	24.3072	24.2237	24.1638	24.3304	23.8721
BPNT2	24.0422	24.266	24.2429	24.1717	23.8312	23.991	24.458	24.8073	24.4877	24.9291	24.4629	24.0259	24.8828	23.878	24.4851	24.1289	24.5889	24.9002	25.1335	24.7333	24.7783	24.65	24.4596	24.6883	24.4368	24.2935	24.3351	24.4846	24.3047	24.5031	23.8928	24.1287	24.4651	24.2728	24.4234	24.763	24.8364	24.2405	24.5006	24.4085	24.3635	24.3406	24.3321	25.041	24.6966	24.686	24.4644	24.2544	24.6727
BRAF	NaN	NaN	NaN	NaN	NaN	NaN	NaN	22.648	21.6025	22.0946	21.481	22.541	21.8691	22.1862	23.0328	21.6787	22.3312	NaN	NaN	NaN	NaN	NaN	NaN	NaN	NaN	21.7566	23.6005	21.7046	21.6816	NaN	NaN	NaN	NaN	NaN	22.2925	NaN	NaN	NaN	NaN	NaN	NaN	NaN	NaN	NaN	NaN	NaN	NaN	NaN	NaN
BRAP	NaN	NaN	NaN	NaN	NaN	NaN	NaN	NaN	NaN	NaN	NaN	NaN	NaN	NaN	NaN	NaN	NaN	NaN	NaN	NaN	NaN	NaN	NaN	NaN	NaN	NaN	NaN	NaN	NaN	NaN	NaN	NaN	NaN	NaN	NaN	NaN	NaN	NaN	NaN	NaN	NaN	NaN	NaN	NaN	NaN	NaN	NaN	NaN	NaN
BRAT1	NaN	NaN	NaN	NaN	NaN	NaN	NaN	NaN	NaN	NaN	NaN	NaN	NaN	NaN	NaN	NaN	NaN	NaN	NaN	NaN	NaN	NaN	NaN	NaN	NaN	NaN	NaN	NaN	NaN	NaN	NaN	NaN	NaN	NaN	NaN	NaN	NaN	NaN	NaN	NaN	NaN	NaN	NaN	NaN	NaN	NaN	NaN	NaN	NaN
BRCC3	NaN	22.2558	22.2388	22.3395	22.2768	22.4425	23.1809	22.7346	22.6015	22.5571	22.6205	23.5267	22.5657	23.5812	23.6782	22.6647	22.5244	NaN	24.1871	NaN	NaN	NaN	22.8527	NaN	22.6266	NaN	23.2545	NaN	NaN	NaN	NaN	NaN	22.1575	NaN	22.3968	21.7287	NaN	NaN	23.1596	21.9855	NaN	23.002	22.3618	22.8731	22.9727	22.5747	22.0908	NaN	NaN
BRD2	NaN	NaN	NaN	NaN	NaN	NaN	NaN	NaN	NaN	NaN	NaN	NaN	NaN	NaN	NaN	NaN	NaN	NaN	NaN	NaN	NaN	NaN	NaN	NaN	NaN	NaN	NaN	NaN	NaN	NaN	NaN	NaN	NaN	NaN	NaN	NaN	NaN	NaN	NaN	NaN	NaN	NaN	NaN	NaN	NaN	NaN	NaN	NaN	21.982
BRD4	22.5696	22.7388	22.7274	22.6371	22.8337	22.6011	22.1346	22.3579	22.651	22.8123	22.4475	22.8354	23.962	22.7449	22.7593	22.5775	22.1991	22.3101	22.5081	NaN	NaN	22.5386	22.8856	22.5588	22.7043	22.4429	22.7561	22.5345	22.4811	22.3284	22.3835	NaN	22.5532	22.5151	22.322	22.6977	22.8111	22.0366	22.7968	22.4489	22.7495	22.8227	22.9146	22.7029	22.8724	22.5237	22.8616	22.4644	22.9949
BRD8	NaN	NaN	NaN	NaN	NaN	NaN	NaN	NaN	NaN	NaN	NaN	NaN	NaN	NaN	NaN	NaN	NaN	NaN	NaN	NaN	NaN	NaN	NaN	NaN	NaN	NaN	NaN	NaN	NaN	NaN	NaN	NaN	NaN	NaN	NaN	NaN	NaN	NaN	NaN	NaN	NaN	NaN	NaN	NaN	NaN	NaN	NaN	NaN	NaN
BRI3	NaN	NaN	NaN	NaN	NaN	NaN	NaN	NaN	NaN	NaN	NaN	NaN	NaN	NaN	NaN	NaN	NaN	NaN	NaN	NaN	NaN	NaN	NaN	NaN	NaN	NaN	NaN	NaN	NaN	NaN	NaN	NaN	NaN	NaN	NaN	NaN	NaN	NaN	NaN	NaN	NaN	NaN	NaN	NaN	NaN	NaN	NaN	NaN	NaN
BRI3BP	NaN	NaN	NaN	NaN	NaN	NaN	NaN	NaN	NaN	NaN	NaN	NaN	NaN	NaN	NaN	NaN	NaN	NaN	NaN	NaN	NaN	NaN	NaN	NaN	NaN	NaN	NaN	NaN	NaN	NaN	NaN	NaN	NaN	NaN	NaN	NaN	NaN	NaN	NaN	NaN	NaN	NaN	NaN	NaN	NaN	NaN	NaN	NaN	NaN
BRIX1	24.7653	24.1769	24.3863	23.529	23.9834	23.9397	23.6739	23.9066	23.1043	24.4451	23.477	24.2221	24.7507	23.9719	24.3338	23.6266	23.6942	24.9679	25.2016	25.1573	24.5156	25.144	23.2086	23.9511	23.4864	23.8172	24.3076	23.6296	23.1585	23.4747	23.9731	23.8843	23.2741	23.1204	24.1472	24.7694	25.0823	24.6364	25.3823	24.8949	25.0281	24.0529	23.5458	24.7375	24.8864	24.9447	24.9774	24.8581	24.0992
BRK1	24.1816	24.2413	24.209	24.4449	23.5571	23.7462	23.6822	23.2701	23.5998	23.6378	23.4522	23.4629	23.6791	23.8304	23.4711	23.5403	23.129	24.2724	24.0604	23.8912	24.0638	24.0336	23.5842	NaN	24.2179	23.7936	23.3279	23.4864	24.4536	22.8418	23.7672	22.8595	22.0523	23.6835	24.4568	23.7483	24.1955	24.5112	24.1682	24.1781	24.3382	23.9241	23.3721	24.1707	24.0139	23.7897	23.9422	24.0353	23.884
BROX	24.5806	24.3492	24.3485	24.5706	24.5132	24.3532	24.3707	23.948	24.191	24.4034	24.0119	24.1046	24.0709	24.4356	24.2891	24.0786	24.3789	24.4515	24.321	24.3223	24.0779	24.4709	24.1095	23.9839	24.0346	24.4363	24.4192	24.5065	24.7078	24.2862	24.7713	23.7465	24.4831	24.3354	24.2479	24.126	24.29	24.2172	24.2994	24.4349	24.3565	24.0405	23.9651	24.442	24.5908	24.4279	24.4002	23.8296	24.4454
BRWD1	NaN	NaN	NaN	NaN	NaN	NaN	NaN	NaN	NaN	NaN	NaN	NaN	NaN	NaN	NaN	NaN	NaN	27.5264	27.0742	NaN	NaN	NaN	NaN	25.6843	NaN	27.4607	NaN	27.9371	27.7814	NaN	28.2403	27.6142	NaN	28.0373	26.7348	NaN	NaN	NaN	NaN	NaN	NaN	NaN	24.4374	NaN	NaN	NaN	NaN	NaN	NaN
BSDC1	22.5393	23.0727	22.6444	23.0092	22.8659	NaN	NaN	NaN	23.0303	22.365	22.9323	22.2898	22.0711	22.9833	22.0919	NaN	NaN	22.9772	22.6615	23.1224	22.5679	22.3881	23.3265	NaN	22.7888	23.1884	NaN	23.5384	NaN	NaN	NaN	NaN	23.2299	23.1411	NaN	23.587	22.9727	22.5965	22.6371	22.6177	23.0924	NaN	22.9252	22.9632	22.9547	23.0806	22.8887	23.062	22.8637
BSG	26.7069	26.2358	26.4068	26.2442	26.1538	26.4035	26.9119	26.9872	27.2892	26.9928	27.0011	27.2066	26.9398	26.74	27.0838	26.906	27.1165	26.7935	26.7357	26.2649	25.8488	26.7174	26.8419	26.6879	26.7822	26.4967	26.19	26.2368	25.8886	26.0663	26.8064	26.1685	25.8699	26.1318	26.2833	27.0055	26.7568	26.5262	26.638	26.9469	26.601	26.5197	26.8817	26.3235	26.5612	26.5996	26.5354	26.2763	26.263
BST1	24.6661	23.9749	24.3314	26.3061	25.2075	24.1812	23.5655	24.4163	25.5148	24.5287	25.3667	24.7931	21.9611	24.2799	24.2603	26.0184	24.7992	25.7336	25.0061	24.4795	25.9045	24.2709	25.5465	24.4936	24.1492	24.8055	24.0311	23.4625	26.2027	24.1178	25.1598	25.3751	23.7063	25.3329	23.7066	24.882	24.8311	23.9582	23.4989	23.2703	23.9585	24.9622	25.3102	24.9098	24.2119	25.1744	24.2793	25.1102	24.2258
BTAF1	21.7771	21.9485	21.8651	21.7436	21.6894	21.5174	21.7152	22.269	21.7888	22.1909	21.851	22.6709	22.2979	21.5252	21.7112	21.8749	21.8213	21.7658	NaN	21.8443	21.7004	21.3834	NaN	21.8178	22.0737	NaN	21.5671	NaN	NaN	NaN	21.5486	NaN	NaN	NaN	NaN	21.6023	22.3338	22.1686	22.1652	21.636	NaN	22.0694	21.7523	21.9514	21.6214	21.9352	22.143	22.1853	22.2557
BTF3	27.3202	27.5339	27.5113	26.5862	26.7511	26.9906	26.1203	25.7745	26.9387	26.3934	26.9247	26.3687	27.2441	26.2866	26.4384	26.4792	26.2771	27.3216	27.6035	27.5618	27.5	27.5158	26.3598	26.2309	27.0378	27.0374	27.142	27.1386	26.573	26.5312	26.9321	27.0613	26.9847	26.5761	27.4023	27.5712	27.902	27.6561	27.6084	27.4901	27.6643	26.7982	26.029	27.8715	27.3489	27.8256	27.5411	27.6378	27.8446
BTF3L4	25.2612	24.8523	24.4913	24.9276	26.2695	26.1216	26.7167	26.5079	26.8362	26.4341	26.8717	27.2231	26.8188	26.4089	26.6055	26.6553	26.8385	26.0577	26.3274	25.5762	25.463	25.8259	26.5421	26.543	26.1699	25.392	26.4362	25.7875	25.5242	25.882	25.8531	25.958	25.8615	25.8411	25.9617	25.8391	25.6738	25.3542	25.5706	25.6534	25.5207	26.2233	26.3413	25.1929	25.5437	25.2436	25.1953	25.2419	25.1827
BTK	23.0212	23.1116	22.3864	23.1928	22.8383	23.4821	22.7832	NaN	22.1735	22.3359	23.3438	NaN	23.3167	22.5422	NaN	23.4104	22.9994	23.4283	23.1432	23.355	22.3104	22.6827	23.8054	23.3388	23.1885	24.0015	23.2043	23.687	22.9303	22.8438	23.5191	24.2825	23.0773	23.0926	23.207	23.8746	23.1815	23.4296	23.0722	23.2982	23.07	23.607	22.6094	23.5109	22.508	22.5234	22.8785	23.3076	22.3812
BTN2A1	NaN	21.7594	NaN	22.0632	NaN	22.3134	22.6441	22.3769	22.7108	NaN	22.0718	22.6324	22.1622	NaN	23.0348	22.0578	22.8246	22.6701	NaN	22.2358	22.5031	22.4482	NaN	22.9738	NaN	22.3616	22.3678	22.4166	22.4952	NaN	22.8649	22.8042	NaN	NaN	22.4876	22.9444	22.0507	21.8617	22.2076	22.0008	22.416	NaN	NaN	22.5813	NaN	NaN	NaN	NaN	NaN
BUB3	25.0177	25.1534	25.1982	24.4491	24.8309	24.8715	24.205	24.81	24.8196	25.1699	24.9711	24.5197	25.5055	24.5004	24.7822	25.0165	25.195	25.3212	25.3361	25.4287	24.976	25.2973	24.4321	24.4987	25.1479	24.5342	24.6357	24.8634	24.4403	24.4061	24.3764	23.7968	24.7221	24.5606	25.18	24.9474	25.2838	25.0849	25.5685	25.2175	25.6218	24.9743	24.6194	25.39	25.1766	25.3449	25.3798	25.465	25.7612
BUD23	22.6585	NaN	22.5106	NaN	NaN	NaN	NaN	NaN	NaN	NaN	NaN	NaN	NaN	NaN	NaN	NaN	NaN	22.681	22.6862	22.4872	NaN	NaN	NaN	NaN	NaN	NaN	NaN	NaN	NaN	NaN	NaN	NaN	NaN	NaN	NaN	NaN	22.9954	22.4527	22.5638	NaN	22.5462	NaN	NaN	22.7042	NaN	NaN	NaN	22.9458	22.7658
BUD31	22.7986	22.6469	22.2303	22.021	22.2854	22.2879	NaN	23.2427	23.2343	23.171	23.2312	23.0074	24.257	22.9034	23.0898	23.2119	23.4989	23.0466	23.4934	23.7898	23.0329	23.4653	23.1983	23.2917	23.6641	NaN	22.6049	22.2703	NaN	22.7946	22.0027	NaN	23.0797	22.8656	23.1233	23.165	23.5596	23.0008	23.3868	22.9153	23.3456	23.6976	23.4659	23.2402	23.5997	23.815	23.5956	22.9971	23.0377
BYSL	23.356	23.2686	23.1963	22.2163	22.103	22.3382	NaN	22.9573	22.9841	22.9235	23.0109	22.9758	23.9308	22.7961	23.4635	22.9405	23.0109	22.7852	23.3335	23.0633	22.5552	23.0647	22.7457	22.5626	22.8732	22.5243	22.7328	23.01	21.752	22.1457	NaN	NaN	22.1388	22.2096	23.2535	22.8907	23.331	22.8928	23.3717	22.7015	22.9584	23.0922	22.8397	22.9488	22.6102	23.0407	23.022	23.0123	23.3577
BZW1	25.7448	25.7713	25.5047	25.4518	25.4082	25.1176	25.723	25.7642	25.6592	25.811	25.5949	25.5005	26.5403	25.6894	25.6998	25.9838	25.769	25.5287	25.4626	25.8361	25.8216	25.725	25.5493	25.4425	25.5735	26.0655	25.7872	26.3479	25.9666	25.8159	25.7607	25.6717	26.0633	25.7804	25.9017	25.8313	25.9151	25.7448	25.7725	25.8907	25.6597	26.0024	25.5683	26.2519	25.7876	26.1463	25.9699	26.0835	26.442
BZW2	23.661	23.944	23.6323	23.1873	23.0642	23.0115	23.4224	23.9225	23.8381	24.3024	24.4376	23.7182	24.6683	23.9375	24.014	24.3414	24.4685	23.6815	23.9452	23.7828	24.0261	23.7301	23.6078	23.5438	23.7309	23.9558	23.9123	24.1032	23.5614	23.5912	23.8383	23.5649	23.7401	23.6941	23.8112	23.8814	24.1568	23.873	23.9131	23.8846	23.7129	23.9478	23.7816	23.8597	23.3473	23.8678	23.7869	23.6915	23.9927
C11orf54	22.4408	22.699	22.8716	22.948	24.5537	23.5446	23.396	24.173	23.9424	22.7329	23.3522	24.3402	22.3002	24.117	23.6444	23.6166	23.3441	23.1575	21.8983	23.1867	22.992	23.4162	23.5683	23.4705	23.8226	21.5745	23.9205	NaN	23.5518	22.3096	21.8984	23.0994	22.3584	22.5852	22.4025	23.2095	22.1678	22.1589	22.8179	23.3917	23.1848	23.5403	23.3832	23.1061	22.9307	22.7214	22.3107	22.9429	23.1891
C11orf68	24.4707	24.3917	24.4499	24.0825	24.3038	24.3043	NaN	23.6845	23.7041	24.4321	24.2752	23.6912	23.914	23.6612	23.5643	24.2951	24.7397	24.1705	24.1126	24.171	24.2859	24.4447	24.7822	24.9619	24.373	24.1735	24.1721	24.4641	24.2912	23.873	NaN	22.3436	24.0642	23.971	23.7836	23.5439	23.8277	24.0054	24.4635	23.9793	24.1461	23.5356	NaN	24.4216	24.5519	24.1297	24.712	24.36	23.7459
C11orf96	NaN	NaN	NaN	NaN	NaN	NaN	NaN	NaN	NaN	NaN	NaN	NaN	NaN	NaN	NaN	NaN	NaN	NaN	NaN	NaN	NaN	NaN	NaN	NaN	NaN	NaN	NaN	NaN	23.5635	NaN	23.757	NaN	NaN	NaN	NaN	NaN	NaN	NaN	NaN	NaN	NaN	NaN	NaN	NaN	NaN	NaN	NaN	NaN	NaN
C11orf98	NaN	NaN	NaN	NaN	NaN	NaN	NaN	NaN	NaN	NaN	NaN	NaN	NaN	NaN	NaN	NaN	NaN	NaN	NaN	NaN	NaN	NaN	NaN	NaN	NaN	NaN	NaN	NaN	NaN	NaN	NaN	NaN	NaN	NaN	NaN	NaN	NaN	NaN	NaN	NaN	22.6023	NaN	NaN	23.1096	NaN	NaN	23.2101	NaN	NaN
C12orf57	23.5956	23.6539	23.5479	23.4561	23.6021	23.5951	23.4715	23.5206	23.3897	23.3313	23.5671	23.0461	23.6069	23.2189	23.5509	23.5317	23.7512	23.71	23.673	23.6643	23.809	23.5334	23.3847	23.6398	23.6716	23.7078	23.3537	23.7288	23.5253	23.8451	23.5667	23.7495	23.8206	23.8701	24.1488	23.8809	24.1252	23.6609	23.396	23.4107	23.6358	23.5871	23.5014	23.6515	23.7706	23.8037	23.9941	23.6489	23.8043
C14orf119	NaN	21.8313	NaN	NaN	22.4527	NaN	NaN	NaN	NaN	NaN	NaN	NaN	NaN	NaN	NaN	NaN	NaN	NaN	NaN	NaN	NaN	NaN	NaN	NaN	NaN	NaN	NaN	NaN	NaN	NaN	NaN	NaN	NaN	NaN	NaN	NaN	NaN	NaN	NaN	NaN	NaN	NaN	NaN	NaN	NaN	NaN	NaN	NaN	NaN
C15orf40	NaN	NaN	NaN	NaN	NaN	NaN	NaN	NaN	NaN	NaN	NaN	NaN	NaN	NaN	NaN	NaN	NaN	NaN	NaN	NaN	NaN	NaN	NaN	NaN	NaN	NaN	NaN	NaN	NaN	NaN	NaN	NaN	NaN	NaN	NaN	NaN	NaN	NaN	NaN	NaN	NaN	NaN	NaN	NaN	NaN	NaN	NaN	NaN	NaN
C17orf75	NaN	NaN	22.2388	NaN	NaN	NaN	NaN	NaN	NaN	21.9817	NaN	NaN	22.1407	NaN	22.1491	22.1941	22.0289	NaN	NaN	NaN	NaN	NaN	21.5372	NaN	NaN	NaN	NaN	22.1283	NaN	NaN	22.143	NaN	22.1787	22.1058	22.2686	NaN	NaN	NaN	NaN	NaN	NaN	NaN	NaN	NaN	NaN	NaN	NaN	NaN	NaN
C18orf25	NaN	NaN	NaN	NaN	NaN	NaN	NaN	NaN	NaN	NaN	NaN	NaN	NaN	NaN	NaN	NaN	NaN	NaN	NaN	NaN	NaN	NaN	NaN	NaN	NaN	NaN	NaN	NaN	NaN	NaN	NaN	NaN	NaN	NaN	NaN	NaN	NaN	NaN	NaN	NaN	NaN	NaN	NaN	NaN	NaN	NaN	NaN	NaN	NaN
C19orf25	NaN	NaN	NaN	NaN	NaN	NaN	NaN	NaN	NaN	NaN	NaN	NaN	NaN	NaN	NaN	NaN	NaN	NaN	NaN	NaN	NaN	NaN	22.1292	21.8912	NaN	NaN	NaN	NaN	NaN	NaN	NaN	NaN	NaN	NaN	NaN	NaN	NaN	22.2508	NaN	NaN	NaN	22.0093	22.1067	NaN	NaN	NaN	NaN	NaN	NaN
C1GALT1	NaN	NaN	NaN	NaN	NaN	NaN	NaN	NaN	NaN	NaN	NaN	NaN	NaN	NaN	NaN	NaN	NaN	NaN	NaN	NaN	NaN	NaN	NaN	NaN	21.4732	NaN	NaN	NaN	NaN	NaN	NaN	NaN	NaN	NaN	NaN	22.0333	NaN	NaN	NaN	NaN	NaN	NaN	NaN	NaN	NaN	NaN	NaN	NaN	NaN
C1GALT1C1	NaN	NaN	NaN	NaN	NaN	NaN	NaN	NaN	NaN	NaN	NaN	NaN	NaN	NaN	NaN	NaN	NaN	NaN	NaN	NaN	NaN	NaN	NaN	NaN	NaN	NaN	NaN	NaN	NaN	NaN	NaN	NaN	NaN	NaN	NaN	NaN	NaN	NaN	NaN	NaN	NaN	NaN	NaN	NaN	NaN	NaN	NaN	NaN	NaN
C1orf122	NaN	NaN	NaN	NaN	NaN	NaN	NaN	NaN	NaN	NaN	NaN	NaN	NaN	NaN	NaN	NaN	NaN	NaN	NaN	NaN	NaN	NaN	NaN	NaN	NaN	NaN	NaN	NaN	NaN	NaN	NaN	NaN	NaN	NaN	NaN	NaN	NaN	NaN	NaN	NaN	NaN	NaN	NaN	NaN	NaN	NaN	NaN	NaN	NaN
C1orf174	NaN	NaN	NaN	NaN	NaN	NaN	NaN	NaN	NaN	NaN	NaN	NaN	NaN	NaN	NaN	NaN	NaN	NaN	NaN	NaN	NaN	NaN	NaN	NaN	NaN	NaN	NaN	NaN	NaN	NaN	NaN	NaN	NaN	NaN	NaN	NaN	NaN	NaN	NaN	NaN	NaN	NaN	NaN	NaN	NaN	NaN	NaN	NaN	NaN
C1orf198	22.4304	NaN	21.5272	26.0192	24.2781	24.5742	26.8535	23.0833	24.1923	23.7784	23.6834	25.1053	NaN	24.3671	22.8623	24.7958	22.5753	24.45	23.7148	22.1014	24.6951	22.5524	25.2574	25.2135	24.1986	25.2726	23.8144	24.306	25.8875	24.5072	25.6074	24.8362	25.187	26.5826	23.4228	24.3889	23.4203	23.182	NaN	22.3746	22.1717	23.2158	24.6433	23.6126	22.9403	22.2135	22.0726	22.6349	23.6902
C1orf50	NaN	NaN	NaN	NaN	NaN	NaN	NaN	NaN	NaN	NaN	NaN	NaN	NaN	NaN	NaN	NaN	NaN	NaN	NaN	NaN	NaN	22.4382	NaN	NaN	NaN	NaN	NaN	NaN	NaN	NaN	NaN	NaN	NaN	NaN	NaN	22.2792	22.383	22.0645	22.2089	NaN	NaN	NaN	NaN	NaN	NaN	NaN	NaN	NaN	NaN
C1QBP	26.4829	27.1546	27.0953	25.7311	26.9787	26.3892	25.8925	26.6587	26.3448	26.7217	26.8261	26.1765	27.4539	26.4201	26.29	26.795	26.6134	26.4119	26.7075	26.5615	26.2387	26.4897	27.257	26.5759	27.3844	25.9759	26.5641	26.3011	26.0409	26.4803	25.6673	25.5072	26.0306	26.0935	25.9969	26.3724	26.2375	26.1221	26.8916	26.4691	26.6164	27.1916	26.9142	26.2964	26.131	26.4345	26.4109	26.2662	26.4314
C1R	NaN	NaN	NaN	NaN	22.6573	NaN	NaN	NaN	NaN	NaN	NaN	NaN	NaN	NaN	NaN	NaN	NaN	NaN	NaN	NaN	NaN	NaN	20.2965	NaN	NaN	NaN	NaN	NaN	NaN	NaN	NaN	NaN	NaN	NaN	NaN	NaN	NaN	NaN	NaN	NaN	NaN	NaN	NaN	NaN	NaN	NaN	NaN	NaN	NaN
C1S	NaN	NaN	NaN	22.8416	24.1343	22.6135	NaN	NaN	NaN	NaN	NaN	NaN	NaN	NaN	NaN	NaN	NaN	NaN	NaN	NaN	NaN	NaN	NaN	NaN	NaN	NaN	NaN	NaN	NaN	NaN	NaN	NaN	NaN	NaN	NaN	NaN	NaN	NaN	NaN	NaN	NaN	NaN	NaN	NaN	NaN	NaN	NaN	NaN	NaN
C20orf27	24.1198	24.5402	24.4532	24.0497	NaN	NaN	24.1417	24.3102	24.1136	24.751	24.5588	23.6421	24.8605	NaN	24.139	24.7043	NaN	25.239	25.0187	24.7897	24.1497	24.9564	24.6346	24.4514	24.4898	NaN	NaN	24.551	24.0293	NaN	NaN	NaN	24.1691	NaN	NaN	24.4953	24.7488	25.0879	24.7385	24.5403	24.7604	24.8622	24.4724	24.8023	24.3267	24.6231	24.6978	24.5317	25.0385
C2orf16	24.5153	24.3526	24.4289	24.2982	24.277	24.7814	NaN	NaN	NaN	NaN	NaN	NaN	NaN	NaN	NaN	NaN	NaN	23.1663	23.6406	NaN	NaN	23.7108	NaN	NaN	23.8104	NaN	NaN	NaN	NaN	NaN	NaN	NaN	NaN	NaN	NaN	NaN	NaN	23.3385	NaN	23.6259	NaN	23.6375	23.8521	NaN	24.1049	23.7609	23.7458	24.0884	24.2687
C3orf38	NaN	NaN	NaN	NaN	NaN	NaN	NaN	NaN	NaN	NaN	NaN	NaN	NaN	NaN	NaN	NaN	NaN	NaN	NaN	NaN	NaN	NaN	NaN	NaN	NaN	NaN	NaN	NaN	NaN	NaN	NaN	NaN	NaN	NaN	NaN	NaN	NaN	NaN	NaN	NaN	NaN	NaN	NaN	NaN	NaN	NaN	NaN	NaN	NaN
C4B	NaN	NaN	NaN	NaN	NaN	NaN	NaN	NaN	NaN	NaN	NaN	NaN	NaN	NaN	NaN	NaN	NaN	NaN	NaN	NaN	NaN	NaN	NaN	NaN	NaN	NaN	NaN	NaN	NaN	NaN	NaN	NaN	NaN	NaN	NaN	NaN	NaN	NaN	NaN	NaN	NaN	NaN	NaN	NaN	NaN	NaN	NaN	NaN	NaN
C4orf3	NaN	NaN	NaN	NaN	NaN	NaN	NaN	NaN	NaN	NaN	NaN	NaN	NaN	NaN	NaN	NaN	NaN	NaN	NaN	NaN	NaN	NaN	NaN	NaN	NaN	NaN	NaN	NaN	NaN	NaN	NaN	NaN	NaN	NaN	NaN	NaN	NaN	NaN	NaN	NaN	NaN	NaN	NaN	NaN	NaN	NaN	NaN	NaN	NaN
C5orf22	NaN	22.8485	NaN	NaN	NaN	NaN	NaN	NaN	NaN	NaN	NaN	NaN	NaN	NaN	NaN	NaN	NaN	NaN	23.0922	NaN	NaN	23.3994	22.3966	NaN	NaN	NaN	NaN	NaN	NaN	NaN	NaN	NaN	NaN	NaN	NaN	NaN	NaN	NaN	NaN	NaN	23.3961	NaN	NaN	23.366	NaN	23.268	NaN	NaN	23.9603
C6orf120	NaN	NaN	NaN	NaN	NaN	NaN	NaN	NaN	23.4359	23.2349	NaN	22.4417	23.1211	NaN	23.0449	23.3105	23.2831	NaN	NaN	NaN	22.9227	23.5186	23.4987	23.6212	23.406	23.5554	23.529	23.2996	23.7441	23.2358	23.5062	22.9678	23.3839	23.3546	22.6982	NaN	NaN	23.5978	23.7546	23.8805	23.6838	23.2772	22.9852	23.6819	NaN	23.5531	NaN	NaN	NaN
C6orf89	NaN	NaN	NaN	NaN	NaN	NaN	NaN	NaN	NaN	NaN	NaN	NaN	NaN	NaN	NaN	NaN	NaN	NaN	NaN	NaN	NaN	NaN	NaN	NaN	NaN	NaN	NaN	NaN	NaN	NaN	NaN	NaN	NaN	NaN	NaN	NaN	NaN	NaN	NaN	NaN	NaN	NaN	NaN	NaN	NaN	NaN	NaN	NaN	NaN
C7	24.1281	23.8239	24.2065	25.0333	25.9416	24.7844	23.3105	24.7116	24.2213	24.9094	24.5954	24.3941	22.7622	23.423	23.5261	24.5357	25.0597	23.2957	23.5693	23.2035	24.5607	23.8556	24.2834	24.1968	23.6747	22.8036	22.7384	24.3428	22.2358	23.9402	24.9713	25.5065	24.0391	23.5484	23.9825	22.7161	23.6799	23.0381	24.0849	24.5604	23.8018	23.0508	24.0053	23.0807	24.1382	23.4493	23.7589	23.385	23.1395
C7orf50	NaN	NaN	NaN	NaN	NaN	NaN	22.5709	23.6628	22.8729	23.5175	NaN	22.5458	24.9671	23.2102	23.4543	24.1101	23.2342	23.092	NaN	NaN	NaN	NaN	23.4007	23.1788	23.5409	NaN	NaN	NaN	NaN	NaN	NaN	NaN	NaN	NaN	NaN	NaN	NaN	NaN	NaN	NaN	NaN	23.5205	23.3504	NaN	NaN	NaN	NaN	NaN	NaN
C8orf33	NaN	23.8761	23.8746	NaN	NaN	NaN	NaN	NaN	NaN	NaN	NaN	NaN	NaN	NaN	NaN	NaN	NaN	NaN	NaN	NaN	NaN	NaN	NaN	NaN	NaN	NaN	NaN	NaN	NaN	NaN	NaN	NaN	NaN	NaN	NaN	NaN	NaN	NaN	NaN	NaN	NaN	NaN	NaN	NaN	NaN	NaN	NaN	NaN	NaN
C8orf82	NaN	NaN	NaN	NaN	NaN	NaN	NaN	21.4737	NaN	21.4103	21.4226	21.5259	NaN	21.5861	21.419	21.4679	NaN	NaN	NaN	NaN	NaN	NaN	NaN	NaN	NaN	NaN	NaN	NaN	NaN	NaN	NaN	21.7057	NaN	NaN	21.0763	NaN	NaN	NaN	NaN	NaN	NaN	NaN	NaN	NaN	NaN	NaN	NaN	NaN	NaN
C9J2V2	NaN	NaN	NaN	NaN	NaN	NaN	NaN	NaN	NaN	NaN	NaN	NaN	NaN	NaN	NaN	NaN	NaN	NaN	NaN	NaN	NaN	NaN	NaN	NaN	NaN	NaN	NaN	NaN	NaN	NaN	NaN	NaN	NaN	NaN	NaN	NaN	NaN	NaN	NaN	NaN	NaN	NaN	NaN	NaN	NaN	NaN	NaN	NaN	NaN
C9JE79	NaN	NaN	NaN	NaN	NaN	NaN	NaN	NaN	NaN	NaN	NaN	NaN	NaN	NaN	NaN	NaN	NaN	NaN	NaN	NaN	NaN	NaN	NaN	NaN	NaN	NaN	NaN	NaN	NaN	NaN	NaN	NaN	NaN	NaN	NaN	NaN	NaN	NaN	NaN	NaN	NaN	NaN	NaN	NaN	NaN	NaN	NaN	NaN	NaN
C9JJK5	NaN	NaN	NaN	NaN	NaN	NaN	NaN	NaN	NaN	NaN	NaN	NaN	NaN	NaN	NaN	NaN	NaN	NaN	NaN	NaN	NaN	NaN	NaN	NaN	NaN	NaN	NaN	NaN	NaN	NaN	NaN	NaN	NaN	NaN	NaN	NaN	NaN	NaN	NaN	NaN	NaN	NaN	NaN	NaN	NaN	NaN	NaN	21.7986	NaN
C9orf64	23.2052	23.2495	22.8889	22.8613	23.3456	23.168	23.0631	23.1158	23.1039	23.7537	23.296	22.741	23.2031	22.6852	NaN	23.5471	24.1503	23.5728	23.6119	23.5644	23.1283	23.0537	NaN	23.2317	23.2598	22.8503	23.46	23.4095	NaN	NaN	23.8516	23.1149	23.629	23.4477	22.658	22.2098	22.8478	23.6674	23.1438	22.9081	23.7082	23.4129	22.8413	23.2058	23.8033	23.4721	23.2167	NaN	23.3807
C9orf78	NaN	NaN	NaN	NaN	NaN	NaN	NaN	NaN	NaN	NaN	NaN	NaN	NaN	NaN	NaN	NaN	NaN	NaN	NaN	NaN	NaN	NaN	NaN	NaN	NaN	NaN	NaN	NaN	NaN	NaN	NaN	NaN	NaN	NaN	NaN	NaN	NaN	NaN	NaN	NaN	NaN	NaN	NaN	NaN	NaN	NaN	NaN	NaN	NaN
CAB39	23.0043	23.074	22.7354	23.2114	22.7273	23.1432	23.3778	23.4746	23.4362	23.7275	23.27	23.909	23.9283	23.9764	23.902	23.2334	23.4978	23.0829	23.3909	23.3508	23.2736	23.492	23.3207	23.139	23.4452	23.6981	23.941	23.7157	23.895	23.824	23.2898	23.7539	24.0788	23.7628	23.8268	23.4828	23.3926	23.4225	23.5123	23.1945	23.2478	23.0713	23.218	23.5818	23.3005	23.3731	23.1816	23.1329	23.0335
CACHD1	NaN	NaN	NaN	NaN	NaN	NaN	NaN	NaN	NaN	NaN	NaN	NaN	NaN	NaN	NaN	NaN	NaN	NaN	NaN	NaN	NaN	NaN	NaN	NaN	NaN	NaN	NaN	NaN	NaN	NaN	NaN	NaN	NaN	NaN	NaN	NaN	NaN	NaN	NaN	NaN	NaN	NaN	NaN	NaN	NaN	NaN	NaN	NaN	NaN
CACNA2D1	23.8455	23.7284	23.9554	24.5831	25.5519	24.566	24.5231	23.9658	23.9776	23.4486	23.8101	24.2439	23.4086	24.0605	23.9016	23.4051	23.5711	24.2037	24.0573	23.4994	24.9641	23.8493	23.8592	24.3238	23.8367	24.3946	24.1696	24.0487	24.0391	24.0868	24.3249	24.2179	24.3348	24.3956	23.5361	24.4468	23.796	24.008	23.7644	24.3202	23.7773	23.9577	24.2426	23.7487	23.5561	23.7389	23.6042	23.4713	24.0909
CACTIN	NaN	NaN	NaN	NaN	NaN	NaN	NaN	NaN	NaN	NaN	NaN	NaN	NaN	NaN	NaN	NaN	NaN	NaN	NaN	NaN	NaN	NaN	NaN	NaN	NaN	NaN	NaN	NaN	NaN	NaN	NaN	NaN	NaN	NaN	NaN	NaN	NaN	NaN	NaN	NaN	NaN	NaN	NaN	NaN	NaN	NaN	NaN	NaN	NaN
CACYBP	26.1221	26.6255	26.4609	25.5761	25.6035	25.8044	25.5043	25.5741	25.803	26.4544	26.3965	25.5182	26.7189	25.8467	26.135	25.9537	26.3054	26.5863	26.7158	26.4895	25.551	26.33	25.6967	25.9382	25.6189	25.6949	25.8391	25.7316	25.4076	25.3704	25.4905	25.0614	25.678	25.4329	25.9585	26.2394	26.2417	26.1556	26.3522	26.1859	26.3024	25.859	25.0508	26.1982	25.7831	26.33	26.0717	26.2782	26.4837
CAD	26.1971	26.4289	26.141	25.6629	26.0875	26.2537	25.9857	26.3981	25.9107	26.4333	26.2659	26.3509	26.8964	26.4143	26.5773	26.367	26.2779	26.3613	26.5744	26.4933	26.2348	26.5495	26.2163	26.0588	26.3726	26.0976	26.37	26.2564	25.493	25.8944	25.9096	25.9356	26.0292	25.8402	26.5894	26.4383	26.3298	26.1863	26.6181	26.24	26.3461	26.2162	26.0681	26.3067	26.0258	26.3224	26.1868	26.3603	26.3858
CADM1	23.8566	NaN	NaN	NaN	NaN	NaN	24.2126	NaN	NaN	22.6944	22.6775	NaN	NaN	22.2047	NaN	24.5115	NaN	NaN	NaN	NaN	NaN	NaN	24.2037	NaN	22.9896	NaN	NaN	NaN	21.7908	NaN	NaN	22.9248	NaN	NaN	NaN	NaN	22.7862	NaN	NaN	NaN	NaN	22.7146	22.9611	NaN	NaN	NaN	22.8462	22.866	NaN
CALB1	21.8804	24.9347	23.6936	NaN	NaN	NaN	24.6932	23.2738	22.734	23.3888	NaN	NaN	NaN	21.5444	23.3332	21.809	22.861	NaN	NaN	22.0071	NaN	21.379	21.2274	21.0712	21.0636	NaN	NaN	24.3388	NaN	NaN	21.785	23.944	NaN	20.8575	23.7282	NaN	21.6553	22.9535	21.1822	24.1179	21.9525	21.8077	NaN	21.6891	22.1254	23.6251	21.2798	21.3	NaN
CALCOCO1	NaN	NaN	NaN	NaN	NaN	NaN	NaN	NaN	NaN	NaN	NaN	22.5528	NaN	21.8398	21.8105	NaN	21.6861	22.0104	NaN	NaN	NaN	NaN	NaN	NaN	NaN	22.3155	NaN	NaN	22.0493	NaN	NaN	NaN	NaN	NaN	NaN	NaN	NaN	NaN	NaN	NaN	NaN	NaN	NaN	NaN	NaN	NaN	NaN	NaN	NaN
CALCOCO2	22.7107	22.9294	22.8843	22.93	22.7286	23.2853	NaN	NaN	NaN	NaN	NaN	NaN	NaN	NaN	NaN	NaN	NaN	NaN	NaN	22.4539	22.3278	22.557	NaN	NaN	22.5964	NaN	NaN	NaN	NaN	NaN	NaN	NaN	NaN	NaN	22.8789	22.4533	22.1103	NaN	22.7381	23.3024	23.2664	NaN	NaN	22.5765	NaN	NaN	NaN	NaN	22.9551
CALD1	28.9716	28.6909	28.6973	31.0159	29.916	30.2413	30.566	28.4443	29.4802	28.604	29.6624	28.8787	28.2052	28.9198	28.5179	29.5763	29.1282	29.9746	30.2446	29.8818	31.5215	29.6751	29.9011	30.0619	29.1367	30.9729	29.1783	29.9354	30.4127	30.346	31.3701	30.8629	29.9615	30.8047	29.7363	30.6518	30.3006	30.4445	28.9031	29.4293	29.0846	29.3451	29.9252	30.2506	29.567	29.5463	29.631	30.1476	29.5058
CALD1.1	NaN	NaN	NaN	25.5416	NaN	NaN	NaN	NaN	NaN	NaN	NaN	NaN	NaN	NaN	NaN	NaN	NaN	NaN	NaN	NaN	NaN	NaN	NaN	NaN	NaN	NaN	NaN	NaN	NaN	NaN	NaN	NaN	NaN	NaN	NaN	NaN	NaN	NaN	NaN	NaN	NaN	NaN	NaN	NaN	NaN	NaN	NaN	NaN	NaN
CALD1.2	25.2425	23.6791	24.295	23.747	25.5385	23.8128	NaN	NaN	NaN	NaN	NaN	NaN	NaN	NaN	NaN	NaN	NaN	NaN	NaN	NaN	NaN	NaN	NaN	NaN	NaN	NaN	NaN	NaN	NaN	NaN	NaN	NaN	NaN	NaN	NaN	NaN	NaN	23.0454	NaN	24.4149	NaN	NaN	NaN	NaN	NaN	NaN	23.7021	23.7861	24.3613
CALHM2	NaN	NaN	NaN	NaN	NaN	NaN	NaN	NaN	NaN	NaN	NaN	NaN	NaN	NaN	NaN	NaN	NaN	NaN	NaN	NaN	NaN	NaN	NaN	NaN	NaN	NaN	NaN	NaN	NaN	NaN	NaN	NaN	NaN	NaN	NaN	NaN	NaN	NaN	NaN	NaN	NaN	NaN	NaN	NaN	NaN	NaN	NaN	NaN	NaN
CALHM5	NaN	NaN	NaN	NaN	NaN	NaN	NaN	NaN	22.3616	NaN	22.4076	22.2914	NaN	NaN	NaN	NaN	21.985	NaN	NaN	NaN	22.8493	NaN	22.3218	22.6525	21.7902	NaN	NaN	NaN	NaN	NaN	NaN	22.1838	22.9009	23.5032	NaN	NaN	NaN	NaN	NaN	NaN	NaN	22.676	NaN	NaN	NaN	NaN	NaN	21.691	NaN
CALM1	29.7559	29.9204	29.6836	30.4326	29.788	29.9103	30.1645	29.4381	28.9001	29.8182	29.8499	29.6603	29.7259	30.0547	29.7279	29.9249	29.7105	30.0377	29.5656	29.7979	29.9578	29.9713	30.0672	29.9025	29.8021	30.3739	30.0935	30.0291	30.4313	30.1453	30.2786	30.0428	30.169	30.266	29.5464	30.0129	29.9532	29.7199	29.952	30.1296	30.1042	30.3596	30.2006	30.0413	30.1695	29.9764	30.018	29.8989	29.9201
CALML3	NaN	NaN	NaN	NaN	NaN	NaN	NaN	NaN	NaN	NaN	NaN	NaN	NaN	NaN	NaN	NaN	NaN	NaN	NaN	NaN	NaN	NaN	NaN	NaN	NaN	NaN	NaN	NaN	NaN	NaN	NaN	NaN	NaN	NaN	NaN	NaN	NaN	NaN	NaN	NaN	NaN	NaN	NaN	NaN	NaN	NaN	NaN	NaN	NaN
CALML5	NaN	NaN	25.5497	NaN	NaN	NaN	NaN	NaN	NaN	NaN	NaN	NaN	NaN	NaN	NaN	NaN	NaN	NaN	NaN	NaN	NaN	NaN	NaN	NaN	NaN	NaN	NaN	NaN	NaN	NaN	NaN	NaN	NaN	NaN	NaN	NaN	NaN	NaN	NaN	NaN	NaN	NaN	NaN	NaN	NaN	NaN	NaN	NaN	NaN
CALR	30.4625	29.8246	30.0213	29.9396	30.0682	30.2103	30.2827	30.0899	30.2523	30.3637	30.2019	29.9018	30.146	30.1547	30.1494	30.444	30.328	30.4282	30.3962	30.3322	29.9924	30.322	30.2427	30.3953	30.8637	30.1617	30.3212	30.059	30.1442	30.0957	30.0633	30.0222	30.0101	30.1004	30.1653	30.4199	30.3182	30.377	29.9549	29.9328	29.9168	30.3274	30.3461	30.3988	30.0272	30.2404	30.0303	30.102	30.1724
CALU	29.3835	29.3237	29.2734	29.6297	28.9629	29.2272	29.5849	29.6827	29.9928	29.6271	29.6105	29.2469	28.9579	29.974	29.465	29.5707	29.7481	29.5199	29.4519	29.3033	29.5406	29.574	29.511	29.7065	29.4518	29.9716	29.7624	29.7602	30.2335	29.8576	30.0364	29.5667	29.8805	30.0297	29.934	29.493	29.615	29.6517	29.4937	29.8939	29.8008	29.1235	29.4767	29.3441	29.6481	29.409	29.2956	29.3573	29.5459
CALU.1	25.6903	24.9683	24.5172	26.2895	24.816	24.9969	NaN	26.0187	26.7917	25.9273	26.2278	25.307	25.5623	26.2474	26.1049	26.2008	26.1304	25.8599	25.4453	25.4373	26.1658	26.0126	25.2223	26.1514	26.1116	26.2703	26.4916	26.6231	27.3241	26.8565	26.0448	26.6216	26.4188	26.5496	26.5442	26.2824	26.5508	26.5066	26.0821	26.3108	25.9834	25.8262	26.0178	25.1436	26.2	25.903	26.1481	25.3675	NaN
CAMK1	23.2686	23.4973	23.2342	22.6906	23.4898	NaN	22.9102	NaN	22.9387	NaN	22.6327	22.2585	22.5718	22.8051	22.5404	22.5978	22.3967	22.1911	22.1772	22.3734	21.9223	NaN	22.6283	22.0974	22.1908	22.3483	22.6525	22.6441	23.1004	22.6278	22.5059	22.163	22.9099	22.7747	22.1366	22.3319	NaN	NaN	NaN	NaN	23.0491	NaN	22.0186	23.4317	23.2195	23.0054	23.1584	23.1784	22.2092
CAMK2D	25.9835	25.9486	26.035	26.5483	25.8195	25.9302	25.5964	25.9678	25.8403	25.6686	25.3543	26.1601	24.4531	26.1502	25.8938	26.0109	25.79	25.7692	25.5844	25.4609	25.8147	25.9857	25.6166	25.918	25.7589	26.2571	25.8442	25.8146	26.4592	26.0424	25.6675	26.2944	25.9257	26.0094	26.0737	26.2177	25.5144	25.3058	25.3354	25.8923	25.6032	25.6343	25.7732	25.8062	25.8348	25.7963	25.7319	25.7902	25.7183
CAMK2G	23.0474	23.0578	22.9214	23.5866	23.5122	23.6612	23.3889	22.8448	23.0074	23.3231	22.7699	23.0735	22.3829	23.3805	23.0605	22.7031	22.8337	22.9228	22.5301	23.0965	23.6291	22.9758	23.609	23.691	23.4756	23.4481	23.4224	23.214	23.7491	23.6118	23.3035	23.6904	23.2595	23.6713	22.983	23.6481	22.9206	23.2149	22.3939	23.2515	22.8159	23.3331	23.5701	23.2701	22.6651	22.6859	23.0782	23.3359	22.8878
CAMKK2	NaN	NaN	NaN	NaN	NaN	NaN	NaN	NaN	NaN	NaN	NaN	NaN	NaN	NaN	NaN	NaN	NaN	NaN	NaN	NaN	NaN	NaN	NaN	NaN	NaN	NaN	NaN	NaN	NaN	NaN	NaN	NaN	NaN	NaN	NaN	NaN	NaN	NaN	NaN	NaN	NaN	NaN	NaN	NaN	NaN	NaN	NaN	NaN	NaN
CAMLG	NaN	NaN	NaN	NaN	23.2152	NaN	NaN	NaN	NaN	NaN	NaN	NaN	NaN	NaN	NaN	NaN	NaN	NaN	NaN	NaN	NaN	NaN	NaN	NaN	NaN	NaN	NaN	NaN	NaN	NaN	NaN	NaN	NaN	NaN	NaN	22.9239	NaN	NaN	NaN	22.9744	NaN	NaN	NaN	22.5094	NaN	NaN	NaN	22.7592	NaN
CAMSAP2	NaN	NaN	NaN	NaN	NaN	NaN	22.193	NaN	21.8274	NaN	NaN	NaN	21.9303	NaN	NaN	NaN	NaN	NaN	NaN	NaN	NaN	NaN	NaN	NaN	NaN	22.1152	22.1593	NaN	NaN	22.0276	NaN	22.2936	NaN	NaN	22.1563	NaN	NaN	NaN	NaN	NaN	NaN	NaN	NaN	NaN	NaN	NaN	NaN	NaN	NaN
CAND1	26.7502	26.6802	26.7538	26.8525	27.1353	26.5506	26.9157	26.9134	26.9911	26.9358	26.9066	27.1716	26.6944	26.8969	26.8757	26.8796	26.954	27.069	27.1042	27.0084	27.0452	27.0434	26.9242	26.9444	26.6807	26.7917	26.7779	26.7529	26.6893	26.9125	27.0009	26.9724	26.8322	26.7941	26.7914	26.7534	27.0077	26.8107	26.9801	26.7607	26.8186	26.5842	26.7617	26.7442	26.9292	26.7925	26.8321	26.8968	26.6514
CANT1	NaN	NaN	NaN	NaN	NaN	NaN	23.3699	23.4992	23.4002	23.7124	23.5091	NaN	24.5752	23.3633	23.4345	NaN	23.4604	NaN	NaN	NaN	NaN	NaN	NaN	NaN	22.8567	NaN	23.2349	NaN	22.7798	NaN	24.6802	24.9519	23.1932	23.1668	23.5212	NaN	NaN	NaN	23.7718	NaN	NaN	NaN	NaN	NaN	NaN	23.0792	NaN	NaN	NaN
CANX	28.1836	27.9327	28.0626	27.6919	27.843	27.7622	28.4687	28.4308	28.7643	28.7793	28.803	28.6939	28.5136	28.1392	28.4421	28.4893	28.6806	28.577	28.6002	28.4067	28.3952	28.5611	28.6774	28.6033	28.9925	28.5614	28.4985	28.7105	28.4077	28.4039	28.3895	28.6091	28.5007	28.3625	28.2538	28.6519	28.4572	28.4981	28.443	28.5274	28.4787	28.5084	28.5875	28.2472	28.1563	28.2565	28.1024	28.2812	28.1695
CAP1	28.7951	28.9681	28.7703	29.0743	28.5454	29.0781	29.6523	29.0027	29.2081	29.1755	29.4664	29.0022	29.2042	28.9604	29.1019	29.125	29.425	29.0561	29.0747	29.0954	29.555	29.0279	28.9489	28.9763	28.8611	29.5181	28.9142	29.2727	29.536	29.2131	29.4496	29.4969	29.2328	29.3634	29.3319	29.0475	29.1618	29.1725	28.7301	28.9659	28.985	28.9019	28.6691	29.1855	29.114	29.0438	28.9614	29.0921	29.0515
CAP1.1	NaN	NaN	NaN	NaN	NaN	NaN	NaN	NaN	NaN	NaN	NaN	NaN	NaN	NaN	NaN	NaN	NaN	NaN	NaN	NaN	NaN	NaN	NaN	NaN	NaN	NaN	NaN	NaN	NaN	NaN	NaN	NaN	NaN	NaN	NaN	NaN	NaN	NaN	NaN	NaN	NaN	NaN	NaN	NaN	NaN	NaN	NaN	NaN	NaN
CAP2	24.5233	24.0129	23.7686	25.2127	24.6483	25.2494	25.0476	22.0377	23.9774	23.2741	23.7997	24.282	23.8205	23.8879	24.4731	24.2842	24.1944	24.3327	22.8114	24.5052	25.1879	23.1986	23.8458	24.3782	23.6336	26.2454	24.605	24.2676	25.3951	24.7552	25.3983	25.9651	25.0239	25.207	24.8531	24.7791	24.5272	24.1212	22.5741	23.7891	24.3895	24.0637	23.8744	23.9984	24.2069	24.0848	23.728	24.1653	23.4551
CAPG	26.896	26.5836	27.5813	28.8921	27.5478	27.5288	26.5587	27.535	27.239	27.2838	26.8191	26.3446	26.3677	27.2341	27.1536	26.5238	26.6883	26.6415	26.2275	26.0118	24.8775	26.3352	26.2476	27.0504	27.1044	27.5165	27.6373	27.1264	28.7147	27.4696	26.5802	25.8325	27.9765	27.5955	27.5163	25.986	26.8288	26.1236	25.7678	26.9709	27.3702	27.1061	26.1024	26.4168	27.4383	26.6671	26.5926	26.6178	27.0674
CAPN1	25.927	25.5767	25.5244	26.4632	26.3014	26.2569	26.4785	25.8859	26.0535	26.2519	26.1476	26.1562	25.6563	26.2532	25.7874	25.735	26.2092	26.172	25.9899	25.9525	26.0758	25.9958	25.8235	26.3761	26.0721	26.3401	26.107	25.6535	26.3303	25.7397	25.6752	26.008	25.8548	25.8507	25.4764	25.9314	25.9844	26.0315	25.6371	25.628	25.6798	26.0794	25.8839	25.9688	25.7642	25.8302	25.6882	25.7008	25.6928
CAPN2	28.1515	27.6411	27.8028	27.6747	27.7892	27.9209	27.8431	27.8705	27.9176	27.8875	27.793	27.598	27.9752	28.198	27.9162	27.8714	28.1661	27.6273	27.7136	27.8566	27.5611	27.9915	27.8497	27.6946	27.6826	28.4178	28.301	28.1759	28.4317	28.1282	28.2691	28.0099	27.9709	27.8279	27.974	27.791	27.8007	28.0649	27.7056	28.0551	27.8196	27.7965	27.7552	27.7018	27.5762	27.7388	28.0718	27.8946	27.7895
CAPN5	22.4595	23.6096	23.1722	23.6502	22.8034	22.7908	NaN	NaN	NaN	NaN	NaN	NaN	NaN	NaN	NaN	NaN	NaN	22.0789	22.0786	22.2974	21.8826	22.6921	22.5393	22.8792	23.3306	NaN	NaN	NaN	NaN	NaN	NaN	NaN	NaN	NaN	NaN	22.9424	22.2095	22.3287	22.3702	22.9703	22.7108	23.2578	22.4944	23.1087	22.7019	22.7396	22.9435	22.9594	22.5258
CAPN7	NaN	NaN	NaN	NaN	NaN	NaN	NaN	NaN	NaN	NaN	NaN	NaN	NaN	NaN	NaN	NaN	NaN	NaN	NaN	NaN	NaN	NaN	NaN	NaN	NaN	NaN	NaN	NaN	NaN	NaN	NaN	NaN	NaN	NaN	NaN	21.8011	NaN	NaN	22.0275	21.8919	21.832	NaN	NaN	NaN	21.7532	NaN	NaN	NaN	NaN
CAPNS1	29.0012	28.6097	28.8505	28.926	28.9345	29.0724	29.1519	28.6998	28.7185	28.7389	28.4936	29.1579	28.6049	29.3308	29.0784	28.6078	28.8882	28.8059	28.7527	28.7412	28.598	28.9939	28.5786	28.3462	28.433	29.1878	29.28	28.935	29.3453	29.1709	29.2978	29.4283	29.1012	28.8206	29.599	28.9039	28.7593	28.8574	28.6384	28.8943	28.8806	28.6562	28.6441	28.8093	28.6495	28.8438	28.8257	28.7707	28.7197
CAPRIN1	25.8246	26.2567	26.0372	25.6592	24.9162	25.3543	25.8991	25.7843	25.9874	25.9776	25.941	25.5785	26.9623	25.9035	25.8906	26.1596	25.9823	26.1098	26.0295	25.931	25.8272	25.8495	25.5653	25.5357	26.0004	26.2344	26.0747	26.3159	25.8524	25.5075	25.8591	25.6218	26.0452	25.7174	26.7466	26.3273	26.2603	26.1238	25.8837	26.2228	26.028	26.2956	25.6741	26.1043	25.6454	26.1516	25.9852	25.9205	26.5249
CAPS	NaN	22.6142	22.2437	22.6085	NaN	NaN	NaN	NaN	NaN	NaN	NaN	NaN	NaN	NaN	NaN	NaN	NaN	NaN	NaN	NaN	NaN	NaN	NaN	NaN	NaN	NaN	NaN	NaN	NaN	NaN	NaN	NaN	NaN	NaN	NaN	NaN	NaN	NaN	NaN	NaN	NaN	23.0276	NaN	NaN	NaN	NaN	NaN	NaN	NaN
CAPZA1	27.4207	27.6337	27.4026	27.7319	27.4503	27.5422	27.8738	27.7545	27.9058	27.7197	27.9705	27.6484	27.7711	27.9427	27.7059	27.914	27.9863	28.1152	28.0134	27.9348	27.9886	27.9639	27.6536	27.67	27.7645	28.2793	28.0313	27.946	28.1309	27.9837	27.9545	27.7731	27.9296	27.8948	27.736	27.7331	27.9265	28.0121	27.8213	27.9091	28.0075	27.7018	27.6341	27.8523	27.9543	27.766	27.8017	27.6322	27.758
CAPZA2	25.6471	26.0413	25.6454	26.1809	26.031	26.1685	26.1549	25.971	26.1526	26.0746	25.9509	26.0601	25.7877	26.2675	25.7511	26.0049	25.9037	26.1579	26.1556	26.2721	26.415	26.307	26.2796	26.3234	26.0027	26.0493	26.0067	26.0529	26.5639	26.523	26.145	26.1948	26.3199	26.2803	26.0011	26.3149	26.0714	25.9724	26.1021	26.0778	26.0056	26.1841	26.2567	26.0805	26.4919	26.1894	26.3023	25.9892	25.8935
CAPZB	27.4016	27.4264	27.3725	27.7908	27.5135	27.5597	27.9382	27.9387	27.921	28.0216	28.0566	27.8044	27.8402	27.9335	27.7207	27.8413	27.9578	27.6315	27.5388	27.5565	27.7427	27.5371	27.9591	28.0111	27.7819	27.9486	27.6841	27.7458	27.9837	27.767	27.8318	27.5569	27.673	27.5459	27.6077	27.5118	27.6128	27.7262	27.4359	27.7062	27.6174	28.061	27.958	27.4751	27.4689	27.3171	27.4015	27.4882	27.257
CARD16	NaN	NaN	21.3482	NaN	23.3045	NaN	21.3143	NaN	NaN	NaN	19.8668	23.7827	20.9881	21.6152	22.9677	NaN	20.6885	NaN	NaN	NaN	NaN	NaN	NaN	NaN	21.593	NaN	NaN	NaN	NaN	NaN	NaN	NaN	NaN	NaN	20.8678	NaN	NaN	NaN	NaN	NaN	NaN	NaN	NaN	NaN	NaN	NaN	NaN	NaN	NaN
CARD19	NaN	NaN	NaN	NaN	NaN	NaN	NaN	NaN	NaN	NaN	NaN	NaN	NaN	NaN	NaN	NaN	NaN	NaN	NaN	NaN	NaN	NaN	NaN	NaN	NaN	NaN	NaN	NaN	NaN	NaN	NaN	NaN	NaN	NaN	NaN	NaN	NaN	NaN	NaN	NaN	NaN	NaN	NaN	NaN	NaN	NaN	NaN	NaN	NaN
CARHSP1	27.0367	26.5384	26.7374	26.9284	27.0261	26.8984	27.0108	27.2232	27.2012	27.2631	26.8066	27.055	26.8553	27.0486	26.7706	26.9342	27.2904	26.9768	27.3449	26.7922	25.8276	27.2744	27.0705	26.7549	26.7946	27.4668	26.8137	27.1007	26.9038	27.191	27.3929	26.4499	27.0846	27.0623	27.0739	27.2481	27.3711	26.8975	27.2307	26.4939	26.9095	26.7715	26.7718	26.8035	26.3943	26.9615	26.8171	26.6721	26.9578
CARM1	24.8508	24.8982	24.9259	24.8477	25.2114	25.1462	24.6769	25.027	25.0234	25.1075	25.1257	24.6291	25.0972	25.1478	24.9263	25.0778	25.1149	25.1749	25.1502	24.837	24.7927	25.1649	24.9338	24.7769	24.8312	25.0412	25.2118	24.8312	25.0691	24.8953	24.9235	24.4174	24.8477	24.782	24.7848	25.1244	24.9513	24.939	24.8706	25.0566	24.8078	24.8107	24.8012	24.8611	24.8516	24.8458	24.835	24.856	24.9125
CARMIL2	NaN	NaN	22.4711	NaN	NaN	NaN	NaN	NaN	NaN	NaN	NaN	NaN	NaN	NaN	NaN	NaN	NaN	NaN	NaN	NaN	NaN	NaN	NaN	NaN	NaN	NaN	NaN	NaN	NaN	NaN	NaN	NaN	NaN	NaN	NaN	NaN	NaN	NaN	NaN	NaN	NaN	NaN	NaN	NaN	NaN	NaN	NaN	NaN	22.1268
CARS1	27.0205	26.5046	26.6675	26.3795	26.5381	26.3512	27.0909	27.206	27.1999	27.1803	27.0503	27.1396	26.8997	26.9771	27.2107	26.9956	27.0359	26.9691	26.9513	27.2023	27.1544	27.247	27.0864	27.1618	26.8824	26.519	26.7821	26.8955	26.6701	27.1625	27.2765	27.1799	27.0817	27.1881	26.7075	27.0278	26.958	27.105	27.1648	27.3304	27.2925	26.7769	26.9889	26.8954	27.306	27.194	27.3811	27.23	26.8173
CARS2	23.6648	23.8484	24.2947	NaN	NaN	NaN	22.8471	23.8096	23.2529	23.4405	23.4871	NaN	23.6638	23.7667	23.658	23.6043	NaN	NaN	NaN	24.2991	23.392	22.9797	23.5867	23.005	22.9244	23.1879	23.2856	23.6486	NaN	24.1228	23.4666	23.7451	23.3612	23.3685	23.4599	24.1828	23.5865	NaN	23.4796	23.2943	23.7676	23.3026	23.0262	23.0843	NaN	NaN	NaN	23.3337	NaN
CASK	23.1782	22.9031	22.6263	22.9308	24.2428	23.5663	23.8658	23.2988	22.9575	22.9308	22.5481	24.0634	22.1506	24.0801	24.0974	22.2437	22.2259	22.7739	22.9676	22.8684	21.8378	22.7535	23.0838	22.9292	22.7537	22.866	23.539	22.8888	22.1727	22.7617	23.0732	23.2768	22.8391	22.5761	23.2869	22.5801	22.9495	22.6917	23.1594	22.5173	22.5121	22.3586	22.7698	22.6272	23.0484	22.5515	23.0263	22.7706	22.5038
CASP12	22.9021	22.7166	23.1852	23.3091	22.6614	22.794	22.6362	23.065	23.2109	22.9181	NaN	23.8176	23.3709	23.2317	23.1264	22.8742	22.7154	NaN	NaN	22.9308	22.9965	NaN	NaN	NaN	22.1501	23.0307	22.6265	22.0002	22.8612	22.515	22.4221	NaN	NaN	NaN	22.6818	NaN	NaN	22.8683	23.5303	23.0579	22.9548	NaN	NaN	22.8271	22.9546	23.1229	NaN	NaN	22.6915
CASP14	NaN	NaN	NaN	NaN	NaN	NaN	NaN	NaN	NaN	NaN	NaN	NaN	NaN	NaN	NaN	NaN	NaN	NaN	NaN	NaN	NaN	NaN	NaN	NaN	NaN	NaN	NaN	NaN	NaN	NaN	NaN	NaN	NaN	NaN	NaN	NaN	NaN	NaN	NaN	NaN	NaN	NaN	NaN	NaN	NaN	NaN	NaN	NaN	NaN
CASP2	NaN	NaN	NaN	NaN	NaN	NaN	NaN	NaN	NaN	NaN	NaN	NaN	NaN	NaN	NaN	NaN	NaN	NaN	NaN	NaN	NaN	NaN	NaN	NaN	NaN	NaN	NaN	NaN	NaN	NaN	NaN	NaN	NaN	NaN	NaN	NaN	NaN	NaN	NaN	NaN	NaN	NaN	NaN	NaN	NaN	NaN	NaN	NaN	NaN
CASP3	23.3266	23.2506	23.8509	22.8632	23.4908	23.0257	23.7344	23.9383	24.2062	24.3393	23.9252	24.0392	24.305	23.7601	23.3081	24.0516	24.2489	23.5059	23.4044	23.757	23.9716	23.8179	23.9305	23.9982	23.5755	24.02	23.8676	24.4355	24.0931	24.1038	23.9472	23.4531	23.9013	24.0292	23.6523	23.2536	23.8043	23.7037	23.8946	23.6919	23.6378	23.4499	23.9055	23.5367	23.6547	23.6821	23.7929	23.8259	23.9506
CASP6	NaN	NaN	NaN	NaN	NaN	NaN	NaN	NaN	NaN	NaN	NaN	NaN	NaN	NaN	NaN	NaN	NaN	NaN	NaN	NaN	NaN	NaN	NaN	NaN	NaN	NaN	NaN	NaN	NaN	NaN	NaN	NaN	NaN	NaN	NaN	NaN	NaN	NaN	NaN	NaN	NaN	NaN	NaN	NaN	NaN	NaN	NaN	NaN	NaN
CASP7	22.1815	22.062	22.263	NaN	22.5326	22.5334	NaN	21.9084	21.9241	22.3828	22.1113	22.4827	22.3573	NaN	NaN	22.1548	22.5418	NaN	NaN	22.0739	22.3404	22.116	NaN	NaN	21.9154	NaN	22.0807	NaN	NaN	22.3945	NaN	NaN	21.8	21.4422	NaN	21.9633	22.2138	22.3431	22.104	22.2306	21.8139	NaN	22.2092	21.908	22.0892	22.4403	22.4404	22.1997	22.0685
CASP7.1	NaN	NaN	NaN	NaN	NaN	NaN	NaN	27.2157	NaN	27.4886	NaN	27.505	NaN	NaN	NaN	NaN	27.0098	NaN	NaN	NaN	NaN	NaN	NaN	NaN	NaN	NaN	NaN	26.9416	NaN	NaN	NaN	26.4173	NaN	NaN	NaN	NaN	NaN	NaN	NaN	NaN	NaN	NaN	27.8377	NaN	NaN	NaN	NaN	NaN	NaN
CASP8	NaN	21.8953	22.2336	NaN	NaN	NaN	NaN	NaN	NaN	21.9915	NaN	21.6461	NaN	NaN	NaN	NaN	21.9767	NaN	NaN	NaN	21.5953	NaN	NaN	NaN	NaN	NaN	NaN	NaN	NaN	NaN	NaN	NaN	NaN	NaN	NaN	NaN	21.387	NaN	21.5411	21.587	21.8438	NaN	NaN	NaN	NaN	NaN	NaN	NaN	NaN
CASP9	NaN	NaN	NaN	NaN	NaN	NaN	NaN	NaN	NaN	NaN	NaN	NaN	NaN	NaN	NaN	NaN	NaN	NaN	NaN	NaN	NaN	NaN	NaN	NaN	NaN	NaN	NaN	NaN	NaN	NaN	NaN	NaN	NaN	NaN	NaN	NaN	NaN	NaN	NaN	NaN	NaN	NaN	NaN	NaN	NaN	NaN	NaN	NaN	NaN
CAST	24.9432	NaN	24.6907	NaN	25.0918	NaN	NaN	NaN	NaN	NaN	NaN	NaN	NaN	NaN	NaN	NaN	NaN	NaN	NaN	23.5533	NaN	NaN	NaN	NaN	NaN	23.6603	NaN	23.7491	24.7491	NaN	NaN	NaN	NaN	24.0834	24.1605	23.7042	NaN	23.3491	23.7447	NaN	NaN	NaN	NaN	NaN	24.3547	23.8441	NaN	24.6065	23.9451
CAST.1	26.4959	26.6479	26.3778	27.0406	26.5129	26.7748	26.4952	26.3424	26.4415	26.3208	26.1899	26.7357	26.1419	26.6942	26.4023	26.2243	26.5108	26.3057	26.1829	26.2526	26.1647	26.3701	26.4338	26.5282	26.4415	26.6435	26.5166	26.418	27.0703	27.0789	26.6713	26.5636	26.8647	26.8909	26.5124	26.3613	26.5658	26.3111	26.1752	26.5656	26.6422	26.6353	26.4397	26.22	26.3744	26.2103	26.3732	26.4443	26.3484
CASTOR1	NaN	NaN	NaN	NaN	NaN	NaN	NaN	NaN	NaN	NaN	NaN	NaN	NaN	NaN	NaN	NaN	NaN	NaN	NaN	NaN	NaN	NaN	NaN	NaN	NaN	NaN	NaN	NaN	NaN	NaN	NaN	NaN	NaN	NaN	NaN	NaN	NaN	NaN	NaN	NaN	NaN	NaN	NaN	NaN	NaN	NaN	NaN	NaN	NaN
CAT	25.0347	25.2989	26.043	24.6899	26.0856	25.7488	26.1226	25.5385	25.721	25.435	25.0411	25.6447	25.262	25.6213	25.7735	25.1118	25.7811	25.5834	25.263	25.3774	24.816	25.6637	25.1476	25.4747	25.722	26.2599	25.2725	25.4051	26.2928	26.0345	25.8807	25.7375	25.7379	25.8559	25.5719	25.4332	25.643	25.3882	24.9806	25.936	25.7312	25.1727	25.546	25.6432	25.12	25.5806	25.3631	25.1885	25.9551
CAV1	28.8322	28.9819	29.0464	28.8065	29.1019	28.9096	27.8409	28.2493	28.232	28.1087	27.502	28.2992	28.0333	28.836	28.8916	28.2681	28.8331	28.988	28.1771	28.9768	29.2979	28.7579	28.3981	28.3341	28.7014	28.9583	28.5923	28.0258	28.6295	27.8774	27.5838	27.9669	28.0522	28.2208	27.6248	29.1075	28.81	29.2817	28.576	29.1119	28.6276	28.2238	28.4547	28.9793	28.1716	28.7094	28.8285	28.9441	28.8984
CAV2	NaN	NaN	NaN	25.3311	24.7311	23.0664	25.0809	25.1157	24.2364	25.1726	24.6649	24.6801	24.3813	24.6217	25.2485	24.8092	24.8208	24.9673	NaN	24.4765	24.8663	NaN	NaN	NaN	24.8494	24.8237	23.9385	23.9697	25.6824	24.2096	24.0544	24.9722	24.2162	24.4028	24.2191	NaN	NaN	24.4194	NaN	24.1238	24.0391	NaN	NaN	NaN	NaN	NaN	NaN	NaN	NaN
CAVIN1	29.2769	29.5994	29.4734	29.9306	30.1342	29.6352	29.3615	29.5172	29.6429	29.4298	29.0478	29.822	29.3155	29.8096	29.8459	29.366	29.4971	29.1863	28.7088	29.3437	29.8615	29.2667	28.9473	29.2377	29.5437	29.2314	29.2344	28.3603	29.3805	28.2255	28.1747	28.6938	28.4855	28.8978	28.0865	29.6071	29.5207	29.6285	29.2814	29.7226	29.377	29.2537	29.1897	29.4563	29.2857	29.3653	29.4072	29.5803	29.4129
CAVIN2	24.2788	24.8109	NaN	27.8694	22.1179	24.0434	26.9389	23.6356	25.275	23.1528	22.8421	25.8	21.8224	25.0077	24.2493	24.3649	22.497	25.0578	NaN	22.8759	NaN	22.2235	22.8488	25.1787	23.7979	24.6782	26.3994	24.2716	25.8593	25.1141	24.2374	25.5087	25.5985	26.3944	24.2156	24.5465	22.8196	23.8205	22.3617	NaN	23.4171	23.9749	23.0897	21.3319	26.8768	23.7756	23.874	NaN	NaN
CAVIN3	27.3169	27.3994	27.1948	27.5785	28.1867	27.4316	26.9403	27.3694	27.4091	27.303	26.9515	27.4293	26.9402	27.5387	27.7451	27.0585	27.8823	26.9401	26.2873	26.7414	27.4651	26.6428	26.3572	26.6877	26.9351	27.179	26.5759	26.0887	27.2613	25.9931	26.0601	26.5375	26.2322	26.7199	25.8746	27.4381	27.3184	27.1628	26.6326	27.1881	26.9837	26.4564	26.8642	27.1676	26.6777	26.7178	27.0543	27.0954	27.1018
CBFB	22.7989	22.9193	23.0395	22.7974	22.8384	22.6689	22.6827	23.4405	23.5471	23.4526	23.8472	22.2739	23.2763	23.0823	22.852	23.0421	23.1408	NaN	23.4448	22.9195	22.6775	22.8263	22.7385	21.8873	24.017	23.2801	23.6113	23.3586	23.6729	23.1042	23.0027	23.3247	23.406	23.1075	23.5685	22.37	23.0905	23.7792	23.0632	22.8249	22.873	23.3512	22.6708	22.7876	22.4681	23.1893	22.8105	22.9076	23.4262
CBL	22.6293	22.4981	22.1638	22.0541	NaN	22.0817	23.2153	22.9948	22.4574	22.2697	22.3539	22.9773	23.1977	22.9739	22.7198	NaN	22.2454	21.9921	22.7452	22.5487	22.8086	22.6679	22.9008	22.3625	22.344	23.1008	23.3258	22.6615	23.294	22.8674	22.9071	22.8318	NaN	22.9537	22.9823	22.8038	22.8848	22.7479	22.2645	22.6537	22.3386	22.9365	22.4624	22.8722	22.5587	22.2426	22.2821	22.7643	22.7831
CBLB	NaN	NaN	NaN	NaN	NaN	NaN	NaN	NaN	NaN	NaN	NaN	NaN	NaN	NaN	NaN	NaN	NaN	NaN	NaN	NaN	NaN	NaN	25.4709	NaN	NaN	NaN	NaN	NaN	NaN	NaN	NaN	NaN	NaN	NaN	NaN	NaN	NaN	NaN	NaN	NaN	NaN	25.4459	NaN	NaN	NaN	NaN	NaN	NaN	NaN
CBR1	26.7367	26.8918	26.8641	27.1918	27.5064	27.1906	27.0417	26.9475	26.831	26.2403	26.7081	27.0263	26.7	27.0125	26.8429	26.5015	26.8787	26.6053	26.4196	26.5594	27.0698	26.6542	26.6897	26.8014	26.5709	27.0199	26.979	27.0642	26.6803	27.1786	26.981	26.906	27.2381	27.2931	26.9059	25.9357	26.5774	26.765	26.6903	26.8622	26.8862	26.696	24.1185	26.3551	26.6726	26.6633	26.5007	26.5182	26.6301
CBR3	25.7037	25.8313	25.5203	24.9923	26.2294	25.9365	25.8852	25.3849	25.7925	26.0147	25.7345	25.8091	26.0948	25.69	25.6558	25.8426	25.8387	24.751	24.9482	25.4031	25.8427	25.3598	25.4603	25.4962	25.3597	26.4764	26.0549	26.0134	25.891	25.9043	26.2769	24.9121	26.3282	26.1266	25.3862	25.2093	25.3968	25.3085	25.2677	25.1949	25.5837	25.7125	24.8794	25.4012	25.3756	25.2122	25.4961	25.3972	25.1277
CBS	23.9977	22.9109	23.4179	23.245	20.7944	23.3198	23.8477	24.2119	23.9002	24.2068	25.1444	24.2371	23.6953	24.338	23.7752	24.9355	24.4153	24.564	24.7769	24.328	24.6049	24.0562	24.7166	24.5226	24.32	NaN	22.3505	23.318	21.273	23.9981	24.0545	22.6431	23.7437	24.1251	22.8109	23.9774	23.8013	23.6577	23.3511	24.043	24.0653	23.2708	24.8202	23.2981	24.3701	23.8393	24.3984	24.482	23.8745
CBX1	24.2058	24.574	24.4243	24.0749	24.2227	23.9882	24.8951	24.62	24.8873	24.5752	25.1663	24.0266	25.3028	24.7533	24.096	25.0672	24.2565	24.7636	24.9627	24.5673	24.1849	24.3608	25.1599	24.085	24.7069	25.0501	24.3972	24.9486	24.8246	24.3038	24.7752	24.0922	24.8819	24.6476	24.7726	24.6221	24.8053	24.4061	24.5172	24.968	24.8212	25.0534	25.0059	24.7481	24.374	24.6465	24.6382	24.5347	25.0499
CBX3	26.3858	26.5672	26.4264	25.557	26.32	25.9745	25.7576	26.2539	26.2356	25.7828	26.0979	25.6672	27.3624	25.9065	25.7967	26.3207	26.0506	25.2977	25.7827	26.2495	25.3062	25.834	25.668	25.1874	25.9407	26.0467	25.6892	26.4216	25.5427	25.5224	26.066	25.0177	26.0691	25.7301	26.3728	25.4277	25.8892	25.5089	26.1905	25.9373	26.162	25.9936	25.4866	26.3911	25.669	26.3008	26.4502	26.0477	26.5524
CBX5	24.7289	25.2736	24.9096	23.8571	24.5487	24.1691	23.8596	24.6081	24.3695	23.5432	24.0505	24.6173	25.8733	23.8803	24.5282	24.8696	24.2041	24.7385	24.7865	24.8902	23.935	24.6653	24.5574	24.1954	24.5819	24.0223	24.3363	24.7717	23.731	23.5484	24.233	23.8633	24.2099	23.2701	25.3574	24.0064	24.4715	24.3846	25.0809	24.8108	24.879	24.8269	24.3797	25.214	24.5616	24.8677	24.9395	24.6043	25.3128
CC2D1A	22.8658	22.7594	22.1644	22.5055	23.1961	23.0691	22.9286	22.792	23.4685	22.6201	22.3144	22.8369	22.8975	22.771	22.4341	23.5419	21.8737	22.7861	22.7224	22.7092	22.6934	22.644	23.525	23.2295	23.163	23.3117	23.3692	23.0366	23.0397	23.2973	23.5424	22.8914	23.4634	23.35	22.7767	22.724	22.9565	22.4882	22.5198	22.4918	22.6854	22.9484	23.2683	22.4102	22.6203	22.281	22.4087	22.3132	22.8863
CC2D1B	22.8585	22.9144	23.03	22.9457	23.2105	23.205	NaN	NaN	22.5263	NaN	NaN	NaN	22.4045	22.5096	NaN	NaN	NaN	NaN	NaN	22.212	NaN	22.075	NaN	NaN	22.5659	22.8136	22.5575	22.7668	23.2005	22.9846	22.6645	NaN	23.1104	22.9509	22.6379	NaN	NaN	22.7235	NaN	23.0784	NaN	NaN	NaN	NaN	NaN	NaN	NaN	NaN	NaN
CCAR1	23.7797	23.8939	23.917	23.3055	24.0194	23.6209	23.3215	23.7958	23.7721	23.5267	23.1856	23.4501	24.0602	23.4911	23.6272	23.5614	23.3927	23.4428	23.3015	23.7445	23.3647	23.5241	23.8509	23.4838	23.6131	23.5699	23.5898	23.9134	23.2676	23.7341	23.5291	22.7091	23.62	23.4659	23.5473	23.6611	23.6105	23.5001	23.368	23.4773	23.5419	23.6297	23.595	23.6328	23.6405	23.619	23.5984	23.7125	24.0422
CCAR2	25.2337	25.2787	25.2462	24.3821	25.0511	24.8321	24.5225	24.81	24.8284	24.8275	24.6349	24.8235	25.4331	24.8167	24.9456	24.9526	24.811	24.6563	24.8485	24.752	24.374	24.8774	24.6772	24.4977	24.9368	24.6526	24.8732	24.9639	24.4919	24.6882	24.6337	23.9554	24.886	24.7324	24.7796	24.7314	24.9094	24.6154	24.9884	24.8974	24.8486	24.9401	24.7021	25.0644	24.7618	25.1396	25.0494	25.0098	25.0592
CCBE1	22.318	NaN	NaN	NaN	NaN	22.0377	NaN	NaN	NaN	NaN	NaN	NaN	NaN	NaN	NaN	NaN	NaN	NaN	NaN	NaN	NaN	NaN	NaN	NaN	22.3413	NaN	NaN	NaN	NaN	NaN	NaN	NaN	NaN	NaN	NaN	22.093	22.2183	NaN	21.9988	22.3166	22.3798	23.396	23.2484	22.7622	22.0472	NaN	NaN	22.5129	22.066
CCDC115	NaN	NaN	NaN	NaN	NaN	NaN	NaN	NaN	NaN	NaN	NaN	NaN	23.101	23.2081	23.7303	NaN	NaN	NaN	NaN	NaN	NaN	NaN	NaN	NaN	NaN	24.2637	NaN	24.9622	NaN	NaN	NaN	24.5899	24.4609	24.0877	24.8374	NaN	NaN	NaN	NaN	NaN	NaN	NaN	NaN	NaN	NaN	NaN	NaN	NaN	NaN
CCDC12	22.4593	23.1882	22.7705	22.1113	22.6904	22.1172	NaN	NaN	NaN	NaN	NaN	NaN	23.1801	NaN	NaN	22.2164	22.6685	NaN	NaN	NaN	22.507	22.75	NaN	NaN	22.4875	NaN	NaN	NaN	NaN	NaN	NaN	NaN	NaN	NaN	NaN	22.0897	23.2129	22.532	22.8065	22.8516	23.0545	NaN	22.2216	NaN	22.6107	22.79	22.5249	22.5906	23.5812
CCDC124	24.3832	24.6805	24.4668	24.1856	24.0376	24.1369	24.4215	24.5176	24.4242	24.3882	24.4898	24.193	24.8054	24.4487	24.2965	24.8539	24.525	24.438	24.5791	24.4591	24.1241	24.6432	24.4695	24.2664	24.4887	24.6395	24.9421	25.0279	24.5301	24.5704	24.8675	24.6057	24.5434	24.6481	24.8457	24.6441	24.5306	24.4411	24.6715	24.7065	24.6018	24.1999	24.404	24.675	24.4427	24.5867	24.5582	24.5185	24.7703
CCDC134	NaN	NaN	NaN	NaN	NaN	NaN	NaN	NaN	NaN	NaN	NaN	NaN	NaN	NaN	NaN	NaN	NaN	NaN	NaN	NaN	NaN	NaN	NaN	NaN	NaN	NaN	NaN	NaN	NaN	NaN	NaN	NaN	NaN	NaN	NaN	NaN	NaN	NaN	NaN	NaN	NaN	NaN	NaN	NaN	NaN	NaN	NaN	NaN	NaN
CCDC137	NaN	NaN	NaN	NaN	NaN	NaN	NaN	NaN	NaN	NaN	NaN	NaN	NaN	NaN	NaN	NaN	NaN	NaN	NaN	NaN	NaN	NaN	NaN	NaN	NaN	NaN	NaN	NaN	NaN	NaN	NaN	NaN	NaN	NaN	NaN	NaN	NaN	NaN	NaN	22.2585	NaN	NaN	NaN	NaN	NaN	NaN	NaN	NaN	NaN
CCDC22	23.8286	23.7455	23.612	23.9301	24.1529	23.9947	23.2888	23.1789	23.6018	22.9606	23.27	23.4096	23.0879	23.5879	23.2544	23.1128	23.5212	23.5775	23.3728	23.7122	23.4143	23.5582	22.8401	23.5657	23.2548	23.624	23.3073	23.5552	23.95	23.2961	23.8039	23.7499	23.8001	23.3977	23.4305	23.534	23.5745	23.4679	23.6043	23.6751	23.6157	23.2912	23.0773	23.2278	23.6452	23.313	23.4339	23.5088	23.5134
CCDC25	22.4355	23.0336	22.5769	23.1509	23.5906	22.8775	NaN	22.6065	NaN	NaN	NaN	22.6354	22.8517	NaN	NaN	NaN	NaN	21.9895	NaN	21.6722	21.1221	22.1003	NaN	NaN	22.2873	22.8662	NaN	NaN	NaN	NaN	NaN	NaN	NaN	NaN	NaN	22.0418	22.0939	22.9705	22.81	21.9995	22.2708	NaN	NaN	21.8874	22.0602	21.8416	22.2392	22.4653	22.2797
CCDC43	NaN	NaN	NaN	NaN	NaN	NaN	22.4147	NaN	NaN	NaN	NaN	21.9272	NaN	NaN	22.4308	NaN	NaN	22.5457	22.0787	NaN	NaN	NaN	NaN	22.2339	22.4801	NaN	22.7722	NaN	22.0643	22.4491	NaN	22.6558	22.5679	22.5031	NaN	NaN	NaN	NaN	NaN	NaN	NaN	22.4342	NaN	NaN	NaN	NaN	NaN	NaN	22.2383
CCDC47	24.8465	24.9718	25.0434	24.7772	25.073	24.7784	25.2753	25.3708	25.4325	25.5541	25.4263	25.2135	25.6588	25.0417	25.3635	25.6531	25.6362	25.1907	25.1821	25.2911	25.0079	25.4292	25.4264	25.4039	25.4598	25.1885	24.9832	25.464	25.021	25.2418	25.2381	24.8776	25.1219	25.0807	25.1646	25.0972	25.5031	25.4856	25.5348	25.3098	25.3217	25.1741	25.2543	25.3673	25.5904	25.4237	25.3749	25.2197	25.0947
CCDC50	23.865	24.5756	24.535	24.3547	23.958	24.655	23.5931	23.6134	23.7215	24.2952	24.8968	22.9759	24.9145	23.5244	23.7163	24.8368	24.6441	24.5159	24.6375	23.5937	24.3335	23.5757	24.3481	24.2552	24.1737	23.9313	23.5305	24.4169	24.9345	24.4662	25.2212	24.2883	23.706	25.0668	23.7467	23.9849	23.9033	25.2024	24.0335	24.3101	24.3643	24.0932	24.5537	23.5281	23.463	23.4138	24.043	23.8422	23.9647
CCDC51	NaN	NaN	NaN	NaN	NaN	NaN	NaN	NaN	NaN	NaN	NaN	NaN	NaN	NaN	NaN	NaN	NaN	NaN	NaN	NaN	NaN	NaN	NaN	NaN	NaN	NaN	NaN	NaN	NaN	NaN	NaN	NaN	NaN	NaN	NaN	NaN	NaN	NaN	NaN	NaN	NaN	NaN	NaN	NaN	NaN	NaN	NaN	NaN	NaN
CCDC57	NaN	NaN	NaN	NaN	NaN	NaN	24.9134	NaN	NaN	NaN	22.5179	22.3595	NaN	22.5598	23.1938	NaN	22.7942	NaN	NaN	NaN	NaN	NaN	NaN	NaN	NaN	24.1514	23.1514	23.2666	22.6421	NaN	24.214	25.36	23.0958	NaN	25.5767	NaN	NaN	NaN	NaN	NaN	NaN	NaN	NaN	NaN	NaN	NaN	NaN	NaN	NaN
CCDC6	24.1839	23.9097	24.105	24.2835	23.8444	24.1507	24.1923	24.4298	24.4258	24.0382	24.1996	24.0456	23.9277	24.3112	24.1027	24.3793	23.9247	23.9974	24.1167	23.891	24.3182	24.0825	24.3332	23.9251	23.7349	24.2264	24.3114	24.2991	24.3054	24.256	24.4072	24.5258	24.1272	24.1227	24.6208	24.0195	23.939	23.8417	23.873	24.0401	23.767	24.091	24.0315	24.0418	24.0913	24.1211	23.9585	24.112	24.1037
CCDC8	NaN	NaN	NaN	NaN	NaN	NaN	NaN	NaN	NaN	NaN	NaN	NaN	NaN	NaN	NaN	NaN	NaN	NaN	NaN	NaN	NaN	NaN	NaN	NaN	NaN	NaN	NaN	NaN	NaN	NaN	NaN	NaN	NaN	NaN	NaN	NaN	NaN	NaN	NaN	NaN	NaN	NaN	NaN	NaN	NaN	NaN	NaN	NaN	NaN
CCDC80	22.1062	23.0182	22.4588	22.6034	22.7449	22.1903	22.0371	22.511	22.5353	22.4871	23.0267	NaN	NaN	22.1119	22.0183	22.8121	22.0949	22.3881	22.9425	22.4155	22.0851	22.4305	NaN	NaN	22.5403	NaN	22.4982	22.5334	NaN	NaN	22.1649	NaN	21.9861	NaN	22.6139	22.2228	22.1444	22.1849	21.7029	22.2798	22.1145	22.4115	22.1498	22.4861	22.0841	23.2758	22.5956	23.014	22.1675
CCDC86	NaN	NaN	23.541	NaN	NaN	NaN	NaN	NaN	NaN	NaN	NaN	22.3879	24.2145	NaN	NaN	22.8501	22.2951	NaN	NaN	22.916	NaN	NaN	NaN	NaN	22.9815	NaN	NaN	NaN	NaN	NaN	NaN	NaN	22.4403	NaN	NaN	NaN	23.0398	22.7599	22.6417	22.2288	22.722	NaN	NaN	NaN	NaN	22.7261	NaN	22.2625	NaN
CCDC88A	NaN	NaN	NaN	NaN	NaN	NaN	NaN	NaN	NaN	NaN	NaN	NaN	NaN	NaN	NaN	NaN	NaN	23.558	22.484	NaN	NaN	NaN	NaN	NaN	NaN	NaN	NaN	NaN	NaN	NaN	NaN	NaN	NaN	NaN	NaN	NaN	NaN	NaN	NaN	NaN	NaN	NaN	NaN	NaN	NaN	NaN	NaN	NaN	NaN
CCDC88C	NaN	NaN	NaN	NaN	NaN	NaN	NaN	NaN	NaN	NaN	NaN	NaN	NaN	NaN	NaN	NaN	NaN	NaN	NaN	NaN	NaN	NaN	NaN	NaN	NaN	NaN	NaN	NaN	NaN	NaN	NaN	NaN	NaN	NaN	NaN	NaN	NaN	NaN	NaN	NaN	NaN	NaN	NaN	NaN	NaN	NaN	NaN	NaN	NaN
CCDC9	NaN	22.2043	NaN	22.2742	NaN	22.6781	22.467	22.6745	22.7817	22.5797	22.5487	NaN	21.326	22.6377	22.4493	22.6292	22.8431	22.7835	22.7424	22.7497	22.9555	22.7605	22.8991	23.0715	22.8647	22.7374	22.4286	22.433	22.6333	22.9839	NaN	22.3192	22.6866	22.9541	NaN	22.567	22.7361	23.5466	22.2661	22.6221	22.3443	22.7405	22.9272	22.5294	22.6654	22.8001	NaN	22.3971	NaN
CCDC90B	23.0692	23.23	22.1098	22.8853	23.3281	23.1464	NaN	23.5905	NaN	NaN	NaN	NaN	NaN	23.5965	NaN	NaN	NaN	NaN	NaN	22.9653	23.0787	22.5107	NaN	NaN	21.945	NaN	23.6969	22.6222	22.4425	23.4759	23.6639	24.3217	22.9198	22.0919	23.9386	23.0404	22.5482	22.0136	23.0655	NaN	23.0123	NaN	NaN	23.5267	22.6674	22.7566	23.0611	23.5434	22.2345
CCDC92	NaN	22.7783	NaN	NaN	NaN	NaN	NaN	NaN	NaN	NaN	NaN	NaN	NaN	NaN	NaN	NaN	NaN	NaN	NaN	21.9468	22.2735	NaN	NaN	NaN	NaN	22.9096	NaN	NaN	NaN	NaN	NaN	NaN	NaN	NaN	22.8009	22.8493	22.1058	22.2364	21.6982	21.8562	21.62	NaN	NaN	23.3938	21.9594	22.0027	21.933	NaN	22.1007
CCDC93	23.0741	23.1475	23.3084	23.5374	23.8453	23.7061	23.391	23.6114	23.384	22.872	22.8102	22.9745	22.5912	23.506	22.9653	23.6905	22.9934	22.5982	22.7233	23.2254	22.922	22.7526	22.4536	22.6765	22.697	23.4751	23.5037	23.7031	23.669	23.9795	24.0448	23.5866	23.8628	23.8167	23.7602	23.1224	23.038	23.0191	23.388	23.0184	23.1288	22.9794	22.8311	22.9763	23.5234	23.3525	23.2274	23.1299	22.7704
CCDC97	NaN	NaN	NaN	NaN	NaN	NaN	NaN	NaN	NaN	NaN	NaN	NaN	NaN	NaN	NaN	NaN	NaN	NaN	NaN	NaN	NaN	NaN	NaN	NaN	NaN	NaN	NaN	NaN	NaN	NaN	NaN	NaN	NaN	NaN	NaN	NaN	NaN	NaN	NaN	NaN	NaN	NaN	NaN	NaN	NaN	NaN	NaN	NaN	NaN
CCDC9B	NaN	NaN	NaN	NaN	NaN	NaN	23.298	NaN	NaN	NaN	NaN	NaN	NaN	NaN	22.3358	NaN	NaN	NaN	NaN	NaN	22.5181	21.7945	NaN	22.8684	22.253	NaN	NaN	NaN	NaN	NaN	NaN	NaN	NaN	NaN	NaN	NaN	21.8435	21.8069	21.4349	NaN	NaN	NaN	22.0392	NaN	NaN	NaN	NaN	NaN	NaN
CCM2	NaN	NaN	NaN	NaN	NaN	NaN	NaN	NaN	NaN	NaN	21.8559	NaN	NaN	NaN	NaN	NaN	21.6763	NaN	NaN	NaN	NaN	NaN	NaN	NaN	NaN	NaN	NaN	NaN	NaN	NaN	NaN	NaN	NaN	NaN	NaN	NaN	NaN	NaN	NaN	NaN	NaN	NaN	NaN	NaN	NaN	NaN	NaN	NaN	NaN
CCN1	23.2601	22.8985	23.3063	22.7895	NaN	23.2201	24.1197	23.7966	23.7568	23.2283	23.8589	23.3489	22.6893	NaN	23.7743	23.3105	23.1745	23.2812	23.7058	22.5849	22.96	22.691	23.6757	23.5689	24.1598	24.1581	23.939	23.8548	24.1433	23.7559	24.3414	24.4331	24.1071	24.0943	23.6545	23.7677	23.073	22.7633	22.5644	22.4738	22.8866	23.438	23.312	22.9762	23.0198	23.2302	22.5558	23.4825	23.3625
CCN2	21.6719	22.0791	22.1499	24.4461	NaN	21.8869	23.9972	22.7844	23.9344	22.587	24.3196	22.9749	22.7708	21.4801	22.3936	23.8084	23.7961	24.5467	24.9268	21.9897	24.9159	22.2212	24.2301	23.421	24.0786	24.5019	22.7539	23.4362	23.6352	23.6208	24.5293	25.7499	23.6587	23.654	24.6043	23.8737	23.5824	22.541	21.6332	22.6147	21.8623	22.652	23.6631	23.0333	22.9444	22.4635	21.4774	22.5953	22.5558
CCNA2	NaN	NaN	NaN	NaN	NaN	NaN	NaN	NaN	NaN	NaN	NaN	NaN	NaN	NaN	NaN	NaN	NaN	NaN	NaN	NaN	NaN	NaN	NaN	NaN	NaN	NaN	NaN	NaN	NaN	NaN	NaN	NaN	NaN	NaN	NaN	NaN	NaN	NaN	NaN	NaN	NaN	NaN	NaN	NaN	NaN	NaN	NaN	NaN	NaN
CCNB1	NaN	NaN	NaN	NaN	NaN	NaN	NaN	22.1717	NaN	NaN	NaN	NaN	23.6203	NaN	NaN	NaN	NaN	NaN	NaN	22.5394	NaN	22.7308	NaN	NaN	NaN	NaN	NaN	NaN	NaN	NaN	NaN	NaN	NaN	NaN	22.589	NaN	22.7592	20.958	23.6458	23.6065	23.5062	22.3684	NaN	21.6827	NaN	NaN	NaN	NaN	23.2763
CCND1	NaN	NaN	NaN	NaN	NaN	NaN	NaN	NaN	21.7377	21.3834	21.4823	NaN	NaN	22.9774	22.0723	NaN	22.0403	NaN	NaN	NaN	23.0303	22.4083	NaN	NaN	NaN	23.474	23.3151	22.2868	23.0418	NaN	NaN	24.8208	22.2999	NaN	24.377	22.91	22.8504	23.2433	23.1999	23.6448	23.3206	23.4003	NaN	22.2527	NaN	NaN	NaN	NaN	NaN
CCNDBP1	NaN	NaN	NaN	NaN	NaN	NaN	21.3784	NaN	22.2302	NaN	NaN	NaN	21.3699	NaN	NaN	21.5173	21.2687	NaN	NaN	NaN	NaN	NaN	NaN	NaN	NaN	NaN	NaN	NaN	21.5073	NaN	21.2759	NaN	NaN	NaN	21.7107	NaN	NaN	NaN	NaN	NaN	NaN	NaN	NaN	NaN	NaN	NaN	NaN	NaN	NaN
CCNK	NaN	NaN	NaN	NaN	NaN	NaN	NaN	NaN	NaN	NaN	NaN	NaN	NaN	NaN	NaN	NaN	NaN	NaN	NaN	NaN	NaN	NaN	NaN	NaN	NaN	NaN	NaN	NaN	NaN	NaN	NaN	NaN	NaN	NaN	NaN	NaN	NaN	NaN	NaN	NaN	NaN	NaN	NaN	NaN	NaN	NaN	NaN	NaN	NaN
CCNY	22.9167	NaN	NaN	23.3469	NaN	22.8116	NaN	NaN	NaN	NaN	NaN	NaN	NaN	NaN	NaN	NaN	NaN	NaN	NaN	NaN	NaN	NaN	NaN	NaN	NaN	NaN	NaN	NaN	NaN	NaN	NaN	NaN	NaN	NaN	NaN	NaN	NaN	NaN	NaN	NaN	NaN	NaN	NaN	22.481	23.0297	NaN	NaN	NaN	22.0996
CCNYL1	NaN	NaN	NaN	NaN	NaN	NaN	NaN	NaN	NaN	NaN	NaN	NaN	NaN	NaN	NaN	NaN	NaN	NaN	NaN	NaN	NaN	NaN	NaN	NaN	NaN	NaN	NaN	NaN	NaN	NaN	NaN	NaN	NaN	NaN	NaN	NaN	NaN	NaN	NaN	NaN	NaN	NaN	NaN	NaN	NaN	NaN	NaN	NaN	NaN
CCPG1	NaN	NaN	NaN	NaN	NaN	NaN	NaN	NaN	NaN	NaN	NaN	NaN	NaN	NaN	NaN	NaN	NaN	NaN	NaN	NaN	NaN	NaN	NaN	NaN	NaN	NaN	NaN	NaN	NaN	NaN	NaN	NaN	NaN	NaN	NaN	NaN	NaN	NaN	NaN	NaN	NaN	NaN	NaN	NaN	NaN	NaN	NaN	NaN	NaN
CCS	24.5729	24.6086	24.2176	24.1116	24.6798	24.4712	24.0619	24.5341	23.5608	23.8217	24.1911	24.1722	23.8417	24.042	24.0656	23.8843	23.769	23.5043	23.3764	23.852	23.4984	23.9036	23.8234	24.1106	23.9336	24.7222	24.0044	24.2804	24.4225	24.4454	24.2086	23.7339	24.2868	24.3625	24.0495	23.9261	24.102	23.7617	23.5347	23.609	23.4375	23.7909	23.9704	24.0255	23.8826	24.1384	23.6415	23.9947	24.6913
CCT2	27.7652	27.89	27.7448	27.2427	27.3957	27.4564	27.8051	27.8022	27.6209	27.766	27.7179	27.6239	28.1669	27.562	27.7094	27.7871	27.5813	27.8186	27.9774	27.879	27.6104	27.9413	27.5391	27.298	27.7392	27.7527	27.6771	27.7325	27.4373	27.4786	27.6203	27.568	27.6204	27.5321	27.8303	27.9608	27.9021	27.858	27.9632	27.8754	27.8208	27.6362	27.5357	27.7605	27.5598	27.6019	27.5442	27.7012	27.8614
CCT3	28.0736	28.219	28.1798	27.5245	27.6477	27.7581	27.916	28.0176	27.8716	28.0052	28.0259	27.7325	28.4311	27.756	27.8483	28.1085	28.0365	28.1766	28.3557	28.279	28.0528	28.3196	27.9376	27.6704	27.9254	28.0409	27.9804	28.2156	27.9408	28.0021	28.0561	27.9122	28.0524	28.0157	27.9636	28.2976	28.2724	28.1417	28.2928	28.229	28.2245	27.9694	27.7722	28.1628	27.8974	27.9584	27.9125	28.1236	28.1659
CCT4	28.1792	28.2607	28.2539	27.3978	27.5083	27.7164	27.8526	27.8853	27.7998	27.9735	28.2787	27.9646	28.2867	27.8528	27.9125	28.015	28.1972	28.3347	28.5513	28.4102	28.1753	28.4192	27.9205	27.7777	27.7458	27.9901	27.9756	28.084	27.8028	27.8602	27.9622	28.0597	27.9204	27.7682	28.0799	28.1847	28.4085	28.3447	28.3376	28.2819	28.3499	27.9588	27.8383	28.2921	27.9964	28.1229	28.1029	28.2248	28.1528
CCT5	27.5248	27.5502	27.5004	26.9179	27.0854	27.2954	27.1273	27.2886	27.1249	27.3089	27.2737	27.1008	27.7008	27.1061	27.1364	27.2948	27.3975	27.5741	27.7361	27.7712	27.4175	27.7416	27.118	27.0681	27.2293	27.5655	27.3587	27.631	27.3443	27.3238	27.421	27.3694	27.423	27.293	27.553	27.6035	27.5936	27.5133	27.638	27.5234	27.5573	27.2989	27.0449	27.5401	27.2355	27.3317	27.1464	27.4581	27.5362
CCT6A	28.1278	28.2855	28.154	27.6207	27.7705	27.8745	27.5934	27.4367	27.1849	27.5614	27.2991	27.3069	27.8819	27.2239	27.5111	27.427	27.4435	27.9786	28.3452	28.3988	28.0162	28.3455	27.4409	27.4665	27.5549	27.824	27.6678	27.9292	27.498	27.7277	27.6999	27.8898	27.7812	27.7829	27.7743	28.2609	28.3499	28.0925	28.1769	28.2887	28.201	27.7159	27.494	28.1248	27.888	28.0264	27.8716	28.1677	28.3525
CCT6B	NaN	NaN	NaN	NaN	NaN	NaN	NaN	NaN	NaN	NaN	NaN	NaN	NaN	NaN	NaN	NaN	NaN	NaN	NaN	NaN	NaN	NaN	NaN	NaN	NaN	NaN	NaN	NaN	NaN	NaN	NaN	NaN	NaN	NaN	NaN	NaN	NaN	NaN	NaN	NaN	NaN	NaN	NaN	NaN	NaN	NaN	NaN	NaN	NaN
CCT7	27.6342	27.6766	27.5748	26.8238	27.0327	27.2691	27.1389	27.1851	27.0804	27.3534	27.4447	27.0375	27.708	27.127	27.0936	27.3207	27.447	28.001	28.1244	28.0779	27.6888	28.0207	27.6566	27.3758	27.457	27.389	27.2729	27.5217	27.1729	27.2039	27.325	27.4062	27.344	27.1562	27.38	27.8271	27.8714	27.7823	27.862	27.8112	27.7705	27.6675	27.5041	27.7377	27.5197	27.6523	27.6332	27.6552	27.6242
CCT8	27.155	27.4175	27.1521	26.7827	26.7439	26.8825	26.9785	27.2234	27.008	27.3068	27.3102	26.8997	27.5277	26.9846	27.1332	27.0876	27.1934	27.3721	27.4896	27.5266	27.1898	27.4732	27.1057	26.9978	27.0469	27.253	27.1785	27.3883	27.1323	26.996	27.3186	27.3167	27.1889	27.0223	27.3619	27.4726	27.439	27.4708	27.4121	27.4421	27.292	27.1309	26.9792	27.2073	27.0648	27.2394	27.166	27.2002	27.32
CCZ1	22.7065	NaN	NaN	NaN	22.9281	NaN	22.7606	NaN	22.6873	NaN	NaN	22.4983	NaN	22.5749	NaN	NaN	NaN	NaN	NaN	23.073	NaN	NaN	22.4843	22.5183	22.3675	23.2853	22.9729	23.447	NaN	22.9666	22.7723	23.2278	23.2833	23.6678	23.0796	NaN	NaN	NaN	NaN	NaN	NaN	NaN	NaN	NaN	NaN	NaN	NaN	NaN	NaN
CD109	24.9111	25.2936	24.9956	24.2119	23.7322	24.079	26.3212	25.3673	25.6385	26.1067	25.6304	24.6381	24.458	26.5446	26.6791	25.7899	25.959	25.4554	24.318	24.9053	24.2693	24.4118	25.5723	26.1691	25.822	22.4547	22.1302	21.3171	22.3089	22.6962	NaN	NaN	21.5723	22.6528	22.2527	24.8574	24.4501	24.8831	24.0411	24.6852	24.2099	25.6015	25.9641	25.455	24.4837	25.1028	24.686	24.346	25.0205
CD151	24.9998	24.2721	NaN	NaN	23.9082	24.1194	NaN	NaN	NaN	NaN	NaN	NaN	NaN	NaN	NaN	NaN	NaN	25.0933	24.6916	24.1451	24.8543	24.5201	NaN	NaN	NaN	25.4924	NaN	24.6324	26.039	NaN	24.9205	25.1768	24.3774	25.1441	25.3167	25.3667	24.4573	25.8768	24.0076	NaN	NaN	NaN	NaN	24.8097	24.3896	24.767	NaN	24.5047	25.036
CD248	23.1379	23.1069	23.1833	23.077	22.5256	23.1744	NaN	NaN	NaN	NaN	NaN	NaN	NaN	22.7219	NaN	22.2755	NaN	22.8671	22.1748	NaN	22.3627	22.3423	NaN	NaN	22.2602	23.2918	NaN	22.5098	22.5449	NaN	NaN	22.7556	22.7252	NaN	22.3347	22.6927	21.8521	22.0099	NaN	21.92	21.8108	22.2804	22.3422	22.8269	21.8353	22.6512	22.2539	22.2076	22.2838
CD274	NaN	NaN	NaN	NaN	NaN	NaN	NaN	NaN	NaN	NaN	NaN	NaN	NaN	NaN	NaN	NaN	NaN	NaN	NaN	NaN	NaN	NaN	NaN	NaN	NaN	NaN	NaN	NaN	NaN	NaN	NaN	NaN	NaN	NaN	NaN	NaN	NaN	NaN	NaN	NaN	NaN	NaN	NaN	NaN	NaN	NaN	NaN	NaN	NaN
CD276	23.5216	23.8847	23.771	24.2167	24.402	24.5608	24.3854	24.3842	23.8705	23.9395	23.7841	24.0021	23.5161	24.3604	24.7068	24.0478	23.8568	24.3633	24.1077	22.9959	24.9164	24.0824	NaN	24.45	24.4153	24.7346	24.8899	24.1834	24.6374	24.4434	25.0011	24.9996	24.9517	24.4255	24.8422	24.7691	23.7897	23.8754	23.4196	23.9582	23.7788	24.6052	24.8041	23.7339	23.9106	23.7778	23.7695	23.0054	23.0184
CD2AP	23.1658	23.2294	23.318	23.4386	22.8317	23.4738	24.0497	23.313	23.4505	23.3142	23.2994	22.8603	23.1773	23.1331	23.8457	23.4806	23.2385	23.2761	23.073	23.3596	23.7913	23.3981	23.7388	23.5388	23.3955	23.8264	23.1153	23.5993	23.2475	23.2855	24.0434	23.7651	23.3028	23.3515	23.5153	23.7099	23.4543	23.3584	23.0423	23.2857	23.2175	23.6049	23.576	23.5187	23.2996	23.3211	23.1224	23.1721	23.2839
CD2BP2	23.0291	NaN	NaN	NaN	NaN	NaN	NaN	NaN	NaN	NaN	NaN	NaN	23.7469	NaN	NaN	NaN	NaN	23.2536	23.3612	22.8288	22.8715	22.8288	22.6521	22.7812	22.7477	NaN	NaN	NaN	NaN	NaN	NaN	NaN	NaN	NaN	NaN	22.8962	NaN	NaN	23.2316	NaN	23.1315	22.7239	22.5925	23.5973	23.2056	23.297	23.4321	23.0042	23.3077
CD36	NaN	NaN	NaN	NaN	NaN	NaN	NaN	NaN	NaN	NaN	NaN	NaN	NaN	NaN	NaN	NaN	NaN	NaN	NaN	NaN	NaN	NaN	NaN	NaN	NaN	NaN	NaN	NaN	NaN	NaN	NaN	NaN	NaN	NaN	NaN	NaN	NaN	NaN	NaN	NaN	NaN	NaN	NaN	NaN	NaN	NaN	NaN	NaN	NaN
CD44	29.4523	29.1347	29.0809	28.8663	28.3789	28.3145	29.0607	28.9729	29.3788	29.1753	28.854	28.7585	30.1416	28.953	29.0661	28.8912	29.3975	28.7195	28.4119	28.5229	28.1448	28.6646	27.4924	28.4097	29.0904	29.0729	28.4866	28.9145	29.1356	28.4582	28.408	28.4937	29.0093	28.6534	28.7078	28.9888	28.7666	29.1093	28.6483	29.1455	28.8389	28.8057	28.0621	28.9778	28.6145	28.6705	28.9903	28.55	28.8702
CD46	NaN	NaN	NaN	NaN	NaN	NaN	NaN	NaN	NaN	NaN	NaN	NaN	NaN	NaN	NaN	NaN	NaN	NaN	NaN	NaN	NaN	NaN	NaN	NaN	NaN	NaN	NaN	NaN	NaN	NaN	NaN	NaN	NaN	NaN	NaN	22.1588	21.6296	22.2262	NaN	21.5846	21.4366	NaN	NaN	NaN	NaN	NaN	NaN	NaN	NaN
CD47	25.2865	24.6478	24.4954	NaN	26.3399	25.9859	NaN	NaN	NaN	NaN	NaN	NaN	NaN	25.3068	NaN	22.9952	NaN	24.4868	24.1257	24.2954	24.5396	24.5239	23.5822	24.7424	NaN	NaN	25.0932	NaN	NaN	NaN	NaN	NaN	NaN	NaN	NaN	NaN	24.0524	24.7765	24.6706	NaN	24.0644	24.8516	24.8848	23.9323	24.0868	24.0714	24.3035	23.8917	22.8086
CD55	23.308	NaN	NaN	NaN	NaN	NaN	23.4446	NaN	NaN	NaN	NaN	NaN	22.7793	NaN	NaN	NaN	NaN	23.303	NaN	23.1735	22.4989	22.7558	22.9218	22.9685	22.8885	22.7236	NaN	22.5695	23.1107	NaN	23.6579	NaN	NaN	22.9911	22.715	NaN	22.7737	22.4748	22.923	22.9879	22.655	23.0824	23.0222	22.6625	22.9679	22.7859	22.9933	22.9823	23.1186
CD58	NaN	NaN	NaN	NaN	NaN	NaN	NaN	NaN	NaN	NaN	NaN	NaN	NaN	NaN	NaN	NaN	NaN	NaN	NaN	NaN	NaN	NaN	NaN	NaN	NaN	NaN	NaN	NaN	NaN	NaN	NaN	NaN	NaN	NaN	NaN	NaN	NaN	NaN	NaN	NaN	NaN	NaN	NaN	NaN	NaN	NaN	NaN	NaN	NaN
CD59	28.4358	27.8261	28.0001	28.7499	27.6238	27.1219	28.522	29.1399	29.8042	28.6003	29.1247	28.3259	27.9158	28.9777	28.6279	28.9141	29.7749	28.9256	28.2181	28.208	28.3489	28.5601	27.3764	27.9647	28.1794	28.4693	28.2424	27.8606	28.8415	28.0654	28.0983	27.9518	28.359	28.2828	28.4663	28.2807	28.3162	28.2423	28.2775	28.4587	28.1773	27.7299	28.228	27.5442	28.2292	27.75	27.8653	27.8886	27.7322
CD63	27.3007	26.071	25.6244	25.719	27.1779	27.1176	23.8485	26.6514	25.3875	26.0949	25.7743	26.527	26.2704	26.0176	26.468	26.5426	25.5239	27.1636	26.9755	26.6784	26.7358	26.4306	26.0952	26.1115	25.9762	25.2694	NaN	25.9645	26.5497	27.1781	NaN	26.9064	26.4656	NaN	NaN	26.1743	26.7436	26.4811	26.9418	26.4996	26.2058	25.983	25.494	26.5543	26.431	26.5729	26.6562	26.7015	25.7593
CD68	NaN	NaN	NaN	NaN	NaN	NaN	NaN	NaN	NaN	NaN	23.5988	NaN	23.1286	23.6817	NaN	22.9538	23.8202	NaN	NaN	NaN	NaN	NaN	NaN	24.4937	NaN	NaN	NaN	NaN	NaN	NaN	NaN	NaN	NaN	NaN	NaN	NaN	NaN	NaN	NaN	NaN	NaN	NaN	NaN	NaN	NaN	NaN	NaN	NaN	NaN
CD81	27.6296	27.7088	27.6422	28.3527	28.3456	28.032	27.1935	27.9748	26.7167	26.5386	26.3741	28.7153	25.8077	28.0001	28.4995	26.267	26.9442	27.6077	27.0523	27.3659	26.6074	27.7157	27.4309	27.7355	27.9277	27.5217	27.8461	26.8531	28.0781	27.8032	27.3485	26.8798	27.0958	27.4518	27.8623	28.1191	27.556	27.7732	26.8722	27.4619	27.0567	27.1749	27.3154	26.8375	27.1799	27.2	27.3482	27.193	27.4079
CD9	NaN	22.7206	NaN	23.6148	25.3141	24.1612	22.3888	23.1274	22.3829	22.4713	22.2891	26.2256	25.7095	24.0627	21.7069	NaN	21.6248	NaN	NaN	NaN	22.9041	22.621	22.0328	NaN	24.7945	25.6478	23.3177	NaN	26.1328	22.6182	NaN	NaN	22.7201	22.7496	NaN	23.2065	23.016	22.8031	NaN	NaN	23.3636	24.3719	NaN	22.6861	NaN	24.0248	23.8506	23.693	22.5822
CD99	25.9058	24.2174	25.705	26.3157	25.8928	25.7493	27.8214	26.9983	27.9118	27.2328	27.5426	27.1588	26.0474	27.8082	27.5589	27.4906	27.3624	27.6906	27.351	27.0592	26.8229	26.7867	28.8138	28.9201	28.3443	27.6568	27.4546	27.274	27.6026	28.0528	27.5823	26.8294	26.9264	28.0188	27.2479	27.7807	27.3351	27.6623	26.7077	27.3527	26.5959	28.1263	28.7374	26.3387	26.9899	26.5823	26.7146	26.3751	26.6196
CD99L2	23.4065	23.0253	23.6296	23.854	23.8202	23.6192	24.0136	22.6551	23.5922	22.9845	23.8037	22.9221	22.5041	23.9136	23.5133	23.9661	22.5134	23.861	23.3691	23.3426	22.9941	22.8072	23.6903	23.5	22.6159	23.9242	23.1766	22.6952	24.0063	23.7912	22.5911	24.1487	23.1294	24.217	22.8551	23.4154	22.4877	22.8754	22.7351	22.9211	23.3832	22.9689	23.858	24.1174	23.8198	23.5957	23.5024	22.0572	22.8529
CDA	NaN	24.2136	22.8327	NaN	NaN	NaN	NaN	NaN	NaN	NaN	NaN	NaN	NaN	NaN	NaN	NaN	NaN	NaN	NaN	NaN	NaN	NaN	NaN	25.2234	21.8245	NaN	NaN	NaN	NaN	NaN	NaN	NaN	22.732	NaN	NaN	21.5827	NaN	22.071	21.8062	NaN	NaN	NaN	NaN	NaN	24.2978	22.0506	22.4813	NaN	NaN
CDC123	22.0169	22.6684	NaN	NaN	NaN	NaN	NaN	NaN	NaN	23.0927	21.6677	NaN	23.4514	NaN	NaN	22.4074	22.763	NaN	NaN	22.5197	NaN	22.4205	NaN	22.5347	22.5273	NaN	21.8693	NaN	NaN	21.7509	NaN	NaN	NaN	22.2542	23.2452	22.8	23.1862	22.5314	22.7437	23.1295	22.6571	22.8941	NaN	22.69	22.4795	22.6016	22.4549	22.6682	22.9151
CDC16	22.87	22.8995	22.922	22.4126	22.7802	22.9215	22.4713	22.7465	NaN	22.8366	22.7756	23.2794	23.01	22.4972	22.6964	22.7063	22.6175	23.1566	22.6078	22.7712	22.668	23.4283	NaN	22.3894	22.7461	22.518	22.7673	22.5873	22.7723	NaN	22.8608	22.7104	NaN	NaN	22.5522	23.0172	23.0974	23.1678	23.1682	23.1794	23.1994	22.6064	23.0329	22.871	22.8913	22.7597	22.7263	22.9813	23.0766
CDC23	NaN	NaN	NaN	NaN	NaN	NaN	NaN	NaN	NaN	NaN	NaN	NaN	NaN	NaN	NaN	NaN	NaN	NaN	NaN	NaN	NaN	NaN	NaN	NaN	NaN	NaN	NaN	NaN	NaN	NaN	NaN	NaN	NaN	NaN	NaN	NaN	NaN	NaN	NaN	NaN	NaN	NaN	NaN	NaN	NaN	NaN	NaN	NaN	NaN
CDC26	NaN	NaN	NaN	NaN	NaN	NaN	NaN	NaN	NaN	NaN	NaN	NaN	NaN	NaN	NaN	NaN	NaN	NaN	NaN	NaN	NaN	NaN	NaN	NaN	NaN	NaN	NaN	NaN	NaN	NaN	NaN	NaN	NaN	NaN	NaN	NaN	NaN	NaN	NaN	NaN	NaN	NaN	NaN	NaN	NaN	NaN	NaN	NaN	NaN
CDC27	22.6581	21.9985	NaN	22.374	NaN	NaN	22.9287	22.9276	23.0152	22.9885	21.89	22.62	23.7847	22.7885	22.4564	22.8326	22.8105	22.7622	23.1795	23.154	22.772	23.3065	23.1845	22.9155	22.7189	22.9501	22.9199	23.2254	21.5807	22.2347	22.5364	NaN	21.9387	22.8847	22.9956	22.677	23.6611	22.9055	24.2184	23.8223	23.5249	23.4758	22.9838	23.3088	22.6589	22.812	23.0236	22.837	23.4276
CDC34	NaN	NaN	22.1913	22.0549	NaN	NaN	NaN	21.4505	NaN	NaN	NaN	NaN	NaN	NaN	NaN	NaN	NaN	NaN	NaN	NaN	NaN	NaN	NaN	NaN	21.9019	NaN	NaN	22.6222	22.4888	21.9182	NaN	NaN	22.1308	NaN	NaN	22.1126	21.8752	22.2177	NaN	21.9598	22.0316	21.9852	21.8059	22.1172	NaN	NaN	NaN	NaN	22.5562
CDC37	27.1082	27.2013	27.1696	27.141	26.7884	27.001	26.3657	26.5163	26.5835	26.4703	26.5138	26.3856	26.6374	26.3179	26.2815	26.521	26.7176	27.598	27.5628	27.4802	27.3732	27.7233	26.4733	26.8451	26.7995	27.5028	26.8304	27.3431	27.1999	27.0967	27.3366	27.2519	27.3852	27.2637	27.5661	27.5212	27.6911	27.5524	27.5745	27.7079	27.465	26.9488	26.6422	27.2136	27.2493	27.1976	27.206	27.3983	27.4686
CDC37L1	NaN	NaN	NaN	NaN	NaN	NaN	NaN	NaN	NaN	NaN	NaN	NaN	NaN	NaN	NaN	NaN	NaN	NaN	NaN	NaN	NaN	22.6416	NaN	NaN	NaN	NaN	NaN	NaN	NaN	NaN	NaN	NaN	NaN	NaN	NaN	NaN	23.0498	NaN	NaN	23.2557	NaN	NaN	NaN	NaN	NaN	23.2154	NaN	NaN	NaN
CDC40	NaN	NaN	NaN	NaN	NaN	NaN	NaN	22.0272	NaN	21.7151	22.0168	NaN	22.4288	NaN	NaN	21.8413	NaN	NaN	NaN	NaN	NaN	NaN	NaN	NaN	NaN	NaN	NaN	NaN	NaN	NaN	NaN	NaN	NaN	NaN	NaN	NaN	NaN	NaN	NaN	NaN	NaN	NaN	NaN	NaN	NaN	NaN	NaN	NaN	NaN
CDC42	27.526	27.8822	27.2992	27.8904	27.4541	27.5444	28.3969	27.956	27.8969	27.1378	27.8505	28.1197	27.6936	28.2242	28.1833	27.9887	27.6909	27.92	27.968	28.2527	27.8709	27.7756	27.5735	27.5372	27.6069	28.5899	28.286	28.245	28.4126	28.287	28.5243	28.8533	28.2254	28.3988	28.4661	28.2291	27.8853	27.9519	27.9802	27.7211	27.8739	27.6249	27.5034	28.2885	28.1274	27.9698	28.0109	27.8874	27.6548
CDC42BPA	24.1736	24.1156	23.9407	24.9152	24.3898	24.6326	23.9818	23.6639	23.758	24.0862	24.4653	24.4007	NaN	24.3289	24.5123	24.129	23.9598	24.4464	24.0161	24.1938	24.6974	23.956	24.2146	24.5153	23.9598	24.0687	NaN	23.8188	23.9483	24.2045	24.3788	24.1274	24.0646	23.8668	24.0803	24.4055	24.0937	24.1408	23.6741	24.3206	23.753	23.5472	24.0632	24.0718	24.2823	23.8728	23.9369	24.5652	23.8507
CDC42BPB	23.5066	23.9727	23.2704	24.4885	23.9695	23.7823	23.7484	23.7393	23.7069	23.5034	23.3192	23.9066	22.7538	24.0367	23.8765	23.41	23.1189	23.5584	23.5404	23.3531	23.7804	23.4784	23.386	23.6415	23.4456	23.4203	23.6926	23.1045	23.5963	23.2037	23.5429	24.0651	23.494	23.5536	23.828	23.524	23.4934	23.5592	23.4111	23.6223	23.3823	22.8285	23.1402	23.3843	23.6699	23.2802	23.3152	23.2761	23.2545
CDC42EP1	23.6942	24.2362	24.2911	23.6698	23.5238	23.6875	24.3286	24.8233	24.7639	24.2088	24.2255	24.6167	24.2007	23.4784	23.4746	24.2296	24.1266	24.4447	24.4911	24.3599	24.6237	24.6849	24.543	24.4131	24.0965	24.1316	22.9611	24.4917	23.247	24.7893	24.8015	24.507	24.5831	24.6973	24.2239	24.3218	24.3979	24.0041	24.4505	23.9707	24.2124	24.0296	24.2754	24.5373	24.7095	24.1395	24.5503	24.2626	23.9626
CDC42EP2	22.6909	22.7024	23.0469	25.3189	24.5391	23.945	24.0554	24.3307	24.2328	23.4262	23.4869	25.0905	22.3759	24.9593	24.565	23.7558	23.5711	NaN	NaN	22.1577	NaN	22.8564	22.9286	24.0581	23.5465	22.4719	23.6776	21.8256	23.4375	23.1008	22.8157	NaN	22.5889	23.2142	22.4855	22.3574	NaN	NaN	NaN	22.4751	NaN	22.9663	23.8761	NaN	21.9452	22.4797	22.8156	22.8699	NaN
CDC42EP3	24.1073	23.2681	23.1933	25.0226	22.4139	23.9625	24.2469	24.2302	24.6082	24.7097	24.821	24.2323	23.8991	24.6624	24.8965	24.1958	24.0497	24.6907	24.2507	23.7211	24.8055	23.0885	24.0508	24.7435	24.3943	24.1879	24.4718	24.4514	24.6078	24.6746	24.7954	23.8836	24.8669	24.9083	24.6617	24.8238	23.7084	23.6498	23.2161	23.8337	23.1027	24.5203	24.8806	24.1242	24.2389	24.2886	23.8386	24.1858	24.3139
CDC42EP4	23.0475	23.3625	23.5942	22.9149	23.343	22.642	NaN	22.9213	22.9626	NaN	NaN	23.1565	23.3977	22.7496	22.4538	NaN	22.4962	22.7237	22.3557	22.6376	22.1193	22.4731	22.5887	23.023	22.6417	23.03	22.6712	22.7424	22.8982	22.7439	NaN	NaN	23.3793	23.4229	NaN	22.566	NaN	NaN	22.0363	22.6326	23.0928	22.9833	NaN	22.9655	22.9837	23.0966	23.0515	22.935	23.2996
CDC42SE1	NaN	NaN	NaN	NaN	NaN	NaN	NaN	NaN	NaN	NaN	NaN	NaN	NaN	NaN	NaN	NaN	NaN	NaN	NaN	NaN	NaN	NaN	NaN	NaN	NaN	NaN	NaN	NaN	NaN	NaN	NaN	NaN	NaN	NaN	NaN	NaN	NaN	NaN	NaN	NaN	NaN	NaN	NaN	NaN	NaN	NaN	NaN	NaN	NaN
CDC5L	24.2756	24.4947	24.4333	23.7673	24.1071	23.9306	23.7354	24.1881	23.9911	24.219	23.9267	24.2399	24.756	23.9034	24.1253	24.2584	23.9513	24.11	24.2407	24.3183	23.795	24.2385	24.1254	24.0306	24.1134	23.7762	24.0553	24.2002	23.5841	23.7725	23.9173	23.396	24.0664	23.695	24.3232	24.1544	24.3444	24.1077	24.4284	24.2195	24.3128	24.4252	24.0009	24.465	24.0309	24.3687	24.3725	24.4156	24.6094
CDC73	22.4221	23.071	22.7153	21.5775	21.8511	22.071	21.9003	22.2815	22.1458	22.6427	22.4472	22.4129	22.977	21.4881	22.5991	22.4046	22.2514	22.6036	22.587	22.6447	22.3972	22.6147	22.2447	21.9466	21.9788	22.276	22.7406	22.5887	21.8278	21.8258	21.8494	22.3727	22.3519	22.4369	22.7938	22.4777	22.556	22.2889	22.7124	22.6673	22.5106	22.7024	22.371	22.8137	22.3407	23.0049	22.6096	22.4888	22.908
CDCA2	NaN	NaN	NaN	NaN	NaN	NaN	NaN	NaN	NaN	NaN	NaN	NaN	NaN	NaN	NaN	NaN	NaN	NaN	NaN	NaN	NaN	NaN	NaN	NaN	NaN	NaN	NaN	NaN	NaN	NaN	NaN	NaN	NaN	NaN	NaN	NaN	NaN	NaN	NaN	NaN	NaN	NaN	NaN	NaN	NaN	NaN	NaN	NaN	NaN
CDCA3	NaN	NaN	NaN	NaN	NaN	NaN	NaN	NaN	NaN	NaN	NaN	NaN	NaN	NaN	NaN	NaN	NaN	NaN	NaN	NaN	NaN	NaN	NaN	NaN	NaN	NaN	NaN	NaN	NaN	NaN	NaN	NaN	NaN	NaN	NaN	NaN	NaN	NaN	NaN	NaN	NaN	NaN	NaN	NaN	NaN	NaN	NaN	NaN	NaN
CDCA8	NaN	NaN	NaN	NaN	NaN	NaN	NaN	NaN	NaN	NaN	NaN	NaN	23.7674	NaN	NaN	NaN	22.1644	NaN	NaN	22.6212	NaN	21.886	NaN	NaN	NaN	NaN	NaN	NaN	NaN	NaN	NaN	NaN	NaN	NaN	21.8426	NaN	22.4767	NaN	22.505	22.6035	23.3145	NaN	NaN	NaN	NaN	NaN	NaN	NaN	23.2571
CDH11	23.6584	23.6128	23.2025	23.5591	23.8484	23.9728	24.8221	24.5671	25.3873	24.2538	25.8774	24.9252	24.2037	25.2908	25.0677	25.4001	24.7276	24.7567	24.6932	23.6089	23.3301	23.6707	25.1468	25.2329	24.7435	24.3947	24.0744	24.3299	23.6371	24.9973	24.4723	23.8421	23.2443	24.8505	24.4018	24.1064	24.5457	24.7847	23.1348	23.7949	24.0003	23.755	25.1432	23.7014	23.6599	23.9978	23.6075	23.6771	24.1717
CDH13	21.9949	23.4682	23.0856	23.2493	23.8293	23.2893	23.6215	23.1291	24.0026	23.8236	24.928	NaN	21.7449	21.4594	24.3384	24.7697	23.1297	25.1293	22.416	22.4805	25.5404	22.3776	24.857	23.0243	24.4798	NaN	22.3895	20.7513	NaN	NaN	NaN	NaN	NaN	NaN	NaN	22.1025	22.4479	23.6729	22.5495	21.7649	23.3269	23.6177	24.6173	23.6038	21.9104	21.697	21.8125	22.845	22.1481
CDH2	24.3404	23.8302	23.7244	24.4679	22.7216	22.8456	25.2166	24.3104	24.0459	24.6999	24.9356	23.6724	24.1243	23.1246	23.9338	24.0605	24.1309	25.4917	25.3882	25.1102	24.0129	24.1628	25.3913	23.6487	24.5933	23.902	24.5945	23.9515	24.9115	23.598	25.0281	25.0943	24.2971	24.5893	24.4614	24.8339	25.1905	25.0812	24.091	22.5467	24.6387	24.7215	24.1972	24.5318	24.9926	24.4722	24.1954	24.6104	25.0005
CDIPT	NaN	NaN	NaN	24.3736	23.9388	NaN	25.1853	25.6135	25.1488	24.7428	24.9041	25.8018	24.0141	25.3879	25.2747	24.4228	25.0131	23.4586	23.5795	23.7974	24.692	24.4712	24.1119	24.34	23.741	22.9923	24.3128	23.7791	23.6201	23.4389	23.7014	24.3538	23.6321	23.4151	NaN	23.4658	23.6438	24.0947	23.9697	24.0408	23.784	23.5244	24.2956	NaN	23.6716	NaN	23.7998	NaN	NaN
CDK1	24.6769	25.1434	24.7217	22.2967	23.3598	21.9557	NaN	23.3028	23.5369	24.7658	23.6187	23.0048	26.1152	NaN	23.0623	23.3119	24.3459	NaN	22.997	24.3645	23.7269	24.0951	NaN	22.1631	24.0182	23.0539	22.9991	25.4959	NaN	NaN	NaN	NaN	25.0208	NaN	25.2168	22.5855	24.4757	22.8901	25.2703	25.2545	24.9746	24.1971	NaN	24.8397	23.041	23.6605	24.5595	23.524	25.6806
CDK11A	22.7812	23.1141	22.6049	NaN	22.5686	22.5028	22.385	22.6346	22.4343	22.4418	22.716	23.0578	23.2168	22.6902	22.5306	21.8804	22.3497	22.333	22.6672	23.1766	22.3966	23.0462	22.4488	22.2295	22.5163	22.5796	22.4829	22.7073	22.3155	NaN	22.4523	22.1183	NaN	22.4583	22.971	22.5017	22.6171	22.1821	22.5238	22.5585	22.4763	22.7194	22.4939	22.5479	22.7112	22.8972	22.724	22.5003	22.9685
CDK13	NaN	NaN	NaN	NaN	NaN	NaN	NaN	NaN	NaN	26.8336	NaN	NaN	NaN	NaN	NaN	NaN	NaN	NaN	NaN	NaN	NaN	NaN	27.4377	NaN	27.3136	NaN	NaN	NaN	NaN	NaN	NaN	NaN	NaN	NaN	NaN	NaN	NaN	NaN	NaN	NaN	NaN	27.4217	27.4403	NaN	NaN	NaN	NaN	NaN	NaN
CDK14	NaN	NaN	NaN	NaN	NaN	NaN	NaN	NaN	NaN	NaN	NaN	NaN	NaN	NaN	NaN	NaN	NaN	NaN	NaN	NaN	NaN	NaN	NaN	NaN	NaN	NaN	NaN	NaN	NaN	NaN	NaN	NaN	NaN	NaN	NaN	NaN	NaN	NaN	NaN	NaN	NaN	NaN	NaN	NaN	NaN	NaN	NaN	NaN	NaN
CDK15	NaN	22.5421	22.6417	22.7863	23.8435	22.6973	NaN	NaN	NaN	NaN	NaN	NaN	NaN	NaN	NaN	NaN	NaN	22.0866	22.2192	22.4758	22.3617	22.3492	21.9121	22.6811	22.0516	NaN	NaN	NaN	NaN	NaN	NaN	NaN	NaN	NaN	NaN	22.3825	22.3393	22.5281	23.9697	23.1905	22.7152	22.2491	22.159	NaN	22.57	NaN	22.3999	NaN	22.4761
CDK17	NaN	NaN	22.5315	22.2131	NaN	NaN	22.1962	22.0929	NaN	NaN	NaN	NaN	NaN	NaN	22.1939	NaN	NaN	NaN	NaN	NaN	NaN	22.3626	NaN	NaN	NaN	22.0335	22.1894	NaN	21.8907	NaN	NaN	NaN	NaN	NaN	22.437	22.1531	22.5813	22.0555	22.2161	NaN	22.3017	NaN	NaN	22.1786	22.3215	22.39	NaN	NaN	22.6526
CDK2	22.9137	23.007	NaN	NaN	NaN	NaN	22.4204	NaN	NaN	22.9958	NaN	22.5141	24.212	22.562	22.445	21.9787	22.5505	NaN	22.5309	22.7113	22.1568	22.8527	NaN	NaN	NaN	22.172	22.7727	22.1667	NaN	22.2644	NaN	NaN	22.0079	NaN	24.1008	22.2323	22.7819	22.263	23.212	22.7938	22.2088	22.4024	NaN	22.6871	22.0591	22.329	22.3565	NaN	24.214
CDK2AP1	NaN	NaN	NaN	NaN	NaN	NaN	NaN	NaN	NaN	NaN	NaN	NaN	NaN	NaN	NaN	NaN	NaN	NaN	NaN	NaN	NaN	NaN	NaN	NaN	NaN	NaN	NaN	NaN	NaN	NaN	NaN	NaN	NaN	NaN	NaN	NaN	NaN	NaN	NaN	NaN	NaN	NaN	NaN	NaN	NaN	NaN	NaN	NaN	NaN
CDK5	22.6002	22.8659	22.7126	22.9711	23.2991	22.9987	23.2375	23.1907	22.9262	22.8814	23.1309	23.9623	22.998	23.2431	23.4361	22.5153	22.171	22.5411	23.0028	22.5364	22.6036	22.6985	23.2741	22.8252	22.5554	22.7628	23.4685	23.2785	23.0033	22.6241	23.3351	22.5063	23.5141	22.6333	23.3931	23.06	22.4428	22.4556	22.6334	22.2495	22.317	23.1251	23.0155	22.6868	22.6237	22.6626	22.5258	22.9332	22.2516
CDK5RAP3	23.7463	23.7048	23.3896	23.7475	23.1264	23.4034	24.3086	24.5109	24.3329	24.5396	24.315	24.5204	24.0643	24.1683	24.399	24.2708	24.6303	23.8107	23.756	23.929	23.8802	24.0377	24.5168	24.4997	24.6528	23.9045	24.0234	24.0281	23.9035	24.1112	23.7614	23.8646	23.8484	23.8291	23.9901	24.1641	23.8641	24.0111	24.0955	23.9613	23.787	24.1857	23.9207	23.9499	24.0918	23.9637	24.0796	23.9092	23.1273
CDK6	23.2968	23.3719	23.4588	22.4182	23.0215	22.9753	23.5285	23.5693	23.1496	23.9786	23.1506	23.8516	24.5179	24.2804	24.0252	23.9673	23.8212	23.849	23.5723	24.2708	24.6135	23.7549	23.0507	23.7125	23.815	23.086	23.189	23.2472	NaN	NaN	NaN	24.3318	NaN	NaN	NaN	23.3742	23.8581	24.2465	24.106	24.1259	24.0841	24.2491	23.6956	23.7669	23.4945	23.5455	24.2681	23.7443	23.5971
CDK7	NaN	NaN	NaN	NaN	NaN	NaN	NaN	NaN	NaN	NaN	NaN	NaN	NaN	NaN	NaN	NaN	NaN	NaN	NaN	NaN	NaN	NaN	NaN	NaN	NaN	NaN	NaN	NaN	NaN	NaN	NaN	NaN	NaN	NaN	NaN	NaN	NaN	NaN	NaN	NaN	NaN	NaN	NaN	NaN	NaN	NaN	NaN	NaN	NaN
CDK9	22.2835	NaN	22.2022	22.0767	22.293	22.0987	NaN	NaN	NaN	NaN	NaN	NaN	22.4849	NaN	NaN	NaN	22.0095	22.4508	22.5612	NaN	22.3205	22.4317	NaN	NaN	NaN	NaN	NaN	NaN	NaN	NaN	NaN	NaN	NaN	NaN	NaN	22.456	22.6304	22.0139	22.5521	23.1067	22.4495	NaN	NaN	22.5471	22.3959	22.5751	22.4826	22.3528	22.8233
CDKAL1	NaN	NaN	NaN	NaN	NaN	NaN	NaN	NaN	NaN	NaN	NaN	NaN	22.8091	20.9401	NaN	NaN	NaN	NaN	NaN	NaN	NaN	NaN	NaN	NaN	NaN	NaN	NaN	NaN	NaN	NaN	NaN	NaN	NaN	NaN	NaN	NaN	NaN	NaN	NaN	NaN	NaN	NaN	NaN	NaN	NaN	NaN	NaN	NaN	NaN
CDKN2A	NaN	NaN	NaN	NaN	22.4108	NaN	NaN	NaN	NaN	NaN	22.1291	NaN	NaN	NaN	NaN	NaN	NaN	NaN	NaN	NaN	22.7773	NaN	NaN	NaN	NaN	NaN	NaN	NaN	NaN	NaN	NaN	22.1218	NaN	NaN	NaN	NaN	NaN	NaN	NaN	NaN	NaN	22.4077	NaN	NaN	NaN	NaN	NaN	NaN	NaN
CDKN2AIP	NaN	NaN	NaN	NaN	NaN	NaN	NaN	NaN	NaN	21.9675	NaN	NaN	NaN	NaN	NaN	NaN	NaN	NaN	NaN	21.6412	21.7809	22.0527	NaN	21.9225	21.9143	NaN	NaN	NaN	NaN	NaN	NaN	NaN	20.9963	NaN	NaN	21.4957	21.4628	NaN	22.0838	21.7128	21.4529	NaN	NaN	21.6579	21.6652	NaN	NaN	NaN	NaN
CDKN2AIPNL	NaN	NaN	NaN	NaN	NaN	NaN	NaN	NaN	NaN	NaN	NaN	NaN	NaN	NaN	NaN	NaN	NaN	NaN	NaN	NaN	NaN	NaN	NaN	NaN	NaN	NaN	NaN	NaN	NaN	NaN	NaN	NaN	NaN	NaN	NaN	NaN	NaN	NaN	NaN	NaN	NaN	NaN	NaN	NaN	NaN	NaN	NaN	NaN	NaN
CDKN2C	22.2996	21.6383	NaN	22.0886	23.0772	22.6727	NaN	NaN	NaN	NaN	NaN	NaN	NaN	NaN	NaN	NaN	NaN	NaN	NaN	NaN	NaN	NaN	NaN	NaN	22.3188	NaN	NaN	NaN	NaN	NaN	NaN	NaN	NaN	NaN	NaN	NaN	NaN	22.8498	22.2675	22.9258	22.4069	22.2557	22.1963	21.4516	22.6446	21.7708	21.8947	NaN	21.9472
CDR2	NaN	NaN	NaN	NaN	NaN	NaN	NaN	NaN	NaN	NaN	NaN	NaN	NaN	NaN	NaN	NaN	NaN	NaN	NaN	NaN	NaN	NaN	NaN	NaN	NaN	NaN	NaN	NaN	NaN	NaN	NaN	NaN	NaN	NaN	NaN	NaN	NaN	NaN	NaN	NaN	NaN	NaN	NaN	NaN	NaN	NaN	NaN	NaN	NaN
CDR2L	NaN	NaN	NaN	NaN	NaN	NaN	NaN	NaN	NaN	NaN	NaN	NaN	NaN	22.9849	NaN	NaN	NaN	NaN	NaN	NaN	NaN	NaN	NaN	NaN	NaN	NaN	NaN	NaN	NaN	NaN	NaN	NaN	NaN	NaN	NaN	NaN	NaN	NaN	NaN	NaN	NaN	NaN	NaN	NaN	NaN	NaN	NaN	NaN	NaN
CDS2	NaN	NaN	NaN	NaN	NaN	NaN	23.9504	23.1587	23.3465	21.9405	22.6396	24.6552	22.8522	23.3609	23.9203	22.7085	23.026	NaN	NaN	22.9153	NaN	NaN	23.3231	23.4252	22.8613	NaN	NaN	22.9571	22.9418	22.7684	22.5909	NaN	22.9517	22.9628	23.0204	NaN	NaN	23.0514	NaN	NaN	NaN	23.2938	22.5545	22.5873	NaN	NaN	NaN	NaN	NaN
CDSN	NaN	NaN	NaN	NaN	NaN	NaN	NaN	NaN	NaN	NaN	NaN	NaN	NaN	NaN	NaN	NaN	NaN	NaN	NaN	NaN	NaN	NaN	NaN	NaN	NaN	NaN	NaN	NaN	NaN	NaN	NaN	NaN	NaN	NaN	NaN	NaN	NaN	NaN	NaN	NaN	NaN	NaN	NaN	NaN	NaN	NaN	NaN	NaN	NaN
CDV3	26.2896	25.9474	26.1424	26.0806	25.7801	26.2564	26.0634	25.8056	25.6266	25.7129	26.1157	25.8704	26.2148	25.9445	25.8192	26.3334	25.9887	26.22	26.354	26.2268	26.0314	26.2546	25.6856	25.6399	26.2909	26.42	25.8728	26.1922	26.1094	26.2558	26.3641	26.1074	26.08	26.2961	26.5911	26.1847	26.3494	26.604	26.4317	26.405	26.2526	25.7959	25.8686	26.0951	26.0868	26.1868	26.3653	26.4323	26.3785
CDYL	NaN	NaN	NaN	NaN	NaN	NaN	NaN	NaN	NaN	NaN	NaN	NaN	NaN	NaN	NaN	NaN	NaN	NaN	NaN	NaN	NaN	NaN	NaN	NaN	NaN	NaN	NaN	NaN	NaN	NaN	NaN	NaN	NaN	NaN	NaN	NaN	NaN	NaN	NaN	NaN	NaN	NaN	NaN	NaN	NaN	NaN	NaN	NaN	NaN
CEBPB	22.6999	NaN	22.9126	22.4274	23.2051	NaN	NaN	NaN	NaN	NaN	NaN	NaN	NaN	NaN	NaN	NaN	NaN	NaN	22.4141	22.6642	NaN	22.5514	NaN	NaN	NaN	NaN	NaN	NaN	NaN	NaN	NaN	NaN	NaN	NaN	NaN	22.3635	NaN	22.5701	22.7503	NaN	22.7466	NaN	NaN	NaN	22.5409	22.5708	22.6037	22.5245	NaN
CEBPD	NaN	NaN	NaN	NaN	NaN	NaN	NaN	NaN	NaN	NaN	22.9117	NaN	NaN	NaN	NaN	NaN	NaN	NaN	NaN	NaN	NaN	NaN	23.0732	23.743	NaN	NaN	NaN	NaN	NaN	NaN	NaN	NaN	23.3446	23.5336	NaN	NaN	NaN	NaN	NaN	NaN	NaN	NaN	NaN	NaN	NaN	NaN	NaN	NaN	NaN
CEBPZ	22.6237	23.2139	23.1863	22.1078	22.4033	22.3765	23.0772	23.6348	23.3331	23.3425	23.156	23.6495	24.1661	23.2516	23.5855	23.453	23.261	22.585	23.3789	23.3359	22.7636	23.5118	22.8171	22.9097	22.8409	NaN	23.1388	23.5385	NaN	22.8377	22.9133	22.5227	23.2538	22.8126	23.2736	22.9418	23.5558	22.9082	23.7579	23.1059	23.3454	23.1277	22.8387	23.514	23.1574	23.3773	23.3041	23.346	23.413
CELF1	24.0631	23.833	24.1548	23.4972	23.2166	23.1592	23.1945	23.443	23.4706	25.0383	24.5919	23.5943	24.6283	23.1903	23.7455	24.3136	24.7181	23.886	24.0405	23.9446	23.9908	24.0777	NaN	23.2402	23.2013	23.6112	23.3141	23.8217	23.2973	23.6313	23.8977	23.4414	23.7069	23.821	23.8306	23.6286	24.115	24.5037	24.0938	23.888	24.1327	23.2992	23.3758	24.25	24.0611	24.2603	24.3919	24.2622	24.2396
CELF2	NaN	24.6869	24.3235	NaN	24.0103	NaN	NaN	NaN	NaN	NaN	NaN	NaN	NaN	NaN	NaN	NaN	NaN	23.7354	23.7232	NaN	NaN	NaN	NaN	NaN	23.5367	NaN	NaN	NaN	25.1063	24.146	NaN	NaN	25.2657	23.9537	NaN	NaN	NaN	NaN	23.6313	NaN	NaN	NaN	NaN	NaN	NaN	NaN	NaN	NaN	NaN
CEMIP	21.3025	21.1075	22.7877	23.926	23.4122	23.9524	22.0779	24.2078	22.8864	22.6404	23.7328	25.489	NaN	22.2181	23.6744	23.1875	21.9734	23.9476	23.5429	NaN	20.7784	22.6967	21.4818	23.0797	20.9116	24.6229	22.9325	21.3603	20.9228	22.3276	20.9936	NaN	24.0047	22.9257	21.8986	24.8602	20.2891	21.1818	20.9131	NaN	21.2518	23.8018	22.3655	24.3262	23.441	22.3711	22.4162	20.9566	22.0974
CEMIP2	NaN	NaN	NaN	NaN	NaN	NaN	NaN	NaN	NaN	NaN	NaN	NaN	NaN	NaN	NaN	NaN	NaN	NaN	NaN	NaN	NaN	NaN	NaN	NaN	NaN	NaN	NaN	NaN	NaN	NaN	NaN	NaN	NaN	NaN	NaN	NaN	NaN	NaN	NaN	NaN	NaN	NaN	NaN	NaN	NaN	NaN	NaN	NaN	NaN
CENPB	NaN	NaN	NaN	NaN	NaN	NaN	NaN	NaN	NaN	NaN	NaN	NaN	NaN	NaN	NaN	NaN	NaN	NaN	NaN	NaN	NaN	NaN	NaN	NaN	NaN	NaN	NaN	NaN	NaN	NaN	NaN	NaN	NaN	NaN	NaN	NaN	NaN	NaN	NaN	NaN	NaN	NaN	NaN	NaN	NaN	NaN	NaN	NaN	NaN
CENPF	NaN	NaN	NaN	NaN	NaN	NaN	NaN	NaN	NaN	NaN	NaN	NaN	24.5222	NaN	NaN	NaN	NaN	NaN	NaN	23.5571	NaN	23.9571	NaN	NaN	NaN	NaN	NaN	23.9191	23.9162	NaN	NaN	NaN	NaN	NaN	NaN	NaN	24.1049	23.8164	24.569	24.8852	25.3915	24.6749	NaN	NaN	NaN	NaN	NaN	23.67	24.5086
CENPK	NaN	NaN	NaN	NaN	NaN	NaN	NaN	NaN	NaN	NaN	NaN	NaN	NaN	NaN	NaN	NaN	NaN	NaN	NaN	NaN	NaN	NaN	NaN	NaN	NaN	NaN	NaN	NaN	NaN	NaN	NaN	NaN	NaN	NaN	NaN	NaN	NaN	NaN	NaN	NaN	NaN	NaN	NaN	NaN	NaN	NaN	NaN	NaN	NaN
CEP170	24.4153	24.5337	24.2271	24.9643	24.1283	24.1409	24.1124	24.213	24.3697	23.7562	24.2755	24.1077	24.857	24.0858	23.8719	24.2958	23.7406	24.7346	24.5877	24.4427	24.3429	24.5175	24.3088	23.958	24.2019	24.7983	24.7183	24.8784	24.5862	23.9738	24.7127	24.5515	24.8693	24.5188	25.1474	24.8359	24.5124	24.6186	24.5154	24.5148	24.6284	24.3352	23.9365	24.3151	24.54	24.5845	24.2524	24.392	24.8329
CEP170.1	NaN	NaN	NaN	NaN	NaN	NaN	NaN	NaN	NaN	NaN	NaN	NaN	NaN	NaN	NaN	NaN	NaN	NaN	NaN	NaN	NaN	NaN	NaN	NaN	NaN	NaN	NaN	NaN	NaN	NaN	NaN	NaN	NaN	NaN	NaN	NaN	NaN	NaN	NaN	NaN	NaN	NaN	NaN	NaN	NaN	NaN	NaN	NaN	NaN
CEP170B	NaN	NaN	NaN	NaN	NaN	NaN	NaN	NaN	NaN	NaN	NaN	NaN	NaN	NaN	NaN	NaN	NaN	NaN	NaN	NaN	NaN	NaN	NaN	NaN	NaN	21.6783	21.6829	21.7243	21.5607	NaN	21.2817	21.7798	NaN	21.3439	21.8408	NaN	NaN	NaN	NaN	NaN	NaN	NaN	NaN	NaN	NaN	NaN	NaN	NaN	NaN
CEP290	NaN	NaN	NaN	24.2677	NaN	NaN	NaN	NaN	NaN	NaN	NaN	NaN	NaN	NaN	NaN	NaN	NaN	NaN	NaN	NaN	NaN	NaN	NaN	NaN	NaN	NaN	NaN	NaN	NaN	NaN	NaN	NaN	NaN	NaN	NaN	NaN	NaN	NaN	NaN	23.6816	NaN	NaN	NaN	NaN	NaN	NaN	NaN	NaN	24.8319
CEP41	NaN	NaN	NaN	NaN	NaN	NaN	NaN	NaN	NaN	NaN	NaN	NaN	NaN	NaN	NaN	NaN	NaN	NaN	NaN	NaN	NaN	NaN	NaN	NaN	NaN	NaN	NaN	NaN	NaN	NaN	NaN	NaN	NaN	NaN	NaN	NaN	NaN	NaN	NaN	NaN	NaN	NaN	NaN	NaN	NaN	NaN	NaN	NaN	NaN
CEP43	22.6084	23.0454	22.6422	21.9708	22.1407	22.2997	NaN	NaN	NaN	NaN	NaN	NaN	NaN	NaN	NaN	NaN	NaN	NaN	NaN	NaN	NaN	22.3252	NaN	NaN	NaN	NaN	NaN	NaN	NaN	NaN	NaN	NaN	NaN	NaN	NaN	22.4261	NaN	21.4467	22.4094	22.7559	22.3955	NaN	NaN	22.4508	22.2969	22.2982	22.655	22.1971	22.4085
CEP55	NaN	NaN	NaN	NaN	NaN	NaN	NaN	NaN	NaN	NaN	NaN	NaN	NaN	NaN	NaN	NaN	NaN	NaN	NaN	22.0806	NaN	NaN	NaN	NaN	NaN	NaN	NaN	NaN	NaN	NaN	NaN	NaN	NaN	NaN	NaN	NaN	NaN	NaN	NaN	22.2165	NaN	NaN	NaN	NaN	NaN	NaN	NaN	NaN	23.3307
CEPT1	NaN	NaN	NaN	NaN	NaN	NaN	NaN	NaN	NaN	NaN	NaN	NaN	NaN	NaN	NaN	NaN	NaN	NaN	NaN	NaN	NaN	NaN	NaN	NaN	NaN	NaN	NaN	NaN	NaN	NaN	NaN	NaN	NaN	NaN	NaN	NaN	NaN	NaN	NaN	NaN	NaN	NaN	NaN	NaN	NaN	NaN	NaN	NaN	NaN
CERCAM	24.3934	24.4828	24.2122	25.0201	23.8136	24.7895	24.3973	24.5343	24.223	24.2702	24.1565	23.504	22.7361	24.8958	24.4068	23.94	23.7702	24.2392	23.8378	23.948	24.3677	23.8174	24.182	24.5036	24.2221	23.5175	23.5882	22.8379	23.4613	23.7772	24.3859	24.0691	23.486	23.6034	24.571	23.6048	24.0278	24.0674	23.5156	23.9183	23.916	23.8506	24.4371	24.6174	24.7777	24.4958	24.3173	24.4976	24.3428
CERS2	NaN	24.3958	24.3118	24.6096	NaN	NaN	25.1216	24.2103	25.4109	24.6846	24.212	24.78	25.7303	24.352	24.6495	24.5005	24.42	24.7389	24.4998	24.3312	24.51	24.6355	24.2418	24.5424	24.4368	24.7513	24.9027	24.7878	24.8559	24.6485	NaN	24.5445	24.9688	24.6026	NaN	24.9338	24.4171	25.0227	24.4211	25.3081	24.5077	24.7618	24.2196	24.2991	24.1042	24.6982	24.2703	24.1241	24.6399
CERT1	22.4231	NaN	22.0974	22.8865	23.1704	22.2736	22.6245	22.7746	22.1784	22.326	22.2436	22.2126	22.0111	22.3777	22.2573	22.844	22.0886	22.052	21.9163	22.5767	22.1787	22.5643	22.7103	22.7027	22.6419	22.3596	22.605	22.7643	22.6342	22.539	22.181	22.5311	22.6047	22.2884	22.1112	22.5679	22.3296	21.8339	22.3465	22.1138	22.5613	22.2551	22.0891	22.0472	22.0787	21.898	22.1859	22.1063	22.3265
CES1	NaN	NaN	NaN	NaN	NaN	NaN	22.032	NaN	NaN	NaN	NaN	NaN	NaN	NaN	NaN	NaN	23.0445	NaN	NaN	NaN	NaN	22.1683	NaN	NaN	NaN	NaN	NaN	NaN	NaN	NaN	NaN	NaN	NaN	NaN	NaN	NaN	NaN	NaN	NaN	21.5981	NaN	NaN	NaN	NaN	NaN	NaN	NaN	NaN	NaN
CES2	NaN	NaN	NaN	NaN	NaN	NaN	NaN	NaN	NaN	NaN	NaN	NaN	NaN	NaN	NaN	NaN	NaN	NaN	NaN	NaN	NaN	NaN	NaN	NaN	NaN	NaN	NaN	NaN	NaN	NaN	NaN	NaN	NaN	NaN	NaN	NaN	NaN	NaN	NaN	NaN	NaN	NaN	NaN	NaN	NaN	NaN	NaN	NaN	NaN
CES4A	NaN	NaN	NaN	NaN	NaN	NaN	NaN	NaN	NaN	NaN	NaN	NaN	NaN	NaN	NaN	NaN	NaN	NaN	NaN	NaN	NaN	NaN	NaN	NaN	NaN	NaN	NaN	NaN	NaN	NaN	NaN	NaN	NaN	NaN	NaN	NaN	NaN	NaN	NaN	NaN	NaN	NaN	NaN	NaN	NaN	NaN	NaN	NaN	NaN
CETN1	23.9424	24.2402	23.9851	23.7767	24.0124	23.93	23.5422	23.3077	23.5545	23.8146	23.6353	23.2684	24.0098	23.4628	23.5423	23.6845	NaN	NaN	23.7548	24.0696	23.1384	23.7895	23.5854	23.7135	23.8045	24.2016	23.4238	23.7584	23.5094	NaN	23.7022	23.191	NaN	23.8255	23.8076	24.0522	23.6998	23.6873	23.7222	23.9954	23.7825	23.6579	23.4516	23.5663	23.7568	23.8655	23.8205	23.7892	23.737
CFAP20	NaN	NaN	NaN	NaN	NaN	NaN	23.5444	23.4008	23.2481	24.3396	NaN	23.4336	23.6792	23.3609	23.3683	22.7939	NaN	23.2479	23.5571	23.4648	23.2778	23.2368	NaN	NaN	NaN	NaN	22.993	NaN	NaN	NaN	22.8998	23.1635	NaN	NaN	NaN	23.0843	23.1204	23.204	23.0221	NaN	23.2442	NaN	NaN	NaN	23.6565	23.3495	23.4301	23.3518	23.0354
CFAP298	22.3357	22.3131	22.1922	NaN	22.0517	22.3496	NaN	NaN	NaN	NaN	NaN	NaN	NaN	NaN	NaN	NaN	NaN	NaN	NaN	NaN	NaN	NaN	NaN	NaN	NaN	NaN	NaN	NaN	NaN	NaN	NaN	NaN	NaN	NaN	NaN	NaN	NaN	NaN	22.1814	22.3701	22.3822	NaN	NaN	22.1226	NaN	NaN	NaN	22.3345	22.2008
CFAP36	NaN	21.7453	NaN	NaN	NaN	NaN	NaN	NaN	NaN	NaN	NaN	NaN	NaN	NaN	NaN	NaN	NaN	NaN	NaN	NaN	NaN	NaN	NaN	NaN	22.0992	NaN	NaN	NaN	NaN	NaN	NaN	NaN	NaN	NaN	NaN	NaN	NaN	NaN	NaN	NaN	NaN	NaN	21.7195	NaN	NaN	NaN	NaN	NaN	NaN
CFDP1	NaN	NaN	NaN	NaN	NaN	NaN	NaN	NaN	NaN	NaN	NaN	NaN	NaN	NaN	NaN	NaN	NaN	NaN	NaN	23.6888	23.1377	23.8704	23.8597	NaN	23.8457	NaN	NaN	NaN	NaN	NaN	NaN	NaN	NaN	NaN	NaN	24.1192	23.8693	23.6919	23.4908	23.7499	NaN	23.8537	NaN	23.6883	23.3597	23.9309	NaN	23.8677	NaN
CFL1	30.9764	30.7835	30.7519	30.6895	30.602	31.1244	30.9386	30.2619	30.29	30.7343	30.6693	30.0744	30.486	30.3547	30.2459	30.6248	30.5777	30.7564	30.6996	30.7184	30.839	30.6832	30.3292	30.8417	30.1892	31.173	30.8138	30.7548	30.9138	30.8645	31.1312	30.9269	30.8208	30.7274	30.5353	30.6554	30.792	30.8563	30.5013	30.5191	30.7233	30.3108	30.467	30.9315	30.8796	30.7026	30.8646	30.7938	30.8981
CFL2	27.1962	27.4309	27.0157	27.2347	26.4835	27.434	26.2795	25.9083	26.1388	26.664	26.2724	25.6027	25.3428	26.246	26.45	26.1564	26.2172	27.1279	27.0648	27.2143	27.8374	27.4566	26.1933	27.2278	26.1693	27.2532	26.9365	26.5435	27.0057	26.9539	26.8247	26.5754	27.0055	27.0315	26.4191	26.6344	26.8622	26.6003	26.7629	26.6729	26.9108	26.4558	26.7899	27.2899	27.1564	26.9478	27.0866	26.9135	26.9179
CGGBP1	NaN	NaN	NaN	NaN	NaN	NaN	NaN	NaN	NaN	NaN	NaN	NaN	NaN	NaN	NaN	NaN	NaN	NaN	NaN	NaN	NaN	NaN	NaN	NaN	NaN	NaN	NaN	NaN	NaN	NaN	NaN	NaN	NaN	NaN	NaN	NaN	NaN	21.4471	NaN	NaN	NaN	NaN	NaN	NaN	NaN	NaN	NaN	NaN	NaN
CHAF1A	NaN	NaN	NaN	NaN	NaN	NaN	NaN	NaN	NaN	NaN	NaN	NaN	NaN	NaN	NaN	NaN	NaN	NaN	NaN	NaN	NaN	NaN	NaN	NaN	NaN	NaN	NaN	NaN	NaN	NaN	NaN	NaN	NaN	NaN	NaN	NaN	NaN	NaN	NaN	NaN	NaN	NaN	NaN	NaN	NaN	NaN	NaN	NaN	NaN
CHAMP1	21.1938	NaN	NaN	NaN	NaN	21.0075	NaN	NaN	NaN	NaN	NaN	NaN	NaN	NaN	21.8372	NaN	NaN	20.7839	NaN	NaN	NaN	NaN	22.0462	NaN	21.3321	NaN	21.6825	NaN	NaN	NaN	NaN	NaN	NaN	NaN	NaN	NaN	21.2681	21.7388	21.6834	NaN	21.4531	21.785	21.696	NaN	NaN	21.7928	21.4376	NaN	21.7119
CHCHD1	NaN	NaN	NaN	NaN	NaN	NaN	NaN	NaN	NaN	NaN	NaN	NaN	NaN	NaN	NaN	23.0665	NaN	NaN	NaN	NaN	NaN	NaN	21.9948	NaN	22.5567	NaN	NaN	NaN	NaN	NaN	NaN	NaN	NaN	NaN	NaN	NaN	NaN	NaN	NaN	NaN	NaN	NaN	NaN	NaN	NaN	NaN	NaN	21.2803	NaN
CHCHD2	25.1281	25.0717	24.731	24.7289	24.4658	24.5485	24.5634	NaN	23.5476	25.0065	24.029	22.9254	25.3994	25.1436	23.5252	24.727	NaN	24.3041	24.4162	24.0591	24.42	24.5688	25.5863	25.2791	25.9464	24.6213	24.7601	25.2155	24.9516	25.2631	24.4725	23.9815	24.5886	24.7326	24.6665	24.6272	24.7998	24.533	24.8346	24.25	24.4048	25.1062	24.9966	24.4158	24.357	24.3042	24.7911	24.524	24.492
CHCHD3	24.7358	24.5101	24.6868	24.6104	24.8593	24.8716	24.9658	24.954	25.2914	24.908	25.2184	24.9222	25.4051	24.6637	24.7016	25.5121	24.9711	25.1935	24.876	24.5782	24.7651	24.4778	25.3349	24.7051	24.89	24.3376	24.7614	24.5912	25.0353	24.5109	24.9896	24.371	24.812	25.259	24.2418	24.5772	24.696	24.4344	24.4977	24.9236	24.5039	25.1873	24.9787	24.4884	24.2929	24.1357	23.9903	24.6135	24.6719
CHCHD4	NaN	NaN	NaN	NaN	NaN	NaN	NaN	NaN	NaN	NaN	NaN	NaN	NaN	NaN	NaN	NaN	NaN	22.8709	22.8821	NaN	NaN	NaN	NaN	NaN	NaN	23.1248	NaN	NaN	NaN	23.2971	23.1784	NaN	23.3027	23.069	23.2181	NaN	NaN	NaN	NaN	NaN	NaN	NaN	NaN	NaN	NaN	NaN	NaN	NaN	22.8045
CHCHD5	NaN	NaN	NaN	NaN	NaN	NaN	NaN	NaN	NaN	NaN	NaN	NaN	NaN	NaN	NaN	NaN	NaN	NaN	NaN	23.0688	NaN	23.07	NaN	NaN	24.6298	NaN	NaN	NaN	NaN	NaN	NaN	NaN	NaN	NaN	NaN	24.4164	NaN	24.4276	NaN	NaN	NaN	NaN	24.3337	NaN	NaN	NaN	NaN	NaN	24.2753
CHCHD6	NaN	NaN	NaN	NaN	NaN	NaN	NaN	NaN	NaN	NaN	NaN	NaN	NaN	NaN	NaN	NaN	NaN	25.3853	25.7607	25.8494	NaN	NaN	26.1296	NaN	26.1798	NaN	NaN	NaN	NaN	NaN	NaN	NaN	NaN	NaN	NaN	NaN	NaN	NaN	NaN	NaN	NaN	NaN	NaN	NaN	NaN	NaN	NaN	NaN	NaN
CHCHD7	NaN	NaN	NaN	NaN	NaN	NaN	NaN	NaN	NaN	NaN	NaN	NaN	NaN	NaN	NaN	NaN	NaN	NaN	NaN	NaN	NaN	NaN	NaN	NaN	NaN	NaN	NaN	NaN	NaN	NaN	NaN	NaN	NaN	NaN	NaN	NaN	NaN	NaN	NaN	NaN	NaN	NaN	NaN	NaN	NaN	NaN	NaN	NaN	NaN
CHD1L	NaN	NaN	NaN	NaN	NaN	NaN	NaN	NaN	NaN	NaN	NaN	NaN	20.7331	NaN	NaN	NaN	NaN	NaN	NaN	NaN	NaN	NaN	NaN	NaN	NaN	NaN	NaN	NaN	NaN	NaN	NaN	NaN	NaN	NaN	NaN	NaN	NaN	NaN	NaN	NaN	NaN	NaN	NaN	NaN	NaN	NaN	NaN	NaN	NaN
CHD2	22.746	22.61	22.6417	22.1754	22.107	NaN	NaN	20.7576	NaN	NaN	23.4029	NaN	22.2085	NaN	21.341	23.1654	23.1733	NaN	23.1589	22.7348	22.3514	22.6408	20.182	NaN	22.2497	NaN	NaN	NaN	NaN	NaN	NaN	NaN	NaN	NaN	NaN	22.3584	NaN	22.5602	23.5042	24.0221	22.4238	22.3751	20.3431	23.0767	22.5205	22.6048	22.6522	22.9356	22.6261
CHD4	24.1341	24.4153	24.2709	23.3669	23.8228	23.5388	23.2067	23.4618	23.4697	23.5945	23.7701	23.2758	24.6957	23.5783	23.6882	23.9433	23.7912	23.7549	23.9013	23.7539	23.4189	23.757	23.4663	23.4092	23.7697	23.4459	23.4218	24.0763	23.1773	22.9337	23.3956	22.2213	23.499	23.0231	23.9188	23.5894	23.9532	23.4527	23.8534	23.7813	23.7133	23.9063	23.3254	24.2621	23.8816	24.1871	24.2638	24.1294	24.5087
CHERP	23.4297	23.6975	23.4017	23.2664	22.8231	22.7344	22.5287	22.855	23.2218	23.184	23.0422	22.9345	23.8083	23.0125	22.4582	23.2476	23.1308	22.9698	23.7486	23.6612	23.2334	23.1149	22.9678	23.0549	23.0169	23.1613	22.9225	22.828	22.7453	23.1279	23.0666	22.52	22.827	22.6258	23.5937	23.0066	23.4768	23.5306	23.4779	23.535	23.5815	23.2985	23.1876	23.5222	23.3408	23.4497	23.44	23.5384	23.9967
CHID1	24.4975	23.9439	24.2859	24.2066	24.8728	23.9551	23.5698	23.5277	23.7655	23.7841	24.1175	23.4433	22.9258	23.8113	23.3156	23.7569	24.113	24.2708	24.1097	24.3151	22.6427	24.2302	23.9655	24.2819	23.7793	23.573	23.7109	22.9084	24.555	23.9089	23.9009	23.7483	23.7067	23.872	23.0536	23.573	23.9808	23.8971	24.1888	24.4229	24.2112	23.332	23.8342	23.8972	23.9501	23.9439	24.104	24.4298	23.4554
CHKB	NaN	NaN	NaN	NaN	NaN	NaN	NaN	NaN	NaN	NaN	NaN	NaN	NaN	NaN	NaN	NaN	NaN	NaN	NaN	NaN	NaN	NaN	NaN	NaN	NaN	NaN	NaN	NaN	NaN	NaN	NaN	NaN	NaN	NaN	NaN	NaN	NaN	NaN	NaN	NaN	NaN	NaN	NaN	NaN	NaN	NaN	NaN	NaN	NaN
CHM	NaN	NaN	NaN	NaN	NaN	NaN	NaN	NaN	NaN	NaN	NaN	NaN	NaN	NaN	NaN	NaN	NaN	NaN	NaN	NaN	NaN	NaN	NaN	NaN	NaN	NaN	NaN	NaN	NaN	NaN	NaN	NaN	NaN	NaN	NaN	22.9163	23.0374	NaN	NaN	NaN	NaN	NaN	NaN	NaN	NaN	NaN	NaN	NaN	NaN
CHMP1A	24.3817	24.4074	24.252	24.0962	NaN	23.9158	NaN	NaN	23.7622	23.7219	23.3535	21.9772	NaN	NaN	NaN	23.3752	23.73	NaN	NaN	23.8706	23.9613	24.1312	NaN	24.3473	23.6166	NaN	NaN	NaN	NaN	NaN	NaN	NaN	NaN	22.4173	NaN	24.1798	24.4846	24.5769	24.1865	24.5836	24.3088	24.3861	24.2455	24.3286	24.0857	24.5008	24.3456	24.1895	24.5226
CHMP1B	NaN	NaN	NaN	NaN	NaN	NaN	NaN	NaN	NaN	NaN	NaN	NaN	NaN	NaN	NaN	NaN	NaN	NaN	NaN	NaN	NaN	NaN	NaN	NaN	NaN	NaN	NaN	NaN	NaN	NaN	NaN	NaN	NaN	NaN	NaN	NaN	NaN	NaN	NaN	NaN	NaN	NaN	NaN	NaN	NaN	NaN	NaN	NaN	NaN
CHMP2A	24.1308	24.0584	24.2278	24.1683	24.0104	24.4061	24.858	NaN	NaN	24.9757	23.5554	23.7673	NaN	NaN	NaN	24.3182	23.7013	23.671	23.696	23.6616	23.378	23.473	24.5818	NaN	23.4293	25.0115	24.9484	24.8472	23.715	25.1008	25.2083	24.9503	24.5197	25.2306	25.0337	24.0746	23.949	24.4375	23.5976	23.8581	24.2426	24.6152	24.6842	23.8861	23.8334	23.9046	23.8558	23.8591	24.2511
CHMP2B	NaN	NaN	NaN	23.7109	NaN	NaN	NaN	NaN	NaN	NaN	NaN	NaN	NaN	NaN	NaN	NaN	NaN	NaN	22.8483	23.0258	23.3462	NaN	NaN	NaN	23.1341	NaN	NaN	NaN	NaN	NaN	NaN	NaN	NaN	NaN	NaN	23.0188	NaN	NaN	NaN	22.6303	NaN	23.3504	22.9801	NaN	23.3209	NaN	NaN	NaN	NaN
CHMP3	23.0514	23.4331	23.4206	23.7579	23.4389	23.5687	23.7488	NaN	23.6898	23.7115	23.3806	23.1638	NaN	23.2196	23.4603	22.3491	23.4278	23.3167	22.9949	23.1288	22.9599	22.6136	23.709	23.3301	23.3801	23.6595	24.1037	23.3066	23.4717	23.2532	23.6967	23.5781	23.4228	23.6434	23.2348	22.8266	23.4134	23.8517	NaN	23.1788	23.0951	24.3155	23.7563	23.4837	23.0164	23.4645	22.7642	23.4034	23.6334
CHMP4A	NaN	NaN	NaN	NaN	NaN	NaN	NaN	NaN	NaN	NaN	NaN	NaN	NaN	NaN	NaN	NaN	NaN	NaN	NaN	NaN	NaN	NaN	NaN	NaN	24.5819	NaN	NaN	NaN	NaN	NaN	NaN	NaN	NaN	NaN	NaN	NaN	24.4319	24.8293	24.5816	24.8187	24.5532	24.5894	24.6432	24.7107	24.1686	24.0279	24.6439	NaN	25.0059
CHMP4B	24.171	24.6789	24.3932	25.0467	24.5924	24.831	26.0162	25.539	26.2197	25.7838	25.7734	26.4043	25.6592	25.811	25.6497	25.5882	25.9998	25.0542	25.1017	24.6998	24.7991	24.8236	25.4747	25.8517	25.6244	25.4225	25.8252	25.0071	25.2785	24.9302	25.1479	25.1404	25.1815	25.1793	25.6089	24.9247	24.9115	25.0881	24.8839	24.7003	24.5888	25.3148	25.2651	24.4686	24.5457	24.5209	24.2605	24.3421	24.3283
CHMP5	25.0207	24.8561	24.8154	24.5494	24.5112	24.6483	24.3679	24.8481	25.2676	24.9521	24.4846	24.5702	25.0662	24.651	24.4001	24.5875	24.5575	24.2961	24.2332	24.3627	24.047	24.1891	24.9271	24.9161	25.085	24.4989	24.3191	24.5455	24.2319	24.6819	24.333	24.6047	24.7481	24.5209	24.597	24.4475	24.2776	24.2757	24.269	24.45	24.4545	24.9127	24.5983	24.4709	24.7112	24.3943	24.5035	24.3458	24.8025
CHMP6	23.4042	23.4554	23.297	23.3821	23.674	23.6648	24.0056	23.7633	23.6936	23.2278	23.3913	NaN	23.737	23.538	24.1339	23.6886	23.2659	23.7724	23.5265	23.024	23.0296	23.0356	24.0625	24.0377	23.8532	23.2161	23.7198	23.7604	24.2156	23.6469	24.0715	24.192	23.986	23.693	23.7865	23.1101	23.3316	NaN	23.0044	23.7505	23.5382	23.7774	23.5984	23.2003	23.2651	23.1184	23.5718	23.3449	23.7846
CHMP7	22.7467	22.6706	22.5732	22.2561	22.3804	22.6066	NaN	22.488	22.6721	22.286	22.7858	22.6182	22.7212	22.4666	22.5438	NaN	NaN	NaN	NaN	22.356	22.8957	21.9423	NaN	22.4049	22.5273	NaN	NaN	NaN	NaN	NaN	NaN	NaN	NaN	NaN	22.3252	22.6745	22.6474	22.5056	23.2679	22.9523	22.6119	22.1042	21.5451	22.4937	22.5818	22.4342	22.363	22.5507	22.6687
CHORDC1	24.4588	24.2459	24.3598	24.0064	24.0964	24.4473	23.6443	23.5413	23.447	24.7793	23.7774	23.8494	24.5966	23.6842	24.1195	24.0931	24.0353	24.693	24.9166	25.1432	24.4191	24.6249	23.8925	23.4846	24.5322	24.4561	24.2557	24.3729	24.3222	24.399	24.0569	24.3633	24.2886	24.4526	24.9357	25.1129	24.6563	24.9212	24.7152	24.9825	24.6753	24.665	24.0479	24.5719	24.3087	24.6838	24.3047	24.6209	24.8705
CHP1	25.1428	25.8817	25.7495	25.7512	25.74	25.2834	25.9842	25.9077	26.0464	25.4077	25.829	26.0688	26.1305	25.6497	26.177	26.0202	25.4329	24.5487	25.6596	24.8582	24.8323	25.2294	25.2269	25.898	25.2241	25.9966	25.9414	26.1053	26.1504	25.918	26.1446	26.421	26.0044	25.9472	26.1846	25.4225	25.4134	25.2554	25.9762	25.4788	25.2471	25.4813	25.2674	25.2666	25.2897	25.0838	25.0092	24.9329	25.0181
CHPF	NaN	21.2866	NaN	NaN	NaN	NaN	21.9175	22.0303	21.8444	21.8065	21.8347	NaN	NaN	NaN	NaN	21.684	21.5277	NaN	NaN	NaN	NaN	NaN	NaN	21.4968	21.6677	NaN	NaN	NaN	NaN	NaN	NaN	NaN	NaN	NaN	NaN	NaN	NaN	NaN	NaN	NaN	NaN	22.037	NaN	NaN	NaN	NaN	NaN	NaN	NaN
CHPF2	NaN	NaN	NaN	NaN	NaN	NaN	NaN	NaN	NaN	NaN	NaN	NaN	NaN	NaN	NaN	NaN	NaN	NaN	NaN	NaN	NaN	NaN	NaN	NaN	NaN	NaN	NaN	NaN	NaN	NaN	NaN	NaN	NaN	NaN	NaN	NaN	NaN	NaN	NaN	NaN	NaN	NaN	NaN	NaN	NaN	NaN	NaN	NaN	NaN
CHST14	NaN	21.9202	NaN	NaN	NaN	NaN	NaN	NaN	NaN	22.3987	22.2141	NaN	22.2891	NaN	NaN	22.2405	22.1058	NaN	NaN	NaN	NaN	21.8756	22.1966	NaN	21.6735	NaN	22.5706	NaN	NaN	NaN	NaN	NaN	NaN	NaN	22.0143	21.7902	21.8662	21.9634	22.3064	21.7716	NaN	NaN	NaN	22.6133	21.9506	21.8448	22.0717	NaN	21.8148
CHST3	NaN	NaN	NaN	NaN	NaN	NaN	NaN	NaN	NaN	NaN	NaN	NaN	NaN	NaN	NaN	NaN	NaN	NaN	NaN	NaN	NaN	NaN	NaN	NaN	NaN	NaN	NaN	NaN	NaN	NaN	NaN	NaN	NaN	NaN	NaN	NaN	NaN	NaN	NaN	NaN	NaN	NaN	NaN	NaN	NaN	NaN	NaN	NaN	NaN
CHTOP	25.3817	25.358	25.5088	24.794	25.3107	25.0936	25.0089	25.2399	25.4424	25.1556	25.364	25.0962	25.5988	25.0731	24.9941	25.7438	25.4446	25.561	25.4587	25.2437	25.5388	25.6193	25.7036	NaN	24.3965	25.2544	24.9951	25.5145	25.5512	25.3884	25.2263	24.4549	25.7146	25.6286	25.0517	25.3723	25.1084	25.4416	25.0684	25.2813	25.3127	24.2397	25.289	25.3591	25.3042	25.49	25.4643	25.6491	25.801
CHUK	NaN	NaN	NaN	NaN	NaN	NaN	NaN	NaN	NaN	NaN	NaN	22.8766	NaN	22.4311	NaN	NaN	NaN	NaN	NaN	NaN	NaN	NaN	NaN	NaN	NaN	NaN	NaN	NaN	NaN	NaN	NaN	NaN	NaN	NaN	NaN	NaN	NaN	NaN	NaN	NaN	NaN	NaN	NaN	NaN	NaN	NaN	NaN	NaN	NaN
CHURC1	NaN	NaN	NaN	NaN	NaN	NaN	NaN	NaN	NaN	NaN	NaN	NaN	NaN	NaN	NaN	NaN	NaN	NaN	NaN	NaN	NaN	NaN	NaN	NaN	NaN	NaN	NaN	NaN	NaN	NaN	NaN	NaN	NaN	NaN	NaN	NaN	NaN	NaN	NaN	NaN	NaN	NaN	NaN	NaN	NaN	NaN	NaN	NaN	NaN
CHURC1.1	NaN	NaN	NaN	NaN	NaN	NaN	NaN	NaN	NaN	NaN	NaN	NaN	NaN	NaN	NaN	NaN	NaN	NaN	NaN	NaN	NaN	NaN	NaN	NaN	NaN	NaN	NaN	NaN	NaN	NaN	NaN	NaN	NaN	NaN	NaN	NaN	NaN	NaN	NaN	NaN	NaN	NaN	NaN	NaN	NaN	NaN	NaN	NaN	22.993
CIAO1	23.1564	23.3972	23.0107	22.8968	23.3608	23.0234	23.3774	23.4784	23.121	23.3192	23.4385	23.2611	23.7359	22.9612	23.0466	23.3733	23.3839	23.5607	23.402	23.4814	23.0915	23.6389	23.8554	24.1838	23.5828	22.6694	23.3494	22.8779	22.7406	22.2708	22.2189	22.9205	23.1398	NaN	22.6501	23.7205	23.407	23.5828	23.6285	23.4967	23.4989	24.0262	23.6831	23.2863	23.1947	23.0669	23.2325	23.334	23.5368
CIAO2B	NaN	23.1364	22.884	NaN	NaN	NaN	NaN	NaN	NaN	NaN	22.9334	NaN	NaN	NaN	23.1231	NaN	23.5212	NaN	NaN	22.0952	NaN	22.7888	NaN	23.6067	23.1549	22.4978	NaN	NaN	NaN	NaN	NaN	NaN	NaN	NaN	23.8679	23.3652	22.7606	22.5479	23.0747	23.2145	22.4342	24.1755	NaN	22.6094	22.9417	22.7923	22.654	NaN	23.3991
CIAPIN1	22.5614	22.1847	22.4527	22.0251	21.507	22.2719	22.9602	23.0622	22.9382	23.0355	23.1544	22.9034	23.9029	22.5269	23.3641	23.5304	23.5101	22.6725	22.9337	22.1534	23.1509	22.7249	23.4565	22.8028	23.7272	23.2571	22.9781	22.6711	22.9488	22.0624	22.6883	22.8606	22.692	22.6554	23.7491	22.9523	22.7961	22.772	22.6151	23.0087	22.6889	23.4179	23.4715	22.8514	22.513	22.5115	22.9472	22.6575	23.2898
CIC	NaN	NaN	NaN	NaN	NaN	NaN	NaN	NaN	NaN	NaN	NaN	NaN	NaN	NaN	NaN	NaN	NaN	NaN	NaN	NaN	NaN	NaN	NaN	NaN	NaN	NaN	NaN	NaN	NaN	NaN	NaN	NaN	NaN	NaN	NaN	NaN	NaN	NaN	NaN	NaN	NaN	NaN	NaN	NaN	NaN	NaN	NaN	NaN	NaN
CIP2A	NaN	23.3169	NaN	NaN	NaN	NaN	NaN	NaN	NaN	22.3854	NaN	NaN	24.151	NaN	NaN	NaN	22.2243	NaN	NaN	NaN	NaN	NaN	NaN	NaN	NaN	NaN	22.9784	NaN	NaN	NaN	NaN	NaN	22.8312	NaN	NaN	NaN	NaN	NaN	22.5001	NaN	NaN	NaN	NaN	23.0656	NaN	NaN	22.5621	NaN	23.1776
CIRBP	25.8324	25.6488	25.6961	25.6799	25.6666	25.9542	25.4971	25.8129	25.6986	25.7712	25.361	25.7403	26.2078	25.6473	25.6056	25.9806	25.834	25.0471	25.31	25.2967	25.7019	25.1356	25.8011	25.6176	25.7394	25.3828	25.4027	25.67	25.0998	25.3971	25.6415	25.1555	25.1556	25.3678	26.1261	24.738	25.2639	24.986	25.0373	24.8035	25.1674	25.9134	25.8301	26.0559	25.8363	25.8585	25.6995	25.8494	25.8258
CISD1	23.5404	23.7556	23.6638	24.5823	23.1966	23.108	22.9753	23.1442	23.3701	23.257	23.4406	22.855	23.3665	NaN	22.7461	23.2835	22.9249	23.0267	22.9514	22.8239	23.3022	22.9611	22.8382	NaN	23.202	NaN	23.6568	NaN	25.281	24.673	23.6484	24.3106	24.6987	23.7924	23.4927	23.0848	23.3361	23.4194	23.5937	23.7926	23.4994	22.7962	21.8932	23.5209	23.3033	23.0018	23.155	23.5041	23.3452
CISD2	23.5157	24.0723	24.4997	23.5594	24.1101	23.259	23.4882	24.0747	24.073	23.8392	23.8001	23.8017	24.3084	23.7254	23.3303	23.9809	24.0903	23.8593	24.1015	24.0174	23.6197	23.8802	24.5207	24.008	24.0749	23.4144	23.4156	23.7119	23.8781	23.6164	23.9081	24.2957	24.0825	23.4509	23.9815	23.8045	24.3047	24.1588	23.9771	24.0553	24.2108	23.995	23.8148	23.1542	23.3393	23.9076	23.3631	23.4501	23.911
CIT	NaN	NaN	NaN	NaN	NaN	NaN	NaN	NaN	NaN	NaN	NaN	NaN	22.4974	NaN	NaN	NaN	NaN	NaN	NaN	NaN	NaN	NaN	NaN	NaN	NaN	NaN	NaN	22.0627	NaN	NaN	NaN	NaN	NaN	NaN	22.2301	NaN	NaN	NaN	NaN	NaN	NaN	NaN	NaN	NaN	NaN	NaN	NaN	NaN	NaN
CITED2	NaN	NaN	NaN	NaN	NaN	NaN	NaN	NaN	NaN	NaN	NaN	NaN	NaN	NaN	NaN	NaN	NaN	NaN	NaN	NaN	NaN	NaN	NaN	NaN	NaN	NaN	NaN	NaN	NaN	NaN	NaN	NaN	NaN	NaN	NaN	NaN	NaN	NaN	NaN	NaN	NaN	NaN	NaN	NaN	NaN	NaN	NaN	NaN	NaN
CIZ1	NaN	NaN	NaN	NaN	NaN	NaN	NaN	NaN	NaN	NaN	NaN	NaN	NaN	NaN	NaN	NaN	NaN	NaN	NaN	NaN	NaN	NaN	NaN	NaN	NaN	NaN	NaN	NaN	NaN	NaN	NaN	NaN	NaN	NaN	NaN	NaN	NaN	NaN	NaN	NaN	NaN	NaN	NaN	NaN	NaN	NaN	NaN	23.0968	NaN
CKAP2	NaN	NaN	NaN	NaN	NaN	NaN	NaN	NaN	NaN	NaN	NaN	NaN	NaN	NaN	NaN	NaN	NaN	NaN	NaN	22.7284	NaN	22.9643	NaN	NaN	NaN	NaN	NaN	NaN	NaN	NaN	NaN	NaN	NaN	NaN	NaN	NaN	22.391	22.1382	23.5156	23.665	22.9405	22.4693	NaN	NaN	NaN	NaN	NaN	NaN	22.0729
CKAP4	29.7047	29.3052	29.2968	29.8212	29.6928	29.4906	29.3187	29.1481	29.1283	29.0278	29.0627	29.0613	28.948	29.1588	29.2056	29.2915	28.8531	29.3156	29.0474	29.1677	29.5544	29.2868	28.9323	29.1682	29.359	29.7963	29.6798	29.5686	29.7192	29.4649	29.3012	30.2405	29.5745	29.5871	29.846	29.6486	29.3755	29.5059	29.2529	29.4615	29.2961	29.1078	29.522	29.4419	29.2909	29.0891	29.1903	29.4678	29.2363
CKAP5	25.1131	25.2908	25.1003	24.8416	24.539	24.7543	24.8789	24.7592	24.7289	24.8134	24.675	24.5884	25.4159	24.7021	24.8512	24.8974	24.8943	24.8135	24.677	25.1068	24.784	24.9511	24.5182	24.4908	24.5907	25.2509	24.9503	25.2428	24.9482	24.6326	24.7596	24.7748	25.109	24.7952	25.3461	25.1646	25.0878	24.7808	25.0784	25.0998	24.8629	24.8811	24.4572	25.1596	24.7472	25.0982	25.0464	24.966	25.3837
CKB	27.1414	26.4156	26.5728	27.2634	22.6469	26.0028	26.956	26.7756	25.8591	26.7936	24.753	26.3047	24.5593	27.2388	26.3177	26.557	25.3804	26.7889	25.1189	25.5791	26.0921	25.7595	25.5042	26.2387	26.0448	26.1156	26.4488	25.6488	27.585	25.4149	25.3562	25.7998	25.9249	25.5917	26.0745	26.0626	25.0035	24.7964	24.3568	25.6718	24.988	27.0694	26.7787	27.1016	25.4053	26.2841	25.9153	25.3202	26.3856
CKS1B	23.2226	22.3841	NaN	NaN	NaN	NaN	NaN	NaN	NaN	NaN	NaN	NaN	23.6468	NaN	NaN	NaN	NaN	21.4125	NaN	23.6361	NaN	22.6441	NaN	NaN	NaN	NaN	NaN	23.1213	NaN	NaN	NaN	NaN	NaN	NaN	24.4153	NaN	23.0114	NaN	23.431	22.2599	NaN	NaN	NaN	NaN	NaN	NaN	NaN	22.8257	25.1378
CKS2	NaN	NaN	NaN	NaN	NaN	NaN	NaN	22.9805	NaN	NaN	NaN	NaN	23.7133	NaN	NaN	NaN	22.8437	NaN	NaN	NaN	NaN	23.2229	NaN	NaN	NaN	NaN	NaN	22.9675	NaN	NaN	NaN	NaN	NaN	NaN	NaN	22.7425	23.1157	22.2411	24.4044	23.8107	22.9271	NaN	NaN	22.7808	NaN	22.6646	22.54	NaN	NaN
CLASP1	22.7416	23.1794	22.7609	23.1291	22.6543	22.928	24.0528	23.3243	22.7471	23.0056	23.2674	24.0179	23.4077	23.3209	23.8606	23.1185	22.8443	23.3045	23.8819	23.4862	23.5561	23.223	23.2118	23.1336	23.0974	23.1701	23.4164	23.5436	22.8739	22.6867	23.3901	24.1192	22.9322	22.901	24.1544	23.5568	23.3438	22.8931	22.9747	22.909	22.8392	23.0404	23.182	23.4502	23.0043	23.3415	23.1198	23.1952	23.2798
CLASP2	21.8657	NaN	NaN	NaN	NaN	NaN	NaN	NaN	NaN	NaN	NaN	NaN	NaN	NaN	NaN	NaN	NaN	NaN	NaN	NaN	NaN	NaN	NaN	21.4518	NaN	NaN	NaN	NaN	NaN	NaN	NaN	NaN	NaN	NaN	NaN	NaN	NaN	NaN	NaN	NaN	NaN	NaN	NaN	NaN	NaN	NaN	NaN	NaN	NaN
CLCC1	22.9143	22.9123	22.8947	23.4242	22.6015	22.581	23.4176	22.6664	23.259	NaN	22.663	23.1544	22.6334	23.0588	22.6162	23.2285	23.02	22.9706	NaN	22.9551	22.9065	22.6289	23.5023	22.9342	23.6665	23.2728	23.0546	22.9887	23.7147	23.4331	22.9931	22.3683	23.7358	23.4598	23.0093	22.8834	23.2415	23.4116	23.1024	23.4799	23.2439	NaN	23.7652	22.7909	22.7959	22.6649	22.4698	23.058	22.6639
CLCN7	NaN	NaN	NaN	NaN	NaN	NaN	NaN	NaN	NaN	NaN	NaN	NaN	NaN	NaN	NaN	NaN	NaN	NaN	NaN	NaN	NaN	NaN	NaN	NaN	NaN	NaN	NaN	NaN	NaN	NaN	NaN	NaN	NaN	NaN	NaN	NaN	NaN	NaN	NaN	NaN	NaN	NaN	NaN	NaN	NaN	NaN	NaN	NaN	NaN
CLDN11	NaN	NaN	NaN	NaN	NaN	NaN	NaN	NaN	NaN	NaN	NaN	NaN	NaN	NaN	NaN	NaN	NaN	NaN	NaN	NaN	NaN	NaN	NaN	NaN	NaN	NaN	NaN	NaN	NaN	NaN	NaN	NaN	NaN	NaN	NaN	NaN	NaN	NaN	NaN	NaN	NaN	NaN	NaN	NaN	NaN	NaN	NaN	NaN	NaN
CLDND1	25.0088	NaN	24.1095	NaN	25.5894	25.2213	NaN	NaN	NaN	25.3347	25.1854	NaN	NaN	NaN	NaN	25.4256	25.5204	NaN	NaN	25.8233	25.3762	25.6892	NaN	NaN	NaN	NaN	NaN	NaN	NaN	NaN	NaN	NaN	NaN	NaN	NaN	25.353	25.4493	25.5387	25.847	25.7754	25.6413	NaN	24.5284	25.6649	25.6552	25.6158	25.6755	25.8032	NaN
CLEC14A	NaN	NaN	NaN	NaN	NaN	NaN	NaN	NaN	NaN	NaN	NaN	NaN	NaN	NaN	NaN	NaN	NaN	NaN	NaN	22.652	NaN	NaN	NaN	NaN	NaN	NaN	NaN	NaN	NaN	NaN	NaN	NaN	NaN	NaN	NaN	NaN	NaN	NaN	NaN	NaN	NaN	NaN	NaN	NaN	NaN	NaN	22.5411	22.4964	NaN
CLEC16A	NaN	NaN	NaN	NaN	NaN	NaN	25.5775	NaN	NaN	NaN	25.0306	25.6681	25.1293	NaN	25.6713	NaN	NaN	NaN	NaN	NaN	NaN	NaN	NaN	NaN	NaN	25.1396	25.2681	25.0285	24.9727	NaN	NaN	25.4123	25.1452	NaN	NaN	NaN	NaN	NaN	NaN	NaN	NaN	NaN	NaN	NaN	NaN	NaN	NaN	NaN	NaN
CLEC2B	NaN	NaN	NaN	NaN	NaN	NaN	NaN	NaN	NaN	NaN	NaN	NaN	NaN	NaN	NaN	NaN	NaN	NaN	NaN	NaN	NaN	NaN	NaN	NaN	NaN	NaN	NaN	NaN	NaN	NaN	NaN	NaN	NaN	NaN	NaN	NaN	NaN	NaN	NaN	NaN	NaN	NaN	NaN	NaN	NaN	NaN	NaN	NaN	NaN
CLEC3B	NaN	NaN	NaN	21.9241	NaN	NaN	NaN	NaN	NaN	NaN	NaN	NaN	NaN	NaN	NaN	NaN	NaN	NaN	NaN	NaN	NaN	NaN	NaN	NaN	NaN	NaN	NaN	NaN	NaN	NaN	NaN	NaN	NaN	NaN	NaN	23.4605	NaN	NaN	NaN	21.5358	NaN	NaN	NaN	NaN	NaN	NaN	NaN	NaN	NaN
CLGN	NaN	NaN	NaN	NaN	NaN	NaN	NaN	NaN	NaN	NaN	NaN	NaN	NaN	NaN	NaN	NaN	NaN	NaN	NaN	NaN	NaN	NaN	NaN	NaN	NaN	NaN	NaN	NaN	NaN	NaN	NaN	NaN	NaN	NaN	NaN	NaN	NaN	NaN	NaN	NaN	NaN	NaN	NaN	NaN	NaN	NaN	NaN	NaN	NaN
CLIC1	29.6727	29.7607	29.6829	29.2228	28.8394	29.5343	30.0999	29.6767	29.8885	30.0926	29.9088	29.5958	29.9956	29.9452	30.0368	29.7997	29.8578	29.8692	29.7475	29.7674	29.95	29.9229	29.3734	29.5174	29.5071	28.939	29.9889	29.795	29.8359	29.7908	29.7789	29.7975	29.7268	29.7446	29.665	30.0026	29.889	29.8055	29.6059	29.5336	29.7718	29.8684	29.6172	30.0368	29.7206	29.8183	29.5985	29.6863	29.6631
CLIC2	NaN	NaN	21.6857	NaN	23.5945	NaN	NaN	NaN	NaN	NaN	NaN	NaN	NaN	NaN	NaN	NaN	NaN	NaN	NaN	NaN	NaN	NaN	NaN	NaN	NaN	NaN	NaN	NaN	NaN	NaN	NaN	NaN	NaN	NaN	NaN	NaN	NaN	NaN	NaN	NaN	NaN	NaN	NaN	NaN	NaN	NaN	NaN	NaN	NaN
CLIC3	21.4863	24.4603	22.8645	25.1939	NaN	NaN	22.8778	22.7101	22.7358	21.8541	NaN	23.0343	NaN	23.128	20.3984	NaN	21.2048	22.8999	NaN	NaN	NaN	22.6529	NaN	23.3494	21.9778	21.7217	21.8581	21.6557	21.8595	NaN	NaN	19.5155	22.7032	22.018	21.6044	23.1487	21.8263	22.7675	21.2304	20.9298	22.176	23.7989	NaN	21.2476	23.0364	23.1802	22.1425	NaN	21.399
CLIC4	28.2321	27.9467	28.0486	28.6903	27.7719	27.9634	28.974	29.2397	29.4923	29.33	29.4327	28.8509	28.6987	28.967	28.8602	29.3699	29.1974	28.9619	29.1071	28.7715	28.2925	28.8393	29.195	29.3003	28.8946	29.1293	29.4957	28.9054	29.4672	29.0725	29.2738	29.1877	29.1581	29.1043	29.0265	28.9251	28.7891	28.9447	28.552	28.5984	28.7754	29.0011	28.8776	28.5203	28.9747	28.7064	28.5809	28.5139	28.3765
CLINT1	24.96	24.9388	25.0101	24.7114	24.8089	25.0363	24.8681	24.2468	24.4382	24.3772	24.7327	24.7089	24.5383	24.6971	24.7094	24.742	24.783	24.7486	24.7213	24.9424	24.8092	24.901	24.4769	24.3788	24.947	24.7748	24.3965	24.9745	24.6788	24.599	24.6124	24.7874	24.4815	24.6558	24.8155	24.798	24.8946	25.0244	24.904	25.049	24.9155	24.5198	24.4298	24.9305	24.7715	24.9	24.8311	25.1023	25.1258
CLIP1	24.3124	24.0031	24.1406	24.5976	23.45	24.0242	24.5747	24.4916	24.414	24.4636	24.4006	23.8265	24.149	24.62	24.3432	24.5077	24.356	23.9336	24.0484	24.0417	23.9219	24.1013	24.1755	24.2289	24.2684	24.4633	24.3783	24.4023	24.6902	24.4793	24.5847	24.2968	24.4359	24.3915	24.3947	24.2124	24.1452	24.2613	24.279	24.2998	24.4152	23.991	24.0388	24.1211	24.2221	23.8925	24.2669	24.2048	24.2881
CLIP2	23.4353	23.4889	23.5883	23.0155	23.4343	23.2714	22.9076	23.0619	23.0171	23.1898	23.3294	23.1737	23.2551	23.27	23.0791	22.9387	23.4671	22.7274	23.1001	23.0182	22.6822	23.2073	22.6523	22.7964	23.4072	23.6334	23.3857	23.3476	23.3426	23.1422	23.1845	22.729	23.5834	23.2657	23.7917	23.3978	23.0112	23.4218	22.8515	23.3288	23.2336	23.2967	23.0277	23.0151	23.0877	22.9473	22.8144	22.7025	23.7367
CLK3	NaN	NaN	NaN	NaN	NaN	NaN	NaN	NaN	NaN	NaN	NaN	NaN	NaN	NaN	NaN	NaN	NaN	NaN	NaN	NaN	NaN	NaN	NaN	NaN	NaN	NaN	NaN	NaN	NaN	NaN	NaN	NaN	NaN	NaN	NaN	NaN	NaN	NaN	NaN	NaN	NaN	NaN	NaN	NaN	NaN	NaN	NaN	NaN	NaN
CLMP	22.4405	22.1133	22.7888	22.7382	22.6492	22.8343	23.1029	23.6107	23.4133	23.4732	23.0505	23.2528	23.8829	23.7478	23.1788	23.0638	23.2943	23.2034	23.7148	23.7719	NaN	23.7449	23.286	23.0659	23.0781	23.5651	23.0627	23.6196	23.786	23.1889	23.1039	23.0269	23.414	23.5036	23.6456	23.8471	23.8532	24.1029	23.9369	24.1212	24.0233	23.5197	23.4502	23.5595	23.5168	23.3268	23.3088	23.1801	23.3871
CLN5	NaN	NaN	NaN	NaN	NaN	NaN	NaN	NaN	NaN	NaN	NaN	NaN	NaN	NaN	NaN	NaN	NaN	NaN	NaN	NaN	NaN	NaN	NaN	NaN	NaN	NaN	NaN	NaN	NaN	NaN	NaN	NaN	NaN	NaN	NaN	NaN	NaN	NaN	NaN	NaN	NaN	NaN	NaN	NaN	NaN	NaN	NaN	NaN	NaN
CLNS1A	24.368	25.3276	24.8453	24.5244	25.6834	25.5887	23.9372	23.9852	24.1381	24.0761	24.0577	23.9585	25.3386	24.6547	24.406	24.3078	24.1057	25.309	24.6878	24.8395	24.929	24.8117	25.1785	24.9063	25.4606	24.5522	24.6215	24.7871	24.066	24.4838	24.0531	24.7818	24.836	24.5046	25.2455	25.385	25.384	24.5406	25.2691	25.2207	25.4755	25.4653	25.2068	24.759	25.2761	24.6313	24.5356	NaN	24.9177
CLPB	24.5768	24.8694	24.3947	NaN	NaN	NaN	NaN	NaN	NaN	24.4807	NaN	NaN	25.2575	24.6069	24.6374	24.5019	24.5709	NaN	NaN	NaN	NaN	NaN	NaN	NaN	24.3727	24.6319	24.5857	24.812	25.0454	24.7714	24.0444	24.7478	24.7851	24.6312	24.9136	NaN	NaN	24.3317	NaN	24.3229	NaN	24.2639	NaN	NaN	NaN	24.2165	NaN	24.1832	24.6038
CLPP	24.1738	23.5897	24.3631	23.7381	24.213	24.276	23.8647	23.8715	23.3798	23.9317	23.8746	23.2561	24.8087	23.5148	23.4947	24.1166	24.0099	23.9684	23.4892	23.5446	23.7985	23.4296	23.804	23.8308	23.7377	23.9501	24.2232	24.2135	24.1298	24.3566	23.9613	23.5292	24.2413	23.9129	23.8491	23.5558	23.5674	23.6655	23.3693	22.9435	23.481	23.6704	23.5277	23.5636	23.1356	23.5674	23.7452	23.7431	23.9035
CLPTM1	24.8596	24.6835	24.2246	24.4072	24.2883	24.3649	24.5413	24.6754	24.7761	24.6467	24.3342	24.2632	25.1072	24.1324	24.6342	24.4215	24.7455	24.6004	24.1747	24.2343	24.7387	24.6776	24.9462	24.802	24.7815	24.5937	24.6777	24.9544	24.611	24.3061	24.4285	24.7928	24.897	24.6826	24.552	25.0814	25.0644	24.7709	24.9075	24.932	24.9057	25.2886	24.1596	25.1544	24.64	24.9266	24.69	24.4995	24.9582
CLPTM1L	24.0496	23.8453	24.0537	24.3778	23.3279	23.534	24.0057	24.2358	24.0685	23.7606	23.9848	24.2151	23.9248	23.7086	24.2021	24.1514	24.069	24.1727	24.0593	23.7186	24.0794	23.8041	23.945	23.7065	24.3677	24.4099	23.934	24.0771	24.0421	23.8647	23.5822	25.0283	24.1119	24.0851	24.4841	23.6401	23.9471	24.4248	23.6164	24.1083	23.5358	23.8203	23.6646	23.7349	24.1135	23.9379	23.8785	23.7056	23.8055
CLPX	24.3876	24.1958	24.67	23.8449	24.1972	24.058	23.2348	23.9515	23.5748	23.6787	23.8035	23.6154	24.3631	24.0196	23.751	23.7525	23.8178	24.6766	24.5879	24.1046	24.4802	24.0882	23.9234	23.453	23.9609	24.0177	23.7679	24.097	23.8273	23.8715	23.7736	23.553	23.7087	23.682	24.0186	24.4936	24.2144	24.0132	24.2777	24.1608	23.9867	24.2063	23.5633	24.2196	23.6779	24.1625	23.9669	24.213	24.1314
CLTA	26.4601	26.7958	26.7127	26.6777	26.8032	26.9059	26.03	25.6347	25.4558	25.9122	26.1275	26.131	26.4154	25.9362	25.9452	26.3889	26.148	26.5943	25.9926	25.8892	26.6509	26.4787	25.8478	25.8596	25.6347	27.0765	26.2195	27.1604	27.0222	27.137	27.2069	27.1239	27.2961	27.2941	27.443	26.6464	26.6761	26.5302	26.4156	26.5335	26.5561	25.8357	26.1086	26.4682	26.4858	26.5664	26.4291	26.3999	26.6109
CLTB	25.8682	26.0369	26.0699	26.7459	25.9962	26.0318	26.7446	26.0498	26.709	25.8309	26.2938	26.1393	25.7519	26.414	25.9018	26.132	26.1572	25.7718	25.33	25.5722	26.1413	25.5356	26.3756	26.2468	26.0278	26.603	25.72	25.9623	26.805	25.9904	25.8634	26.1365	26.4233	26.0856	26.3519	25.7246	25.7392	25.9143	25.9887	25.8326	25.9811	26.3853	26.3663	25.3537	25.8177	25.326	25.8593	25.2778	25.3117
CLTC	27.9866	27.8972	27.8873	28.2664	27.9248	28.162	28.742	28.5984	28.654	28.7042	28.7938	28.6083	28.5049	28.8065	28.7993	28.4843	28.7879	28.4742	28.3157	28.1008	28.3943	28.1883	28.3849	28.4381	28.3357	28.3967	28.7178	28.1952	28.2446	28.1513	28.1624	28.553	28.3096	28.192	28.3618	28.4137	28.2823	28.1852	28.2118	28.1291	27.8778	28.2742	28.1645	28.0379	28.224	27.9801	27.8618	27.8847	27.8778
CLTCL1	NaN	NaN	NaN	NaN	NaN	NaN	NaN	NaN	NaN	NaN	NaN	NaN	NaN	NaN	NaN	NaN	NaN	NaN	NaN	NaN	NaN	NaN	23.8914	NaN	NaN	NaN	NaN	NaN	NaN	NaN	NaN	NaN	NaN	NaN	NaN	NaN	NaN	24.2179	NaN	NaN	NaN	23.8988	23.5182	NaN	NaN	NaN	NaN	NaN	NaN
CLU	23.0953	23.7199	22.9198	23.4283	NaN	NaN	NaN	NaN	NaN	NaN	NaN	23.5564	NaN	NaN	NaN	NaN	NaN	NaN	NaN	NaN	NaN	22.409	NaN	NaN	NaN	NaN	NaN	NaN	NaN	NaN	NaN	NaN	NaN	NaN	NaN	NaN	NaN	NaN	22.5946	NaN	NaN	NaN	NaN	NaN	NaN	NaN	NaN	NaN	22.4417
CLUH	22.8399	22.7219	22.693	NaN	21.6271	NaN	22.5652	23.3316	22.1084	23.1713	22.4445	23.3936	24.5022	22.9114	23.4425	22.2467	22.4342	22.4936	22.5184	22.6247	22.0382	22.5823	21.9662	21.5685	22.6431	22.7384	23.4478	22.8621	21.4183	20.9644	21.6909	22.8371	22.3294	21.9929	23.4372	21.8108	22.3003	22.5945	22.4681	22.9446	22.3886	22.6365	22.1731	22.7428	21.7987	22.3285	22.3883	22.4404	22.9575
CMAS	22.7258	22.5121	22.8459	23.3336	23.4609	22.9217	22.9787	23.3704	23.0726	22.8363	23.0903	23.5063	22.5461	23.0744	23.4069	22.8688	23.1273	23.5515	23.3347	23.0176	23.5417	22.9176	23.2818	23.0822	22.6796	22.6343	23.6066	22.5164	23.4198	22.9718	23.2898	23.8699	23.1717	23.3898	23.2741	22.6584	22.6745	22.2796	23.327	22.8317	22.8202	22.8345	22.753	22.8795	23.1857	22.9065	22.9756	23.0556	22.6492
CMBL	22.647	22.181	NaN	23.2168	24.3028	23.837	23.3173	23.1186	22.7476	22.8849	22.6714	23.8667	22.2674	23.2706	22.808	23.1106	22.5721	23.3525	NaN	22.5126	21.7415	22.2749	22.1385	22.5859	23.0979	23.7921	23.5908	23.736	23.8455	23.1452	23.3442	24.1286	22.991	22.8107	22.8972	22.8245	22.831	23.3051	23.1589	23.0115	22.4908	22.2596	22.9489	23.0357	21.97	21.8934	22.4835	22.8959	22.1893
CMC1	NaN	NaN	NaN	NaN	NaN	NaN	NaN	NaN	NaN	NaN	NaN	NaN	NaN	NaN	NaN	NaN	NaN	NaN	NaN	NaN	NaN	NaN	NaN	NaN	NaN	NaN	NaN	NaN	NaN	NaN	NaN	NaN	NaN	NaN	NaN	NaN	NaN	NaN	NaN	NaN	NaN	NaN	NaN	NaN	NaN	NaN	NaN	NaN	NaN
CMPK1	26.2611	26.4048	26.3567	26.5676	26.5725	26.5786	26.3804	26.4638	26.2374	25.9458	26.1242	26.6765	26.0583	26.3062	26.2643	26.0472	26.3385	26.1231	25.9901	26.4027	26.9972	26.4629	25.9367	26.0421	26.2545	27.1053	26.1805	26.95	26.8252	26.5469	26.4662	27.1659	26.8467	26.734	26.9648	26.6714	26.5627	26.1316	26.3021	26.805	26.4366	26.0195	25.9137	26.2952	26.5541	26.3015	26.1345	26.0596	26.2248
CMTM6	NaN	NaN	NaN	NaN	NaN	NaN	NaN	NaN	NaN	NaN	NaN	NaN	NaN	NaN	NaN	NaN	NaN	NaN	NaN	NaN	NaN	NaN	22.3225	23.0066	22.4731	NaN	NaN	NaN	NaN	NaN	NaN	NaN	NaN	NaN	NaN	NaN	NaN	NaN	NaN	NaN	NaN	22.2093	21.3121	NaN	NaN	NaN	NaN	NaN	NaN
CMTR1	NaN	22.7002	22.392	22.1419	NaN	22.0412	NaN	NaN	NaN	NaN	NaN	NaN	NaN	NaN	NaN	NaN	NaN	21.865	22.184	21.7941	NaN	NaN	NaN	23.0414	NaN	NaN	NaN	NaN	NaN	NaN	NaN	NaN	NaN	NaN	NaN	22.2446	21.9496	NaN	NaN	21.7639	22.2234	NaN	NaN	22.2268	NaN	22.1019	NaN	NaN	21.626
CNBP	24.5702	24.785	24.9707	25.1295	24.0681	24.9933	NaN	23.4701	NaN	NaN	NaN	24.5669	NaN	NaN	22.9247	NaN	NaN	24.6632	25.2221	25.0429	24.8172	24.7981	NaN	23.0649	24.5843	24.4936	24.9684	24.6955	24.2028	24.2765	24.6416	23.4303	24.3914	24.1772	23.9546	25.0163	24.6118	25.6175	24.8267	25.3132	24.912	24.559	24.1337	24.4976	25.1287	25.0079	25.2337	24.961	25.4168
CNBP.1	NaN	NaN	NaN	NaN	NaN	NaN	NaN	NaN	NaN	NaN	NaN	NaN	NaN	NaN	NaN	NaN	NaN	NaN	NaN	NaN	NaN	NaN	NaN	NaN	NaN	NaN	NaN	NaN	NaN	NaN	NaN	NaN	NaN	NaN	NaN	NaN	NaN	NaN	NaN	NaN	NaN	NaN	NaN	NaN	NaN	NaN	NaN	NaN	NaN
CNDP2	25.3489	25.8394	25.7971	25.6686	25.8838	25.9777	25.4378	25.4363	25.1943	25.2481	25.3016	25.4451	25.3089	25.3991	25.3348	25.2616	25.5474	25.3869	25.8343	25.836	25.6737	25.7172	25.5177	25.5848	25.6597	25.9578	25.1002	25.6268	25.3135	25.6659	25.7978	25.5584	25.7217	25.7188	25.5657	25.53	25.59	25.5119	25.5756	25.7723	25.5739	25.5317	25.4845	25.5546	25.5409	25.5698	25.6358	25.5396	25.4491
CNIH1	NaN	NaN	NaN	NaN	NaN	NaN	NaN	NaN	NaN	NaN	NaN	NaN	NaN	NaN	NaN	NaN	NaN	NaN	NaN	NaN	NaN	NaN	NaN	NaN	NaN	NaN	NaN	NaN	NaN	NaN	NaN	NaN	NaN	NaN	NaN	NaN	NaN	NaN	NaN	NaN	NaN	NaN	NaN	NaN	NaN	NaN	NaN	NaN	NaN
CNIH4	NaN	NaN	NaN	NaN	NaN	NaN	NaN	NaN	NaN	NaN	NaN	NaN	NaN	NaN	NaN	NaN	NaN	NaN	NaN	NaN	NaN	NaN	NaN	NaN	NaN	NaN	NaN	NaN	NaN	NaN	NaN	NaN	NaN	NaN	NaN	NaN	NaN	NaN	NaN	NaN	NaN	NaN	NaN	NaN	NaN	NaN	NaN	NaN	NaN
CNN1	24.5969	23.4459	23.3923	26.7272	22.6475	24.8722	26.6458	23.9053	25.4414	25.3843	26.8927	26.1149	22.7806	24.001	24.5815	25.8453	24.4707	25.7873	26.3377	25.6297	29.1606	24.9956	27.2773	26.1726	24.5123	26.3934	24.3975	24.8457	26.66	26.7487	27.0921	27.2526	24.7864	26.0598	26.273	25.6627	26.7615	24.6713	23.3456	24.0343	23.2161	24.8276	25.9112	25.82	25.0679	26.0712	24.9061	25.9445	24.7567
CNN2	27.987	27.3103	27.2335	28.5321	28.5361	28.4424	28.8376	27.8798	27.9596	27.4912	28.2368	28.4419	27.166	27.87	28.1706	27.9376	28.1083	27.9672	28.147	28.286	28.1884	27.9479	28.474	28.3867	27.5596	28.1987	27.4863	27.7383	27.7246	28.3818	28.6516	28.5413	27.9628	28.3392	27.7655	28.3246	28.1398	28.4132	27.6806	28.2086	27.802	27.6697	28.1566	27.7759	28.292	27.9239	27.902	28.0493	27.9687
CNN3	28.014	27.9422	27.9328	29.727	28.8542	28.9107	28.8141	28.4878	28.3292	28.7838	29.0389	28.3696	27.8032	27.6804	27.9472	28.7403	28.8511	28.5983	29.0051	28.8868	29.4728	28.8063	29.5486	29.0451	28.5273	29.4672	28.3248	28.3634	28.7797	29.0453	29.6211	30.0045	28.7609	29.302	28.8438	29.0164	28.9529	29.1419	28.2971	28.8132	28.6022	28.72	28.9469	28.7123	28.3098	28.6749	28.2551	28.8229	28.6503
CNOT1	24.5142	24.3162	24.1728	24.2061	24.4553	24.3002	24.652	25.0297	24.6461	24.7435	24.4577	24.9871	24.9415	24.7185	24.9208	24.8042	24.5693	24.2656	24.7329	24.6531	24.3843	24.6068	24.8778	24.6701	24.632	24.593	24.6244	24.5777	24.409	24.565	24.5082	24.0783	24.4223	24.3561	24.6242	24.5396	24.6139	24.4041	24.6493	24.623	24.6072	24.73	24.6059	24.6135	24.59	24.4626	24.5932	24.7766	24.6753
CNOT10	22.3278	22.0998	NaN	22.019	22.263	22.144	NaN	NaN	NaN	NaN	NaN	NaN	NaN	NaN	NaN	NaN	NaN	21.666	NaN	NaN	NaN	NaN	22.0886	21.9979	22.1229	NaN	NaN	NaN	NaN	NaN	NaN	NaN	NaN	NaN	NaN	22.2086	NaN	22.1552	22.1905	22.2078	NaN	21.8956	22.1258	NaN	NaN	21.9819	22.059	22.4759	22.0697
CNOT11	21.9589	22.2031	22.1355	21.9852	22.0052	NaN	22.201	22.3845	22.5459	21.8307	22.5753	22.403	22.6167	22.0717	22.2601	22.4398	21.5341	22.3421	NaN	NaN	22.2229	21.9533	21.4473	NaN	21.7676	21.6199	21.6237	21.662	NaN	NaN	NaN	21.837	NaN	21.9187	22.2312	22.1074	22.0901	22.0682	22.1584	21.9933	22.0438	21.7611	21.6513	22.5188	NaN	NaN	NaN	21.9735	22.2616
CNOT2	23.2454	23.3307	22.7249	22.9171	23.0839	23.2891	23.0361	23.3199	23.5626	23.4176	23.3329	22.9352	23.6234	23.3496	23.0737	23.2539	22.9156	23.1492	23.1334	23.0023	22.4611	23.1869	23.5285	23.1859	23.5782	22.8592	23.2242	23.1225	22.8526	22.8887	22.9108	NaN	22.8547	22.8718	23.072	23.1687	23.0319	23.3006	23.2894	23.3108	23.0338	23.1097	23.4391	23.085	22.9763	23.0894	22.9308	23.2169	23.2429
CNOT3	23.2249	23.5188	23.2952	22.9233	23.3059	23.3525	22.9083	23.1588	23.1414	23.1416	23.1056	23.1007	23.3707	23.1077	22.8948	23.4285	22.9603	22.9869	23.1441	22.9822	22.9916	23.085	23.3113	23.2235	23.3906	23.396	22.6753	22.8434	23.2094	22.9349	23.3645	22.6588	23.1219	23.0271	23.1785	23.2533	23.2985	23.2686	22.9881	23.2181	23.2772	23.0331	23.1225	23.1923	23.2604	23.1649	23.3111	23.4671	23.6489
CNOT7	21.5035	22.5625	22.5106	22.4937	22.5361	22.5731	NaN	NaN	NaN	NaN	22.9105	NaN	NaN	23.0477	NaN	NaN	NaN	22.3949	22.0334	22.5404	22.3391	22.3536	22.6176	NaN	22.8461	22.3033	NaN	NaN	NaN	22.1899	NaN	NaN	22.524	22.6188	NaN	22.3691	22.516	22.0944	22.5016	22.2468	22.1736	22.5191	22.3766	22.3149	22.1139	22.3281	21.8265	22.1496	22.7137
CNOT9	23.5655	24.3812	23.8997	23.4344	24.0312	23.4904	24.0552	24.415	24.0236	23.6127	24.0926	24.5372	24.4476	24.8386	24.3728	23.7983	23.5369	23.8935	24.0655	23.8851	23.893	23.9796	23.8049	23.6628	23.9562	23.5823	NaN	23.9567	23.6298	24.0423	23.7871	NaN	23.9147	23.6015	24.2369	23.7149	23.5736	24.0194	23.9337	23.5072	23.6214	23.2153	23.3023	24.1527	23.82	23.9179	24.294	24.0555	23.8422
CNP	24.4629	24.3778	24.2994	24.7946	25.548	24.8691	24.8213	24.335	24.8974	24.6176	24.8207	24.9023	24.7443	24.9188	24.3819	24.7756	24.6491	24.6385	24.4575	24.6365	24.0352	24.5706	24.9304	24.7059	24.5177	24.3315	24.7568	24.6264	24.6487	24.7538	24.4761	24.0454	24.6687	24.6571	24.5596	24.5921	24.3744	24.241	24.3805	24.2548	24.3281	24.5234	24.5252	24.5519	24.5446	24.4092	24.338	24.5452	24.3482
CNPY2	26.5604	26.3667	26.3281	26.1429	26.4731	26.2227	26.4898	26.5873	26.6375	26.4051	26.1458	26.527	25.9532	26.1542	25.8111	26.4532	26.2205	26.5419	26.4626	26.5829	26.0869	26.4899	26.3931	26.6473	26.2833	26.0805	26.394	26.3198	26.3382	26.5057	26.0417	27.16	26.5267	26.3998	27.1037	26.3521	26.6771	26.244	26.4379	26.3279	26.4912	26.1248	26.2933	26.2293	26.5803	26.3078	26.4376	26.4757	25.7712
CNPY3	24.8334	24.5077	24.4793	24.0992	24.5613	24.4754	24.1298	23.5743	23.7937	23.4961	24.1056	24.631	22.8699	23.8854	24.7262	24.542	23.6421	24.4292	24.241	24.5218	23.8483	24.313	24.4221	24.1353	24.5445	23.394	23.9829	23.3401	23.3844	23.9772	23.4182	23.3469	22.7797	23.3207	24.18	24.6812	24.6405	24.6639	24.2823	24.4134	24.3987	24.2497	24.5394	24.1516	23.9754	23.8484	24.4486	24.5689	23.9586
CNPY4	24.4692	25.0008	24.6162	25.2799	24.2898	25.0421	24.6887	24.8955	23.94	23.8124	23.7037	24.8691	NaN	24.8364	24.5896	24.4948	24.3693	25.0739	23.5717	24.8861	24.4782	25.0944	24.016	23.8189	24.4807	24.8393	24.541	24.9209	25.1505	24.9322	24.5752	25.7018	25.3435	24.9869	25.7447	24.8694	24.923	24.8093	24.8319	25.2741	25.2051	23.7567	24.0138	24.8644	24.6678	24.5327	25.0149	25.059	24.5001
CNRIP1	24.2601	23.752	24.0705	24.2345	24.9682	24.533	24.157	24.461	22.9539	23.6501	23.1076	25.2345	23.5839	23.7646	24.1504	22.6775	24.0918	24.1396	24.5298	24.2736	24.1625	24.2301	NaN	22.7411	24.0649	23.7529	24.6507	23.6711	24.0122	23.4356	24.1415	24.0148	23.975	23.8342	24.4411	24.4765	24.2929	23.9308	23.827	24.0544	24.0556	23.4735	23.2757	24.215	24.5046	24.1834	24.4471	24.1008	23.8693
CNST	NaN	NaN	NaN	NaN	NaN	NaN	23.4207	23.1161	22.3138	21.857	22.2668	23.5591	21.6449	22.617	23.0374	22.0302	22.067	NaN	NaN	NaN	NaN	NaN	NaN	NaN	NaN	22.4566	24.1292	22.263	21.7813	22.6362	21.8238	23.5683	22.1719	22.3363	22.8057	NaN	NaN	NaN	NaN	NaN	NaN	NaN	NaN	NaN	NaN	NaN	NaN	NaN	NaN
CNTNAP1	22.2749	22.426	22.3868	22.7086	22.49	22.655	22.5026	22.7391	22.0268	23.0585	23.7846	23.4631	22.5609	23.9283	22.6532	23.4256	22.5848	22.7429	22.6146	22.7888	22.2412	22.2621	22.9095	22.5297	23.0712	22.3486	22.9111	NaN	22.3775	NaN	21.7719	NaN	22.0519	22.3729	NaN	22.8695	21.9336	22.2825	22.6133	21.3763	21.9319	23.6235	23.8907	22.307	22.16	22.3549	22.1624	22.3891	22.717
COA3	NaN	NaN	NaN	NaN	NaN	NaN	NaN	NaN	NaN	NaN	NaN	NaN	NaN	NaN	NaN	NaN	NaN	NaN	NaN	NaN	NaN	NaN	NaN	NaN	NaN	NaN	NaN	NaN	NaN	NaN	NaN	NaN	NaN	NaN	NaN	NaN	NaN	NaN	NaN	NaN	NaN	NaN	NaN	NaN	NaN	NaN	NaN	NaN	NaN
COA4	NaN	NaN	NaN	NaN	NaN	NaN	NaN	NaN	NaN	NaN	NaN	NaN	NaN	NaN	NaN	NaN	NaN	23.5104	23.6598	23.3781	22.8444	23.3716	NaN	NaN	23.3487	NaN	23.4046	NaN	NaN	NaN	23.6299	NaN	NaN	NaN	NaN	23.2125	23.2305	NaN	NaN	NaN	NaN	NaN	NaN	NaN	23.0796	23.0073	NaN	22.7898	NaN
COA6	21.5385	22.5209	22.5424	NaN	22.802	NaN	NaN	NaN	NaN	NaN	NaN	NaN	NaN	NaN	21.9694	NaN	NaN	NaN	NaN	21.9173	NaN	22.8337	23.278	22.8174	23.2968	22.8724	NaN	NaN	22.9656	22.9272	22.7503	22.4638	22.9146	22.843	22.624	NaN	22.0973	22.8594	NaN	22.5671	22.9762	22.6948	22.5502	NaN	NaN	22.484	22.5176	NaN	NaN
COASY	23.765	23.8416	23.7983	23.6293	23.933	23.992	24.0336	24.0397	23.8207	24.3177	24.1595	23.5642	23.9038	23.8255	24.0803	23.9781	24.2646	23.838	23.6632	23.9923	24.0272	24.0571	23.799	24.4899	23.7042	23.9951	23.9766	23.9713	24.2504	24.3479	23.7716	24.0549	24.2219	24.0606	23.7734	24.019	24.2384	23.9232	24.1212	23.9523	24.0846	24.0641	23.3966	23.8083	24.082	23.7135	23.7575	23.8865	23.6587
COBLL1	NaN	NaN	NaN	20.7419	20.9052	NaN	NaN	NaN	20.5153	NaN	NaN	20.6927	19.7029	NaN	NaN	NaN	20.6389	NaN	NaN	NaN	21.9868	NaN	NaN	NaN	NaN	19.4751	NaN	19.7088	NaN	NaN	NaN	19.7513	NaN	21.9551	21.0513	NaN	NaN	20.1858	NaN	NaN	20.0531	20.1155	NaN	19.7234	19.8916	19.8318	NaN	NaN	NaN
COG1	23.2118	22.9266	22.951	22.4348	23.0806	22.6634	22.6812	22.6282	22.5582	22.4711	22.4936	22.2868	NaN	22.5009	22.5262	22.9344	22.5776	22.6159	22.3209	22.7958	23.2644	22.8252	22.664	NaN	22.3562	22.9426	22.6437	23.0151	22.7625	22.9972	22.7731	23.1532	23.0791	23.0138	22.9906	22.8292	23.2469	23.1438	22.5876	22.8051	22.8472	22.1279	22.4084	23.0909	23.3153	23.1589	22.9359	23.3494	23.0015
COG2	22.4751	22.6825	23.5254	22.6034	23.213	23.2728	23.3147	23.7913	22.5485	22.6063	22.4625	23.7614	22.5379	23.3823	23.8759	22.2772	22.6049	23.0545	23.1189	23.3558	23.1372	23.2888	22.6118	22.6957	22.7174	22.6968	23.3495	23.0869	22.3519	22.8588	22.7302	23.6399	22.9281	22.7554	23.7652	23.1592	23.0419	22.8737	22.9798	23.124	22.6946	22.4151	22.6986	23.1653	22.928	23.2445	23.0387	22.4046	21.7196
COG3	23.4336	23.1648	23.1719	22.6782	22.8246	23.2172	NaN	NaN	NaN	NaN	NaN	NaN	NaN	NaN	NaN	NaN	NaN	23.1334	23.2991	22.9667	23.3918	23.0294	23.96	NaN	NaN	23.0741	NaN	22.9397	22.7378	23.0118	22.9922	23.0269	23.0324	22.8452	23.0618	23.0269	23.3892	23.1378	23.0636	22.7424	22.981	23.9035	21.8596	22.9329	22.9158	23.0691	22.9761	23.2058	23.3637
COG4	23.0492	23.006	23.1092	22.7958	22.3934	22.4753	23.4289	22.9455	NaN	NaN	23.7693	23.4864	22.7182	NaN	NaN	23.1961	NaN	23.7005	23.2638	22.7158	23.4216	23.2595	NaN	23.2467	23.2888	NaN	NaN	NaN	NaN	23.149	NaN	NaN	NaN	NaN	NaN	23.6579	23.6825	23.6498	23.5337	23.6626	23.388	23.4704	23.0883	23.1062	23.124	23.4342	22.8697	23.0947	23.4545
COG5	22.6633	22.5533	22.545	22.5988	22.7338	22.6761	22.7266	22.9312	22.685	22.8845	22.5025	22.9364	22.4439	22.9752	22.9511	22.8284	22.0954	22.6134	22.894	22.6586	22.7493	22.8213	22.4707	22.4861	22.7787	22.6626	22.7275	22.7077	22.4199	22.1572	22.7106	23.2812	22.6992	22.2129	23.0667	22.6622	22.881	22.8923	22.5762	22.6933	22.4704	22.7543	22.6173	22.7744	22.3531	22.5374	22.6212	22.8642	22.9981
COG6	22.5849	22.8379	22.8059	22.9546	22.7646	22.6596	21.61	22.3921	22.1728	NaN	NaN	23.2697	NaN	NaN	22.4831	22.4688	22.2907	23.019	22.7412	22.6619	22.7484	22.3255	22.5268	22.6657	22.3623	22.5803	NaN	NaN	NaN	NaN	NaN	22.6806	NaN	NaN	NaN	22.2261	22.4446	21.9398	22.2282	22.0754	22.4239	22.286	22.4254	22.7194	22.9195	22.8776	22.4489	23.0467	22.918
COG7	23.7544	23.7698	23.4378	23.5582	23.523	23.6609	24.1356	22.7009	23.4986	23.5497	23.1287	23.4827	23.643	23.7608	23.5689	23.6375	23.032	23.307	23.4317	23.4723	23.4196	23.6067	NaN	NaN	23.4165	23.165	23.3843	23.5339	23.6756	23.2657	23.2446	23.4785	23.4761	23.5222	23.6748	23.5429	23.6677	23.6749	23.2637	23.556	23.2881	23.0162	23.3228	23.8037	23.5759	23.7882	23.8825	23.7494	23.8379
COG8	NaN	NaN	NaN	NaN	NaN	NaN	NaN	23.1898	23.045	NaN	23.0941	23.1794	23.1035	NaN	23.2474	23.5308	23.0683	NaN	NaN	NaN	NaN	NaN	NaN	NaN	NaN	NaN	NaN	23.2866	NaN	23.075	23.0384	NaN	23.0805	23.0567	23.3713	NaN	NaN	NaN	NaN	NaN	NaN	NaN	NaN	NaN	NaN	NaN	NaN	NaN	NaN
COIL	NaN	22.0769	NaN	NaN	NaN	NaN	NaN	NaN	NaN	NaN	NaN	NaN	NaN	NaN	NaN	NaN	NaN	NaN	NaN	NaN	21.7223	NaN	NaN	NaN	NaN	NaN	NaN	NaN	NaN	NaN	NaN	NaN	NaN	NaN	NaN	21.7731	NaN	NaN	NaN	21.8028	21.6896	21.6204	NaN	22.5463	21.84	22.0719	21.9401	NaN	21.9767
COL11A1	NaN	NaN	NaN	NaN	NaN	NaN	NaN	NaN	19.822	NaN	20.9117	NaN	NaN	NaN	NaN	23.6089	NaN	22.8578	19.2839	19.3851	23.357	NaN	23.9993	22.2063	NaN	21.4306	NaN	22.9735	NaN	NaN	25.1091	26.0822	22.8471	24.8453	NaN	23.4773	20.84	19.1605	NaN	21.1016	NaN	23.0283	24.2768	22.0032	NaN	NaN	NaN	21.2442	19.5774
COL12A1	27.0731	26.4493	26.8852	27.307	27.7847	28.6711	28.4729	27.9261	28.462	28.0258	28.2394	26.4493	25.6169	28.2602	27.9795	28.7362	27.5059	27.357	27.6658	27.4636	25.9007	27.287	29.3006	28.9485	28.4326	26.8962	28.2106	26.8663	27.2035	28.5903	28.9656	26.9996	27.4532	28.2304	26.367	27.9205	27.5648	27.386	27.02	27.4245	27.336	27.2975	28.9954	26.9693	28.2098	27.0308	27.0857	27.9054	26.9973
COL14A1	NaN	NaN	NaN	NaN	27.6568	24.8351	NaN	NaN	NaN	NaN	NaN	NaN	NaN	NaN	NaN	NaN	NaN	NaN	NaN	22.1795	NaN	NaN	22.2023	NaN	23.9926	NaN	25.7156	22.3898	24.9125	24.5773	NaN	NaN	23.0326	NaN	24.1058	NaN	NaN	NaN	NaN	NaN	21.5143	22.0282	22.3084	NaN	NaN	NaN	NaN	24.1901	24.9583
COL15A1	22.1921	NaN	21.7388	21.5919	24.4406	23.8592	NaN	22.3569	23.8461	22.7946	NaN	25.7042	NaN	26.2137	22.957	23.9574	22.7641	23.3456	NaN	23.7089	NaN	22.3588	24.6161	NaN	23.448	NaN	NaN	NaN	NaN	NaN	NaN	NaN	NaN	NaN	NaN	NaN	NaN	NaN	NaN	NaN	NaN	NaN	NaN	NaN	22.4486	NaN	22.1521	24.4916	NaN
COL16A1	NaN	21.5933	22.769	23.0457	24.0935	23.5223	NaN	22.6191	22.9022	22.7916	23.1846	22.2497	NaN	23.4308	22.5034	NaN	22.9873	NaN	NaN	NaN	NaN	22.4224	23.3259	22.7174	22.4556	22.2737	22.13	NaN	21.6528	22.5988	23.0705	NaN	22.5075	22.8769	21.9046	21.8709	NaN	22.0513	NaN	NaN	NaN	22.7356	23.5881	NaN	21.8844	NaN	NaN	22.1366	22.437
COL18A1	24.605	23.7115	23.7225	NaN	24.7699	24.9308	25.0641	NaN	NaN	23.1288	NaN	23.2938	23.4624	24.2122	24.5623	22.9306	NaN	NaN	NaN	24.038	22.6441	22.4128	23.4477	NaN	25.0041	24.4152	22.8928	23.2008	NaN	NaN	22.8412	NaN	22.0828	NaN	24.3532	23.1126	NaN	24.1405	NaN	22.9005	NaN	22.8579	23.1632	NaN	NaN	22.7786	23.67	23.3152	NaN
COL1A1	29.0971	28.444	29.1696	28.5784	28.3233	28.6345	29.1591	30.2633	30.3661	29.9866	30.0908	30.0443	27.7935	29.6268	29.6033	29.9962	30.2234	29.5822	29.832	29.6139	29.5684	30.0655	30.232	30.4952	30.4907	27.6777	28.76	28.9393	28.3433	29.8033	29.9716	28.3134	28.8146	29.8808	28.5051	29.7729	29.9309	30.1085	29.2953	29.5126	29.7386	30.2897	30.8874	28.8263	29.9334	29.2602	29.3841	30.4916	29.7577
COL1A2	28.5165	28.1021	28.5142	27.835	27.7617	27.8796	28.4716	29.6418	29.7284	29.2174	29.3673	29.174	27.1217	29.0265	28.9884	29.3137	29.5486	28.6071	28.8036	28.679	28.5389	29.1469	29.2125	29.4189	29.5946	27.273	28.2733	28.2428	27.6897	28.8904	29.0534	27.6824	28.2944	28.9252	27.8897	28.982	28.8663	29.0545	28.4854	28.8032	28.8468	29.1825	29.8389	28.0406	29.151	28.5093	28.5919	29.4929	28.6833
COL2A1	NaN	NaN	NaN	NaN	NaN	NaN	NaN	NaN	NaN	NaN	NaN	NaN	NaN	NaN	NaN	NaN	NaN	NaN	NaN	NaN	NaN	26.2233	NaN	26.5359	27.5521	NaN	NaN	NaN	NaN	NaN	NaN	NaN	NaN	NaN	NaN	NaN	NaN	NaN	26.3666	26.1281	26.0619	NaN	NaN	NaN	NaN	NaN	NaN	NaN	26.3036
COL3A1	26.648	26.4068	26.9981	25.4464	25.4577	25.7845	26.3865	27.9514	28.2567	27.9383	27.6659	27.2484	24.99	27.0484	27.0428	27.2877	28.159	27.1062	27.6726	27.4821	26.8065	28.2195	28.2623	28.0156	28.5462	25.1756	24.9464	26.2453	23.9827	27.595	27.2243	25.1862	26.393	27.1663	25.5841	26.5547	27.199	27.6437	27.2362	26.3411	27.3192	26.7814	29.0642	26.4136	27.2729	26.3695	27.0562	27.9037	26.5339
COL4A1	NaN	NaN	NaN	NaN	NaN	NaN	25.6225	24.0259	24.9309	24.0781	24.1434	23.8698	22.8522	NaN	24.2022	24.4546	24.9978	24.8761	24.6673	24.0673	26.0246	23.9704	24.2849	25.0477	24.1872	25.0026	NaN	24.1576	24.46	NaN	25.2575	25.2608	NaN	25.148	24.2523	24.8476	25.0463	24.6804	23.8044	23.7048	NaN	23.9338	23.5055	24.6717	24.0144	24.7597	NaN	24.6012	23.8765
COL4A2	NaN	NaN	NaN	NaN	NaN	NaN	NaN	NaN	NaN	NaN	NaN	NaN	NaN	NaN	NaN	NaN	NaN	NaN	NaN	NaN	NaN	NaN	NaN	NaN	NaN	NaN	NaN	NaN	NaN	NaN	NaN	NaN	NaN	NaN	NaN	NaN	NaN	NaN	NaN	NaN	NaN	NaN	NaN	NaN	NaN	NaN	NaN	NaN	NaN
COL5A1	25.737	25.6406	25.7583	25.0353	24.7966	25.3858	25.3792	26.0533	26.501	26.2488	26.3107	26.0467	23.9296	25.4747	25.71	26.2347	26.3227	26.6231	27.0715	26.5232	25.8685	26.8508	26.6385	26.3728	26.7849	24.4008	25.2782	25.2206	24.3051	25.3573	25.9589	25.5086	25.3032	25.6121	25.3027	26.3884	26.6465	26.3102	26.0034	25.8317	26.4091	26.0168	26.6768	26.1126	26.491	26.0868	26.2611	26.7893	26.0486
COL5A1.1	NaN	NaN	NaN	NaN	NaN	NaN	NaN	NaN	NaN	NaN	NaN	NaN	NaN	NaN	NaN	22.7869	23.4457	23.7332	23.177	NaN	23.4218	NaN	22.6201	23.1285	NaN	NaN	NaN	NaN	NaN	NaN	NaN	NaN	NaN	NaN	22.7371	23.7488	NaN	23.1857	NaN	NaN	NaN	23.2036	NaN	NaN	NaN	NaN	NaN	NaN	NaN
COL5A2	23.8931	23.9082	23.5543	23.1824	23.1862	23.6905	24.8684	24.7768	25.3931	25.2363	25.4407	24.5961	23.2278	24.4207	24.1179	25.5825	25.091	24.9541	25.1419	24.5567	24.8796	24.6494	25.6701	25.095	25.3327	23.8413	23.9101	23.969	23.725	24.4275	24.9404	24.7493	24.3907	24.8634	24.0794	25.0091	24.8419	24.6975	23.8316	24.1467	24.2335	24.7904	25.7978	24.2165	24.748	24.3403	24.377	25.1192	24.3402
COL5A3	NaN	NaN	NaN	NaN	NaN	NaN	NaN	NaN	NaN	NaN	25.1032	NaN	NaN	NaN	NaN	NaN	NaN	NaN	NaN	NaN	27.5667	NaN	NaN	NaN	NaN	NaN	NaN	NaN	NaN	NaN	NaN	NaN	NaN	NaN	NaN	NaN	NaN	25.0549	NaN	NaN	NaN	NaN	NaN	NaN	NaN	NaN	NaN	25.1622	NaN
COL6A1	28.1713	28.2521	28.2945	27.2748	29.0212	28.4652	27.9051	28.4118	28.3316	28.5343	27.8761	27.7797	27.7727	28.8993	28.217	28.3735	28.834	28.3858	28.7018	28.6965	28.6378	28.8502	28.6361	28.5825	29.1677	27.0976	27.9704	28.0367	27.3161	28.0913	28.1079	26.415	26.7044	27.4156	27.8496	28.5703	28.6972	28.7917	28.1552	28.5061	28.4236	28.5024	29.0698	28.7559	27.803	28.2539	28.3593	29.0016	28.9005
COL6A2	27.321	27.2273	27.1758	26.0253	27.8968	27.1729	26.4899	26.9703	26.7473	27.7025	26.7159	26.3287	26.9929	27.1771	26.6469	27.1111	27.487	27.3564	27.6282	27.626	27.5602	27.7387	27.3659	27.1774	27.8386	25.8399	26.8708	27.0216	25.9973	26.6449	26.7069	25.0386	25.4892	25.9476	26.7747	27.2966	27.4808	27.5002	26.9743	27.3054	26.8688	27.5639	27.8367	27.7891	26.9312	27.4644	27.2862	27.9319	27.9392
COL6A2.1	NaN	NaN	NaN	NaN	NaN	NaN	NaN	NaN	NaN	23.6175	NaN	NaN	NaN	NaN	NaN	NaN	NaN	NaN	NaN	23.3973	23.4923	23.0934	NaN	NaN	NaN	NaN	NaN	NaN	NaN	23.3611	NaN	NaN	23.428	NaN	NaN	23.6099	23.8578	23.9697	23.541	23.8727	23.3095	NaN	NaN	NaN	NaN	NaN	NaN	NaN	24.0141
COL6A3	27.9022	28.0384	27.7873	25.1198	28.8197	28.2639	26.8699	27.1869	26.5143	28.2053	27.3496	26.6858	28.2667	27.0174	26.5728	27.6935	28.0161	27.7604	28.0421	28.3165	28.4015	28.1392	27.9931	27.1622	28.3669	27.3551	27.7671	28.4288	27.0499	27.3244	27.3141	26.3213	26.6409	26.8188	28.006	28.1229	27.8921	28.4543	27.4409	27.8919	27.3229	28.7485	28.4727	28.7765	26.9956	28.0603	27.9467	28.3716	28.7009
COL7A1	NaN	NaN	NaN	NaN	NaN	NaN	NaN	NaN	NaN	NaN	NaN	NaN	23.6026	NaN	NaN	NaN	NaN	NaN	NaN	NaN	NaN	NaN	NaN	NaN	NaN	NaN	NaN	24.0523	NaN	NaN	NaN	NaN	NaN	NaN	NaN	NaN	NaN	NaN	NaN	NaN	NaN	NaN	NaN	NaN	NaN	NaN	NaN	NaN	NaN
COL8A1	24.1655	21.6957	21.7903	21.8169	22.0788	23.9876	24.9711	NaN	22.7915	NaN	22.8142	NaN	NaN	22.4901	24.3702	22.8385	NaN	23.5933	22.6892	23.5248	24.8898	22.1127	23.9686	NaN	21.9382	23.3185	23.5686	NaN	22.5154	22.7748	NaN	24.2701	22.0257	22.2639	21.5351	24.2391	23.4063	23.0467	23.5068	23.2894	22.9912	NaN	24.9216	24.506	23.2047	21.279	22.7143	23.0582	NaN
COLEC12	23.7199	22.3735	23.1542	NaN	23.7929	23.6783	22.4594	23.8337	23.8909	23.7164	23.2007	24.7114	NaN	24.7781	24.2475	22.9997	23.8747	21.9758	22.5214	21.9451	NaN	23.2183	23.6359	24.397	24.1282	NaN	23.5255	22.2806	22.8584	23.0337	NaN	NaN	NaN	22.4096	NaN	23.1179	23.1153	24.1395	24.1065	23.0995	23.1039	24.2964	24.8115	23.0796	22.1662	NaN	22.8253	22.9154	23.5851
COLGALT1	25.7592	25.6471	25.8593	25.3704	25.358	26.0313	24.9855	25.2608	25.3058	25.5124	25.7286	25.2108	24.8632	25.2257	25.1399	25.3823	25.2797	26.2079	26.1707	26.2002	26.1022	26.1602	25.5316	25.487	25.2207	25.2422	25.3793	25.1963	25.2201	25.1577	25.2356	25.4034	25.5943	25.4091	25.5379	25.7253	25.9513	25.8191	25.8485	25.7788	25.9125	25.1287	25.1843	25.6872	25.8153	26.1354	25.9419	26.0724	25.6124
COMMD1	23.8817	23.3653	23.3062	23.3131	23.7448	23.8337	22.6174	23.5015	23.3576	22.9428	22.9854	23.7748	23.0135	23.4907	23.8243	23.1672	22.4229	23.3077	23.2262	23.3566	23.3962	22.8408	22.9341	22.9177	23.0105	23.6592	23.7512	23.0457	NaN	23.5917	23.3867	23.8713	23.0227	23.1851	23.8002	23.3789	23.3067	23.495	22.995	23.0168	22.6915	22.807	22.8789	22.6954	23.0174	23.1143	22.9978	23.2243	23.6372
COMMD10	NaN	22.6766	22.474	23.2191	22.6573	NaN	22.4143	22.4421	22.3839	22.5878	22.1349	22.2575	22.123	22.9208	22.3431	22.4785	22.55	22.357	22.5612	22.5324	22.7058	22.6481	22.4496	22.7732	22.6543	22.7041	22.774	22.6021	22.7292	22.9129	22.7007	22.6034	22.4251	22.9073	22.4503	22.4419	22.7514	22.7444	22.6756	22.7029	22.7231	22.4462	22.1299	22.729	22.7196	22.5943	22.7457	22.6671	22.715
COMMD2	23.2912	23.0334	23.4447	23.2057	23.5511	23.5465	23.6321	23.6197	23.5877	23.4192	23.466	23.6374	23.2198	23.8333	23.9267	23.4793	23.1553	23.4559	23.2708	23.2687	23.0201	23.0247	23.431	23.4301	23.1483	23.5168	23.8435	23.8252	23.5867	23.672	23.5169	24.1622	23.5193	23.6021	23.3333	23.0207	23.0724	22.7129	23.2487	22.7977	23.2939	23.458	23.1319	23.2633	23.3894	23.4945	23.4052	23.5925	23.2812
COMMD3	23.7591	24.6303	24.3561	23.6786	23.4682	23.8284	24.3369	24.232	23.8514	23.8698	24.0378	23.9138	23.6532	24.5201	24.6535	23.8258	24.0221	23.9841	24.0084	23.6494	23.5075	22.9861	24.3386	24.0465	23.7649	24.3275	24.7073	24.33	24.2881	24.3562	24.3054	25.1313	24.4151	24.4651	24.5989	23.6364	23.2113	23.7904	24.2268	23.8602	23.9594	23.585	23.6419	23.718	24.1195	23.5751	23.6307	23.1798	23.9877
COMMD4	NaN	22.8943	22.0936	22.6079	22.5944	22.6099	23.6758	23.4871	22.9447	23.2038	23.0595	23.1541	23.222	23.3465	23.5204	23.0738	23.4247	23.1213	22.8515	23.0314	22.822	23.1192	22.617	23.0792	23.1301	22.7675	23.224	23.8919	22.9748	23.5023	NaN	23.599	23.8456	23.9114	23.0537	22.8525	22.9299	22.5792	22.9969	22.5946	22.583	22.9605	22.5125	22.8787	22.9377	23.0525	22.7307	23.2238	22.5185
COMMD5	NaN	23.0155	23.0733	23.4761	23.4285	23.64	22.8066	21.876	22.2326	22.2927	22.1836	22.5428	NaN	22.0777	22.3307	23.0284	22.3546	22.4286	22.4387	NaN	NaN	NaN	NaN	NaN	NaN	23.4605	NaN	23.0264	23.6592	23.7194	22.989	22.8207	22.9918	22.8684	NaN	NaN	22.7733	23.4966	NaN	23.2788	23.0877	NaN	NaN	NaN	23.1335	NaN	23.0589	23.2149	NaN
COMMD6	22.6501	22.8199	22.9744	22.6011	22.7246	22.8537	23.0872	22.9459	23.0824	22.7784	23.2693	22.9176	22.9452	22.7276	22.9092	23.0283	22.8374	23.119	22.6872	22.9079	22.953	22.6397	22.3268	22.7136	22.8325	23.6361	23.1956	23.3773	23.4241	23.4573	23.2921	23.4773	23.3818	23.5126	22.8657	22.8039	22.6545	NaN	22.5327	22.4425	NaN	21.9033	22.399	NaN	NaN	22.8342	22.6734	22.2667	22.618
COMMD7	NaN	21.5898	NaN	22.2225	21.7497	21.4604	23.1015	23.3344	23.2149	22.4189	23.0583	23.3727	22.801	22.7613	23.0362	22.3733	23.132	23.0072	22.7986	NaN	22.3845	22.3189	22.2741	22.86	22.3206	22.034	23.2888	22.2868	22.5507	22.7707	22.2796	22.2587	22.3738	21.9104	22.0935	21.7613	22.2172	21.0203	21.7508	22.2881	21.8798	22.3827	22.2912	NaN	NaN	21.8435	NaN	NaN	21.5196
COMMD8	23.9202	24.1795	24.2852	24.2705	24.073	24.461	24.6342	24.5829	24.2103	23.7482	23.7217	24.745	24.141	24.7827	24.8933	24.1858	23.9838	24.4482	24.1901	24.3496	24.2296	24.0733	24.002	24.3838	24.1905	24.5042	24.6748	24.3245	24.4859	24.7505	24.2899	25.0783	24.4084	24.4473	24.7512	24.4085	24.2278	24.1132	24.3228	24.2719	24.0306	23.8115	23.4604	24	24.0622	24.3211	24.2133	24.0623	23.4556
COMMD9	23.5624	23.981	24.0787	23.8984	23.9584	23.8023	24.2399	24.1999	24.2808	24.158	23.767	24.5694	23.7295	24.3568	24.5336	24.4116	24.071	23.8084	23.9783	23.906	24.1023	24.0228	23.1382	23.6075	23.3116	24.0537	24.5447	24.0969	23.9023	24.2129	23.7959	24.403	24.1966	23.8676	24.3675	23.9088	24.0184	23.9377	23.7613	23.9077	23.801	23.4373	22.8564	23.8886	23.8991	23.9217	23.8521	23.7351	23.8244
COMP	NaN	NaN	NaN	NaN	22.6544	NaN	NaN	21.8114	22.0829	NaN	NaN	NaN	NaN	NaN	NaN	NaN	NaN	NaN	NaN	NaN	NaN	21.9097	NaN	NaN	24.3257	NaN	NaN	NaN	NaN	NaN	NaN	NaN	NaN	NaN	NaN	NaN	NaN	21.5144	NaN	22.7139	21.8818	22.3773	NaN	NaN	21.8279	NaN	21.608	21.6702	21.5734
COMT	27.6212	27.2155	27.4765	27.3831	27.6254	27.4145	27.8316	27.5667	27.2822	27.185	27.2947	27.3477	26.5574	26.4642	27.6828	27.2584	27.3775	27.9409	27.6765	27.9132	27.855	27.7757	27.4067	27.8788	27.2552	27.3541	27.1721	27.1079	27.3895	27.6416	27.3382	28.3285	27.1912	27.1218	26.8	27.3956	27.6967	27.5141	27.5453	27.5359	27.6626	26.9348	27.2358	27.5026	27.5416	27.1838	27.5195	27.6131	26.8168
COPA	26.7894	26.7429	26.8911	26.8008	26.8661	26.8115	27.1995	27.3096	27.1391	27.3634	27.4045	27.1326	27.3496	27.2464	27.2817	27.3388	27.4721	27.0578	27.1549	27.1888	27.2027	27.2149	27.1683	27.2296	27.2364	26.8582	27.1098	26.8976	26.7488	26.9134	26.7956	27.0301	26.949	26.8669	26.996	27.207	27.2843	27.2462	27.0789	27.02	26.9171	27.1011	27.0491	27.0124	27.0552	26.9796	26.9208	27.1305	26.7742
COPB1	26.911	26.9027	26.9475	26.5621	26.8165	26.7137	27.3041	27.3796	27.3115	27.5763	27.7212	27.2034	27.3862	27.4083	27.379	27.4241	27.731	27.4302	27.4167	27.4635	27.458	27.3727	27.292	27.495	27.2325	27.3544	27.3406	27.339	27.305	27.2805	27.333	27.6089	27.4094	27.4068	27.2587	27.1973	27.436	27.3401	27.3217	27.0155	27.149	27.1561	27.0907	27.3215	27.2664	27.2486	27.2209	27.2539	26.9041
COPB2	26.5024	26.2791	26.5355	26.4197	26.6047	26.3316	26.7462	26.4708	26.7614	26.8025	26.9304	26.3759	26.7036	26.4917	26.5891	26.7078	27.1132	26.6623	26.6608	26.6218	26.7375	26.7157	26.7376	26.7749	26.7396	26.5268	26.5581	26.3794	26.4235	26.3909	26.5083	26.514	26.4787	26.4035	26.4755	26.6473	26.8253	26.8056	26.5345	26.6596	26.383	26.6749	26.6216	26.3898	26.3793	26.4672	26.386	26.654	26.4862
COPE	26.5085	26.5058	26.41	26.2735	26.3906	26.1711	26.3273	26.2231	26.1789	26.5719	26.5445	26.0769	26.348	25.9825	26.2739	26.1768	26.5848	26.5826	26.6119	26.5785	26.7064	26.6576	25.9776	26.3183	26.2838	26.1831	26.2366	26.1552	25.9255	26.1859	26.0588	26.2064	26.1917	25.9835	25.924	26.4771	26.549	26.3801	26.5044	26.3403	26.3633	26.2376	26.0774	26.6285	26.606	26.534	26.4708	26.633	26.541
COPG1	26.8539	26.7797	26.8329	26.6382	26.7796	26.6722	27.2955	27.5235	27.3135	27.4953	27.4252	27.4685	27.5479	27.3853	27.5775	27.1822	27.5064	27.5048	27.5887	27.467	27.647	27.4558	27.3971	27.2724	27.3642	27.0999	27.644	27.0316	26.9425	27.1115	27.0194	27.4605	27.2121	27.1247	27.1994	27.3378	27.6054	27.5281	27.3777	27.1732	27.3054	27.3396	27.3386	27.3129	27.2883	27.2978	27.2422	27.5097	27.0163
COPG2	23.2894	23.4558	23.3873	23.0625	23.3137	23.2092	23.1178	22.9094	22.7864	23.2128	23.6786	22.9727	22.4911	23.589	22.8782	24.0917	23.4477	21.8014	23.6792	23.0143	22.4898	23.1359	23.2974	23.489	22.9938	23.3117	22.7376	23.4292	23.2401	23.3158	23.554	22.8078	23.5237	23.3683	22.8218	23.4308	23.2842	22.2603	23.0244	23.3347	22.7112	23.027	23.4433	22.4969	23.4598	23.5278	22.847	NaN	23.2954
COPRS	NaN	NaN	NaN	NaN	NaN	NaN	NaN	NaN	NaN	NaN	NaN	NaN	22.0129	NaN	NaN	NaN	NaN	NaN	NaN	NaN	NaN	NaN	NaN	NaN	NaN	NaN	21.9289	22.1363	22.0252	NaN	NaN	NaN	22.0338	NaN	NaN	NaN	NaN	NaN	NaN	NaN	NaN	NaN	NaN	NaN	NaN	NaN	NaN	NaN	NaN
COPS2	24.8443	24.9951	24.9044	24.9478	25.0996	25.0395	24.7368	25.0995	24.7352	24.9048	24.7371	25.0285	24.9067	25.0616	24.8392	24.8682	24.7055	24.7679	24.8011	25.0226	24.9935	24.9101	24.9732	24.9408	25.0801	25.0282	24.9179	25.116	24.7358	25.0384	24.6907	25.0745	25.1071	25.0971	25.0591	25.2547	24.9894	24.8278	24.9342	25.068	24.9041	25.0537	24.8968	24.8853	25.0095	24.8248	24.8687	24.9549	25.0933
COPS3	26.1807	26.2537	26.3002	26.3023	26.4406	26.1071	26.2848	26.5655	26.4768	26.3871	26.4768	26.5699	26.7086	26.3322	26.3276	26.4471	26.6551	26.5245	26.6751	26.6668	26.5831	26.6569	26.0629	26.3621	26.5088	26.3233	26.3842	26.3895	26.4521	26.2609	26.2336	26.2944	26.4461	26.2818	26.4681	26.687	26.4788	26.627	26.6374	26.433	26.437	26.2181	26.1182	26.5327	26.3889	26.4887	26.2861	26.4893	26.5492
COPS4	25.5608	25.6412	25.6605	25.6079	25.5387	25.5264	25.3746	25.6943	25.3855	25.4102	25.6454	25.5204	25.4584	25.5618	25.4645	25.554	25.2993	25.3997	25.3883	25.5236	25.3085	25.4886	25.2868	25.3914	25.5101	25.5415	25.4721	25.4207	25.4553	25.4084	25.431	25.4302	25.4487	25.3434	25.5188	25.5317	25.4089	25.4129	25.4363	25.3993	25.4673	25.4311	25.3759	25.5434	25.4773	25.3893	25.5162	25.4401	25.5277
COPS5	26.6633	26.8464	26.8159	26.9071	27.0528	26.7681	27.2929	27.0839	27.2704	27.554	27.6145	27.3589	27.1546	27.4391	27.2548	27.2864	27.5827	27.3851	27.5691	27.2215	27.6181	27.3518	26.5538	27.1689	26.9391	27.0741	26.9397	27.0593	27.0548	26.9675	27.0792	27.446	27.2364	26.9241	27.1617	27.1537	27.2602	26.9773	27.2893	26.8043	27.1368	26.7857	26.7712	27.1923	26.95	26.9829	26.8588	27.1637	26.8466
COPS6	24.6917	24.7946	24.7644	24.6455	24.5884	24.6055	24.6489	24.6826	24.4767	24.6474	24.8066	24.7086	24.5227	24.7402	24.6558	24.5553	24.8902	24.7313	24.7245	24.7139	24.7225	24.5304	24.5138	25.0047	24.3516	24.6961	24.6764	24.3435	24.4233	24.4662	24.5071	24.6108	24.3907	24.3572	24.3327	24.5213	24.7825	24.5575	24.575	24.473	24.4719	24.436	24.4682	24.7056	24.7442	24.6433	24.6938	24.6382	24.6423
COPS7A	24.4865	24.6996	24.9944	24.6543	24.4369	24.4134	24.0196	24.4142	24.7851	24.7678	24.5833	24.4205	24.8872	24.2321	24.4541	24.6956	24.6941	25.0022	24.9396	24.3672	24.8056	24.5797	24.687	24.8027	24.9673	24.379	24.8323	24.5023	24.148	24.6713	24.2933	23.7806	24.651	24.7713	24.3302	24.8088	24.6014	24.5022	24.7362	24.6747	24.8205	24.8935	24.6165	24.7895	24.6888	24.6925	24.6517	24.4457	24.6612
COPS7B	23.0132	22.9438	22.7261	22.5191	22.9325	22.6138	23.2624	23.0061	23.0356	23.0395	23.2211	23.2845	23.2067	23.7688	23.1232	23.4373	23.0633	22.9344	23.2814	23.0566	22.9924	22.9549	23.064	22.8165	23.3361	23.6977	23.1421	23.1324	23.1864	23.2716	23.3316	23.421	23.3801	23.3881	23.7341	23.0958	23.1642	23.1016	22.9439	23.0535	23.2127	22.3112	23.0063	23.3508	23.0225	23.2992	22.9478	23.2633	23.2905
COPS8	24.8957	25.0319	24.8383	24.6743	24.8894	24.9026	24.8093	24.9636	24.9401	24.8837	24.8986	24.7116	25.03	24.8586	24.6633	25.0958	24.9704	24.577	24.6748	24.8583	24.6065	24.6781	24.2308	24.4863	24.749	25.1055	24.592	25.0763	24.8175	25.062	25.0461	24.8937	25.1395	25.1056	25.0785	24.8461	24.7156	24.9594	24.5538	24.8663	24.6187	24.5035	24.4571	24.8268	24.6568	24.566	24.7115	24.8714	24.9996
COPS9	NaN	NaN	NaN	NaN	NaN	NaN	NaN	NaN	NaN	NaN	NaN	NaN	NaN	NaN	NaN	NaN	NaN	NaN	NaN	NaN	NaN	NaN	NaN	NaN	NaN	NaN	NaN	NaN	NaN	NaN	NaN	NaN	NaN	NaN	NaN	NaN	NaN	NaN	NaN	NaN	NaN	NaN	NaN	NaN	NaN	NaN	NaN	NaN	NaN
COPZ1	27.5953	27.7132	27.6642	27.1655	27.4321	27.3351	27.1461	27.3054	27.1316	26.951	27.1904	27.1984	27.2768	27.1351	27.2986	27.1217	27.2589	27.5984	27.6749	27.6636	27.4943	27.6398	26.9507	27.0083	27.2473	27.4576	27.5513	27.5036	27.2463	27.2233	27.3051	27.4785	27.5876	27.3277	27.7154	27.7229	27.679	27.6954	27.5868	27.5265	27.5362	26.8427	26.6161	27.5638	27.5335	27.8207	27.6876	27.6799	27.6391
COPZ2	25.0601	25.1489	24.9183	26.004	25.2227	25.3233	25.2459	24.575	24.7642	24.2798	24.3423	24.4447	24.3653	25.1986	24.6625	25.0722	24.6745	25.2064	24.4813	24.951	25.3437	24.769	25.4425	25.5755	24.7484	24.7761	24.2392	24.9406	25.342	25.1138	24.116	25.3147	25.3289	25.3078	24.7262	24.7692	25.096	24.837	24.7001	24.7817	24.784	25.0739	25.0622	24.7046	25.3545	24.9931	24.9462	24.8746	24.493
COQ9	NaN	NaN	NaN	NaN	NaN	NaN	NaN	NaN	NaN	NaN	NaN	NaN	NaN	NaN	NaN	NaN	NaN	NaN	NaN	NaN	NaN	NaN	NaN	NaN	NaN	NaN	NaN	NaN	NaN	NaN	NaN	NaN	NaN	NaN	NaN	NaN	NaN	NaN	NaN	NaN	NaN	NaN	NaN	NaN	NaN	NaN	NaN	NaN	NaN
CORO1B	26.2416	25.9121	26.1515	26.7462	26.8561	26.5515	26.774	25.8112	26.1619	26.0611	26.1508	26.2505	25.5607	26.5789	26.3452	26.2542	26.2999	25.8385	25.8151	25.7055	26.2201	25.8994	26.0202	26.1364	25.7449	26.2572	26.3612	26.1173	26.2638	26.5039	26.2757	26.1598	26.2508	26.2549	26.409	25.9804	25.7955	26.2079	25.6996	25.9109	25.82	25.9627	25.6313	25.995	25.7235	25.8191	25.7187	25.7354	25.77
CORO1C	27.7777	27.5822	27.6225	27.7993	27.2734	27.7567	27.5353	27.4424	27.7474	27.7919	28.2378	27.5187	27.8359	27.5959	27.7227	27.8779	28.0239	27.8813	28.0039	27.8277	27.8986	27.8324	28.0436	27.898	27.8124	28.0163	27.8904	27.6947	27.8872	27.8341	27.8044	27.9256	27.6103	27.4837	27.8706	28.0006	27.9104	27.9302	27.7796	27.8512	27.8807	27.9135	27.7621	27.9925	27.8323	27.9663	27.9445	27.9264	27.8283
CORO2B	NaN	NaN	NaN	NaN	23.5334	NaN	NaN	NaN	NaN	NaN	NaN	NaN	NaN	NaN	NaN	NaN	NaN	NaN	NaN	NaN	NaN	NaN	NaN	NaN	NaN	NaN	NaN	NaN	NaN	NaN	NaN	NaN	NaN	NaN	NaN	NaN	21.5299	NaN	20.837	NaN	NaN	NaN	NaN	NaN	NaN	NaN	NaN	NaN	NaN
CORO7	23.9629	23.6695	23.9678	22.9728	23.4458	23.2305	23.4301	24.0391	23.4234	23.6661	23.6069	23.489	24.0613	23.4149	23.7234	23.2818	23.663	24.1026	23.9628	23.6514	23.9646	24.0667	NaN	NaN	23.4675	23.6858	24.0286	23.7354	23.6234	23.697	23.5499	24.1366	23.6613	23.6435	24.4301	24.0777	23.918	23.885	24.0097	23.9151	23.8508	23.0183	NaN	24.3301	23.3187	23.4321	23.4975	24.0345	23.9929
COTL1	27.3763	27.0507	27.1207	26.9993	26.9619	27.32	27.2732	27.7001	27.8082	27.643	28.0328	27.8706	27.6602	27.8445	27.8671	27.6755	28.0629	27.675	28.301	27.2452	26.96	27.9454	27.0896	27.5758	27.7011	27.4189	27.0756	27.1369	27.1238	27.2719	28.0065	27.4143	27.0504	27.4005	27.6189	27.6536	27.4717	27.5787	27.7268	27.0721	27.2262	27.0556	27.5844	27.4154	27.4856	27.1163	27.3348	27.6635	27.0909
COX11	NaN	NaN	NaN	NaN	NaN	NaN	NaN	NaN	NaN	NaN	NaN	NaN	NaN	NaN	NaN	NaN	NaN	NaN	NaN	NaN	NaN	NaN	NaN	NaN	NaN	NaN	NaN	NaN	NaN	NaN	NaN	NaN	NaN	NaN	NaN	NaN	NaN	NaN	NaN	NaN	NaN	NaN	NaN	NaN	NaN	NaN	NaN	NaN	NaN
COX16	22.9976	22.8523	NaN	NaN	21.9944	NaN	22.3451	22.6051	22.4372	NaN	23.4958	22.5267	23.0938	NaN	NaN	22.4775	NaN	22.7286	22.7835	23.1151	23.1087	22.5769	NaN	22.4553	NaN	NaN	24.1796	NaN	NaN	NaN	NaN	24.7617	NaN	NaN	NaN	21.8646	22.2098	21.8689	22.3587	21.6348	22.1292	NaN	NaN	22.8225	22.4976	22.5443	22.5152	22.684	22.1583
COX17	24.8464	24.2894	NaN	NaN	NaN	24.0132	25.239	24.9903	24.7429	NaN	NaN	24.2861	25.521	24.6122	24.8747	NaN	NaN	NaN	NaN	NaN	24.41	24.4678	NaN	NaN	24.3563	NaN	24.8094	NaN	NaN	NaN	25.4357	25.4515	NaN	NaN	25.1933	NaN	24.3176	NaN	24.4121	NaN	NaN	NaN	NaN	NaN	NaN	24.7547	NaN	NaN	NaN
COX19	NaN	NaN	NaN	NaN	NaN	NaN	NaN	NaN	NaN	NaN	NaN	NaN	NaN	NaN	NaN	NaN	NaN	NaN	NaN	NaN	NaN	NaN	NaN	NaN	NaN	NaN	NaN	NaN	NaN	NaN	NaN	NaN	NaN	NaN	NaN	NaN	NaN	NaN	NaN	NaN	NaN	NaN	NaN	NaN	NaN	NaN	NaN	NaN	NaN
COX20	23.3502	23.5968	23.4074	22.1433	23.3586	22.82	23.4315	23.3644	23.4653	23.2636	23.8127	23.0594	24.5019	23.6415	23.8347	24.1253	23.6749	22.8432	NaN	22.9096	24.0843	23.1211	NaN	NaN	23.3582	23.9841	23.7014	24.1011	23.9264	23.6246	23.9624	24.0707	23.766	24.0054	24.1982	23.2638	22.7521	22.9704	22.7675	22.9864	22.8732	23.8678	23.7019	23.2199	22.4493	22.9835	22.8823	23.2565	23.3182
COX4I1	25.7907	25.7287	25.7391	25.4947	26.0108	25.6297	25.7554	25.9765	25.9275	25.9194	26.1066	25.7978	26.4229	26.3767	26.0715	26.3459	25.9931	25.5843	25.4439	25.4891	25.6067	25.3845	25.808	25.817	26.3999	26.1432	26.0437	26.161	26.5383	26.2631	26.1857	25.886	26.387	26.2188	26.0773	25.7198	25.2881	25.8478	25.6119	25.8036	25.5893	25.7789	25.6881	24.8214	24.9691	25.3528	24.9003	25.1504	25.6513
COX5A	27.5894	27.4653	27.5122	27.475	27.6663	27.5188	26.8846	27.0031	26.7171	26.9661	26.9473	27.2874	27.5254	27.2889	27.2135	27.3888	27.0911	27.4365	27.4061	27.0802	27.4506	27.1864	26.996	26.9	27.5404	27.5449	27.6678	27.5165	27.9477	27.7419	27.6863	27.2632	27.6072	27.375	27.631	27.1348	26.8961	27.1891	27.4503	27.2145	27.2371	27.3327	27.034	26.3749	26.9257	27.1207	26.9224	26.8266	27.3396
COX5B	27.0546	26.8933	27.1846	26.6986	27.3132	26.9358	26.2748	26.0697	26.0302	25.9757	26.2097	25.9993	26.4443	26.3856	26.0722	26.2298	26.0212	26.5425	26.6429	26.4836	26.4809	26.4346	26.2858	25.9013	26.7483	27.2746	26.5005	27.2526	27.4996	27.1573	27.3298	27.1046	27.3929	27.0664	26.9404	26.3833	26.2871	26.8824	26.2334	26.6255	26.5382	26.1032	26.0253	24.6906	25.8815	26.3138	25.8236	26.5128	26.8387
COX6A1	25.2249	NaN	25.5719	24.7298	26.0905	26.2333	24.5078	24.5157	24.4214	24.4871	24.7348	24.3886	24.817	25.1765	24.8152	24.5954	24.5649	26.2124	26.1773	25.9839	25.663	25.9206	NaN	25.0488	25.6778	26.4367	26.0764	26.0766	26.7115	26.6442	26.3876	26.2196	26.311	26.2324	26.4416	24.6874	24.0962	25.3467	24.0313	25.5965	25.032	NaN	NaN	22.675	23.8661	25.1717	24.1194	24.5436	24.7439
COX6B1	26.3732	25.9223	26.026	25.8493	26.4857	26.069	24.8925	25.2077	25.2018	24.426	25.3667	25.0208	25.3577	25.5411	25.3583	25.6009	25.1627	25.1842	25.3135	24.8208	25.4158	25.5553	25.5157	25.3114	25.572	25.9113	25.5336	25.6279	26.3407	26.0148	26.005	25.5631	25.7256	25.5559	25.9812	25.6262	25.3672	25.4377	25.461	25.5144	25.5451	25.3704	25.3937	24.3387	25.1164	25.4695	24.9054	25.4489	25.6008
COX6C	26.4928	25.482	25.4422	25.5894	26.2656	25.2177	25.1136	24.7701	24.7507	25.615	24.7849	24.8629	24.7208	25.4383	24.5395	25.2761	25.3834	24.8882	24.9784	23.765	24.7305	24.6243	24.5441	24.7199	25.2311	25.5613	25.4568	25.4761	25.7222	25.7927	25.6196	25.144	25.7363	25.6425	25.3533	24.6659	24.5652	24.4371	24.7282	24.9597	24.1818	24.4914	24.4755	22.7073	24.0738	24.6938	23.8321	24.5948	25.0848
COX7A1	NaN	NaN	NaN	NaN	NaN	NaN	NaN	NaN	NaN	NaN	NaN	NaN	NaN	NaN	NaN	NaN	NaN	NaN	NaN	NaN	NaN	NaN	NaN	NaN	NaN	NaN	NaN	NaN	NaN	NaN	NaN	NaN	NaN	NaN	NaN	NaN	NaN	NaN	NaN	NaN	NaN	NaN	NaN	NaN	NaN	NaN	NaN	NaN	NaN
COX7A2	NaN	26.2258	NaN	NaN	NaN	26.1566	25.3632	25.9296	25.5865	26.1928	25.9134	25.8146	25.9046	25.7775	26.0679	25.8177	25.7195	NaN	NaN	NaN	NaN	NaN	NaN	NaN	NaN	25.4751	26.2204	25.5004	25.8484	25.9216	25.4504	25.1781	25.629	NaN	25.16	NaN	NaN	NaN	25.8626	25.5048	26.0784	NaN	NaN	NaN	25.2721	25.8357	NaN	25.8001	NaN
COX7A2L	23.7415	23.7975	23.7476	23.5865	23.5705	23.6561	NaN	NaN	NaN	NaN	22.3244	NaN	NaN	NaN	NaN	NaN	NaN	22.9787	23.2198	NaN	NaN	NaN	22.5503	22.7308	22.9162	23.2931	NaN	NaN	NaN	NaN	NaN	NaN	NaN	NaN	NaN	NaN	NaN	NaN	NaN	NaN	NaN	21.781	22.3001	NaN	NaN	NaN	NaN	22.9784	23.9152
CPA4	NaN	NaN	NaN	NaN	NaN	NaN	NaN	NaN	NaN	NaN	NaN	NaN	NaN	NaN	NaN	NaN	NaN	NaN	NaN	NaN	NaN	NaN	NaN	NaN	NaN	NaN	NaN	NaN	NaN	NaN	NaN	NaN	NaN	NaN	NaN	NaN	NaN	NaN	NaN	NaN	NaN	NaN	23.9465	NaN	NaN	NaN	NaN	NaN	NaN
CPD	23.8095	23.8437	23.8106	23.6695	24.1242	23.4298	23.4067	23.4378	22.5519	23.383	22.7646	23.6645	22.9734	23.4266	23.3765	23.4261	22.7746	22.5449	22.4686	22.4732	23.2963	22.5697	23.1555	22.8852	22.4859	23.1702	23.4219	22.7133	22.9687	22.8457	22.9495	23.0471	22.4152	22.5869	22.9989	23.7435	22.8447	22.9298	22.8069	22.7173	23.3397	22.548	23.3269	23.2717	22.8996	23.1379	23.0006	22.7746	23.1
CPLX2	NaN	NaN	NaN	NaN	NaN	NaN	NaN	NaN	NaN	NaN	NaN	NaN	NaN	NaN	NaN	NaN	NaN	NaN	NaN	NaN	NaN	NaN	NaN	NaN	NaN	NaN	NaN	NaN	NaN	NaN	NaN	NaN	NaN	NaN	NaN	NaN	NaN	NaN	NaN	NaN	NaN	NaN	NaN	NaN	NaN	NaN	NaN	NaN	NaN
CPNE1	25.5982	NaN	25.0733	26.1932	25.6232	26.3753	25.8231	25.7534	26.0639	24.9516	24.8362	26.0475	25.8727	25.8933	25.8967	25.4267	25.9126	26.2205	25.162	25.2	25.878	25.3001	26.055	26.2467	25.6743	26.1817	26.0995	23.1416	25.9475	26.2817	25.1117	24.3063	25.2817	25.1701	25.9313	26.1391	26.2182	25.8086	25.9429	26.1819	26.1885	25.9548	25.0801	26.2945	26.2748	25.7461	26.306	26.1532	26.0785
CPNE2	22.4505	22.8115	NaN	NaN	22.8463	22.5118	22.1299	21.4241	21.7274	NaN	21.5143	NaN	21.9112	NaN	21.826	21.7725	21.7453	22.0441	21.6974	NaN	NaN	NaN	NaN	NaN	NaN	21.9773	NaN	NaN	21.8134	NaN	NaN	NaN	21.7921	21.7287	NaN	22.0121	NaN	NaN	22.3638	22.2753	22.4526	NaN	NaN	22.4413	22.0193	22.4226	22.2693	22.4603	22.7768
CPNE3	25.1358	25.3786	25.2009	24.7662	25.3302	25.0821	25.1909	25.0068	25.3452	25.5832	24.9778	25.2632	25.8082	25.2783	25.4213	25.4557	25.3853	24.7869	24.6585	24.9889	24.7149	25.0928	25.0862	25.044	24.9752	25.4666	25.5408	25.606	25.7747	25.284	25.0426	25.1793	25.4535	25.2101	24.8918	24.7033	25.1226	24.9528	24.9186	25.1247	24.8821	25.1684	25.0687	25.0495	24.8683	24.803	25.1173	24.852	24.7796
CPOX	23.8075	23.8739	24.0618	23.4863	24.4975	23.6204	22.9628	23.7557	23.5653	23.8379	23.5566	24.5971	24.278	23.855	23.5878	23.7152	24.0277	23.2066	23.0524	23.0391	23.2508	23.4037	23.6793	23.1476	23.2536	23.4563	23.786	23.609	24.0784	23.7093	23.3801	24.1718	23.7456	23.5484	23.9526	23.7311	23.329	23.5213	23.4265	23.6165	23.5806	23.4399	23.4616	23.2713	22.776	23.2791	23.0541	22.9898	23.5706
CPPED1	24.5694	25.2105	24.3342	25.5731	24.5318	25.0764	25.7147	24.8439	25.0627	25.2653	24.2272	25.7729	24.7434	25.8974	25.7048	24.3735	25.0234	25.3037	24.8844	24.9802	25.2797	24.8439	24.8655	25.1092	25.2945	26.0115	25.6954	25.3092	25.2033	25.1534	25.1592	25.8908	25.1586	24.9095	25.494	25.5527	25.0567	25.0972	25.0023	25.1974	24.9774	25.1803	24.9637	25.3645	24.7249	24.8945	25.1241	24.7941	24.6242
CPQ	24.1707	23.8217	23.8595	24.338	24.1716	24.0906	22.7886	23.3688	23.7481	23.4359	23.3613	23.52	22.2683	23.5846	23.6834	23.4873	23.1481	24.3675	23.1986	24.4506	25.1254	23.9241	24.422	23.876	23.9829	23.9467	23.7455	24.0707	24.2893	24.5507	24.6504	24.4397	23.8202	24.1713	23.469	23.685	24.0349	23.4126	23.8134	24.2419	24.2477	22.6307	23.883	24.021	24.2104	23.7266	24.0019	24.513	23.3426
CPS1	NaN	NaN	NaN	NaN	NaN	NaN	NaN	NaN	NaN	NaN	NaN	NaN	NaN	NaN	NaN	NaN	NaN	NaN	NaN	NaN	NaN	NaN	NaN	NaN	NaN	NaN	NaN	NaN	NaN	NaN	NaN	NaN	NaN	NaN	NaN	NaN	NaN	NaN	NaN	NaN	NaN	NaN	NaN	NaN	NaN	NaN	NaN	NaN	NaN
CPSF1	22.335	22.2803	22.2097	21.8565	22.5333	21.8815	21.9799	22.4591	22.6627	23.1555	NaN	NaN	22.6103	23.1158	22.8804	21.1846	22.484	NaN	NaN	NaN	22.3218	22.2372	21.8921	21.8439	22.2492	22.1204	NaN	NaN	NaN	21.959	22.4567	22.2691	NaN	NaN	22.3998	22.2042	22.3606	22.2003	22.8072	21.9252	22.1757	22.3157	21.5154	22.3875	22.2312	22.3207	22.1747	22.0427	22.5417
CPSF2	NaN	24.0343	24.2578	NaN	24.3754	NaN	NaN	NaN	NaN	NaN	NaN	NaN	NaN	NaN	NaN	NaN	NaN	NaN	NaN	23.8812	23.6727	24.2141	NaN	NaN	24.3843	NaN	NaN	NaN	NaN	NaN	NaN	NaN	NaN	NaN	NaN	24.0903	24.248	NaN	NaN	24.1805	23.856	24.3762	NaN	24.3852	24.0402	24.0361	24.0845	24.0408	24.687
CPSF3	22.4933	23.0098	23.0677	21.9105	22.5552	NaN	NaN	22.8241	22.5073	23.2626	22.9113	22.6327	24.254	22.6131	22.9265	22.856	NaN	22.5983	22.8764	22.592	22.5169	22.9955	23.0966	22.8876	23.0288	21.9259	22.9902	22.5731	22.2396	22.5004	22.0221	NaN	NaN	22.3039	22.5241	22.8085	22.7934	22.5614	23.5362	22.966	22.8577	23.5364	23.212	23.2753	NaN	22.985	22.9937	22.7001	22.9204
CPSF4	NaN	NaN	NaN	NaN	NaN	NaN	NaN	NaN	NaN	NaN	NaN	NaN	NaN	NaN	NaN	NaN	NaN	NaN	NaN	22.9953	NaN	NaN	NaN	NaN	NaN	NaN	NaN	NaN	NaN	NaN	NaN	NaN	NaN	NaN	NaN	NaN	NaN	NaN	NaN	NaN	NaN	NaN	NaN	NaN	NaN	NaN	NaN	NaN	NaN
CPSF6	24.6351	24.8898	24.8782	24.3146	24.7679	24.6064	24.7003	24.725	25.0764	24.7931	24.8548	24.9704	25.5218	24.7299	25.0645	25.0226	24.7272	24.4352	24.5989	24.4996	24.2187	24.4425	24.773	24.8766	24.5178	23.8408	24.3884	24.2017	23.7167	24.179	24.2734	23.8991	24.2254	24.2358	24.069	24.3274	24.3259	24.193	24.5709	24.3251	24.5509	24.7913	24.68	24.151	24.3174	24.3937	24.2492	24.4456	24.482
CPSF7	23.5423	23.6635	23.7292	23.3083	23.7012	23.5377	23.1756	23.1614	23.2404	23.5188	23.0364	22.8435	24.0014	23.1258	23.3151	23.4411	23.0975	23.1661	23.3408	23.1385	23.4042	23.3597	23.5087	23.1109	23.3697	23.0476	23.2348	23.2673	23.1702	23.1487	23.0931	22.5366	23.067	23.2293	23.252	23.1495	23.46	23.0184	23.1229	23.3754	23.2238	23.5727	23.2767	23.6888	23.3543	23.3469	23.4709	23.2498	23.589
CPT1A	24.4502	24.3806	24.4478	24.0682	23.1809	23.9939	24.542	24.0864	24.2229	24.1224	24.0609	24.206	24.1561	24.4912	24.2054	23.958	24.1806	24.0036	23.7989	23.8094	23.8954	24.0157	24.0105	23.9626	24.1481	24.2452	23.8737	23.8815	24.6794	24.2636	23.6431	23.72	24.5267	24.3872	24.0106	24.3622	24.0692	23.8793	24.118	24.1385	24.0991	24.0393	23.7761	24.01	24.0905	24.1427	24.1699	23.9474	24.0277
CPT2	NaN	22.6237	22.3559	22.8405	23.0737	22.4609	22.4555	22.6438	22.1759	22.0402	21.6746	22.3254	21.0164	22.1917	22.1462	21.8251	22.2758	22.4806	21.6549	21.4063	22.6754	22.6282	NaN	NaN	NaN	22.2425	23.1347	22.154	22.898	23.2016	22.624	22.8106	22.6334	23.1127	22.2887	21.9575	22.2483	21.8055	22.7718	21.8854	22.572	21.9005	NaN	21.9589	22.1779	22.3292	21.6306	21.8699	22.0515
CRABP1	26.7103	27.3137	27.1881	27.0648	28.0518	27.6247	23.9743	25.5689	24.166	26.158	25.2197	26.758	23.3677	27.3393	25.9056	24.0079	26.6228	25.7109	26.1518	27.1325	23.8588	27.3255	25.0686	26.7305	26.0626	22.3913	23.1324	24.6392	24.6276	23.3351	23.773	22.7964	24.3898	23.2653	24.7192	25.1128	26.0583	26.1873	25.8642	23.8402	24.6732	26.4	26.1659	26.3307	26.4299	25.9816	26.6356	27.0257	27.1101
CRADD	NaN	NaN	NaN	NaN	NaN	NaN	NaN	NaN	NaN	NaN	NaN	NaN	NaN	NaN	NaN	NaN	NaN	NaN	NaN	NaN	NaN	NaN	NaN	NaN	NaN	NaN	NaN	NaN	NaN	NaN	NaN	NaN	NaN	NaN	NaN	NaN	NaN	NaN	NaN	NaN	NaN	NaN	NaN	NaN	NaN	NaN	NaN	NaN	NaN
CRAT	23.3847	23.2909	23.2768	23.3506	23.3372	23.309	22.8148	23.5328	22.6983	22.9859	22.8874	23.0851	22.5064	23.5869	23.4497	22.4638	22.6937	22.7334	NaN	22.387	22.5977	22.7882	23.0779	23.0679	23.3361	22.6431	23.6162	22.6589	23.2479	22.9198	22.6443	22.9976	22.7745	22.7177	23.5452	22.7817	22.6123	22.5515	23.318	22.5874	22.9768	22.8776	22.4624	22.7013	22.7768	22.732	22.7813	23.2708	22.4493
CRBN	NaN	NaN	NaN	NaN	NaN	NaN	NaN	NaN	NaN	NaN	NaN	NaN	NaN	NaN	NaN	NaN	NaN	NaN	NaN	NaN	NaN	NaN	NaN	NaN	NaN	NaN	NaN	NaN	22.8855	NaN	NaN	NaN	NaN	NaN	NaN	NaN	NaN	NaN	NaN	NaN	NaN	NaN	NaN	NaN	NaN	NaN	NaN	NaN	NaN
CREB1	NaN	23.0834	23.1242	22.8366	22.9798	22.8193	22.637	23.1446	23.2842	23.1436	22.918	22.9658	23.6595	22.7198	22.8744	23.8371	22.8278	22.2763	22.3941	NaN	NaN	22.6832	23.4193	23.0726	23.0076	NaN	22.7954	NaN	NaN	NaN	NaN	NaN	22.963	22.7347	NaN	22.9571	NaN	23.2307	22.2086	22.8585	22.5702	23.0259	22.9949	NaN	NaN	NaN	NaN	NaN	23.295
CREB3L1	23.0283	NaN	NaN	NaN	NaN	NaN	NaN	NaN	NaN	NaN	NaN	NaN	NaN	NaN	NaN	NaN	NaN	NaN	NaN	23.0359	22.4639	22.6612	NaN	NaN	22.5182	NaN	NaN	NaN	NaN	NaN	NaN	NaN	NaN	NaN	NaN	NaN	22.4874	22.9056	22.0363	22.4224	22.4069	22.4596	NaN	22.2735	22.1393	22.2664	NaN	22.5333	NaN
CREBBP	22.1716	21.8939	22.0435	NaN	NaN	22.0026	NaN	NaN	NaN	NaN	NaN	NaN	NaN	NaN	NaN	NaN	NaN	NaN	NaN	NaN	NaN	NaN	NaN	NaN	NaN	NaN	NaN	NaN	NaN	NaN	NaN	NaN	NaN	NaN	NaN	NaN	NaN	NaN	NaN	NaN	NaN	NaN	NaN	NaN	NaN	NaN	NaN	21.7762	22.1847
CREG1	NaN	NaN	23.8181	NaN	24.3066	24.0712	NaN	NaN	NaN	23.6143	NaN	NaN	NaN	NaN	NaN	NaN	NaN	NaN	NaN	NaN	NaN	NaN	NaN	24.9318	NaN	NaN	NaN	NaN	NaN	NaN	NaN	NaN	24.626	NaN	NaN	NaN	NaN	NaN	NaN	NaN	NaN	NaN	NaN	NaN	23.8435	NaN	NaN	23.9308	NaN
CRELD1	23.402	NaN	NaN	23.0989	23.7886	22.8816	NaN	22.2481	NaN	NaN	NaN	NaN	NaN	NaN	NaN	NaN	22.4511	21.8205	NaN	21.8332	23.6298	23.0147	20.9827	22.403	23.8054	23.1888	21.714	21.9828	22.8066	21.9932	23.5043	22.2923	23.0293	23.4287	23.6348	23.7007	21.9818	23.2519	22.7163	23.6052	22.2721	22.1986	21.6964	22.2793	22.6887	21.4453	21.0795	21.7736	21.7005
CRELD2	23.3818	23.905	24.0424	NaN	NaN	22.5429	24.5935	23.7391	23.9882	23.6158	24.1027	23.8673	24.1069	24.1751	24.0246	24.5356	24.3187	23.8594	23.6333	23.5588	23.1982	23.8537	23.8986	23.6684	24.8323	24.4912	24.2961	24.2094	24.3083	24.3121	24.2119	24.1766	23.8739	23.9574	24.6658	24.2093	24.1461	24.5388	23.8209	24.1577	23.3012	24.0228	23.8784	24.0872	23.4086	23.4274	23.6327	NaN	24.1115
CRIM1	23.0129	22.439	22.9213	22.7572	NaN	22.2915	NaN	23.5722	23.6491	22.9334	NaN	NaN	NaN	NaN	23.4266	NaN	NaN	23.0225	22.3351	22.794	22.5167	22.5701	NaN	NaN	22.8362	23.156	22.8414	23.2097	23.231	22.2287	22.833	24.6235	22.0951	NaN	23.334	24.0703	23.3593	23.4955	22.6587	23.3957	22.6141	22.7104	NaN	23.3897	22.5854	22.8051	22.6665	22.586	23.0382
CRIP1	25.5243	26.1219	23.7419	25.529	23.2775	24.5905	27.1058	25.4334	26.7666	26.5574	24.333	25.1762	25.3604	25.8069	NaN	24.6678	26.7934	24.5853	NaN	24.7216	25.8973	23.5064	23.7369	26.0248	27.3088	22.0063	24.2674	25.4223	27.2248	25.2385	25.7581	NaN	25.8069	26.1618	25.0214	24.9478	NaN	26.5205	23.3531	25.0983	25.5352	27.5725	NaN	25.7457	NaN	24.2491	24.4375	26.0007	25.6573
CRIP2	26.5709	26.9375	26.0126	27.903	26.0673	26.2253	27.7742	27.197	27.4015	27.0753	26.8142	25.1101	26.7251	27.5345	26.8651	26.538	27.4835	26.5642	26.1739	26.5539	27.0611	26.5642	26.9685	27.0035	27.2805	27.1041	26.7619	26.598	28.0652	25.7653	27.3532	25.2879	26.8621	27.244	27.1968	26.7848	26.648	27.2031	25.5449	27.1622	26.7748	27.4711	26.2558	27.1974	26.5247	26.603	26.3665	26.5772	26.8516
CRK	25.1978	25.4478	25.3601	25.714	25.4844	25.4973	25.5009	25.4386	25.5509	25.3278	25.4314	25.1096	25.3292	25.5401	25.1745	25.4285	25.6523	25.1885	25.1185	25.1538	25.2936	25.3686	25.2193	25.2705	25.285	25.6438	25.1911	25.6459	25.8159	25.6068	25.6144	25.4432	25.7754	25.7165	25.5591	25.4294	25.4091	25.3601	25.3307	25.5578	25.3575	25.1632	25.0063	25.0396	25.2619	25.1543	25.056	25.2186	25.5121
CRK.1	23.3382	NaN	NaN	23.5553	NaN	23.1091	NaN	NaN	NaN	NaN	NaN	NaN	NaN	NaN	NaN	NaN	NaN	NaN	NaN	23.1825	NaN	23.0881	NaN	23.0104	23.4275	NaN	NaN	NaN	NaN	NaN	NaN	NaN	NaN	NaN	NaN	NaN	NaN	NaN	23.2326	NaN	NaN	NaN	NaN	NaN	NaN	NaN	NaN	NaN	NaN
CRKL	26.9944	26.9483	27.0392	27.312	26.8368	26.4959	27.1639	27.1545	27.2946	27.1552	27.177	27.2432	27.4343	27.2702	27.3297	27.0073	26.9927	27.2109	27.2768	27.2553	27.3787	27.24	27.2348	26.9029	27.1758	27.1936	27.341	27.2925	27.0998	27.2789	27.1643	27.2914	27.1626	27.1609	27.2137	27.3698	27.4408	27.3713	27.3377	27.3444	27.3284	26.8601	26.7953	27.3731	27.2554	27.2403	27.344	27.2952	27.367
CRLF1	NaN	NaN	NaN	NaN	NaN	NaN	NaN	22.0249	NaN	NaN	NaN	NaN	NaN	NaN	NaN	NaN	NaN	NaN	NaN	NaN	NaN	NaN	NaN	NaN	21.1492	NaN	NaN	NaN	NaN	NaN	NaN	NaN	NaN	NaN	NaN	NaN	NaN	NaN	NaN	NaN	NaN	NaN	NaN	NaN	NaN	NaN	NaN	NaN	NaN
CRLF3	NaN	NaN	NaN	NaN	NaN	NaN	NaN	NaN	NaN	NaN	NaN	NaN	NaN	NaN	NaN	NaN	NaN	NaN	NaN	NaN	NaN	NaN	NaN	NaN	NaN	NaN	NaN	NaN	NaN	NaN	NaN	NaN	NaN	NaN	NaN	NaN	NaN	NaN	NaN	NaN	NaN	NaN	NaN	NaN	NaN	NaN	NaN	NaN	NaN
CRNKL1	NaN	NaN	NaN	NaN	NaN	NaN	22.0896	22.0472	22.4605	22.4374	22.6493	22.4842	23.4913	22.2221	22.5372	22.1367	22.6136	NaN	NaN	22.1296	NaN	22.0092	NaN	22.2858	23.0337	22.0011	22.5861	22.1519	21.9216	NaN	22.0514	NaN	22.0398	NaN	22.039	NaN	22.9325	21.9032	22.4784	21.9364	21.9898	22.3122	22.2728	22.5758	NaN	22.0698	22.2564	21.9201	NaN
CRNN	NaN	NaN	NaN	NaN	NaN	NaN	NaN	NaN	NaN	NaN	NaN	NaN	NaN	NaN	NaN	NaN	NaN	NaN	NaN	NaN	NaN	NaN	NaN	NaN	NaN	NaN	NaN	NaN	NaN	NaN	NaN	NaN	NaN	NaN	NaN	NaN	NaN	NaN	NaN	NaN	NaN	NaN	NaN	NaN	NaN	NaN	NaN	NaN	NaN
CROCC	24.8885	24.6446	24.4035	NaN	24.4303	NaN	NaN	NaN	NaN	NaN	NaN	NaN	NaN	NaN	NaN	NaN	NaN	24.5923	24.0515	24.6968	24.4741	24.448	NaN	NaN	NaN	NaN	NaN	NaN	24.9837	24.9044	25.1174	25.3637	25.1487	24.854	NaN	24.4314	24.4228	24.235	24.0417	24.095	NaN	NaN	NaN	NaN	NaN	24.9555	24.3773	24.5352	NaN
CROT	NaN	NaN	NaN	NaN	NaN	NaN	NaN	NaN	NaN	NaN	NaN	NaN	NaN	NaN	NaN	NaN	NaN	NaN	NaN	NaN	NaN	NaN	NaN	NaN	NaN	NaN	NaN	NaN	NaN	NaN	NaN	NaN	NaN	NaN	NaN	NaN	NaN	NaN	NaN	NaN	NaN	NaN	NaN	NaN	NaN	NaN	NaN	NaN	NaN
CRTAP	26.1929	25.7801	25.7408	25.7828	26.2574	25.8437	26.0166	26.14	25.9875	26.2543	26.1791	25.988	25.6981	25.7222	25.7247	26.3743	26.0824	26.47	26.0795	26.6341	26.4795	26.4186	26.2463	26.1859	26.1705	25.8912	26.3553	26.0456	26.105	26.0583	26.1616	26.355	26.4304	26.4454	25.7764	26.5262	26.3944	26.1109	26.1042	26.1352	26.1108	26.1594	26.3135	26.1451	26.3277	26.1423	26.2744	26.5195	25.868
CRYAB	26.66	27.4218	26.8873	29.2689	25.1007	27.7523	27.3066	27.5211	27.2929	26.8459	26.9727	27.3281	22.4286	26.756	26.3096	26.3677	27.1773	28.5764	27.6422	26.9039	29.0985	27.6934	26.9492	28.1715	27.2515	29.2806	27.5147	27.3834	29.7033	27.9711	27.8701	28.1377	28.8553	29.3616	28.1466	29.0133	28.1837	28.1164	25.8766	27.9217	27.1347	27.1153	27.5919	28.1154	27.5139	28.3499	26.7179	27.1232	27.6655
CRYBG1	21.994	22.5833	22.5174	21.4959	22.731	23.7297	NaN	21.9821	NaN	NaN	NaN	NaN	23.6049	21.6956	NaN	NaN	21.0746	NaN	NaN	22.9871	22.4679	22.0612	22.3102	22.2339	23.3324	21.9496	22.0868	NaN	NaN	22.2327	NaN	NaN	NaN	NaN	22.0303	22.0137	22.207	23.1049	20.7863	22.7229	21.9254	23.3663	23.169	22.7124	22.1782	22.4241	22.5139	23.0547	22.2956
CRYBG3	NaN	NaN	NaN	NaN	NaN	NaN	NaN	NaN	NaN	NaN	NaN	NaN	NaN	NaN	NaN	NaN	NaN	NaN	NaN	NaN	NaN	NaN	NaN	NaN	NaN	NaN	NaN	NaN	NaN	NaN	NaN	NaN	NaN	NaN	NaN	NaN	NaN	NaN	NaN	NaN	NaN	NaN	NaN	NaN	NaN	NaN	NaN	NaN	NaN
CRYZ	23.9627	25.3813	23.9388	24.9377	25.5808	25.6472	25.8452	24.277	24.6105	23.8449	24.089	24.7882	23.9817	24.5918	24.9651	24.0559	24.2434	25.833	24.6458	24.1414	24.893	24.3112	23.9262	23.8363	24.0482	24.883	23.7112	23.9303	25.1038	24.6106	24.9629	25.5232	24.2689	24.4585	24.3748	25.0034	24.3729	24.4214	24.6087	25.0549	24.738	23.9174	24.9726	24.6938	23.8986	25.2846	25.3563	24.4089	25.2504
CRYZL1	23.3723	23.2963	23.4151	23.4292	23.2863	23.6884	23.1894	22.7573	23.807	23.0001	23.1612	23.4292	NaN	22.7715	23.2881	23.1754	23.1573	23.257	22.961	23.3689	23.6502	23.5487	23.3491	23.6241	23.2862	22.1641	22.9558	23.4103	23.269	NaN	NaN	23.4704	23.1505	23.313	22.396	23.6455	23.4264	23.5485	23.6089	23.7505	23.6896	23.1318	23.3123	23.9528	23.7195	23.4936	23.5709	23.4247	23.4531
CS	26.8962	26.9488	26.8284	26.441	27.0584	26.8078	26.3306	26.4902	26.0359	26.5316	26.3694	26.3822	26.9859	26.9349	26.7661	26.4624	26.4414	26.8206	26.7297	26.8387	27.0732	26.6415	26.4356	25.9675	26.7691	27.084	27.114	26.9094	26.6458	26.8433	26.6736	26.6602	26.8682	26.7089	27.2096	26.6554	26.5708	26.6096	26.6617	26.6788	26.6273	26.6079	26.1758	27.0434	26.4205	26.7788	26.5946	27.0705	27.2165
CSDE1	24.8773	25.2845	25.1962	24.8376	24.4974	24.6623	24.7613	24.9777	24.9948	25.3327	25.3122	24.6972	25.5856	24.6909	24.7326	24.9241	25.1773	25.2421	25.1979	25.4969	25.1716	25.2063	24.684	25.2916	25.0773	25.1766	24.7293	25.1343	25.0738	24.7788	24.8563	24.9917	25.2368	24.9219	25.0689	25.2314	25.418	25.3929	25.2068	25.4649	25.4277	25.2726	24.7834	25.3649	25.1577	25.4919	25.3455	25.3541	25.5182
CSE1L	28.3901	28.6685	28.3767	27.901	27.8523	27.8188	28.6163	28.9345	28.8214	28.9652	28.945	28.7224	29.659	28.7819	28.7905	28.9022	29.0223	28.6824	28.9883	28.6589	28.2886	28.7457	28.9943	28.6221	28.8907	28.1809	28.8306	28.7067	28.1964	28.3144	28.1102	27.5903	28.5298	28.173	28.3948	28.4485	28.4895	28.5055	28.7216	28.5822	28.4422	28.9839	28.7311	28.7884	28.4537	28.6352	28.6311	28	28.7277
CSF1	NaN	NaN	NaN	NaN	NaN	NaN	NaN	NaN	NaN	NaN	NaN	NaN	NaN	NaN	NaN	NaN	NaN	NaN	NaN	NaN	NaN	NaN	NaN	NaN	NaN	NaN	NaN	NaN	NaN	NaN	NaN	NaN	NaN	NaN	NaN	NaN	NaN	NaN	NaN	NaN	NaN	NaN	NaN	NaN	NaN	NaN	NaN	NaN	NaN
CSK	23.6339	23.6984	23.8188	23.4087	23.8324	23.7523	23.3715	23.2921	23.3711	23.5981	23.3663	23.4091	23.6038	23.4765	23.4811	23.4958	23.5619	23.458	23.7654	23.6531	23.4104	23.7417	23.3522	23.4892	23.0987	23.3871	23.1631	23.7377	23.5567	23.6379	23.454	23.2811	23.6624	23.6574	23.2797	23.7128	23.6727	23.6563	23.9178	23.6155	23.6037	23.2945	23.2482	23.8311	23.5707	23.6061	23.6029	23.6334	23.6999
CSNK1A1	22.5362	23.3623	22.6647	22.507	22.4574	22.4196	23.2533	23.2062	23.1651	23.375	23.0239	23.1388	23.5328	22.9831	23.1502	22.3892	22.7488	22.7987	22.9061	23.0868	22.9951	23.2975	22.7592	23.213	23.2513	22.7206	23.115	22.9086	22.4402	22.0262	22.7119	22.7939	22.9785	22.2534	22.9485	22.8445	22.4168	22.8555	23.0075	22.9718	22.8275	23.0819	22.8953	22.7445	22.883	22.9977	22.9336	23.0186	23.1574
CSNK1D	NaN	NaN	NaN	NaN	NaN	NaN	22.0984	22.463	21.9708	22.9556	22.1432	22.1371	23.1831	NaN	22.1899	21.8967	22.1317	22.546	22.4077	NaN	NaN	NaN	NaN	22.1309	NaN	NaN	22.1578	21.3478	NaN	NaN	NaN	NaN	NaN	NaN	NaN	NaN	NaN	NaN	NaN	NaN	NaN	22.2267	NaN	NaN	NaN	NaN	NaN	NaN	NaN
CSNK1G1	NaN	NaN	NaN	NaN	NaN	NaN	NaN	NaN	NaN	NaN	NaN	NaN	NaN	NaN	NaN	NaN	NaN	NaN	NaN	NaN	NaN	NaN	NaN	NaN	NaN	NaN	NaN	NaN	NaN	NaN	NaN	NaN	NaN	NaN	NaN	NaN	NaN	NaN	NaN	NaN	NaN	NaN	NaN	NaN	NaN	NaN	NaN	NaN	NaN
CSNK2A1	25.0253	25.2596	25.0392	24.7304	25.0006	25.0482	24.9803	25.0267	25.1007	25.0059	25.122	24.9607	25.6264	24.7583	24.8846	24.9725	25.0361	25.096	25.0506	25.047	24.9242	25.2769	24.7927	24.9053	25.0281	24.9083	24.8907	25.013	24.8556	24.8861	24.8358	24.8204	24.9753	24.9312	25.0002	25.098	25.117	24.8683	25.3376	25.0928	25.1882	24.9054	24.8048	25.1877	25.0866	25.051	25.1278	25.0533	25.1242
CSNK2A2	23.6359	23.7121	23.9426	23.4916	23.4691	23.4241	23.9517	24.2955	23.9976	23.5648	24.0857	23.9549	24.5151	24.0478	24.7247	24.1021	24.2949	23.9237	23.8731	23.7294	23.4887	23.8017	23.8998	23.6256	24.1988	23.3857	24.2561	23.8571	23.634	24.0372	23.7292	23.3664	23.5698	24.3206	23.4348	24.0488	23.7895	23.9928	23.8722	23.9282	23.6525	23.8675	23.8167	23.8641	23.9451	23.9362	23.7161	23.7071	23.6174
CSNK2B	24.8794	25.1383	25.3379	25.0753	24.8319	24.9415	25.3033	25.444	25.7188	25.1502	25.6315	25.2031	25.9012	25.3297	25.1966	25.4116	25.7129	25.8335	25.3871	25.1696	25.1925	25.2573	24.898	25.2521	25.3223	25.4525	25.273	25.8175	25.6568	25.2461	25.4396	25.3525	25.5986	25.4987	25.4054	25.299	25.4606	25.3259	25.6064	25.322	25.4908	25.1635	25.0947	25.2256	25.2183	25.123	25.3467	25.3441	25.0895
CSPG4	25.3259	25.6948	24.8973	23.8942	24.1607	25.0621	25.5669	23.5284	23.3806	25.2484	23.8726	22.7937	25.0148	25.7422	25.3325	25.228	23.8521	25.0568	23.1167	24.1045	25.3459	24.2942	25.0068	25.1531	25.3771	24.9819	25.0212	24.4454	24.3955	22.867	23.0526	24.057	23.3554	24.136	24.2947	25.1999	24.1707	25.0354	24.2894	24.748	24.9759	25.8923	25.5893	25.4443	22.2204	24.8267	24.911	24.9284	25.4788
CSRP1	27.5208	27.2163	26.6862	28.2266	27.5717	27.672	29.0697	28.4298	28.9173	27.9405	29.1418	28.0719	28.07	27.6453	27.6436	28.9442	28.2001	28.7637	28.667	28.2411	29.8307	28.2881	29.0502	28.3631	28.7035	29.2572	27.0294	28.454	29.5573	28.3884	29.5446	29.6448	28.0393	28.626	28.7833	29.0148	29.0694	28.8143	27.6812	28.3917	27.6704	28.5308	28.5123	28.7204	28.3991	28.3022	28.339	28.6383	28.441
CSRP2	25.3939	24.8292	24.8383	24.8769	27.0452	24.7733	27.9731	24.7591	24.7099	25.7232	25.4159	25.4677	25.0407	23.3554	25.4078	25.9173	25.6987	24.6594	24.1189	25.5306	26.0544	24.6746	25.2708	24.9711	25.1327	26.2781	23.7602	24.3751	23.8291	24.5298	26.1496	27.6188	24.6966	25.3445	26.8949	24.7803	25.7731	25.5294	23.8802	24.5191	23.6612	23.6642	24.4963	24.7392	24.3198	24.6172	24.4068	25.729	24.4536
CST3	22.6295	23.6026	23.1701	24.0665	NaN	NaN	NaN	NaN	NaN	22.7899	NaN	NaN	NaN	NaN	NaN	NaN	NaN	22.6873	22.8602	22.8954	22.4745	22.9085	NaN	NaN	22.6803	NaN	NaN	NaN	NaN	NaN	NaN	NaN	NaN	NaN	NaN	NaN	NaN	22.4058	23.0326	23.4111	23.3087	NaN	NaN	NaN	23.3477	NaN	23.0502	NaN	NaN
CSTA	NaN	NaN	NaN	NaN	NaN	NaN	NaN	22.2709	22.1747	NaN	NaN	27.6824	NaN	NaN	NaN	NaN	22.1118	NaN	NaN	NaN	NaN	NaN	21.9224	NaN	NaN	NaN	NaN	NaN	NaN	NaN	NaN	NaN	21.8305	NaN	NaN	NaN	NaN	NaN	NaN	NaN	NaN	NaN	NaN	NaN	NaN	NaN	NaN	NaN	NaN
CSTB	27.9295	28.1734	27.7747	28.464	28.8534	28.3652	28.1352	27.7477	28.4088	27.9436	27.651	27.2633	27.3531	28.1513	27.1314	27.503	28.2957	27.7574	27.8099	27.5039	27.792	28.2628	27.0303	27.5473	27.1127	28.7763	28.2232	28.1258	29.0387	28.9391	28.6668	28.5483	28.7298	28.513	28.026	28.5344	28.1748	28.0419	27.6866	28.2499	28.1602	27.5815	27.3595	27.8436	27.7665	28.0019	28.0426	28.0935	27.6095
CSTF1	23.0528	23.267	23.3632	22.8821	23.4415	NaN	22.6751	22.8904	22.1895	22.8742	22.8381	23.2159	23.736	NaN	23.1471	22.6402	23.0448	NaN	23.685	NaN	NaN	23.5758	22.2306	22.6729	22.182	22.7596	22.9652	23.0321	22.6215	NaN	NaN	NaN	22.8063	22.7372	23.0593	22.4595	22.8041	22.6638	23.362	22.9401	23.2062	22.9114	22.9243	23.1808	22.8861	23.1358	23.1383	23.4063	23.3275
CSTF2	24.5101	24.7582	24.7935	24.0023	24.2888	24.1658	24.0155	24.2615	24.0939	24.1865	24.0112	23.8496	25.0108	24.0074	24.0487	24.3449	24.0669	24.3773	24.4537	24.5352	24.0815	24.3989	24.2423	23.9956	24.4285	24.346	24.2716	24.7052	24.1609	24.2721	24.2859	23.9072	24.3385	24.0288	24.6591	24.5399	24.3049	24.5601	24.5125	24.5203	24.5548	24.4556	24.1428	24.5885	24.2954	24.5881	24.5541	24.4852	25.0714
CSTF2T	22.285	22.8185	22.1663	22.232	22.5665	NaN	21.872	22.1355	22.1366	NaN	22.3171	22.1892	22.3518	NaN	NaN	NaN	21.8676	NaN	NaN	21.9877	21.9265	22.4617	NaN	NaN	NaN	21.8539	21.9666	22.2425	22.3717	22.4112	21.6621	NaN	22.4511	22.264	22.8649	22.1888	22.4216	21.6971	22.4891	22.4157	22.5388	NaN	NaN	22.7781	22.5908	22.5794	22.2695	22.3603	22.3294
CSTF3	24.1585	23.8946	24.2421	23.7137	24.1992	23.9023	23.7389	23.7294	23.4283	23.8062	23.9125	23.6493	24.4578	23.4944	23.7221	23.8943	23.8543	24.2486	24.143	24.0845	24.0178	23.9981	23.342	23.1664	23.7069	23.895	23.5354	23.8738	23.3843	23.7693	23.506	23.2192	23.6421	23.5685	23.773	23.9683	24.1618	23.6815	24.0323	23.7674	23.916	23.2494	23.1085	23.8035	23.7141	24.0112	23.8104	24.0629	24.2842
CTAGE1	21.9547	22.2129	21.9175	22.3299	21.8459	22.0428	NaN	NaN	NaN	NaN	NaN	NaN	NaN	NaN	NaN	NaN	NaN	22.3506	22.1301	22.0639	22.088	22.1372	22.1758	21.8913	22.12	NaN	NaN	NaN	NaN	NaN	NaN	NaN	NaN	NaN	NaN	22.5084	22.3199	22.2442	22.276	22.2076	22.3556	22.0109	22.1027	21.7413	22.216	21.8669	21.9527	22.1692	21.8071
CTBP1	24.4838	24.0454	24.2696	23.5722	24.4631	24.0774	24.0938	24.0092	23.9048	24.3097	24.5617	24.5506	24.2804	24.2782	24.3245	24.1013	24.2705	24.2259	23.9947	24.4024	23.7724	23.9257	24.3083	24.1027	24.0622	24.2773	24.0451	23.9298	24.2221	23.952	24.0071	23.6328	24.3727	24.3072	24.2102	23.9152	24.1527	24.1777	24.0602	24.0333	24.2566	24.0871	24.2288	24.4762	24.3126	24.2749	24.4818	24.1145	24.0796
CTBP2	23.3756	23.7427	23.5314	22.5425	23.61	23.0249	22.811	23.0076	23.0261	23.6287	23.1011	23.8477	23.995	23.1348	23.763	23.5457	23.4579	23.2216	23.9326	23.4704	23.2528	23.381	23.5425	NaN	23.3768	23.2634	23.0723	23.5259	22.9144	22.7689	22.9408	NaN	23.4207	22.8464	23.0118	23.6403	23.4089	23.4473	23.418	22.996	23.5641	23.5539	NaN	24.0996	23.3991	23.623	23.4021	23.2522	24.0121
CTBS	NaN	NaN	NaN	NaN	NaN	NaN	NaN	NaN	NaN	NaN	NaN	NaN	NaN	NaN	NaN	NaN	NaN	NaN	NaN	NaN	NaN	NaN	NaN	NaN	NaN	NaN	NaN	NaN	NaN	NaN	NaN	NaN	NaN	NaN	NaN	NaN	NaN	NaN	NaN	NaN	NaN	NaN	NaN	NaN	NaN	NaN	NaN	NaN	NaN
CTCF	NaN	NaN	NaN	NaN	NaN	NaN	NaN	NaN	NaN	NaN	NaN	NaN	NaN	NaN	NaN	NaN	NaN	NaN	NaN	NaN	NaN	NaN	NaN	NaN	NaN	NaN	NaN	NaN	NaN	NaN	NaN	NaN	NaN	NaN	NaN	NaN	NaN	NaN	NaN	NaN	NaN	NaN	NaN	NaN	NaN	NaN	NaN	NaN	NaN
CTDP1	NaN	NaN	NaN	NaN	NaN	NaN	NaN	NaN	NaN	NaN	NaN	NaN	NaN	NaN	NaN	NaN	NaN	NaN	NaN	NaN	NaN	NaN	NaN	NaN	NaN	NaN	NaN	NaN	NaN	NaN	NaN	NaN	NaN	NaN	NaN	NaN	NaN	NaN	NaN	NaN	NaN	NaN	NaN	NaN	NaN	NaN	NaN	NaN	NaN
CTDSPL2	NaN	NaN	NaN	NaN	NaN	NaN	NaN	NaN	NaN	NaN	NaN	NaN	NaN	NaN	NaN	NaN	NaN	NaN	NaN	NaN	NaN	NaN	NaN	NaN	NaN	NaN	NaN	NaN	NaN	NaN	NaN	NaN	NaN	NaN	NaN	NaN	NaN	NaN	NaN	NaN	NaN	NaN	NaN	NaN	NaN	NaN	NaN	NaN	NaN
CTH	21.7983	NaN	NaN	NaN	21.789	NaN	NaN	22.402	22.5668	NaN	NaN	22.4308	NaN	NaN	NaN	NaN	23.2227	23.1738	22.2585	22.0706	21.9832	NaN	22.6303	22.3285	22.1861	NaN	NaN	NaN	NaN	NaN	NaN	NaN	NaN	22.281	NaN	NaN	22.0989	21.9135	22.1572	22.194	22.6163	22.0508	22.2467	21.8268	22.6661	NaN	22.5055	22.7505	21.7664
CTHRC1	23.4331	23.9617	26.1718	26.194	26.9998	27.0399	25.2525	26.4102	24.5246	26.7452	25.6512	24.7841	24.2881	NaN	NaN	26.168	25.9167	24.9406	25.7229	24.8309	23.9203	25.1451	25.8192	27.0821	25.5458	NaN	24.4917	NaN	NaN	25.1752	NaN	NaN	26.6346	25.7056	25.1021	24.6983	24.9153	25.276	24.2258	23.1698	24.63	24.1674	NaN	23.583	24.6921	24.9463	23.6253	24.7512	24.7384
CTIF	NaN	NaN	NaN	NaN	NaN	NaN	23.2271	22.5101	23.3651	23.0474	23.1294	23.5018	22.4981	22.7635	22.5882	23.6533	23.029	22.6678	22.5201	22.5102	22.9829	22.6371	23.1045	23.492	22.4212	22.9144	22.5117	22.5872	22.7101	22.7058	22.198	22.4421	21.9309	22.4358	22.4969	22.9623	22.3245	22.4934	22.5683	22.5938	22.4198	22.897	22.8449	22.6888	22.7703	22.4923	NaN	22.9452	22.8999
CTNNA1	26.1793	26.3389	25.9423	26.3388	25.9934	26.2193	26.803	26.4305	26.5095	26.3595	26.7292	26.2525	26.244	26.231	26.1819	26.5688	26.302	26.7374	26.7672	26.5338	26.3887	26.5511	26.726	26.3499	26.3875	26.6759	26.4152	26.5922	26.9203	26.6287	27.016	26.6439	26.8437	26.8096	26.5438	26.8427	26.6645	26.6688	26.0752	26.0948	26.2663	26.2225	26.286	26.3828	26.5793	26.5043	26.2189	26.4629	26.5283
CTNNA2	25.7898	26.0819	25.6333	25.9548	25.5435	25.7362	26.9139	26.8695	26.0344	25.9708	26.1943	27.0838	25.8986	27.4663	27.3729	25.8907	25.8831	NaN	26.3389	26.1406	25.509	25.7812	25.9031	25.5797	23.1306	26.2404	26.7268	25.9149	NaN	26.1247	26.6253	25.2985	26.1425	26.3351	NaN	25.9776	25.3497	NaN	24.7386	24.6361	24.681	25.6148	25.5556	24.8275	NaN	25.172	24.8094	25.1164	26.0748
CTNNAL1	NaN	NaN	NaN	NaN	NaN	NaN	21.6082	NaN	NaN	NaN	NaN	22.0654	21.843	NaN	NaN	NaN	NaN	NaN	NaN	NaN	NaN	NaN	NaN	NaN	NaN	NaN	21.2547	NaN	NaN	NaN	NaN	NaN	NaN	NaN	NaN	NaN	NaN	NaN	NaN	NaN	NaN	NaN	NaN	NaN	NaN	NaN	NaN	NaN	NaN
CTNNB1	25.8332	25.645	25.5536	25.9562	25.3373	25.8125	26.6804	26.0897	26.1762	26.0764	26.555	26.0588	25.8815	25.8042	26.1487	26.1533	25.9841	26.218	26.3031	25.9156	25.5054	26.0146	26.4144	26.2823	25.96	26.1044	26.065	25.8945	26.2324	26.0571	26.645	26.1813	26.3285	26.244	25.9712	26.2302	26.1618	26.0144	25.5715	25.3403	25.6639	26.0157	25.9607	25.7739	26.0251	26.0025	25.6917	25.6715	25.8001
CTNNBL1	23.2369	23.6358	23.3616	22.8286	23.3378	23.0576	22.7596	23.4043	23.159	23.5311	23.1196	23.4139	24.0342	22.8093	23.5087	23.4987	23.0247	22.9797	23.1274	23.0259	23.1598	23.1284	22.9801	23.0272	23.1279	23.059	23.1691	23.3177	22.7842	22.726	22.9817	22.3806	23.2199	23.0633	22.9731	23.1566	23.1138	23.0723	23.0849	23.2679	23.0218	23.3965	23.242	23.3468	23.24	23.3199	23.277	23.0648	23.5787
CTNND1	24.8154	25.0788	24.7892	24.7371	24.5916	24.9421	25.8023	25.2435	25.0844	24.9771	25.451	25.4638	25.0918	25.3233	25.5899	25.3965	24.9808	25.4048	25.3362	25.1742	24.9934	24.9481	25.5179	25.3279	25.2367	25.5492	25.5845	25.1754	25.4648	25.327	25.8225	25.6637	25.3899	25.5339	25.3573	25.5914	25.1622	25.0072	24.7218	24.5807	24.8232	25.1777	25.207	25.1572	25.1593	25.1153	24.7052	24.9267	24.96
CTNND2	NaN	NaN	NaN	NaN	NaN	NaN	NaN	NaN	NaN	NaN	NaN	NaN	NaN	NaN	NaN	NaN	NaN	NaN	NaN	NaN	NaN	NaN	NaN	NaN	NaN	NaN	NaN	NaN	NaN	NaN	NaN	NaN	NaN	NaN	NaN	NaN	NaN	NaN	NaN	NaN	NaN	NaN	NaN	NaN	NaN	NaN	NaN	NaN	NaN
CTPS1	24.7428	24.4746	24.5393	24.2984	23.8297	24.2761	24.6516	24.777	24.49	24.7301	24.8946	24.8117	25.4269	23.9738	24.6957	24.9612	24.9032	24.6232	24.8228	24.255	25.1538	24.8368	24.4536	24.6946	24.2973	24.403	24.4602	24.9249	24.3857	24.3425	24.7456	25.0795	24.2997	24.3267	24.8021	24.7915	24.9936	24.7118	24.7793	24.596	24.6759	24.3717	24.0623	25.0672	24.4858	24.913	24.9608	25.1109	25.0284
CTPS2	NaN	22.3	NaN	NaN	22.113	NaN	NaN	NaN	NaN	NaN	NaN	NaN	NaN	NaN	NaN	NaN	NaN	22.3301	22.6037	22.163	22.5155	22.0164	NaN	22.3319	NaN	NaN	NaN	NaN	NaN	NaN	NaN	NaN	NaN	NaN	NaN	NaN	22.2329	NaN	22.3442	NaN	NaN	21.7896	NaN	22.4531	22.4799	22.3225	22.2224	NaN	NaN
CTR9	22.6707	22.7238	22.8806	21.9951	22.4121	22.3961	NaN	NaN	NaN	NaN	NaN	NaN	NaN	NaN	NaN	NaN	NaN	22.3241	22.9168	22.7744	21.8932	22.6274	22.4944	NaN	21.256	22.8163	NaN	22.969	NaN	NaN	22.5807	NaN	22.9106	23.2231	NaN	22.9477	22.526	NaN	22.4631	22.6143	22.1484	22.6227	22.6004	22.5313	22.1121	22.7212	22.4283	22.099	22.9712
CTSA	26.1782	25.8782	26.2906	26.0251	26.7512	26.4551	26.0686	25.782	25.8702	26.1652	26.3093	25.8608	25.1006	26.4589	26.0384	26.0566	26.3735	26.5194	26.354	26.1942	26.3963	26.3676	25.7132	26.345	25.7198	25.632	25.4357	25.8332	25.9823	26.2437	26.302	26.9313	26.0766	25.5484	26.2546	25.872	26.1659	26.0443	26.486	26.4326	26.4187	25.4293	26.0196	26.3216	26.5387	26.0306	26.5734	26.2992	25.7945
CTSB	28.6649	28.8394	28.9164	29.2315	29.8191	28.4472	28.8895	29.3334	29.7453	28.5028	28.8195	29.0835	28.9487	29.417	28.5213	28.7091	29.2012	29.2328	28.6153	28.3036	29.2185	29.0269	28.6033	28.4722	28.6868	28.7891	29.1643	29.0327	29.3033	29.3477	29.3258	29.6305	28.7887	28.5649	29.3244	29.0272	29.1833	28.9082	29.5162	29.838	29.4176	28.598	28.7933	28.7008	29.412	28.694	28.8858	28.7612	28.6763
CTSC	24.2912	24.4746	25.0159	22.9245	24.4796	22.8519	23.9375	24.5838	24.1894	24.2002	22.4771	26.013	24.9023	25.5263	26.4805	24.133	25.0112	21.32	22.3761	24.0348	20.4287	23.9187	22.7678	23.1931	25.206	21.9684	NaN	21.3267	NaN	22.5253	22.0273	NaN	21.4718	21.9491	NaN	22.7983	22.8603	23.2898	24.1323	22.3073	23.2727	22.8451	24.283	22.582	24.969	23.4169	25.1701	23.7744	24.6721
CTSD	27.6111	27.6369	27.8869	27.7936	27.9082	27.9728	27.9742	27.0993	27.3251	26.9123	27.3397	27.2252	25.7914	27.1209	27.6132	27.1956	27.1177	27.6699	27.3443	27.5326	27.6362	27.1079	27.3322	27.5883	27.0432	27.9207	27.7717	27.8342	27.6057	28.0354	28.3615	29.6582	27.7271	27.5463	27.4045	27.1454	27.1812	26.8598	27.5053	27.7554	27.3956	26.638	27.2018	27.075	27.7535	27.1181	27.5412	27.3605	26.6077
CTSK	24.2269	25.3066	25.4504	24.5217	29.3155	26.7572	23.1958	22.4664	24.9413	NaN	22.9142	23.8816	24.2109	25.4408	24.741	22.9786	23.0289	23.899	24.0151	23.4684	23.5601	23.271	22.7528	21.3956	23.9568	24.6282	23.8899	24.6721	24.9546	26.2294	25.0234	24.9275	23.9077	23.873	25.1608	22.8675	23.5287	22.0341	23.7428	NaN	23.9152	22.4595	24.3213	24.541	24.2357	25.1636	24.1641	23.8517	24.226
CTSL	26.5522	26.8501	27.1367	26.6759	26.2399	26.2238	25.6855	26.2754	26.0297	25.534	24.8412	25.6987	25.4449	26.2598	26.1049	25.2788	25.6719	26.4407	26.1914	25.816	26.0307	26.4317	25.171	25.6037	25.6834	25.4315	26.0224	25.7931	25.9804	25.9105	25.5172	26.5029	26.0437	25.5777	26.3792	26.268	26.4019	26.3152	26.4927	26.3477	26.2302	25.6483	25.821	26.0637	26.313	25.9695	26.0947	25.7148	26.3242
CTSZ	26.516	25.6703	25.9026	25.7009	26.4405	25.7578	27.4086	25.9717	26.3267	25.6641	25.9946	25.5091	25.7735	26.1331	27.1655	24.8481	26.6276	26.109	25.3972	26.3747	26.2177	25.9165	26.31	26.4793	26.5746	26.7192	25.9215	26.4029	26.6596	25.9274	26.8602	26.2273	25.2669	25.4167	26.2123	26.5241	26.4555	26.5629	26.0976	26.9675	26.2495	26.2565	25.7675	25.7623	26.4714	25.6514	26.5418	25.9099	25.5104
CTTN	27.0886	27.093	27.1035	27.5307	27.2122	27.2662	27.2438	26.9524	27.2159	26.926	26.9426	27.012	26.8993	27.2102	26.9629	27.1426	27.2483	27.1354	27.1061	27.1162	27.0178	27.0653	26.7003	26.7423	27.0372	27.7576	27.3348	27.5571	27.7601	27.3872	27.5127	27.2655	27.4456	27.4222	27.4271	27.2219	27.2404	27.3822	27.0178	27.2249	27.0984	26.6879	26.7958	27.0803	27.2991	27.1291	27.1768	27.1633	27.3322
CTTNBP2NL	22.709	22.9784	22.6489	23.2696	21.8285	22.8369	23.886	23.406	23.1751	23.1407	23.535	23.3688	23.4342	23.4081	23.42	23.6315	23.2209	23.1259	23.0178	22.7191	22.8977	23.1323	23.3242	23.4568	23.048	23.796	22.9677	22.9959	23.4598	23.54	24.0914	23.556	23.6941	23.6108	23.3173	23.697	22.9605	22.9402	22.9738	22.8008	22.7974	23.1614	23.0859	23.1227	22.7067	23.1085	22.6477	23.2368	23.1144
CTU2	NaN	NaN	NaN	NaN	NaN	NaN	NaN	NaN	NaN	NaN	NaN	NaN	NaN	NaN	NaN	NaN	NaN	NaN	NaN	NaN	NaN	NaN	NaN	NaN	NaN	NaN	NaN	NaN	NaN	NaN	NaN	NaN	NaN	NaN	NaN	NaN	NaN	NaN	NaN	NaN	NaN	NaN	NaN	NaN	NaN	NaN	NaN	NaN	NaN
CUEDC2	NaN	NaN	NaN	NaN	NaN	NaN	NaN	NaN	NaN	NaN	NaN	NaN	NaN	NaN	NaN	NaN	NaN	NaN	NaN	NaN	NaN	NaN	NaN	NaN	NaN	NaN	NaN	NaN	NaN	NaN	NaN	NaN	NaN	NaN	NaN	NaN	NaN	NaN	NaN	NaN	NaN	NaN	NaN	NaN	NaN	NaN	NaN	NaN	NaN
CUL1	23.4354	23.6153	23.4588	23.5498	23.4287	23.334	23.8161	23.9879	23.6205	24.1414	23.7436	24.1135	24.2674	24.2724	24.0423	23.8035	23.7652	23.4754	24.0563	23.7719	23.3134	23.5957	24.0095	23.9402	23.6205	23.6756	23.9207	23.578	23.5862	23.6775	23.5176	23.7678	23.7295	23.5063	23.7347	23.3894	23.771	23.4908	23.5767	23.6401	23.6073	23.8418	23.7786	23.4696	23.397	23.2968	23.3995	23.7243	23.6739
CUL2	24.0439	24.0252	23.7416	23.7707	23.9011	23.8935	24.2558	24.1822	24.1077	24.5799	24.2651	24.0068	24.5666	24.1192	24.2262	24.4838	24.3226	24.2987	24.3168	24.2893	24.0503	24.2719	23.9458	23.6412	23.8751	24.2267	24.1458	24.2367	24.0398	24.1193	24.0584	24.0794	24.1056	24.1018	24.3681	24.2055	24.2565	24.2354	24.2886	24.2651	24.2802	23.9641	23.7675	24.0927	24.1357	24.3242	24.166	23.9631	24.2655
CUL3	23.9742	24.117	24.1358	24.1659	24.4882	23.9562	23.4487	24.3177	24.151	24.0392	23.8779	24.6183	24.2283	24.2765	24.5485	23.8004	24.1543	23.9345	24.3097	23.7925	23.7322	24.1049	24.0593	24.0311	23.7577	23.6092	24.2693	23.8354	23.6037	23.5956	24.0228	24.2809	23.6999	23.5453	23.8723	23.6654	24.0815	23.5554	24.0599	24.0066	23.7561	23.7286	23.8867	23.7423	23.7321	23.9902	23.9745	24.1125	23.9038
CUL4A	23.2253	23.5699	23.389	22.6146	23.0598	23.2843	22.7941	23.6127	23.0002	23.438	23.0875	24.0942	23.7057	23.5104	23.95	23.2454	23.2894	23.4061	23.6572	23.4728	23.1999	23.4891	23.1543	22.9485	23.4287	23.3231	24.0466	23.2128	23.2309	22.9057	23.0585	23.6061	22.8863	22.6937	23.8731	23.3707	23.3898	23.0923	23.5692	23.5609	23.4677	23.4761	22.9644	23.5707	23.3306	23.6921	23.6731	23.3584	23.5732
CUL4B	24.4181	24.3325	24.403	25.4727	24.1629	24.0119	26.2626	25.4091	25.2416	25.388	25.0632	25.9809	24.8012	25.8046	25.1731	24.6351	25.033	24.302	24.3787	24.7327	25.2937	25.1497	24.2558	25.3056	25.2232	24.6069	25.148	24.6792	24.7059	25.4645	24.6917	25.2303	25.2333	25.2886	24.6237	24.9352	24.3657	24.6256	24.7478	24.3506	24.6393	25.2032	25.0116	24.8356	25.0996	24.1508	24.5943	24.3192	24.7063
CUL4B.1	NaN	NaN	NaN	NaN	NaN	NaN	NaN	NaN	NaN	NaN	NaN	NaN	NaN	NaN	NaN	NaN	NaN	NaN	NaN	NaN	NaN	NaN	NaN	NaN	NaN	NaN	NaN	NaN	NaN	NaN	NaN	NaN	NaN	NaN	NaN	NaN	NaN	NaN	NaN	NaN	NaN	NaN	NaN	NaN	NaN	NaN	NaN	NaN	NaN
CUL5	24.0582	24.1197	23.7733	24.1613	24.4276	24.1429	24.1799	23.9765	23.9169	23.8222	24.1497	24.3209	23.6741	24.2016	24.3926	23.6982	24.0926	24.0629	23.7931	24.2689	24.4165	24.0274	24.0931	24.2829	24.1388	24.0546	24.0469	23.6276	23.802	23.9984	24.1908	24.5398	24.2395	24.0587	24.1765	23.8209	23.8613	23.9063	24.0203	23.9998	23.4429	24.0744	24.1606	24.0447	23.9083	23.7265	23.9499	24.1322	23.9209
CUL7	NaN	NaN	NaN	NaN	NaN	NaN	NaN	NaN	NaN	NaN	NaN	NaN	NaN	NaN	21.3747	NaN	NaN	NaN	NaN	NaN	NaN	NaN	NaN	NaN	NaN	NaN	21.2966	NaN	NaN	NaN	NaN	NaN	NaN	NaN	NaN	NaN	NaN	NaN	NaN	NaN	NaN	NaN	NaN	NaN	NaN	NaN	NaN	NaN	NaN
CUL9	NaN	NaN	NaN	NaN	NaN	NaN	NaN	NaN	NaN	NaN	NaN	NaN	NaN	NaN	NaN	NaN	NaN	NaN	NaN	24.2598	NaN	24.2103	NaN	NaN	NaN	NaN	NaN	NaN	NaN	NaN	NaN	NaN	NaN	NaN	NaN	25.3422	24.3252	NaN	24.3133	NaN	NaN	NaN	NaN	24.3807	NaN	NaN	24.1374	NaN	NaN
CUSTOS	NaN	NaN	NaN	NaN	NaN	NaN	NaN	NaN	NaN	NaN	NaN	NaN	NaN	NaN	NaN	NaN	NaN	NaN	NaN	NaN	NaN	NaN	NaN	NaN	NaN	NaN	NaN	NaN	NaN	NaN	NaN	NaN	NaN	NaN	NaN	NaN	NaN	NaN	NaN	NaN	NaN	NaN	NaN	NaN	NaN	NaN	NaN	NaN	NaN
CUTA	27.5903	27.2835	27.3167	27.4172	27.7141	27.6603	27.0752	26.7837	26.9299	26.4348	26.7274	27	26.3909	26.9638	27.2148	26.8288	26.9357	27.2791	26.7922	27.0705	26.9651	27.093	26.6064	26.406	26.6005	27.5517	26.8295	27.1707	26.7946	26.9877	27.3936	27.6662	27.1222	26.7309	27.4591	27.4862	27.1532	27.1863	26.9579	26.8746	26.9584	26.0379	25.6825	26.9056	27.2408	27.1296	27.1108	26.843	26.8504
CUX1	22.8886	22.4917	22.7625	22.4718	22.5526	22.5436	22.9677	22.6691	22.6682	21.638	22.3186	22.6516	22.6345	22.4103	22.5102	22.1371	21.938	22.6578	22.8195	22.8991	22.7468	22.7081	22.1202	22.1773	23.2855	22.4742	22.1916	22.4746	22.6361	22.6714	22.4482	22.9444	22.43	22.5038	23.0087	22.6465	22.5932	23.061	22.6025	22.4056	NaN	21.937	22.019	22.6985	22.3092	22.6253	22.474	22.8775	22.9394
CUX1.1	NaN	NaN	NaN	NaN	NaN	NaN	NaN	NaN	NaN	NaN	NaN	NaN	NaN	NaN	NaN	NaN	NaN	NaN	NaN	NaN	NaN	NaN	NaN	NaN	NaN	NaN	NaN	NaN	NaN	NaN	NaN	NaN	NaN	NaN	NaN	NaN	NaN	NaN	NaN	NaN	NaN	NaN	NaN	NaN	NaN	NaN	NaN	NaN	NaN
CWC15	NaN	NaN	NaN	NaN	NaN	NaN	NaN	23.449	NaN	24.1931	23.7013	NaN	23.8805	23.4375	23.4593	NaN	23.1683	NaN	NaN	NaN	NaN	NaN	NaN	NaN	23.4789	NaN	NaN	NaN	NaN	NaN	NaN	NaN	NaN	NaN	NaN	NaN	NaN	23.0527	NaN	NaN	NaN	NaN	NaN	NaN	NaN	NaN	NaN	NaN	NaN
CWC22	NaN	NaN	NaN	NaN	NaN	NaN	NaN	NaN	NaN	NaN	NaN	NaN	NaN	NaN	NaN	NaN	NaN	NaN	NaN	NaN	NaN	NaN	NaN	NaN	NaN	NaN	NaN	NaN	NaN	NaN	NaN	NaN	NaN	NaN	NaN	NaN	NaN	NaN	NaN	NaN	NaN	NaN	NaN	NaN	NaN	NaN	NaN	NaN	NaN
CWC27	22.3127	22.4753	NaN	22.3139	22.6849	22.5518	NaN	NaN	NaN	NaN	NaN	NaN	NaN	NaN	NaN	NaN	NaN	NaN	NaN	NaN	NaN	22.2129	NaN	NaN	NaN	NaN	NaN	NaN	NaN	NaN	NaN	NaN	NaN	NaN	NaN	21.8003	NaN	NaN	NaN	NaN	NaN	NaN	NaN	NaN	NaN	NaN	NaN	NaN	22.5896
CWF19L1	NaN	21.9595	22.2241	NaN	NaN	NaN	NaN	NaN	NaN	NaN	NaN	NaN	NaN	NaN	NaN	NaN	NaN	NaN	22.5511	NaN	NaN	22.0591	22.375	NaN	22.3593	NaN	NaN	NaN	NaN	NaN	NaN	NaN	NaN	NaN	NaN	NaN	NaN	NaN	22.2074	NaN	NaN	22.8035	NaN	NaN	NaN	NaN	22.9213	22.1673	22.1675
CXorf38	NaN	NaN	NaN	NaN	NaN	NaN	NaN	NaN	NaN	NaN	NaN	NaN	NaN	NaN	NaN	NaN	NaN	NaN	NaN	NaN	NaN	NaN	NaN	NaN	NaN	NaN	NaN	NaN	NaN	NaN	NaN	NaN	NaN	NaN	NaN	NaN	NaN	NaN	NaN	NaN	NaN	NaN	NaN	NaN	NaN	NaN	NaN	NaN	NaN
CYB5A	24.8341	24.8164	25.2083	25.5732	26.4011	26.1393	24.5179	24.8725	24.8951	23.9585	24.307	25.5995	24.0678	24.6072	23.9119	23.9607	24.6482	24.374	23.6052	24.8818	24.2959	25.5582	24.526	25.4832	24.6334	25.0718	24.1154	24.681	25.4811	25.4432	24.2201	24.2046	25.1935	25.5983	23.7836	25.077	24.5825	25.3941	25.6458	25.2856	25.7637	24.8119	24.8783	23.7159	24.5972	24.1635	24.0747	24.8166	24.6178
CYB5B	25.8452	25.8866	25.5027	25.0541	25.9144	26.182	25.9579	25.5941	25.7936	25.5461	25.7552	25.4209	25.9433	25.7774	25.33	25.7045	25.8304	26.358	26.1917	26.4888	26.2468	26.0552	26.4855	26.1852	26.3706	26.2382	25.9647	26.1983	26.0875	25.9989	26.0577	25.9213	26.2176	26.0093	25.8969	25.8939	25.8796	25.9765	25.8018	25.9948	25.9844	26.1303	26.2702	25.9388	26.0319	25.9657	26.1596	26.1278	26.0705
CYB5R1	24.2535	24.0433	23.921	24.7539	24.9649	24.6235	24.8697	24.7398	23.784	23.6498	23.0187	25.0827	22.8082	23.931	23.6123	23.6136	23.567	24.2289	24.2324	23.8969	24.7176	24.1607	24.563	24.672	24.5835	25.1096	25.1399	24.6201	25.4276	24.9573	24.1543	26.3458	24.8298	24.7154	24.4181	24.3104	23.9738	23.895	24.0749	24.5598	24.0245	24.5094	24.1384	23.8472	23.8158	23.4641	23.8768	23.8261	23.3255
CYB5R2	22.1104	22.6704	22.1674	22.2352	25.005	22.0677	23.1758	23.3994	22.3397	22.8419	21.235	25.2189	25.0618	23.3222	22.3845	22.2693	22.2611	21.6298	21.2853	22.0586	22.8946	21.8908	21.9407	22.6673	22.0554	23.1025	24.4276	22.277	22.0808	21.5383	NaN	NaN	23.178	22.773	22.509	NaN	22.1828	21.5986	21.8274	22.1627	NaN	23.8282	22.7576	22.4798	22.6413	NaN	NaN	22.3489	NaN
CYB5R3	28.3313	28.4193	28.1337	29.3471	28.4181	28.4789	29.1405	29.3022	29.5208	29.3062	28.9676	29.1842	28.2552	29.4203	29.0017	29.1273	29.1137	29.0737	28.417	28.4077	28.9944	28.4547	29.1521	29.2046	28.9782	28.2443	29.0047	28.2269	29.2049	28.353	28.3827	29.0142	28.4794	28.5168	28.3293	28.403	28.592	28.4318	28.4706	28.6346	28.6855	28.6833	28.752	28.5986	28.8088	28.439	28.3979	28.4334	28.0348
CYBRD1	22.6485	NaN	22.3853	24.2664	NaN	22.8807	22.747	23.4784	24.6593	22.3174	22.2605	23.5992	NaN	24.375	23.8106	NaN	24.0751	22.6188	23.7152	22.4298	22.2281	23.2151	NaN	24.006	24.2955	24.7067	24.5588	24.1454	25.4379	24.7576	24.3167	24.0258	24.2515	24.2529	24.5346	23.4468	22.6652	24.204	23.3461	23.5645	22.9896	21.7154	23.2613	22.1289	22.5206	22.0826	22.5677	23.9126	22.011
CYC1	25.1721	24.9256	24.7896	24.665	25.0157	25.0002	24.741	24.9515	24.9116	24.8862	25.3298	25.2958	25.2739	25.4124	25.0216	24.9516	25.1731	24.2119	24.3938	24.4109	24.1023	24.4772	24.8219	24.4554	24.8411	25.155	24.8273	25.3167	25.7367	25.2868	24.9885	25.1481	25.3225	24.9999	25.1307	23.9919	24.6346	24.7956	24.8706	24.6108	24.6741	24.7537	24.3882	24.5157	24.2717	24.1317	24.5228	24.5049	24.7263
CYCS	25.565	25.6162	25.3476	25.4823	25.6073	25.5382	25.3934	25.8105	25.624	25.4312	25.6197	25.5913	25.9253	25.5182	25.5833	25.6624	25.4797	25.396	24.8604	25.7263	26.3326	25.2893	25.4001	25.0333	25.4851	25.9086	25.8545	25.8795	25.8952	25.7195	25.9554	26.2606	25.7941	25.8089	26.0003	24.4295	25.0864	25.552	25.9828	25.8557	25.6078	25.4713	24.9389	25.0135	25.6596	25.0023	25.5904	25.8185	25.2646
CYFIP1	25.2152	25.2568	25.0178	25.3869	24.9448	25.1228	25.6179	25.5629	25.4473	25.4152	25.2315	25.4214	25.2575	25.6095	25.7749	25.3017	25.3905	25.0564	25.1176	25.0486	24.8602	25.2575	25.236	25.4447	25.0436	25.5045	25.5053	25.3597	25.6151	25.2688	25.1583	25.206	25.4591	25.3997	25.4017	25.1122	25.0943	25.3403	25.3039	25.1734	25.2269	25.1132	25.0676	25.2973	25.4876	25.3018	25.2472	25.1386	25.2595
CYFIP2	NaN	NaN	NaN	NaN	NaN	NaN	23.5738	22.7886	23.5277	23.759	23.4405	NaN	23.3176	23.3177	NaN	23.3314	23.5185	NaN	NaN	NaN	NaN	NaN	NaN	NaN	NaN	22.8622	NaN	23.049	23.1185	22.8859	NaN	NaN	23.2737	23.4909	NaN	NaN	NaN	NaN	NaN	NaN	NaN	NaN	NaN	NaN	NaN	NaN	NaN	NaN	NaN
CYGB	NaN	NaN	NaN	NaN	23.2089	NaN	NaN	NaN	NaN	NaN	NaN	NaN	NaN	NaN	NaN	NaN	NaN	NaN	NaN	NaN	NaN	NaN	NaN	NaN	NaN	NaN	NaN	NaN	22.754	22.426	NaN	NaN	23.4063	23.0778	NaN	NaN	22.0393	NaN	NaN	NaN	NaN	NaN	NaN	22.384	NaN	NaN	NaN	NaN	NaN
CYP1B1	NaN	NaN	NaN	24.8153	20.8729	NaN	NaN	22.6648	22.2749	21.9165	NaN	22.8146	NaN	22.8041	21.6024	NaN	22.1273	NaN	NaN	NaN	21.3604	NaN	NaN	23.0075	21.9433	NaN	NaN	NaN	NaN	NaN	NaN	NaN	NaN	NaN	NaN	NaN	21.0128	20.9604	21.0086	NaN	NaN	NaN	22.3541	NaN	NaN	NaN	NaN	NaN	NaN
CYP20A1	NaN	22.7089	22.7924	22.8031	22.7254	22.8582	NaN	23.0731	22.1227	22.2444	22.5603	NaN	21.9581	NaN	NaN	22.728	23.0756	NaN	23.0145	22.9889	22.6016	22.6981	23.3355	23.4391	23.124	NaN	22.9474	22.0792	NaN	22.4149	NaN	23.1157	22.6845	23.0177	22.7327	22.5837	22.6829	22.7753	23.2092	22.9684	22.6305	23.6786	22.9375	22.7244	22.6417	23.3458	22.2765	22.6302	22.3099
CYP27A1	NaN	NaN	NaN	NaN	NaN	NaN	NaN	NaN	NaN	NaN	NaN	NaN	NaN	NaN	NaN	NaN	NaN	NaN	NaN	NaN	NaN	NaN	NaN	NaN	NaN	NaN	NaN	NaN	NaN	NaN	NaN	NaN	NaN	NaN	NaN	NaN	NaN	NaN	NaN	NaN	NaN	NaN	NaN	NaN	NaN	NaN	NaN	NaN	NaN
CYP2U1	NaN	NaN	NaN	NaN	NaN	NaN	NaN	NaN	NaN	NaN	NaN	NaN	NaN	NaN	NaN	NaN	NaN	NaN	NaN	NaN	NaN	NaN	21.3313	NaN	NaN	NaN	NaN	NaN	NaN	NaN	NaN	NaN	NaN	NaN	NaN	NaN	NaN	NaN	NaN	NaN	NaN	NaN	21.5358	NaN	NaN	NaN	NaN	NaN	NaN
CYP51A1	22.9126	23.2604	23.3233	23.3814	24.3587	24.1275	24.0865	24.1813	23.7271	23.7361	23.98	23.5586	23.6354	23.9189	23.96	23.9348	23.9083	23.3876	23.1998	23.0882	23.4953	22.9422	23.7896	23.7831	23.9668	23.856	24.2426	23.2912	23.4563	23.6713	23.6494	24.345	23.6454	23.5374	23.7146	23.1102	23.1692	22.8887	22.9318	22.8529	22.4884	23.4171	23.432	23.1798	22.8542	23.2964	23.2718	23.0416	23.535
CYRIA	22.8243	NaN	NaN	22.2362	23.4931	22.593	23.7283	23.3309	23.7071	23.4623	23.52	23.8131	23.8227	23.2409	23.3051	23.6524	23.4978	23.3101	23.2842	23.9156	23.8558	23.1324	23.811	23.5707	23.3247	23.9969	23.6628	23.3305	23.785	23.4073	23.4974	24.0445	23.5591	23.4142	23.5236	22.9295	23.3488	23.0252	22.9442	23.0762	23.2503	23.4003	23.8489	23.3676	22.9524	22.6838	22.9521	22.9901	23.4252
CYTH3	NaN	NaN	NaN	NaN	21.6786	NaN	22.9988	NaN	NaN	22.58	NaN	NaN	NaN	22.3475	22.333	22.3381	22.051	NaN	NaN	NaN	NaN	NaN	22.2074	22.2677	22.3956	NaN	22.6515	NaN	NaN	NaN	NaN	NaN	22.2422	NaN	NaN	NaN	NaN	NaN	NaN	NaN	NaN	22.5622	22.1262	NaN	NaN	NaN	NaN	NaN	NaN
CYTIP	22.7518	22.3278	22.5075	23.0198	23.3392	22.4099	22.9541	23.3542	23.156	23.2994	22.6748	23.1913	23.8238	23.2673	23.2626	23.0285	23.3632	22.9939	23.0878	22.8003	22.3284	22.9815	22.9175	NaN	NaN	23.0033	23.0395	23.2108	23.0678	23.3582	NaN	23.4682	22.9711	22.9865	NaN	22.8158	22.7281	22.627	23.2413	22.8608	22.6117	NaN	NaN	22.5682	22.4184	22.9251	22.7553	22.9415	22.6037
CZIB	25.5197	25.4775	25.3979	25.7649	26.1158	25.8558	25.345	25.6082	25.6327	25.4014	25.4379	25.5688	24.7452	25.6217	25.2217	25.2633	25.5131	25.4032	25.1374	25.3006	25.066	25.3002	25.2057	25.2488	25.5507	25.0644	25.3576	25.1286	25.2993	25.2621	25.3037	24.8324	25.4952	25.4748	25.1067	25.4737	25.3143	25.3905	25.2585	25.3514	25.4226	25.0798	25.1839	25.3473	25.5904	25.4352	25.3639	25.449	25.4347
D9J307	NaN	NaN	NaN	NaN	NaN	NaN	NaN	NaN	NaN	NaN	NaN	NaN	NaN	NaN	NaN	NaN	NaN	NaN	NaN	NaN	NaN	NaN	NaN	NaN	NaN	NaN	NaN	NaN	NaN	NaN	NaN	NaN	NaN	NaN	NaN	NaN	NaN	NaN	NaN	NaN	NaN	NaN	NaN	NaN	NaN	NaN	NaN	NaN	NaN
DAB2	26.3024	26.0767	26.0866	26.1117	25.5556	26.1183	26.718	26.0689	26.3764	26.1333	26.6384	25.234	25.1935	26.0598	26.5628	26.0136	26.1648	26.7183	26.8785	26.2397	26.1029	26.4847	26.7862	27.0161	26.6089	27.0614	26.4349	26.8003	26.8253	26.5726	26.9118	26.4194	26.4952	26.5184	26.0828	26.6887	26.55	26.6788	26.2215	26.2983	26.2295	26.4832	26.5756	26.3901	26.8894	26.8474	26.5923	26.4369	26.3612
DAD1	23.7004	23.884	23.6199	24.0883	24.0876	24.1655	25.8633	26.0428	25.9687	26.2969	25.9729	25.6806	25.8909	25.5714	25.7369	26.0516	25.9532	24.77	24.8704	24.109	24.5755	24.248	25.858	26.0901	25.8059	24.0557	25.3838	24.471	24.5104	24.7551	24.4056	23.8489	24.6594	24.881	23.6306	24.1011	23.9107	24.1337	24.7145	24.0138	24.0269	25.9031	26.1917	23.9329	24.5251	24.0552	24.217	24.1223	23.2417
DAG1	24.0883	24.4299	23.7406	24.9944	24.2792	24.4433	24.5579	23.8351	24.3035	24.1505	23.9229	24.2526	23.4171	24.3738	24.2234	23.9779	23.8589	23.7794	23.8438	23.8562	24.2739	23.7685	24.4066	24.5671	24.0463	24.1022	23.5592	23.4111	23.7662	23.5644	24.2203	24.154	23.9348	24.0426	23.4931	24.1094	23.9522	23.7716	24.0638	24.2412	24.1377	24.2556	24.3339	24.2409	24.3731	24.1096	24.2018	24.0647	24.0287
DAGLB	NaN	NaN	NaN	NaN	NaN	NaN	22.0921	21.8656	NaN	22.2101	21.5297	22.8924	21.1241	22.4	22.5746	21.6706	21.8242	NaN	NaN	NaN	NaN	NaN	NaN	NaN	NaN	21.1636	21.4571	NaN	NaN	NaN	NaN	NaN	NaN	NaN	NaN	NaN	20.9293	21.277	NaN	NaN	21.3749	NaN	NaN	NaN	NaN	NaN	NaN	NaN	NaN
DAP	24.0656	24.2596	23.8889	24.8643	24.7986	24.6442	24.0248	24.8647	25.1939	24.7644	24.964	24.3174	24.5824	24.088	24.2862	24.9884	24.364	23.5281	23.9513	24.462	24.7736	24.1157	24.7757	25.0167	24.0518	25.7149	24.3189	25.1138	23.68	25.2512	24.8393	26.1082	24.7499	NaN	24.4935	24.5582	24.1945	24.4536	23.7299	23.6643	23.7404	24.5112	25.0193	24.5729	24.3775	24.1881	23.9817	23.7049	23.2995
DAP3	23.9769	23.5933	23.6167	23.0534	23.6317	23.4078	22.716	23.5413	22.9753	23.3149	22.9454	23.0404	24.0065	23.2831	23.1406	23.078	23.2011	22.6266	23.4671	23.194	22.4585	22.7274	23.1067	22.7585	23.5873	23.3233	23.4237	23.3911	23.3167	23.1028	22.9134	23.1859	23.2856	22.8946	23.5833	23.1809	23.2113	22.7466	23.122	22.8756	23.1772	23.2728	22.5684	23.6268	23.1026	23.5729	23.1671	23.1827	23.575
DAPK3	23.3084	23.272	23.2096	23.8117	23.3083	23.3806	23.7159	23.3236	23.4973	23.4543	24.2066	23.5515	23.3162	22.9007	23.5066	23.817	23.1073	24.0552	24.444	23.6027	24.3597	23.2917	23.2371	23.4229	23.3856	23.4608	23.1037	23.2634	23.1613	23.6378	24.031	23.6254	23.447	23.7642	23.6656	24.2094	24.1319	23.7236	23.9009	23.2745	23.691	22.714	22.9494	24.0039	23.9587	24.4571	23.9415	24.1509	23.6903
DARS1	25.9974	25.9994	26.0755	25.7592	25.5857	25.9641	25.8478	25.9539	26.4675	26.4533	26.6565	26.0384	26.3475	26.1923	26.0352	26.4551	26.4863	26.4927	26.7416	26.4144	26.2113	26.487	26.2253	26.5313	26.0392	25.7721	25.7192	25.929	25.9419	25.9371	25.9823	25.4959	25.9403	26.0423	25.6347	26.3914	26.4082	26.2366	26.4347	26.2506	26.4363	25.8846	26.1681	26.2822	26.4481	26.3425	26.4083	26.2394	26.2191
DARS2	22.8829	23.277	23.0787	NaN	23.1727	23.2509	NaN	NaN	NaN	22.5124	22.1954	NaN	23.4907	NaN	NaN	22.9058	22.3174	22.589	22.8768	22.8118	21.8299	22.6313	22.8067	22.6767	23.0726	22.0943	22.7473	22.9587	22.453	NaN	22.634	NaN	22.4096	22.385	22.6524	23.1235	22.3424	22.4643	22.7851	22.6879	22.7873	22.7066	22.1405	22.658	NaN	22.3807	22.9429	22.7117	22.6473
DAZAP1	25.1119	24.6471	25.0924	24.4507	25.1081	24.9387	24.1585	24.6927	24.79	24.9224	24.9071	24.7035	25.1505	24.5993	24.6738	24.7803	25.0172	24.8266	25.033	25.0629	24.9584	24.8541	24.7423	24.7159	24.812	24.3102	24.5974	24.5918	24.5023	24.4645	24.7361	24.1202	24.568	24.4169	24.4408	24.5422	24.8399	24.7949	24.8403	24.7397	24.7694	24.9292	24.8174	25.0199	24.8928	24.9782	25.2037	25.0024	25.1003
DBI	28.5024	28.4736	28.561	28.6665	29.1815	29.096	28.169	27.9163	28.07	28.0818	27.6787	27.3987	27.4902	28.1619	27.7048	28.0346	28.2509	28.3529	28.3719	28.5951	28.9721	28.7966	27.9861	28.3526	28.4324	29.0074	28.5065	28.7749	28.6521	28.8795	29.227	28.4462	29.0434	28.9345	28.5717	29.0874	28.8214	29.2049	28.2597	28.6834	28.5792	28.2747	28.101	28.5589	28.3751	28.3946	28.3894	28.7631	29.0095
DBN1	26.7763	26.6089	26.8727	27.9833	26.0475	26.6796	26.7491	27.0481	27.3916	26.7307	27.4	27.3923	26.7195	27.0679	26.7423	27.0949	27.1454	27.1585	27.4105	26.6996	26.7754	26.8975	27.1776	27.056	26.8893	27.4162	27.335	27.1122	27.6387	27.1386	27.3342	26.9871	27.5623	27.6214	27.5216	27.3637	27.1498	27.0854	26.956	26.9618	27.062	26.8306	27.2704	26.9679	26.8399	26.9267	26.6207	27.0166	27.2021
DBNL	25.7627	26.1171	25.9878	26.2743	25.8918	26.1907	25.9773	26.0801	26.2872	25.9804	26.0446	26.0636	25.9971	26.066	26.0965	26.0455	25.9171	26.0737	25.9127	25.725	25.8414	25.8819	26.1561	26.1302	26.0372	26.0686	26.0951	25.9532	26.3651	26.0129	26.0067	25.3936	25.8328	25.7979	26.152	26.1913	26.0658	25.9929	25.9824	25.7573	25.9732	26.0145	25.957	25.9245	26.05	25.6694	25.8041	25.8135	26.0697
DBR1	NaN	NaN	24.5658	24.4757	NaN	NaN	NaN	NaN	NaN	NaN	NaN	NaN	NaN	NaN	NaN	NaN	NaN	NaN	NaN	NaN	NaN	24.307	NaN	NaN	NaN	NaN	NaN	NaN	NaN	NaN	NaN	NaN	NaN	NaN	NaN	24.3009	24.516	24.2801	24.3308	24.3764	24.4018	NaN	NaN	24.5954	24.2367	NaN	24.5604	25.2411	24.6952
DBT	22.9475	22.4598	22.4332	22.8339	23.0352	22.5754	22.582	22.5744	22.3909	22.2538	22.3559	22.7284	21.8377	22.9362	22.4636	22.7668	22.5337	23.322	22.6956	22.9299	23.0104	23.0254	22.7802	22.3338	22.7088	22.7551	22.6499	22.6288	23.3277	23.4538	22.8061	23.4902	22.9717	23.1742	22.5277	22.9833	22.6495	22.4202	22.8658	23.089	23.0166	22.4725	22.3072	22.589	22.5148	22.2564	22.4197	22.7832	22.575
DCAF13	NaN	NaN	NaN	NaN	NaN	NaN	NaN	NaN	NaN	NaN	NaN	NaN	NaN	NaN	NaN	NaN	NaN	NaN	NaN	NaN	NaN	NaN	NaN	NaN	NaN	NaN	NaN	NaN	NaN	NaN	NaN	NaN	NaN	NaN	NaN	NaN	NaN	NaN	NaN	NaN	NaN	NaN	NaN	NaN	NaN	NaN	NaN	NaN	NaN
DCAF7	22.4341	22.9288	22.3226	22.1688	22.101	22.1782	NaN	NaN	NaN	NaN	NaN	NaN	NaN	NaN	NaN	NaN	NaN	NaN	NaN	NaN	22.0291	22.1635	22.7119	NaN	NaN	NaN	NaN	NaN	NaN	NaN	NaN	NaN	NaN	NaN	NaN	NaN	22.0172	22.2329	23.0448	22.219	22.3131	NaN	NaN	NaN	21.735	NaN	NaN	NaN	22.6781
DCAF8	NaN	24.6878	24.7646	NaN	25.389	NaN	NaN	NaN	NaN	NaN	NaN	NaN	NaN	NaN	NaN	NaN	NaN	NaN	NaN	NaN	NaN	NaN	NaN	NaN	NaN	NaN	NaN	NaN	NaN	NaN	NaN	NaN	NaN	NaN	NaN	NaN	24.511	NaN	NaN	NaN	NaN	NaN	NaN	NaN	NaN	NaN	24.703	NaN	NaN
DCAKD	NaN	NaN	22.2628	NaN	NaN	NaN	NaN	NaN	NaN	NaN	NaN	NaN	NaN	NaN	NaN	NaN	NaN	NaN	NaN	22.9108	NaN	NaN	NaN	NaN	NaN	NaN	NaN	NaN	NaN	NaN	NaN	NaN	NaN	NaN	NaN	NaN	NaN	NaN	NaN	NaN	22.0678	NaN	NaN	NaN	NaN	NaN	NaN	NaN	NaN
DCBLD2	NaN	NaN	NaN	NaN	NaN	NaN	NaN	NaN	NaN	NaN	NaN	NaN	NaN	NaN	NaN	NaN	NaN	NaN	NaN	NaN	22.7407	NaN	NaN	NaN	NaN	22.581	22.6643	NaN	22.562	NaN	NaN	22.9395	NaN	NaN	NaN	22.9733	22.7	NaN	22.3543	NaN	NaN	NaN	NaN	22.9286	NaN	NaN	22.4746	NaN	22.8797
DCD	NaN	NaN	NaN	NaN	NaN	NaN	NaN	NaN	NaN	NaN	NaN	NaN	NaN	NaN	NaN	NaN	NaN	NaN	NaN	NaN	NaN	NaN	NaN	NaN	NaN	NaN	NaN	NaN	NaN	NaN	NaN	NaN	NaN	NaN	NaN	NaN	NaN	NaN	NaN	NaN	NaN	NaN	NaN	NaN	NaN	NaN	NaN	NaN	NaN
DCK	22.736	23.9606	22.7634	NaN	NaN	NaN	NaN	NaN	NaN	23.7771	22.4144	NaN	23.4174	NaN	22.9032	22.3518	23.0838	22.9926	22.9861	23.4151	22.2683	23.1826	NaN	21.8901	22.2496	22.7127	22.802	23.4376	23.216	22.3714	NaN	NaN	23.428	22.4209	NaN	22.8473	23.7426	23.5792	23.4189	23.7225	23.4352	22.9276	21.6095	23.7489	22.97	23.9689	23.3523	23.2498	24.2208
DCLK1	NaN	NaN	NaN	NaN	NaN	NaN	NaN	NaN	NaN	NaN	NaN	NaN	NaN	NaN	NaN	NaN	NaN	NaN	NaN	NaN	NaN	NaN	NaN	NaN	NaN	NaN	NaN	NaN	NaN	NaN	NaN	NaN	NaN	NaN	NaN	NaN	NaN	NaN	NaN	NaN	NaN	NaN	NaN	NaN	NaN	NaN	NaN	NaN	NaN
DCN	22.6361	22.7935	22.5203	25.5485	27.7673	25.5115	23.1423	23.6599	22.3091	23.2245	NaN	24.493	NaN	24.5477	23.2708	22.1479	22.9834	NaN	NaN	NaN	NaN	NaN	NaN	22.9194	23.4686	NaN	24.0634	NaN	23.844	24.4846	NaN	NaN	23.2995	23.5381	NaN	NaN	NaN	NaN	NaN	NaN	NaN	22.9772	23.4482	22.7479	NaN	NaN	NaN	NaN	22.7881
DCP1A	22.1533	21.9698	NaN	21.7036	NaN	NaN	NaN	22.6232	21.928	22.0045	NaN	22.9591	22.4264	22.1038	22.388	21.9568	21.8573	21.3215	21.8143	21.6502	21.5598	21.3968	NaN	NaN	22.4153	22.1197	22.0419	NaN	NaN	NaN	NaN	NaN	NaN	NaN	23.1617	21.9399	21.7573	NaN	21.7487	NaN	NaN	22.3107	NaN	NaN	NaN	NaN	NaN	NaN	22.4239
DCP1B	NaN	NaN	22.4037	22.3957	NaN	NaN	NaN	NaN	NaN	NaN	NaN	NaN	NaN	NaN	NaN	NaN	NaN	NaN	NaN	NaN	NaN	NaN	NaN	NaN	NaN	NaN	NaN	NaN	NaN	NaN	NaN	NaN	NaN	NaN	NaN	NaN	NaN	22.7072	NaN	NaN	NaN	NaN	NaN	NaN	NaN	NaN	NaN	NaN	NaN
DCPS	23.2559	23.7181	23.3395	22.2849	23.269	22.5491	22.4525	23.2243	22.8959	23.1397	22.8223	23.1088	23.0511	23.1693	23.5412	22.8662	22.4201	22.7362	23.0687	23.327	22.6041	23.0059	22.8791	22.7124	23.0402	22.2797	23.7022	22.9369	22.05	NaN	22.4562	21.8368	22.8535	22.8507	22.9314	22.5913	23.1749	22.8199	22.8984	22.7177	22.559	22.8316	22.7009	22.9466	22.7565	23.4835	23.2849	23.2726	23.0696
DCTD	24.3425	24.754	24.8106	25.1739	24.9382	24.9992	NaN	25.311	24.7579	25.4193	25.4611	24.9078	24.3628	24.3156	24.7609	24.8409	25.1801	25.6878	25.6854	25.6867	24.7767	24.9411	24.5796	25.7262	24.9086	25.0536	24.6091	NaN	NaN	25.2319	24.6012	NaN	24.9169	24.8906	24.4868	24.9198	24.8098	24.743	24.9568	24.6917	25.0158	24.8419	24.5139	25.0313	25.364	24.7065	24.6567	24.7322	23.8769
DCTN1	25.8243	25.998	25.91	26.1581	25.8662	26.1935	26.6901	26.359	26.2679	26.17	26.0784	26.5132	25.8637	26.5288	26.5196	26.0695	26.198	26.0276	25.8542	25.767	26.0327	25.831	26.0563	25.7302	25.8634	26.6577	26.4651	26.4417	26.519	26.3454	26.5039	26.7213	26.4204	26.3893	26.5214	26.102	25.9724	25.9975	25.6431	25.8318	25.7347	25.9157	25.8268	25.9905	25.8784	25.7807	25.697	25.6933	25.9917
DCTN2	26.3419	26.5865	26.3374	26.6642	26.3019	26.4884	26.8035	26.4834	26.523	26.3342	26.0231	26.5919	26.2358	26.7326	26.7962	26.3394	26.23	26.3015	26.1227	26.1437	26.3897	26.2584	26.3921	26.1845	26.4284	27.0754	26.7995	26.7849	26.9745	26.6661	26.9336	27.085	26.8087	26.6492	27.0853	26.5812	26.4104	26.4325	26.1097	26.3802	26.2789	26.286	26.267	26.4	26.3241	26.2478	26.152	26.2609	26.529
DCTN3	24.3675	25.13	24.7892	24.9441	24.7469	24.8753	25.4175	25.001	24.7368	25.2308	25.2906	24.6074	24.6145	24.9664	24.9067	25.1298	24.7837	24.2758	24.7792	25.0283	24.6103	24.6115	24.7359	25.0582	24.9127	25.1651	24.8577	25.253	24.8427	24.9608	25.0704	25.1966	24.8806	24.8859	24.6244	24.6076	24.5846	24.7294	24.3866	24.5227	24.5176	25.121	24.8011	24.9591	24.8823	24.6749	24.5447	24.9202	25.0277
DCTN4	24.5019	24.6268	24.3493	24.5264	24.2396	24.7407	24.7406	24.1801	24.3192	24.4632	24.0651	24.2598	24.0283	24.1768	24.4721	24.3108	24.0319	24.8649	24.5894	24.4336	24.8898	24.5465	24.4844	24.4662	24.6795	24.7592	24.4773	24.5766	24.6678	24.7303	24.546	24.6797	24.6342	24.3791	24.2221	24.3751	24.6422	24.4	24.2532	24.3416	24.3465	24.1957	24.2519	24.4654	24.4016	24.4269	24.4127	24.5243	24.4346
DCTN5	22.8699	23.2162	22.8993	23.2161	22.6567	23.0708	23.345	22.9317	NaN	23.4111	22.8485	NaN	22.8013	23.0301	23.124	23.0817	22.8257	NaN	NaN	22.7158	NaN	NaN	22.9762	23.0501	22.5034	23.3667	23.2697	23.413	23.5218	23.3044	23.2028	23.6406	23.2323	NaN	22.9742	22.7212	23.2045	22.5291	22.8039	21.681	22.2306	23.1742	23.0567	22.5596	NaN	22.0231	NaN	NaN	22.949
DCTN6	24.8867	24.8529	25.0063	25.1772	24.5641	24.7425	25.008	24.6144	24.6116	NaN	NaN	24.5855	24.3225	24.766	24.7177	24.5507	24.457	24.427	24.1551	24.2176	24.7532	23.9374	23.5309	NaN	23.762	24.5039	24.1084	24.499	24.4606	NaN	24.4994	24.629	23.6994	24.11	24.864	24.329	24.3025	25.3341	24.7032	24.9387	24.9725	24.3904	24.4528	24.8563	24.5302	24.2299	24.6424	24.8192	24.8858
DCTPP1	NaN	NaN	NaN	NaN	NaN	NaN	NaN	23.0846	23.0237	22.7091	NaN	NaN	23.1854	NaN	NaN	23.4111	NaN	NaN	NaN	NaN	NaN	NaN	22.8643	NaN	23.1083	NaN	NaN	NaN	NaN	NaN	NaN	NaN	NaN	NaN	22.669	NaN	NaN	NaN	NaN	NaN	NaN	23.1428	22.7786	NaN	NaN	NaN	NaN	NaN	NaN
DCUN1D1	22.3342	22.3579	22.31	22.6045	22.4673	22.377	23.2557	23.1077	23.2458	23.594	23.0163	23.0511	23.2802	22.8629	22.9539	23.2928	23.3668	23.3418	23.1531	22.973	23.3995	23.1954	22.6637	22.9138	22.9607	23.0932	23.1293	22.9963	23.0862	23.068	23.0996	22.9758	22.9801	22.9976	22.0488	23.1659	22.9819	22.9554	23.1155	23.3352	23.1207	23.093	23.0178	22.9293	23.1192	22.8962	22.8499	22.7652	22.8954
DCUN1D5	20.8282	21.4847	21.3489	NaN	NaN	NaN	NaN	21.6044	21.5132	21.6415	21.7772	NaN	22.7446	NaN	21.4	21.4776	21.7334	21.4632	22.2882	NaN	NaN	21.626	21.6199	NaN	21.2734	NaN	21.6497	21.6538	NaN	NaN	NaN	NaN	21.1253	NaN	21.2785	21.4564	21.7909	21.4779	21.8446	22.0536	21.6116	21.76	NaN	21.368	21.2683	21.6983	21.5316	21.5513	21.6193
DCXR	22.1014	22.1391	21.9224	NaN	NaN	22.1036	NaN	NaN	21.9681	22.9913	22.9272	21.8187	NaN	21.7164	NaN	22.2622	22.3873	NaN	NaN	22.5813	21.7427	21.7862	NaN	22.3043	22.0871	NaN	NaN	NaN	NaN	NaN	NaN	NaN	NaN	NaN	NaN	22.1673	22.0545	21.9556	22.2158	21.8118	22.7405	22.0974	NaN	22.8997	22.1781	22.0315	22.3223	22.2593	NaN
DDAH1	25.7764	25.8649	25.7156	26.0776	26.3861	25.696	24.4051	25.1912	25.1057	25.028	24.6708	25.4974	25.1879	26.2651	25.7185	25.277	25.2853	25.2437	24.5035	25.2221	23.6909	24.8141	24.7282	24.6308	25.3714	25.8873	25.8628	25.5145	25.2675	25.4458	24.5753	24.2544	25.237	25.0537	25.5358	24.8057	24.8624	24.9572	25.5078	25.7113	25.6062	25.0649	24.8343	24.9548	25.1279	25.1976	25.2147	25.0443	25.5006
DDAH2	25.2833	24.8829	24.6459	26.1984	25.8579	25.708	25.645	25.1268	25.8507	24.7482	25.1155	25.8286	23.8366	25.9002	25.1765	25.3713	24.9189	25.3782	25.0683	25.1891	25.2016	24.4825	25.3167	25.2864	25.4268	25.4713	25.088	24.993	25.9663	25.4789	25.7641	25.5176	25.448	25.45	25.3639	24.8166	24.6091	24.7861	24.3147	24.8664	24.7933	25.2276	25.3807	25.0429	25.0385	24.2846	24.5589	25.0268	24.9765
DDB1	25.0058	24.93	24.9316	25.2246	25.3707	24.9356	25.5984	25.3671	25.5002	25.6799	25.6652	25.7047	25.6514	25.4104	25.5258	25.5015	25.4975	24.9848	25.0571	24.9751	24.9493	25.0426	25.3748	25.4866	25.5588	25.0143	25.1411	25.1047	25.1865	25.3222	25.0318	24.7467	25.3447	25.1756	24.9775	25.1622	25.0006	24.8346	25.069	24.8413	24.8424	25.4685	25.395	24.983	24.8969	24.8375	24.9798	24.827	24.8367
DDB2	NaN	21.6556	NaN	22.0024	23.4057	21.8187	NaN	NaN	NaN	NaN	NaN	NaN	NaN	NaN	NaN	NaN	NaN	21.2307	NaN	NaN	NaN	NaN	NaN	NaN	NaN	NaN	NaN	NaN	NaN	NaN	NaN	NaN	NaN	NaN	NaN	NaN	NaN	NaN	NaN	NaN	NaN	NaN	NaN	NaN	NaN	NaN	NaN	NaN	NaN
DDHD2	NaN	NaN	NaN	NaN	NaN	NaN	NaN	NaN	NaN	NaN	NaN	NaN	NaN	NaN	NaN	NaN	NaN	NaN	NaN	NaN	NaN	NaN	NaN	NaN	NaN	NaN	NaN	NaN	NaN	NaN	NaN	NaN	NaN	NaN	NaN	NaN	NaN	NaN	NaN	NaN	NaN	NaN	NaN	NaN	NaN	NaN	NaN	NaN	NaN
DDI2	NaN	NaN	NaN	NaN	NaN	NaN	NaN	NaN	NaN	NaN	NaN	NaN	NaN	NaN	NaN	NaN	NaN	23.4207	NaN	NaN	NaN	NaN	NaN	22.3084	22.3943	NaN	NaN	NaN	NaN	NaN	NaN	NaN	NaN	NaN	NaN	NaN	NaN	NaN	NaN	NaN	NaN	NaN	NaN	NaN	NaN	NaN	NaN	NaN	NaN
DDOST	27.5704	27.3975	27.4337	27.4363	27.7782	27.4685	27.3335	27.4477	27.2811	27.5447	27.4843	27.4875	27.1087	27.5863	27.6659	27.2106	27.724	27.6744	27.7562	27.7967	27.4492	27.4725	27.4282	27.6734	27.2389	26.9193	27.7502	27.0888	26.9816	26.9441	27.2574	27.3702	27.2068	27.1248	27.2395	27.4238	27.4308	27.3173	27.4558	27.1715	27.209	27.1886	27.4927	27.4878	27.5402	27.6404	27.1497	27.418	27.1988
[truncated: 4,650 more rows]
[truncated: 83 more columns]
