# Supplementary material for: Quantitative proteomics of patient fibroblasts reveal biomarkers and diagnostic signatures of mitochondrial disease
Source: JCI Insight. 2024 Oct 22;9(20):e178645. doi: 10.1172/jci.insight.178645 (PMC11530135; doi:10.1172/jci.insight.178645)
Supplement: Supplemental data set 3 [file jciinsight-9-178645-s128.xlsx]

## Sheet: Data File 3
Supplemental Data File 3: Log2 Label-Free Quantification Intensities (Filtered, Imputed, Batch-Corrected).
Protein name	C01	C02	C03	C04	C06	C07	C08	C09	C10	C11	C12	C13	C14	C15	C16	C17	C18	P01	P02	P03	P04	P05	P33	P34	P35	P60	P61	P62	P63	P65	P66	P67	P68	P69	P70	P06	P07 (VUS)	P08	P09	P10	P11	P36	P37	P12	P13	P14	P15	P16	P17
A0A096LPI6	25.9435	25.6461	25.6668	25.4673	26.2269	25.4999	24.6372	25.5201	24.8322	24.7724	25.1064	25.1621	24.664	25.4458	25.1894	25.378	25.2608	25.4498	25.4535	25.6486	25.3298	25.4945	25.8594	25.2758	25.5592	25.265	25.3203	25.4974	26.3156	25.7627	25.2101	25.6409	25.5332	25.6319	25.3074	25.389	25.2359	25.2175	25.4979	25.6308	25.4006	25.365	25.3496	25.931	25.2176	25.3862	25.5165	25.4986	25.0459
A0A0C4DG89	23.8418	24.3764	24.1317	23.5077	23.9468	23.666	23.8922	24.215	24.1591	24.2987	23.9306	23.7454	24.8554	23.9477	24.0891	24.0755	24.2489	23.9592	24.0579	23.7925	23.8353	23.92	23.881	23.9116	23.8939	24.1116	24.1244	24.2464	23.9238	23.8348	23.9058	23.2371	23.845	23.9812	24.2471	24.1321	24.2946	23.9143	24.0261	23.9876	23.9729	24.1945	23.9588	24.0703	23.9181	24.0956	24.0194	23.9269	24.3742
A0A1W2PNV4	26.1202	26.0765	26.3111	26.2877	26.483	26.3162	26.6629	26.4986	26.6039	26.6579	26.7339	26.3364	26.4	26.3769	26.4667	26.793	26.7635	26.8589	26.8314	26.7833	27.2173	26.6628	26.6885	26.8013	26.4863	26.7843	26.7045	26.2937	26.5715	26.317	26.6064	26.3507	26.1313	26.0888	26.6092	26.6962	26.3264	27.1873	26.4413	26.4408	26.4605	26.5274	26.5157	26.6564	26.5232	26.3755	26.4175	26.5552	26.2556
A0A2R8YEA7	21.5934	21.9368	20.5952	21.5867	21.8277	21.2045	21.6057	21.6906	20.6727	21.3731	20.7937	21.8844	21.9778	21.4359	21.2786	20.9009	20.9738	22.4723	21.835	21.346	21.1839	22.4333	21.8086	21.8175	20.8272	21.6771	21.7038	21.487	21.0343	21.5235	22.5351	22.623	21.5239	21.5502	22.3933	20.719	20.4791	21.0388	21.2494	22.3703	21.6917	21.6744	21.7999	20.9829	22.4051	21.7692	21.536	21.631	21.8781
A0A499FI48	21.8718	21.2476	19.8245	20.0858	21.7192	19.8911	20.5166	21.5037	21.4855	21.337	21.8063	23.1416	21.0117	21.8	20.0327	21.7311	23.0048	23.0889	22.1069	22.5689	21.9677	22.3484	20.9127	21.8882	21.0725	20.8962	23.2117	20.1697	20.7747	21.8697	21.4098	21.2602	23.3531	21.2677	21.4269	22.4162	23.125	24.11	22.1173	22.6455	22.0742	22.6713	21.9306	19.7484	22.0154	21.969	22.2649	22.1976	22.3467
AAAS	22.6064	22.405	22.5871	21.7125	22.0049	22.2183	21.7465	22.7776	22.5971	22.93	22.9259	22.9199	23.5937	22.2976	22.5884	22.7114	22.5867	22.2421	22.5236	22.5922	20.7587	21.2392	22.0605	21.7507	21.6676	21.252	22.8899	22.3346	21.6213	21.5697	21.0472	21.7219	21.7246	20.4793	22.5977	20.7195	21.2495	21.3103	21.9074	21.572	22.7183	22.2358	21.7665	22.5174	21.5629	22.7579	20.3775	22.5311	22.5877
AACS	21.9876	22.2594	21.7938	22.1237	21.9202	22.3947	22.0899	21.8825	21.4443	22.9177	20.9792	21.9326	21.8832	22.4824	21.9953	20.3442	23.3627	21.0879	20.5662	20.9955	21.9863	21.646	20.896	20.5003	22.3209	21.9195	22.1802	21.0485	21.7274	21.9051	21.3373	21.8472	22.2256	21.8901	21.3654	19.8975	22.8285	22.0868	19.7299	21.6619	20.8314	21.2282	22.059	22.2111	22.2439	22.2072	21.656	21.8946	22.4769
AAGAB	22.5287	22.8316	21.6992	21.8126	22.0127	22.2136	22.4207	22.329	22.2335	22.4026	22.1486	22.1256	22.4323	22.2768	21.8541	22.2089	22.2433	21.2993	23.5155	23.1895	22.9921	22.8163	23.2162	23.574	23.7411	22.777	22.4575	22.9497	22.3773	22.5125	22.3602	22.4271	22.7155	22.5743	22.6621	23.0368	23.1821	22.461	22.8288	22.7215	22.6132	21.2899	21.7703	23.0518	20.6463	23.048	22.9873	22.8036	22.9712
AAK1	24.0185	24.2978	24.0211	24.1905	24.0622	24.0802	24.0269	24.0272	24.055	23.928	24.1023	23.8426	23.9199	23.905	23.8143	24.0809	24.0528	24.3704	24.0946	23.8982	24.3279	24.0421	23.9508	24.1727	24.1002	24.454	23.6159	24.1901	24.313	23.9986	23.938	24.1599	24.2649	24.0508	24.303	24.1923	24.0847	23.9295	23.8231	24.0579	23.7911	23.8906	24.0311	24.069	23.9363	23.9994	24.0089	24.0667	24.1439
AAMDC	23.5033	23.0799	23.2508	23.749	23.529	23.577	23.5451	22.864	23.4675	22.9943	22.8945	23.3156	22.2114	22.7105	22.0236	23.1261	22.963	22.4505	23.1171	23.1766	23.7885	23.399	23.289	23.3758	23.7748	23.8539	23.4497	23.0259	23.4576	23.3618	22.1636	23.7151	24.0036	23.9082	23.1943	23.4638	23.5937	23.4077	23.079	23.0823	23.2287	23.6248	21.655	23.7904	23.5261	23.497	23.3116	22.9421	22.8686
AAR2	21.076	22.2691	21.8449	22.0456	21.7577	21.9173	20.8927	22.0225	21.884	22.1723	21.898	21.5429	22.6519	22.5822	22.2307	21.9933	21.8989	21.7149	22.0333	22.2811	22.6124	21.8878	21.9393	21.9266	20.9718	21.8433	22.2188	22.0493	22.0914	21.8896	21.7787	22.2476	21.8601	21.8756	22.5622	21.7706	21.6957	21.94	22.4045	22.079	22.1022	22.2417	22.1818	22.1369	22.0053	22.3523	21.9373	22.221	22.5346
AARS1	26.4298	26.1454	26.3414	26.0341	26.1673	26.3542	26.2411	26.763	26.791	26.5172	26.7869	26.3618	26.3256	26.6629	26.5428	27.0261	26.6803	26.5969	26.9933	26.7592	26.3288	26.5709	26.7501	26.5462	26.5514	25.9594	26.2268	26.3468	25.9238	26.6755	26.8168	25.9219	26.5123	26.682	26.0425	26.3144	26.3497	26.4879	26.4482	26.3411	26.5448	26.2684	26.4849	26.2823	26.6448	26.5168	26.6262	26.5168	26.3379
AARS2	22.798	22.7215	22.8574	22.3815	22.5938	22.4132	21.908	22.3481	20.9977	21.1223	21.2569	21.8176	23.1433	22.1273	22.0769	21.7396	21.4526	21.9531	21.4329	20.3621	22.2081	22.0822	22.1612	21.0287	21.9367	22.3775	21.1216	22.483	22.0765	22.1326	20.4946	20.9863	22.1404	21.1224	22.657	21.786	21.9365	21.6069	22.1566	22.2403	21.9698	20.8456	21.2686	22.2842	21.7352	22.1727	21.7736	22.0604	20.106
AARSD1	22.1475	23.1753	22.9316	22.759	22.7359	23.0113	22.9194	22.7694	22.993	23.1869	23.0889	22.6699	23.1512	22.9435	22.7262	23.1145	23.2987	23.4034	23.155	23.3796	23.4206	23.3137	23.3683	23.2988	23.1161	23.4084	23.3752	23.5706	22.7633	23.3398	22.9564	23.3959	23.1778	23.1912	23.2711	23.3289	23.3264	23.2111	23.1109	23.5585	23.4348	23.4374	22.6581	23.6655	23.3749	23.4156	23.2923	23.5981	23.4302
AASDHPPT	23.0588	21.7616	22.899	22.8422	22.9197	21.5907	22.6743	22.1371	22.2816	22.7599	22.5718	22.1952	22.8913	22.1616	22.4473	22.6092	22.6059	22.0061	21.9466	22.345	23.0094	22.6476	22.1279	22.3587	22.357	22.3073	22.3677	22.6158	22.2395	22.3865	22.509	22.3866	22.5573	22.6013	22.3072	23.5217	21.8743	22.2991	22.9407	23.0563	22.4568	22.3393	22.1555	22.2675	22.3258	21.9958	22.4301	20.8469	22.7624
AATF	23.183	23.5004	23.4032	22.1207	22.1799	22.0383	23.1968	24.0953	23.4361	23.2491	23.4107	23.6151	24.7842	23.0044	23.4485	23.5986	23.251	23.2032	23.6002	23.5559	22.6436	23.3413	23.4204	22.3131	23.1463	23.0187	23.4396	23.4438	22.9003	23.1749	22.9026	22.8443	23.1302	22.628	24.2034	23.2903	24.3454	23.1474	23.7889	23.6444	23.7263	23.5539	23.3029	23.0365	23.1627	23.5594	23.3039	23.4232	23.5444
ABAT	21.9007	22.692	22.3674	23.141	21.3815	21.2171	22.5133	23.4641	21.559	21.6413	21.0146	23.5684	21.0427	23.19	22.3126	21.0304	21.4245	21.6027	21.5921	21.366	21.0469	21.7543	21.6855	22.3788	22.0791	22.0709	21.0192	21.4825	21.7161	20.8405	20.655	23.3225	21.7421	21.724	21.3358	22.5905	21.6483	21.8132	22.2572	21.5694	21.4082	20.9376	20.904	21.5205	21.7363	21.2591	21.2254	21.436	21.5883
ABCB10	22.74	21.5249	21.6355	21.9093	22.2694	22.697	21.3614	24.6426	21.2105	20.6191	21.5619	24.4708	20.9924	24.4299	24.4818	21.5929	21.3469	21.6332	23.3432	22.1227	22.0124	20.5658	20.1804	20.9486	23.4396	20.8891	24.4405	21.2107	22.0382	23.9047	19.9811	20.9886	23.0623	20.6628	21.3569	22.7757	20.8459	21.0111	22.901	22.2375	22.0532	19.7119	19.8314	21.8916	22.3797	21.9032	22.6368	22.2684	22.5403
ABCC1	22.6656	23.1869	23.2134	24.0093	23.5568	23.4335	23.3357	22.8862	23.1595	22.9371	23.3946	24.3922	22.7432	23.1751	23.6042	22.7025	23.189	23.047	23.4339	23.1208	23.1048	23.361	22.8981	23.4897	23.2123	22.8974	23.4686	22.312	23.031	23.3736	23.2573	23.5485	23.5972	23.1255	23.3152	23.0431	23.1791	22.969	23.4504	23.3528	23.2153	23.0666	23.3309	23.1563	23.5388	23.0561	23.1712	23.1241	22.9781
ABCC4	21.1008	21.3892	21.385	20.7089	22.6359	21.8643	22.5434	21.6154	21.3283	21.3373	21.4206	21.6271	21.2136	22.344	22.211	21.392	21.4499	21.9365	21.7409	21.0663	20.3532	22.5953	21.5999	20.426	21.8309	20.8198	21.6082	20.76	21.526	21.1342	20.794	21.2436	21.936	21.356	21.1425	22.0552	22.1127	21.146	21.5942	20.6687	22.2312	20.947	19.6918	20.4023	22.1784	21.0441	20.5004	20.4919	21.3531
ABCD1	20.4708	23.05	21.4996	21.3916	21.8381	21.8325	21.4902	22.344	21.1887	21.0234	20.6741	21.3191	20.1772	21.437	21.4039	20.4009	20.7735	22.2835	21.4626	20.9632	22.1231	21.5249	21.8719	21.0063	21.7725	20.9222	20.6599	20.7425	21.7975	21.5283	21.3146	21.1419	21.7027	21.522	22.2631	21.306	20.6101	21.1519	21.2549	19.7035	21.1898	20.8899	21.3694	22.1604	19.8257	21.3353	21.1065	21.7664	21.115
ABCD3	23.8603	24.2268	23.7423	24.4331	23.582	24.1621	23.9116	23.8396	23.4669	23.8798	23.5461	23.8515	23.7214	23.9166	23.7367	23.7556	23.6192	23.6741	23.7823	24.1063	24.0763	23.8527	23.8043	23.7936	23.7834	23.5959	23.7351	23.7266	23.8887	23.8247	23.7016	23.8549	23.8458	23.642	23.6649	23.9146	23.7303	23.8267	23.6629	23.5513	23.5036	23.7796	23.4352	23.873	23.8017	23.795	23.5622	23.5924	23.6059
ABCE1	25.3965	25.4736	25.5426	24.927	25.0636	25.1571	25.0345	25.7262	25.5832	25.6534	25.8511	25.4318	25.9277	25.4996	25.5923	25.7398	25.9421	25.5048	25.7578	25.3793	25.4162	25.7467	25.4418	25.3062	25.4844	25.0398	25.3308	25.5132	25.0927	25.3042	25.3189	25.2235	25.0691	24.9266	25.4366	25.224	25.6874	25.3982	25.5717	25.5672	25.6461	25.5675	25.0762	25.379	25.4277	25.5194	25.4195	25.5192	25.4157
ABCF1	24.7952	24.8532	24.9752	24.4799	24.9633	24.6335	24.7829	25.05	24.8638	24.8894	24.9535	24.7102	25.2658	24.6191	24.6621	25.0528	25.0339	25.1151	25.0454	24.7759	25.1495	25.1182	24.89	24.9247	25.0172	24.8899	24.6807	25.1215	24.9468	24.9507	24.9842	24.8002	24.9358	24.9675	24.8487	24.8115	25.2332	25.161	25.1335	25.1931	25.0749	25.0174	24.878	24.9712	24.7974	24.8143	24.9918	25.0577	25.0926
ABCF2	24.0699	24.5393	24.2767	23.654	23.4272	23.7252	24.6035	24.3371	24.2763	24.9853	24.8024	23.8414	25.2899	24.2496	24.4359	24.7244	24.9242	24.2024	24.2447	24.4515	23.9209	24.3657	24.0022	24.4331	24.5262	24.2234	24.177	24.7078	24.0584	23.9846	23.9981	24.0542	24.3106	24.2434	24.5691	24.4104	24.6225	24.4439	24.6492	24.6458	24.5695	24.6487	23.9484	24.5247	24.1679	24.2481	24.133	24.4254	24.7373
ABCF3	23.1343	23.5821	23.6628	23.1859	23.4724	23.455	23.0369	23.3562	23.3	23.2272	23.2737	23.475	23.4295	23.385	23.1723	23.3613	23.5639	23.1128	23.5059	23.2544	23.3074	23.2883	22.99	23.1887	23.6384	23.241	23.347	23.4843	23.4445	22.9778	23.1865	23.1884	23.2142	23.4671	23.196	22.7872	23.2108	22.7447	23.088	23.2151	23.4361	23.152	22.9623	23.6545	23.4048	23.0274	23.2121	23.4447	23.4859
ABHD10	23.1573	23.4873	23.0838	23.2304	23.9178	23.2375	22.8204	23.5212	22.0547	22.9411	23.3281	22.7493	23.3547	22.2096	22.7304	22.3764	23.0257	22.858	23.1272	22.9492	23.5544	22.8695	22.9121	22.9743	23.4721	22.9805	23.1293	22.841	23.2734	21.1493	23.1081	23.6286	22.8935	23.2717	23.0172	23.758	23.146	22.4603	23.1232	22.2446	22.7484	22.5423	22.4595	22.3456	22.8105	23.1827	23.1974	23.4265	22.2636
ABHD12	23.3514	23.3062	23.5793	23.7878	22.6692	23.5854	23.5172	23.5245	23.2983	23.5487	23.9137	23.2383	23.6401	23.2213	23.6383	23.3884	23.9741	23.6666	23.4708	23.5484	23.4196	23.1644	23.3956	23.4296	23.1802	23.4572	23.8527	23.1238	23.5634	22.9594	22.7056	23.2233	23.845	23.2312	23.453	23.7472	22.9739	23.6009	23.5406	23.1227	22.7963	22.906	23.0704	23.234	23.6267	23.3451	23.5865	23.2852	23.7491
ABHD14B	25.8404	26.4811	26.4136	27.2592	26.5897	26.2396	26.1837	26.5315	26.1946	25.6303	25.7055	25.9243	24.1748	25.7423	25.5943	25.5641	25.7244	26.142	26.0451	25.8612	25.5182	26.1921	26.5759	26.6026	26.6201	26.1671	25.6975	25.9433	26.1332	26.4923	25.9906	26.3304	26.5652	26.3888	26.4038	25.7305	26.5557	26.2053	26.3144	26.4322	26.2458	26.1675	26.1741	25.5108	25.9851	25.9411	25.8496	25.9898	25.7286
ABHD16A	22.0218	23.3608	20.8446	20.1403	20.8009	23.3231	20.4558	20.8729	19.5362	20.861	19.8713	20.6452	20.7888	20.4712	19.4598	20.4307	20.1733	20.7508	20.668	21.7296	21.2078	20.8692	21.4483	22.3855	22.1585	22.6491	22.2848	22.7733	22.8385	22.6249	22.3565	22.8719	22.67	22.7338	20.9001	20.7823	21.6157	20.5257	22.4705	20.5618	21.5607	21.5299	23.6485	20.5146	20.2841	20.4012	21.491	23.1841	23.2709
ABI1	24.9861	25.0933	25.0525	25.0576	24.7099	24.8239	25.0958	24.9736	24.7609	25.0161	24.8261	24.3988	24.7973	24.7624	24.7635	25.0455	24.9895	25.1171	24.8634	25.0011	24.5462	24.9248	25.1723	25.0409	24.9741	25.0129	24.777	25.0566	25.2692	24.9735	24.802	24.6631	24.8989	24.9577	24.8892	25.0284	24.9855	25.2049	24.8953	25.0124	25.0489	24.8998	24.7809	24.7683	24.9958	24.8557	24.9054	24.8814	25.0555
ABI2	22.399	22.5748	22.0526	22.8028	22.6366	23.0675	21.3785	21.3047	20.8778	22.161	21.2603	21.6589	22.7518	21.1614	22.7861	21.1212	20.7869	20.605	21.4831	20.7047	21.1868	21.9545	21.5591	21.925	22.4665	20.7436	23.3816	21.3763	21.0054	22.9759	21.169	21.2833	23.0485	23.0774	21.6572	19.9248	22.0437	22.3579	22.0489	22.0979	22.0526	20.8634	20.9443	20.8964	22.209	21.4385	20.8952	22.1693	21.8333
ABLIM1	23.4108	24.7382	23.4248	23.7077	23.8505	21.3172	22.7562	21.708	21.5476	21.6145	22.0637	22.3744	22.03	22.5685	22.0185	21.1079	23.6859	18.7818	19.4885	21.8247	23.8228	19.5551	22.7341	22.3198	22.2719	21.4364	22.3263	21.8461	22.6795	22.6815	23.8987	22.0478	23.5938	21.8229	21.2668	18.4138	21.1103	22.0413	21.6318	22.3872	22.6512	20.8229	21.1599	23.0491	18.6845	18.2229	22.7133	18.1451	22.6987
ABR	24.0149	24.4831	23.5143	23.7127	23.9562	24.021	23.099	22.112	22.2515	22.1167	22.3046	23.2158	22.3619	23.1462	22.9832	22.2604	21.9767	23.1708	23.0087	22.413	22.0253	22.1663	22.5957	22.6436	22.4596	21.6666	23.2179	22.2145	22.8914	22.5406	21.8304	23.3169	22.4944	22.3937	23.2698	23.6901	20.9253	21.7921	22.7154	22.7436	21.0824	22.4184	22.3032	22.4911	22.1983	22.2762	21.2588	22.5705	21.9754
ABRACL	22.2947	22.6822	22.1403	22.2586	23.6859	22.8463	25.3128	24.5113	24.1204	24.3406	24.5312	20.1543	24.3028	19.9668	24.6942	24.5318	23.6093	22.6264	22.8093	22.6556	28.076	27.5068	24.7159	24.9408	25.3542	24.9217	25.3727	25.3428	24.2748	20.392	24.4893	25.7237	24.6092	24.4799	26.1723	27.5969	24.5854	27.4359	22.6195	27.2551	22.5077	25.4186	24.6805	22.4639	27.0894	23.1728	27.254	27.0493	26.4067
ABRAXAS2	23.1917	23.1798	23.3228	23.4779	23.3459	23.3896	23.2785	23.0972	23.0854	22.9699	22.9957	22.9993	22.7481	23.4641	22.8074	23.0012	23.268	22.8151	22.818	22.7514	22.9722	23.1651	23.2427	23.5064	23.1115	23.048	22.6458	22.8843	23.3879	23.7506	23.0243	23.0611	23.2575	23.4504	22.9522	22.9903	23.3952	23.2319	23.0307	23.2017	22.9291	22.9618	22.9005	23.0493	22.8838	22.8258	22.9404	23.0919	23.0575
ACAA1	23.5978	24.4197	23.9577	24.9085	24.9276	24.6648	24.2918	24.02	24.0288	23.9447	23.6499	24.4048	23.2433	24.4222	24.1393	23.9221	23.854	24.0881	23.9496	24.1687	24.7423	24.2919	24.0647	24.6643	24.5543	24.3706	24.3503	24.1254	24.5988	24.5019	24.1628	25.0495	24.1272	23.9591	24.1129	24.274	24.5489	24.4413	24.2248	24.3041	24.4575	24.2522	24.4903	24.3015	24.2815	23.8992	23.8746	24.3334	23.9938
ACAA2	25.5659	25.7092	25.7936	25.4126	25.3525	25.5547	25.1282	25.5834	25.5015	25.2368	25.501	24.9194	24.7003	25.5605	25.4503	25.5345	25.4663	25.9228	25.6637	25.4328	25.4258	25.4647	25.8871	25.4463	25.8658	25.5067	25.3814	25.3641	25.8472	25.8634	25.6142	24.6913	25.5681	25.3262	25.4469	25.4149	25.5085	25.1784	25.4753	25.2658	25.5469	25.2839	25.3898	25.7111	25.3716	25.5632	25.3788	25.5759	25.7357
ACACA	22.901	23.1853	22.7549	22.9401	23.1312	23.1934	23.0665	22.8881	22.6638	23.0712	22.9496	22.7497	23.0032	22.8828	23.0711	23.17	22.9876	22.7088	23.3149	23.1744	22.6411	23.0732	23.0554	22.8475	23.0873	23.2022	23.5307	23.0386	22.7101	22.9862	23.167	22.8236	23.112	23.0352	22.8858	23.486	23.0904	22.8693	22.8009	22.9021	22.8762	23.0249	22.58	22.9661	22.7818	22.8259	22.9469	23.4586	23.375
ACAD9	23.6646	23.3856	23.4408	23.4786	23.814	23.737	23.5033	23.8888	23.1672	23.3545	23.6259	23.8842	24.0224	24.2045	24.0346	23.8829	23.5863	23.9222	24.1966	23.969	24.0863	24.1992	23.8482	23.0059	23.9776	23.8523	24.1696	23.6986	23.9423	23.9473	23.3958	23.6789	20.546	21.4872	23.8501	23.4777	23.4282	24.0139	23.84	23.5845	23.573	23.6913	23.3114	23.7482	23.4346	23.6921	23.4815	23.5413	23.5274
ACADM	24.1878	22.968	23.5498	23.8847	24.7905	24.3683	23.231	23.4258	22.7562	23.3576	23.0201	22.5891	24.0897	23.3674	22.9317	23.3608	23.0266	23.3636	23.4161	23.1492	23.669	23.2967	24.1416	24.2585	23.5728	24.1947	23.3553	23.4796	24.0568	24.2504	23.9046	23.5664	24.3894	24.2346	22.8862	23.3963	23.2213	23.0493	23.531	23.3402	23.765	23.1745	22.8165	23.6022	23.4093	23.4735	23.3073	23.9671	23.4923
ACADSB	22.4527	22.0386	22.5189	22.5073	23.4069	22.5912	22.7101	22.3508	20.3283	20.6154	22.3152	21.1112	22.2375	23.3088	22.6431	22.4573	22.6248	20.6489	21.764	22.1054	22.007	21.7777	21.0027	21.499	23.249	22.6957	22.4871	20.7159	23.0406	23.1174	20.9981	22.8423	22.3381	23.1769	21.6532	22.2411	22.6655	21.7985	21.868	22.1515	21.9752	22.119	21.2426	22.0371	21.5849	21.5681	22.1635	22.3429	22.2986
ACADVL	26.235	26.2795	26.3165	26.2916	26.4505	26.1426	25.5821	25.9295	25.5219	26.1432	25.4164	25.8229	25.8447	25.6504	25.6492	25.682	25.8466	25.4901	24.9947	25.2055	25.6347	25.3507	25.4467	25.9687	25.9134	25.903	26.0512	25.8192	26.2827	25.9582	24.7421	25.5846	25.8513	25.6032	25.5673	25.5782	25.3226	25.5942	25.7369	25.9304	25.8556	25.9515	25.3256	25.6588	25.5995	25.8753	25.9702	25.1869	25.5081
ACAN	20.0456	21.5123	19.5544	20.5661	20.3888	21.1557	19.9366	21.7118	21.5097	21.5167	20.5565	19.7649	20.295	21.6297	19.1144	21.3304	20.2758	20.9343	21.5932	21.8177	22.5369	21.6512	21.5304	21.8106	20.6799	21.021	21.1321	20.7613	19.1546	21.8993	22.7082	20.9274	21.5293	19.7561	20.2239	21.6488	21.596	20.7051	21.2043	20.3549	20.6124	22.0962	21.0774	21.9157	20.4881	19.4423	20.251	21.8023	20.6959
ACAP2	22.7231	22.7104	23.4385	23.4317	23.5408	23.1135	23.2285	22.93	22.6819	22.7588	23.0294	22.5806	22.5652	22.7982	22.6875	22.5015	22.5659	23.0014	22.7019	23.1001	23.5659	23.0092	23.0584	21.4524	23.0046	22.9719	22.7352	22.9089	23.0689	21.1151	23.168	23.2899	22.9965	22.6141	23.2099	22.8456	22.7998	22.4288	22.8649	23.0943	22.9945	22.6231	22.6742	22.691	22.932	22.74	22.7278	23.0253	22.805
ACAT1	26.3056	26.4829	26.325	26.4522	27.1919	26.7252	25.5174	25.6221	25.2136	25.2682	25.3938	25.544	25.4458	25.9563	25.6659	25.6152	25.4793	25.9008	25.825	25.9383	25.67	25.9297	26.1602	25.9476	26.4071	26.6138	26.1124	26.1763	26.7601	26.319	26.1958	25.9602	26.175	25.9044	25.9483	25.9845	25.8272	25.9173	25.5551	25.9869	25.8815	26.153	25.9073	26.087	25.5054	26.0264	25.7834	26.2097	26.103
ACAT2	25.2461	25.5987	25.0554	25.1109	26.7712	26.8435	25.3776	24.9118	24.8715	25.5384	25.4548	25.3199	25.7468	25.6131	25.1884	25.5559	25.3074	24.8473	25.5047	25.6952	25.8044	25.1221	24.8206	25.5074	25.9864	26.391	25.4355	25.4153	24.8627	25.4407	26.2225	25.3815	25.2076	25.2106	25.8959	25.8009	25.1435	25.4565	24.6786	24.5414	24.6692	25.2282	25.0629	25.7348	24.6627	24.8673	25.1654	25.945	26.1378
ACBD3	24.9511	24.8592	25.242	25.0183	24.9751	24.8219	25.2133	25.5621	25.2725	25.0104	25.2562	24.666	25.4301	25.2653	24.9389	25.2627	25.3853	25.4264	25.1865	25.1699	25.0245	25.0633	25.0659	25.0759	25.2008	25.2274	25.1873	25.1606	25.2297	24.9006	24.8333	25.0395	25.2608	25.1677	24.9376	25.3615	25.1265	25.3673	25.0095	25.1141	25.0152	25.2539	25.1061	25.0548	25.0505	25.089	24.968	25.3618	25.2774
ACBD5	22.6844	22.7602	22.1463	22.3003	21.5656	22.4371	22.2236	23.1338	23.5154	23.416	21.6676	20.9261	23.4237	22.0058	23.0531	21.7503	20.8727	22.0874	22.15	22.1763	21.1589	22.534	22.8189	21.8318	22.7033	21.181	23.0871	22.0109	20.9577	22.2942	23.0646	22.4452	22.163	20.7988	23.4308	22.4709	23.3551	22.8107	22.2628	21.0547	20.4983	22.7253	22.4916	23.0582	22.1809	22.5157	22.6837	22.3892	22.3633
ACE	26.791	26.3131	26.7833	28.2095	28.7782	27.1976	28.3833	29.3938	29.3563	30.3007	29.0648	22.4119	21.2225	29.2858	28.8702	28.5907	29.1828	18.8579	18.7273	19	18.8089	19.0627	21.6014	22.3202	30.5354	27.8446	21.2443	21.9786	22.7138	28.7099	21.6714	21.2066	21.6813	21.7264	21.5639	18.2362	20.8569	25.9881	25.6617	19.328	18.3101	22.9323	22.3568	25.8456	26.4686	26.4542	26.8689	26.3542	25.9397
ACIN1	24.3993	24.6328	24.5734	23.9017	24.3031	23.9629	23.7082	24.3439	24.5431	24.3096	24.4511	24.5197	25.1051	24.6239	24.4725	24.4118	24.431	24.3793	24.2667	24.338	24.0439	24.0378	24.3822	23.8413	24.4137	24.297	24.4066	24.7236	24.1649	24.3765	24.2941	23.6143	24.1192	24.264	24.7141	24.1502	24.5401	24.303	24.2273	24.2887	24.4276	24.2336	24.1555	24.593	24.2244	24.5141	24.4634	24.5352	24.5457
ACLY	27.216	27.4328	27.2564	27.1488	26.8764	27.3233	27.2769	27.2447	27.1053	27.233	27.3679	27.3864	27.1324	27.0123	27.3392	27.1986	27.1905	27.8008	27.915	27.8297	27.8859	28.0005	27.5116	27.4842	27.6029	27.6531	27.4111	27.646	27.3605	27.1567	27.6538	27.8301	27.3662	27.2549	27.7483	27.8211	27.9159	27.48	27.3561	27.5203	27.3261	27.5642	27.3168	27.6428	27.2665	27.5372	27.345	27.6027	27.5827
ACO1	23.8116	24.0671	24.053	24.7537	25.1065	24.9961	24.1086	23.8047	23.7957	23.339	23.9297	24.1505	24.0274	24.1134	23.607	23.61	23.6864	24.2262	23.859	24.0855	24.2309	24.0594	23.7971	24.2777	23.7528	24.4612	24.2454	24.0093	24.2482	24.453	23.8832	24.4604	24.4977	24.5658	23.5637	24.57	24.3836	24.224	24.2674	23.9605	23.9721	24.1672	24.1659	24.1001	23.9849	23.7889	23.6146	23.8978	23.8463
ACO2	25.6634	25.6266	25.6983	25.5561	25.9517	25.6415	25.1036	25.0659	24.6465	24.9429	24.9039	24.8178	25.1377	25.4271	25.0499	25.1904	24.8904	25.7525	25.673	25.4558	25.7195	25.4132	25.6863	25.3998	25.6478	25.7311	25.3004	25.4713	25.9713	25.6475	25.3473	25.7382	25.6278	25.5271	25.5419	25.347	25.164	25.2994	25.4441	25.342	25.4256	25.5754	25.2709	25.682	25.3025	25.2876	25.273	25.4878	25.311
ACOT13	23.614	21.0196	20.8366	23.4437	20.384	22.3892	22.9425	22.5267	22.4481	19.8517	20.9144	22.5378	20.7423	22.9368	22.8212	20.7731	21.0927	23.6326	23.57	24.0083	24.0139	23.2978	21.6982	21.9416	21.1605	21.5757	23.3565	23.0181	19.866	24.0036	23.3245	24.249	23.245	19.822	20.3189	23.4192	23.4803	23.5555	23.3555	22.9062	23.1125	24.0222	24.0234	23.9662	22.9978	23.5302	23.645	23.4605	20.5641
ACOT2	23.3615	23.4761	22.9622	24.3715	25.3836	24.4329	23.1018	23.3062	23.2863	22.7665	22.9512	23.3599	22.2209	23.4786	23.0658	23.2827	23.0119	23.5781	23.1252	22.8822	24.8278	22.7835	22.8908	24.5825	23.936	23.5752	23.1834	23.3896	24.0184	23.5874	24.2808	23.4974	24.0134	24.4	22.8798	22.0183	22.3112	23.1505	22.983	23.3592	22.8804	23.261	23.1619	23.0588	23.1196	22.9706	23.4115	23.7508	22.8237
ACOT7	25.3206	25.7161	25.3859	25.5872	24.6422	25.0006	25.8536	25.2361	25.609	26.0295	25.4376	25.408	26.4642	25.9637	24.9443	25.6668	25.6788	25.8269	25.6523	25.5599	25.7394	25.7889	25.2987	25.3114	25.4116	25.619	25.2403	25.7116	26.0979	25.1646	25.1071	25.3353	25.6409	25.4332	25.4704	26.0222	25.4238	25.4592	25.3765	25.2176	25.4178	25.8156	25.3535	25.9729	25.2239	25.493	25.4803	25.4624	25.6618
ACOT9	25.4937	25.3226	25.1621	24.8926	24.968	25.0639	24.7924	24.7893	24.4019	24.8968	24.8417	24.4986	25.197	25.4487	24.6718	25.0493	24.7736	24.8751	24.7884	25.2046	25.4294	24.863	25.2344	24.7653	25.2559	25.2899	25.1056	25.0569	25.4966	25.3225	24.7396	25.2542	25.2307	25.1522	24.7912	24.695	24.8799	24.8901	24.801	25.0739	25.0419	25.2564	24.796	25.2351	24.617	24.8079	25.0275	25.2032	25.2341
ACOX1	23.4333	23.8761	23.7576	23.8573	22.9289	23.3342	23.7752	24.1255	23.5899	23.6927	23.7432	24.2819	23.562	23.4895	24.38	23.0754	23.6561	23.9849	24.1032	23.4	23.6833	23.8952	23.2193	23.9504	23.8652	24.081	24.2112	23.5965	23.6022	23.1467	23.3743	24.1274	23.4154	23.2626	24.0445	24.3251	23.9652	23.6021	23.7549	23.6506	23.5685	23.7445	23.559	23.7171	23.8459	23.8811	23.3249	23.6061	23.8951
ACOX3	26.7512	26.1841	26.6028	28.0038	27.253	27.8037	28.3945	27.4073	27.5819	27.2085	25.5894	28.6033	24.6234	28.6848	28.7567	27.3059	26.6037	27.4917	27.2558	26.7444	28.4712	26.791	26.8312	27.0098	26.2158	26.5377	20.3798	26.3721	26.5145	26.5459	26.6855	26.947	27.0436	26.7755	26.1888	27.0672	25.1118	26.5176	22.0267	26.2418	26.0775	26.658	26.8476	27.0535	27.0331	26.7222	26.5033	22.9064	26.6814
ACP1	24.3899	24.2046	24.5111	23.7573	24.5774	24.4021	24.9536	25.0565	24.9932	24.9309	24.9704	24.6387	25.5151	24.9933	24.664	24.9165	24.8487	24.7976	24.5387	24.9083	24.6105	24.5201	24.6569	24.5496	24.4677	24.2914	24.7043	24.5183	24.2414	24.6071	24.0949	24.2492	24.364	24.4854	24.083	24.6256	24.272	24.3833	24.8648	24.3206	24.753	24.3901	24.2453	24.6099	24.4847	24.4499	24.543	24.9263	24.4171
ACP2	22.6264	23.2917	22.9778	22.8759	23.7262	23.529	22.7104	21.9578	22.6841	22.144	22.3499	22.2458	21.7652	22.0283	22.1723	22.8138	22.4471	22.6321	22.2348	22.2878	23.3378	21.9872	22.4807	22.8027	23.1385	22.7354	22.7484	22.4923	22.9125	22.4456	23.0651	24.7731	22.582	22.4582	22.2212	21.0153	21.972	23.2476	22.1924	23.1792	22.6499	22.4076	22.5347	23.1558	22.5254	22.1723	22.4181	22.8998	22.6354
ACSF2	21.9838	21.3199	21.1453	20.681	21.3916	22.0015	19.9104	20.5824	20.8211	22.2312	22.0207	21.9056	21.4576	21.1651	20.5592	22.0106	20.436	19.5428	22.1971	21.6513	21.129	21.9721	20.9695	21.3319	22.3572	22.0647	21.354	20.5783	22.495	21.2436	21.8527	22.2005	20.3119	21.0619	21.0147	21.9824	21.7566	21.6941	21.9693	21.9967	21.9397	20.9451	21.0875	22.5782	21.7637	21.0973	21.0832	22.3552	21.1712
ACSL1	23.3681	23.2394	23.5775	23.3352	24.1713	23.8755	23.9244	23.5044	23.3405	23.5844	23.336	23.3066	23.0751	23.8297	23.731	22.9715	23.4249	22.6379	23.1366	23.2061	22.8171	23.2012	23.2435	23.8423	23.8107	22.5938	23.6872	23.0345	23.8047	23.2658	23.4575	23.0293	23.1704	23.2083	23.7023	22.9885	23.1763	23.2819	23.327	23.2771	23.2215	22.9492	22.8876	22.866	22.8539	22.6715	23.4659	22.9769	23.2221
ACSL3	24.255	24.4869	24.433	24.1921	24.4552	24.6948	24.6621	24.7227	24.9273	24.2369	24.9086	24.4363	25.1507	24.5914	24.7797	24.7196	24.8804	24.4849	24.7021	24.6951	24.7125	24.6458	24.4866	24.5772	24.2896	24.3642	24.7015	24.5075	24.3745	24.2621	24.762	24.2126	24.494	24.4099	24.1972	24.5559	24.6992	24.6072	24.5842	24.4991	24.5669	24.701	24.379	24.3304	24.2095	24.5228	24.4091	24.5538	24.4109
ACSL4	23.9597	24.1852	24.0367	23.8874	23.953	24.0829	23.4903	23.8748	23.8125	24.1901	23.942	23.9832	24.8444	23.9124	23.8884	23.8166	24.3312	23.6904	23.9453	24.0788	23.9135	24.2433	23.7285	24.01	24.2317	24.0053	24.1615	24.1556	24.3637	23.7248	23.8667	24.0132	24.3499	24.0093	24.3823	23.946	24.1556	23.8266	24.0592	24.1476	23.8388	24.4015	23.5045	23.9305	23.6066	23.5731	23.8281	24.0558	24.4106
ACSS2	21.3257	21.3857	21.5316	21.309	23.8003	23.1363	21.492	22.4799	20.4484	22.7931	21.5449	21.0761	21.7034	20.3562	22.0033	20.7185	20.2157	21.0722	21.4935	22.5078	21.0578	20.9784	21.137	22.1139	23.0699	22.8515	23.0411	20.6746	20.0729	20.6975	22.4517	22.9649	21.9988	20.5799	22.0464	23.2242	20.8097	21.1987	22.9121	20.9919	22.8712	23.3152	23.1258	20.9783	20.2686	20.8985	22.9543	20.8536	20.8562
ACTA1	31.7068	31.0684	31.0047	33.6085	31.4796	33.0621	33.6506	30.8206	32.1838	31.5083	32.2107	31.2324	29.3004	30.0319	31.3282	32.1064	31.8677	33.6554	32.2886	32.5627	35.8095	32.3336	34.0053	33.349	31.8184	33.469	31.9524	32.7478	33.6906	32.6	33.8372	33.744	32.5123	33.4822	32.4169	33.6906	32.9329	32.7962	31.1958	32.2573	31.7439	32.9805	33.2601	32.6075	32.9527	33.1204	31.8078	32.8125	31.9793
ACTA2	25.7593	25.4593	25.4603	29.4648	26.9654	27.9178	29.2315	24.9742	26.2635	25.8867	26.7738	25.8564	23.5749	24.9016	25.3395	27.2589	26.4467	28.5242	27	27.5394	31.059	26.7069	29.4995	26.5025	26.2942	28.6366	25.8062	26.9842	28.6136	27.3974	29.1683	28.2296	26.4401	28.3507	27.0541	27.9143	27.1871	27.6936	22.0937	26.563	25.552	27.6905	27.9958	27.12	26.0234	27.0382	25.9029	28.011	25.7463
ACTB	31.5649	31.4824	31.3792	31.5852	31.3491	32.083	32.3598	31.8093	31.9044	31.6435	31.71	31.1734	31.7608	31.4936	31.2742	31.7269	31.5385	31.5054	31.6353	31.6292	31.8234	31.562	31.7766	31.5353	31.4023	31.5067	31.4164	31.4462	31.7069	31.9157	31.6902	31.9107	31.6004	31.6928	31.7911	32.0519	31.8662	31.525	31.2317	31.2214	31.474	31.8085	31.7661	31.6089	31.7238	31.7128	31.2304	31.6067	31.7463
ACTG1	33.3513	33.2409	33.243	33.7583	33.4241	33.7846	33.6924	33.2739	33.4013	33.2469	33.5458	32.9693	33.1262	33.0489	33.0075	33.3048	33.258	33.3947	33.6815	33.5905	33.8842	33.4429	33.5847	33.6859	33.3971	33.8154	33.1872	33.5492	33.702	33.6102	33.7802	33.8821	33.6324	33.8194	33.3082	33.6747	33.5764	33.4915	33.2595	33.4034	33.4753	33.7341	33.7036	33.6915	33.6325	33.6795	33.4538	33.6309	33.4937
ACTL6A	25.1582	24.8693	24.898	24.1109	24.4438	24.3098	24.2011	24.6975	24.652	25.1397	25.3344	24.4638	25.5078	24.7909	24.5647	25.1969	25.325	25.232	25.3524	24.9324	24.8314	24.9817	24.8369	24.9649	24.7306	24.901	24.9888	25.205	24.6873	24.7071	24.6734	24.401	25.1008	25.0253	24.8008	24.7429	25.4833	24.8515	24.9705	24.9852	25.0382	25.1537	24.95	25.3032	24.8227	25.1532	25.1453	25.0485	25.1953
ACTN1	22.6825	22.5837	21.8447	22.9888	22.8074	23.7136	22.7498	21.5149	21.4235	21.3762	23.3592	21.6857	22.0614	21.6608	20.9077	21.3323	21.4706	22.3148	21.3008	23.515	24.018	23.3611	21.0402	22.9986	24.1308	23.7309	25.615	23.0982	23.2968	22.7655	24.0443	24.7609	22.978	23.1437	20.9866	22.6425	23.1344	23.6304	22.7578	22.8014	23.1494	20.4931	19.949	23.0628	21.3377	23.2427	22.9328	23.3851	22.4464
ACTN1.1	29.7651	29.4708	29.4282	30.1124	29.8086	30.0801	30.4574	29.3941	29.9561	29.3685	29.9454	29.9173	29.5931	29.5635	29.6208	29.8795	29.5597	30.313	30.266	30.0507	31.0559	29.9698	30.4852	30.3099	29.9262	30.3015	29.7348	29.9389	30.1451	29.8216	30.5111	30.6944	29.7417	30.0491	30.0187	30.6084	30.2111	30.3018	29.6038	29.9815	29.8254	30.075	30.1885	30.0159	30.0241	29.9592	29.878	30.0375	29.8443
ACTN4	29.3289	29.2338	28.9896	29.6904	28.9045	29.5033	29.6422	28.805	29.0528	28.8461	28.9182	28.7978	28.5378	29.058	29.2168	29.2084	28.6875	29.4386	29.1362	29.3488	29.5545	29.164	29.5165	29.7103	29.2965	29.7249	29.4265	29.2581	29.8408	29.188	29.7867	29.2113	29.2546	29.4911	29.3756	29.4959	29.2534	29.5142	28.8342	29.1605	29.0793	29.3127	29.3378	29.4148	29.5229	29.3511	29.4539	29.2924	29.1539
ACTR10	23.7795	24.2197	23.7158	24.2505	23.8158	24.1831	23.6739	23.2216	23.6061	23.4665	23.3226	23.3888	23.2701	23.8395	23.827	23.0072	23.4873	24.1156	23.8917	23.8753	23.963	23.9098	24.1381	24.0323	24.0009	24.2435	24.0686	24.0137	24.1336	24.3033	23.7866	24.2731	24.1404	24.2688	24.3685	23.9709	24.1598	23.7952	24.0361	23.7479	23.8972	23.938	23.7459	24.1319	23.9676	23.7581	23.9538	24.0013	23.9127
ACTR1A	26.5763	26.8355	26.6279	26.7938	26.6694	26.8378	26.7537	26.2376	26.4214	26.5044	26.3911	26.1766	25.9653	26.5949	26.5141	26.3236	26.5025	26.9099	26.8988	26.9016	27.0137	26.7377	26.8479	26.8347	26.6959	26.9322	26.7645	26.7386	26.8053	26.8284	26.756	27.1624	26.7265	26.7281	26.8318	26.8165	26.9895	26.7228	26.565	26.4899	26.6062	26.9197	26.8363	27.0454	26.7276	26.8155	26.5983	26.6961	26.8173
ACTR1B	25.4844	25.8622	25.4028	25.6691	25.8924	25.8804	25.6727	25.2916	25.3645	25.6358	25.1614	25.2927	25.0069	25.229	25.2067	25.0706	25.2863	25.4854	25.9319	26.1486	25.8677	25.8209	25.7191	25.6964	25.4196	25.9083	25.5069	25.6838	25.9199	25.8116	25.6716	25.9499	25.8657	25.8419	25.1674	25.4535	25.8948	25.4862	25.6748	25.5107	25.6487	25.7737	25.8947	25.9765	25.7862	25.6417	25.7559	25.5912	25.5358
ACTR2	27.9962	28.0322	27.9339	28.0238	28.1848	28.164	28.4956	27.9594	28.0471	27.9881	28.3206	27.6653	27.8971	27.6562	27.7203	28.1904	28.0732	28.4209	28.1847	28.3756	28.9689	28.4038	28.3845	28.5388	28.1868	28.4502	28.1002	28.2371	28.2821	28.3082	28.2763	28.5062	28.3201	28.2965	27.9896	28.42	28.4945	28.4695	28.0162	28.2703	28.0368	28.2037	28.2237	28.3683	28.2568	28.2508	28.1561	28.2477	28.1681
ACTR3	27.6421	27.5902	27.6747	27.8782	27.9097	27.933	28.1694	27.6726	27.8745	27.7577	28.0449	27.4002	27.709	27.6694	27.4667	27.9983	27.6985	28.0644	27.7998	27.8364	28.4125	27.9994	28.0175	28.0306	27.7937	28.0564	27.7122	27.8692	27.841	27.8584	27.8262	27.9302	27.7657	27.799	27.7175	28.1553	27.8134	28.1247	27.6299	27.8455	27.5901	27.7903	27.8329	27.8159	27.9405	27.749	27.5804	27.6734	27.6276
ACY1	23.3186	22.9594	23.3789	23.2601	23.8809	23.5734	23.2271	23.2861	23.3285	22.9183	22.832	23.2726	22.75	23.0999	23.1622	22.8602	22.8023	22.9684	23.1587	22.4012	22.8282	22.6493	23.4267	23.1219	23.0923	23.0773	23.0401	23.1177	23.2795	23.6805	22.8605	23.0309	23.6092	23.1063	22.6695	22.6862	22.8963	22.212	22.9216	23.05	22.8843	23.0691	23.2477	22.8661	23.3125	23.1506	23.0652	22.4867	22.6865
ACYP1	22.091	22.1988	22.1414	22.0446	22.8898	20.4137	22.2293	21.1865	21.8825	20.287	21.2602	20.5223	21.8889	21.5196	20.9772	21.1807	22.0222	20.162	21.627	22.1548	19.9383	20.2257	21.1929	20.9584	21.5334	20.8581	21.4627	21.7682	21.961	22.1301	21.6892	21.9477	20.6128	21.021	21.7028	20.9606	22.2403	19.9814	22.082	22.2158	20.1771	21.4007	21.0364	20.9782	19.7229	20.9925	21.0487	21.9813	22.2988
ADA	23.3862	23.0549	22.9304	23.0278	23.1656	22.7247	22.9019	25.1366	25.2662	23.6194	24.2368	24.6093	20.7065	23.8307	24.1884	24.0281	24.6932	24.6624	24.0622	25.1346	23.1912	25.1074	23.5216	24.5547	24.1341	23.8287	22.9425	24.2092	23.737	23.5306	23.3937	23.6505	22.9454	23.7873	23.3233	24.0122	24.9535	25.1757	25.5161	25.1236	24.5645	24.3097	23.9571	23.9521	24.6979	24.1841	24.3793	24.2316	23.7894
ADAM10	22.807	23.7792	23.6893	24.0261	22.4193	23.1204	24.1089	23.4728	23.4064	24.3683	24.1077	21.4694	23.3679	19.5165	21.4931	23.3303	24.2161	23.3618	22.9462	21.9635	21.734	23.018	23.0232	23.0393	22.9855	23.491	21.1758	23.8107	23.8894	24.0938	23.8068	23.4796	23.949	23.818	21.7604	22.289	22.8868	22.8266	22.7413	22.6387	22.8208	22.2489	22.2918	22.5851	22.7506	23.4071	23.0622	22.349	22.9637
ADAM12	21.1815	21.5474	22.0063	21.3334	21.2023	21.6757	21.8781	21.2835	23.1412	21.3245	20.3258	22.4369	21.1995	22.5367	21.5965	21.3322	23.0519	20.8745	21.5079	21.959	22.1374	22.9096	20.3808	19.6658	23.6331	21.3143	21.879	22.898	22.5322	22.367	20.6111	21.4418	21.4043	20.2558	22.5607	21.2704	22.6709	20.694	20.1771	20.1078	21.576	21.7345	22.136	22.8181	20.6978	20.4859	21.204	22.3194	23.2207
ADAM9	23.1389	23.1704	23.1944	22.8632	23.0975	22.826	22.9584	22.7862	23.239	22.7626	22.9347	23.1718	22.9902	23.6135	23.1845	23.0628	22.887	22.9634	22.7635	22.6727	22.5019	22.7625	22.2441	22.4092	22.9545	23.1207	22.8303	22.6818	23.3545	22.9168	23.0408	22.8676	22.6446	22.4978	22.869	22.9627	22.8319	23.042	22.6729	22.8258	22.5488	22.8412	22.9594	22.6918	22.4585	22.6342	22.64	22.468	23.3508
ADAR	24.2057	24.1431	24.1455	23.6114	23.8234	23.9817	24.3536	24.3539	24.4763	24.4932	24.9007	24.2168	24.8956	24.3182	24.5412	24.6604	24.7939	24.271	24.4474	23.999	24.015	24.1855	24.2543	24.1366	23.766	24.0658	24.4248	24.0898	23.8702	24.0547	23.9421	23.3559	24.2286	24.1238	24.0277	24.0572	24.1409	23.9498	24.065	23.6344	23.7829	24.0889	24.1785	24.2834	24.0857	24.0897	24.1218	24.1237	24.0163
ADCY9	21.8994	21.9557	21.2975	22.5129	22.1982	21.1394	23.5658	21.6764	20.6802	22.4289	22.2721	21.1563	21.122	22.2524	22.1694	21.0426	21.1213	20.7664	21.105	21.3172	20.8281	20.5614	21.2147	21.9446	21.8328	20.8775	20.3535	20.8526	22.4185	21.0652	20.9664	21.7073	21.3044	20.7543	21.85	20.9562	20.4641	21.8773	21.8262	20.6267	21.8169	19.3176	22.4316	22.7249	20.5609	20.9674	21.6509	21.366	22.0704
ADD1	24.9668	25.274	25.1192	26.408	25.7734	25.4367	23.8168	25.0943	25.4741	25.4582	25.7156	25.5803	24.9202	26.0405	25.0713	25.4348	25.1196	25.2462	24.8107	24.8648	24.6546	24.8008	24.7042	24.9356	24.8198	24.9411	25.43	24.4653	25.104	24.8683	24.7309	24.4662	25.2564	25.2504	24.5679	24.6892	24.5839	24.7235	24.4322	24.187	24.7351	24.5958	24.5781	24.9383	24.6795	25.0849	24.3512	24.7549	24.887
ADD3	23.7376	24.5143	24.0199	25.7917	24.7263	24.6228	20.903	24.3696	24.4247	23.9389	24.053	24.5633	23.4827	25.2682	23.9176	24.3561	23.8793	24.3178	23.943	23.8153	24.1746	23.9367	23.6382	23.9679	23.8981	24.2139	24.5194	23.6582	24.3823	24.3619	23.9523	23.8096	24.5908	24.6615	23.5816	23.8337	23.637	23.7984	23.3977	23.255	23.7006	23.9257	23.8784	24.3406	24.018	24.522	23.7809	23.9231	24.0184
ADGRE2	24.5662	24.4772	23.7611	23.4414	23.358	24.7599	24.0428	24.4682	24.0902	24.0356	23.8823	23.6801	25.258	24.5519	24.7527	22.6906	24.2086	24.499	23.7803	24.4205	24.4159	24.1284	23.9157	24.576	23.9274	24.9678	24.5736	24.9046	24.3089	24.527	24.1379	24.2098	25.0242	25.2458	24.4552	24.6878	24.2173	24.1098	24.0491	24.3065	24.3386	24.698	23.735	24.5821	23.43	24.2522	24.7285	23.7411	24.3838
ADGRL2	21.0252	21.1181	20.7608	20.3051	21.4855	21.0362	21.1397	20.5511	21.6213	20.6509	20.9711	21.5416	21.8836	20.5398	21.4741	19.9561	21.2111	21.184	21.5659	21.5047	21.9524	21.215	20.3319	21.8687	21.3653	20.8269	22.1854	21.0065	21.169	20.586	20.7463	21.4803	20.7513	20.3026	21.8107	21.6137	21.4611	20.9885	21.0741	20.4013	20.5896	20.8208	21.8675	21.2464	21.1094	20.6882	21.9738	21.1332	19.2441
ADH5	26.6538	26.4258	26.6197	26.8311	27.4984	27.0178	26.6568	26.795	26.8907	26.522	26.9747	26.1402	26.3151	27.272	26.7222	26.4798	27.1493	26.9625	26.8907	26.7238	26.9149	26.9354	26.966	27.3127	26.569	26.6535	26.3361	26.2437	26.8951	26.9996	26.8496	26.1603	26.4575	26.6192	26.2352	26.4557	26.2724	26.6942	26.5561	26.5617	26.8868	26.1321	26.4382	26.2602	26.5668	26.4615	26.4804	26.5204	26.2831
ADI1	25.3927	25.6209	25.4271	25.973	25.2149	25.1598	24.689	24.0276	24.3205	24.775	24.2351	23.4022	24.5459	24.6785	24.3868	25.0274	24.7548	24.6783	24.2837	23.9566	24.5581	24.2479	24.0132	24.0136	24.4006	25.0029	25.128	25.1942	25.4809	24.7759	24.3555	24.2269	25.2403	24.8168	24.6373	24.1088	23.6828	23.439	24.1538	24.311	23.4455	24.9306	25.212	24.7463	24.4771	24.5087	24.5278	23.664	25.4421
ADIRF	26.6068	27.9802	26.924	27.1104	26.696	26.9099	26.7237	26.3198	22.017	26.3658	24.3487	25.3462	25.5313	27.3686	26.4364	21.5937	24.0235	20.6319	20.276	25.0639	23.68	25.7228	23.8293	24.7679	26.5975	28.0535	29.1312	27.1965	30.2132	26.6075	26.1146	22.2337	26.9942	26.6157	25.8384	24.6802	26.1254	25.7453	25.165	24.1376	25.673	26.6465	23.3858	24.7099	26.1893	24.7537	26.46	24.4883	25.642
ADK	25.7939	25.8691	25.8301	25.397	25.6725	25.7478	25.1462	25.6112	25.5166	25.8113	25.2292	25.6608	26.2889	26.1073	25.6696	25.5838	25.9812	24.8701	24.9002	25.1817	25.6539	25.5896	24.9839	25.5161	25.6729	26.3481	25.6791	25.8274	25.146	25.6119	25.1673	25.384	25.6539	25.4615	25.4936	25.731	25.6294	25.459	25.4843	25.4879	25.3066	25.9868	25.5942	25.7728	25.4821	25.5514	26.0107	25.8612	25.9037
ADNP	22.2574	22.0179	22.4677	21.5475	21.141	20.9091	22.284	21.4537	20.8846	20.9839	22.5977	20.6028	23.214	22.4523	22.3907	23.0003	22.0095	21.8589	20.5687	20.3275	22.4806	21.1731	21.9286	21.6539	22.1899	21.853	21.4096	21.8402	21.1353	21.9399	20.0233	22.1654	21.2913	22.0628	21.8533	20.1124	22.5359	20.7886	22.1165	22.0832	20.0261	22.3294	20.9758	22.1844	21.1696	22.1842	19.6202	22.0018	22.5444
ADPGK	23.8703	23.8717	23.6353	23.4866	24.1093	23.8779	23.667	23.639	23.9329	23.9588	24.0605	24.2325	23.9927	24.0251	23.5225	23.9376	24.0005	24.0388	24.0633	24.3093	23.1484	23.6263	23.6589	24.0444	24.1037	23.64	24.0205	23.7426	23.0722	24.1945	22.971	23.6313	24.1899	24.0878	24.103	23.4354	23.6755	23.8899	24.1155	23.8857	23.9871	23.5756	24.0841	23.4988	23.6536	23.459	23.7416	23.7367	23.5278
ADPRS	23.7229	23.8418	23.7194	23.8234	24.0113	24.3233	23.9025	23.6989	23.6251	22.9725	23.0359	23.9446	23.6438	23.6941	23.8873	23.6817	23.1939	23.6718	22.8069	23.3356	23.5609	23.6814	23.8224	23.493	23.7175	23.699	23.8229	23.4327	24.0806	23.6624	23.9211	23.6755	23.4719	23.3758	24.1964	23.4892	23.6696	23.6542	24.0382	23.6237	23.422	23.5583	23.6091	23.4508	23.6702	23.64	23.5178	23.5996	23.3584
ADRM1	24.029	23.4234	24.0748	23.3828	23.3841	22.4067	24.3152	24.7717	24.4461	24.5753	24.1965	24.3198	24.7734	24.4568	24.6224	24.9274	24.7205	25.105	25.4717	25.1559	24.9411	24.762	24.338	24.1788	24.5433	24.7537	24.4079	23.7798	23.9455	23.6745	24.1284	23.9321	23.7615	23.8289	24.2906	24.4577	24.598	24.771	25.1148	23.2497	24.8889	24.5966	24.5596	24.8413	24.868	24.6927	25.0832	25.2127	24.1956
ADSL	25.1614	24.9297	24.8008	24.6605	24.8588	24.9414	24.9424	24.791	24.4903	24.49	24.8019	24.7503	24.4252	24.7248	24.7992	24.9366	24.947	24.5841	24.7785	24.8781	24.8674	24.5548	24.7556	24.734	24.9195	24.6951	24.5934	24.8781	24.5703	25.0552	25.0421	25.0128	25.3067	24.8535	25.0199	24.5663	25.029	24.6618	24.7563	24.5836	24.7184	24.9178	24.9486	25.0031	25.0585	25.0854	24.8743	24.8145	25.0243
ADSS1	24.9864	25.3109	24.8574	24.4241	24.2811	24.5741	24.7662	25.1257	24.6447	25.0432	25.158	24.9396	25.27	24.7318	24.7402	24.8761	25.1266	25.2073	24.8854	24.9178	25.1324	24.989	25.0149	24.8401	25.0669	25.0739	24.862	25.1566	24.7821	24.7922	24.8684	24.8133	24.8691	24.9464	25.3457	25.0314	25.4434	24.8949	25.0949	25.0752	24.945	25.0733	24.5584	25.0872	24.9752	25.1076	25.1154	24.8365	25.0859
AFAP1	22.1279	22.378	22.3267	24.634	21.7004	23.1431	23.5721	23.2327	22.6767	23.444	24.391	23.5808	23.9319	23.5315	22.809	23.8834	23.4698	24.4625	23.7383	23.9287	24.3509	22.9305	23.6369	23.2205	22.8771	23.9679	22.9044	22.5263	22.6885	22.5714	23.5473	24.2703	22.5786	23.0097	22.3581	24.0115	23.9113	23.3571	22.0325	22.0816	22.7575	23.6442	23.6368	24.0816	22.8767	23.1753	22.9663	24.2384	23.6098
AFDN	21.1598	21.8502	20.5009	20.206	22.1088	22.1401	21.2375	21.4842	21.4297	21.0404	22.0609	20.9224	21.3392	21.7427	22.0857	21.2628	20.6454	22.109	20.6783	20.7212	21.7457	21.4724	22.588	21.3015	21.4872	21.1417	21.7435	22.0414	21.4455	20.3089	21.6144	22.8856	21.7196	20.2449	20.8298	21.3592	22.0176	21.9158	21.7868	21.1612	21.44	21.1397	21.0898	21.9219	21.7956	21.6295	21.761	21.1229	21.3618
AFG3L2	23.3731	23.2285	22.9226	22.7537	23.5496	22.5671	21.6909	23.0884	22.8933	22.3488	22.8425	22.7617	23.0379	23.0275	23.1199	22.8435	22.7885	23.305	23.2386	23.1438	23.518	22.9362	23.3905	22.722	23.6464	22.689	23.2702	23.0924	23.2852	23.4646	23.238	23.2289	23.1094	22.7043	22.7724	23.0958	23.0735	23.2323	23.2373	23.1834	22.9334	22.7931	22.5267	22.9569	23.0285	22.9929	22.7982	23.1225	23.1731
AGFG1	25.2831	25.1307	25.1644	25.0267	25.0331	24.6924	24.8743	25.4143	25.3597	24.5769	24.853	25.3672	25.0547	25.0613	25.1869	24.7826	24.846	25.0542	25.215	24.9631	24.6714	25.0341	25.2286	24.9946	25.1191	25.0282	24.8409	25.0851	25.1106	25.1472	24.9479	24.9898	25.5263	25.6054	25.5861	25.1886	25.1291	24.83	25.2362	25.0201	25.3298	25.058	24.9685	24.9578	25.2207	25.2177	25.1182	25.1421	25.2544
AGK	25.2392	25.1174	24.8657	24.6366	25.3946	25.1521	24.3471	24.6263	24.4515	24.4091	24.5152	24.6004	24.8672	24.9191	24.4352	24.5061	24.3817	24.4593	24.6407	24.8286	24.9414	24.7374	24.9227	24.1625	24.9643	24.9632	24.7782	24.09	25.0651	24.9075	24.7684	25.0837	24.8191	24.7882	24.8412	24.541	24.8439	24.6037	24.6744	24.9352	24.9087	24.8854	24.8188	25.0427	24.5541	24.7332	24.9418	25.1215	24.7288
AGL	22.7811	22.4395	22.3555	23.9559	23.7938	23.6417	24.0779	22.7921	23.2175	22.8178	22.645	24.3337	21.3753	23.4876	23.194	22.3763	22.728	22.3913	22.036	22.7379	23.1397	22.4919	22.7213	22.775	22.6277	22.2194	22.9843	21.0233	22.2788	22.8465	22.3782	24.1043	22.8548	22.6808	22.2084	23.1442	22.4899	22.3655	22.6942	22.9003	22.5286	22.5017	22.462	22.4315	23.0093	22.4611	22.4257	22.4791	22.4217
AGO2	23.3856	21.8025	23.3569	21.8302	21.0346	21.3233	22.3104	22.4163	22.896	22.8595	22.7698	22.8444	22.9026	22.4459	22.5852	22.6074	22.8219	22.9625	22.0084	22.8567	23.1603	22.9488	22.7959	23.2152	22.5849	22.2236	22.2741	22.3258	22.4222	22.5946	22.5371	22.4143	22.4441	22.4626	22.4628	23.0639	22.8409	22.7915	21.5322	23.0639	22.9997	19.8615	22.877	22.9965	23.3421	22.6234	22.7441	23.0992	21.3566
AGPS	24.5112	24.6799	24.6008	24.5637	24.3521	24.5304	24.7127	24.9934	24.6327	24.5744	24.4931	24.3511	24.5009	24.7666	24.6775	24.709	24.92	24.9322	24.4524	24.9285	24.8667	24.7043	24.7746	24.7647	24.8609	24.5225	24.754	24.8141	24.4708	24.3396	25.0636	24.74	24.6248	24.7203	24.9029	24.7286	24.5648	24.584	24.578	24.7879	24.6067	24.8002	24.4491	24.9939	24.8228	24.7412	24.7485	24.9139	24.9219
AHCTF1	23.6306	23.7277	23.687	20.268	23.4357	23.2335	23.1927	23.7481	23.5508	23.6157	23.4672	23.5494	24.4792	23.556	23.9921	23.6318	23.6706	20.8321	20.507	23.5731	22.8717	23.5412	23.0755	23.2343	23.5445	23.5692	23.2712	23.7182	23.0868	23.4604	23.2076	21.6374	23.4562	23.2627	23.8315	23.2286	23.9203	23.679	23.7808	23.7864	23.6369	23.4258	22.9695	23.5006	23.225	23.6312	23.7512	23.618	23.9786
AHCY	26.8766	27.3991	27.1704	27.0283	27.2454	27.0955	27.2297	27.0499	27.2704	27.334	27.1726	27.0736	27.3861	27.022	27.07	27.0322	27.1818	27.2482	27.3664	27.0145	27.3959	27.1866	27.1665	26.9857	27.4159	27.4129	26.7418	27.4957	26.8576	26.91	27.0712	27.2167	27.2003	27.137	27.0474	28.0972	27.4812	27.3752	27.264	27.328	27.309	27.2466	27.2201	27.2705	27.1267	27.1801	27.1245	27.175	27.32
AHCYL1	24.6626	24.4554	24.6512	24.8074	25.2465	24.9271	24.9137	24.7409	24.5214	24.5227	24.2661	25.1985	24.3071	25.2336	24.7552	24.2886	24.6648	24.4099	24.6081	25.0216	24.78	24.8844	24.6159	24.9058	24.7369	24.2111	24.8849	24.691	24.7642	25.0416	24.646	24.438	24.7393	24.8456	24.4449	24.5978	24.5267	24.5558	24.6375	24.65	24.6375	24.6757	24.4401	24.5035	24.6798	24.5172	24.695	24.5839	24.2363
AHNAK	30.3807	30.4465	30.3192	30.7357	30.3477	30.4597	30.3036	30.3435	30.4853	30.2884	29.9948	30.125	29.9924	30.634	30.4569	30.251	30.2325	30.2077	29.8607	30.2353	29.7117	30.1879	30.2576	30.3745	30.3486	30.4696	30.39	30.167	30.6261	30.2668	30.2519	29.5278	30.3469	30.3975	30.1163	30.3405	30.1016	30.3703	30.2063	30.3052	30.4969	30.2556	30.0113	30.1435	30.3335	30.2004	30.2888	30.2917	30.2531
AHNAK2	26.6659	27.4433	26.5345	27.546	26.7511	27.5658	25.3531	26.1233	26.026	25.8911	25.9068	24.9389	25.5318	26.5288	26.5778	26.1497	25.4361	26.9621	25.6453	26.4515	25.0045	25.9723	26.6467	26.4187	26.4242	26.4843	26.9725	26.804	27.747	26.8667	26.6715	26.7742	26.3369	25.9612	26.0627	26.6156	26.4543	26.5534	26.5539	26.9334	27.457	27.1786	26.5341	25.2987	26.3142	26.9641	26.8513	26.1194	26.4938
AHSA1	25.1673	25.404	25.255	24.9004	25.0125	24.8725	25.4408	25.3707	25.3029	25.5669	25.0929	25.4527	25.7254	25.4188	25.4858	25.4468	25.2166	25.789	25.7426	25.7135	25.5571	25.7473	25.3209	25.2363	25.463	25.3793	25.2253	25.5953	25.3798	25.3533	25.3268	25.1994	25.3858	25.3613	25.7109	25.9565	26.0004	25.7269	25.7559	25.7152	25.5516	25.5029	25.385	25.4557	25.3194	25.4843	25.2509	25.4623	25.3937
AIDA	24.1506	24.0599	24.0457	24.2775	24.4881	24.1404	24.1382	23.85	23.8485	24.0872	23.1981	23.7617	23.9085	23.6877	23.4966	23.4753	23.7116	23.9244	23.314	23.2819	23.6057	23.4773	24.2308	24.3814	23.8858	23.4893	23.6601	24.1208	24.2228	24.4718	23.986	23.0424	24.2387	24.1363	23.4201	23.5514	23.6445	23.6093	23.7133	23.3614	23.8354	23.6563	23.6317	23.9078	24.0077	23.8383	23.815	23.4452	23.8284
AIFM1	24.4452	24.3385	24.6033	24.4087	25.1811	24.4419	23.9981	23.8007	23.5881	24.3895	24.1793	24.4906	24.3103	24.2532	24.0155	24.3477	24.4589	24.2643	24.4967	24.5688	24.7676	24.2205	24.4683	24.0479	24.6118	24.3514	24.1125	24.1421	24.3408	24.4001	24.1425	24.3388	24.1985	24.4008	24.1354	24.2654	23.7196	24.1796	24.381	24.0004	24.0891	24.2732	24.2859	24.104	24.0624	24.1176	23.9773	24.172	23.8259
AIMP1	25.6417	25.8153	25.9764	25.6649	25.6045	25.6266	25.6499	25.7521	25.7649	25.5631	25.9184	25.2918	25.6575	25.4728	25.8234	25.7413	25.6942	25.8428	25.7648	25.8993	25.6585	25.7793	25.8756	25.7359	26.0331	25.8808	25.6343	25.9948	25.848	25.8295	26.1052	25.7092	25.9662	25.8754	25.6099	25.7092	25.9165	25.9849	25.7284	25.9841	26.1245	25.6151	25.8579	25.4508	25.9614	25.6715	25.8255	25.871	25.7429
AIMP2	25.4126	25.4123	25.4706	24.6652	24.856	25.1003	25.0661	25.7262	25.5341	25.8439	25.6183	25.5026	25.7562	25.4143	25.6079	25.8974	25.6141	25.9242	25.8881	26.0644	25.7952	25.9426	26.0113	25.5067	25.3903	25.3211	25.4413	25.6319	25.3675	25.6031	25.8774	25.3809	25.3975	25.366	25.0129	25.2046	25.7195	25.7223	25.6837	25.49	25.8942	25.5317	25.6743	25.7188	25.6622	25.6424	25.6825	25.5483	25.2816
AIP	24.3662	24.58	24.6452	24.7539	24.5909	24.6588	24.2848	24.6032	24.1004	24.1707	23.8898	24.4512	24.1897	24.7022	24.1891	24.3924	24.3591	24.4116	24.4397	24.1158	24.1743	24.5036	24.3415	24.5297	24.5827	24.7146	24.3243	24.5896	24.8205	24.2886	24.5367	24.1863	24.6373	24.7806	24.3184	24.5635	24.6148	24.3232	24.1531	24.5685	24.2695	24.186	24.6075	24.4719	24.0558	24.525	24.0138	24.5436	24.575
AK1	26.2693	26.8777	26.4412	27.2895	26.9203	26.5873	26.6194	26.1923	26.1737	26.163	25.9837	26.3292	25.386	26.2728	26.1102	26.4419	26.3467	26.7467	26.284	25.9994	26.5994	26.4676	26.2607	26.4036	26.4142	26.7158	26.248	26.4777	26.7282	26.0916	26.48	26.8236	26.2468	26.4772	26.5764	26.8214	26.4937	26.1238	26.1224	26.3068	26.456	26.316	26.3845	26.8894	26.456	26.1141	26.2997	26.1922	26.0364
AK2	25.6055	25.3915	25.5604	24.7314	25.6781	25.2474	24.8076	25.3724	25.2141	25.0055	25.0946	25.2327	25.309	25.3162	25.1722	24.9681	24.9858	25.2884	25.6645	25.3593	25.0063	25.4249	25.5957	25.2992	25.7474	25.4207	25.2683	25.4236	25.6523	25.3657	25.3964	25.1648	25.3366	25.3106	25.447	25.317	25.5481	25.4653	25.5743	25.4139	25.4541	25.4379	25.4733	25.4111	25.21	25.1443	25.3449	25.4753	25.2046
AK3	25.5396	25.4589	25.4307	26.2179	26.9476	26.0615	24.686	24.6235	24.5539	24.0098	24.026	25.1516	24.1332	24.9886	25.1893	24.364	24.2453	25.6594	24.8905	25.3272	24.8576	24.8679	25.7615	25.3471	25.1755	25.3406	25.6708	25.2862	25.4539	25.8283	25.1934	25.4693	25.4826	25.3695	24.9143	24.9694	24.7788	24.7772	25.3634	25.2883	25.1671	24.7765	25.2605	24.9584	25.3	24.6839	25.0901	24.9578	24.8406
AK4	24.685	24.9599	24.4972	22.4594	22.1289	22.9965	23.4367	23.1319	24.992	23.7925	23.9672	24.3141	22.266	24.7933	24.6906	24.4211	24.1109	24.7477	24.5256	23.6803	25.0751	24.3316	24.9821	24.0103	23.6892	23.5292	22.4217	23.0881	25.2655	22.8991	24.0625	25.1422	22.8095	23.8348	24.2559	24.0865	24.5588	22.9933	24.275	24.1543	24.1422	22.9849	24.791	24.0808	23.4974	23.9736	23.6054	23.1528	22.922
AK5	24.9114	25.3759	24.7932	24.2656	23.1243	24.1065	23.4302	24.5719	23.446	24.7607	23.0641	23.3589	23.7219	24.9118	24.9619	23.7706	24.2052	23.1062	23.3471	24.0177	23.5812	24.4453	22.6929	23.8932	24.4803	25.0199	25.0638	24.7407	23.3346	24.0773	23.5579	24.0387	24.6154	24.182	24.2883	24.8172	24.0837	24.3738	24.3648	24.2865	24.9182	24.7954	23.4918	24.3099	24.1475	24.1491	24.5244	23.7823	24.3333
AK6	23.1565	23.632	23.1205	22.525	22.3852	22.6825	22.3092	23.2011	23.0123	23.7775	22.8082	23.1855	24.2881	21.1412	23.1758	23.2446	23.0977	22.6592	22.8515	23.1784	22.9811	23.1537	23.2322	23.4629	22.7785	23.2434	23.0663	23.5947	23.1432	22.6563	23.0891	23.5049	23.2382	22.7896	23.7895	23.5929	23.7874	23.1316	23.5454	23.6746	23.1168	23.6275	23.3528	23.1489	22.6787	23.3922	23.1795	23.1121	23.6672
AKAP11	20.4753	23.3285	23.8958	20.1596	23.3959	21.1998	21.6698	25.0255	21.7434	22.1744	21.8914	22.0769	25.1505	24.9038	23.2933	21.6054	22.6259	20.4361	21.3299	20.2255	20.2866	23.7332	23.7398	20.9974	23.617	22.5956	22.0994	22.8793	23.1318	23.1474	22.1978	22.4143	22.4771	22.0001	22.3754	23.7791	20.4989	23.8766	23.84	23.774	23.4982	20.9207	23.5989	23.5771	20.4143	23.5005	23.3561	23.2143	23.5806
AKAP12	24.6769	25.1763	24.3831	27.7307	26.6408	26.0567	25.5473	26.8778	26.7093	25.9548	25.5309	27.601	25.8642	27.2884	25.1763	25.7906	25.6276	25.2162	24.0339	25.6088	27.674	25.2067	25.2473	25.4416	26.8756	26.185	25.882	26.0426	27.324	26.1605	26.1235	24.3391	26.3221	26.3637	25.8531	25.7325	25.3518	25.9591	25.2734	24.8986	24.9561	25.7741	26.0087	25.5565	25.3992	24.9055	25.2423	26.6771	26.9582
AKAP13	21.9462	21.7589	22.1055	21.8957	21.8464	21.7602	21.3024	20.7711	22.0734	21.4292	21.0887	22.0318	21.4753	20.5146	20.8901	21.6744	21.806	22.0536	21.3427	21.3774	20.9654	21.0602	21.7014	20.9594	22.4997	21.5816	20.6571	22.7224	20.7555	21.0244	22.7262	21.2732	21.4162	21.4335	21.9964	21.2005	21.2113	20.5592	20.9766	20.9407	20.0104	21.4178	21.2935	22.0593	20.4295	21.5436	21.8958	21.7841	20.2936
AKAP2	25.9297	26.1552	26.4523	26.348	25.4546	26.1969	26.1587	26.184	26.2895	25.962	25.7063	25.5323	25.6636	25.7774	25.8099	26.1449	26.1527	26.0932	26.0216	25.7478	25.6623	25.9215	26.113	26.4563	26.1173	26.362	25.5687	25.8382	26.0684	26.4467	25.7644	25.6415	26.3355	26.2814	26.2694	26.1152	26.2454	26.1345	26.239	26.3489	26.3335	26.0785	25.9975	25.5505	26.1372	25.9596	25.8866	25.7263	26.1649
AKAP8	22.5738	23.0925	22.8854	22.0052	22.097	22.1167	21.47	23.0854	23.1348	21.3095	22.0913	22.2491	23.9447	22.4524	22.6324	20.8687	20.7864	21.0301	21.8301	22.6882	22.8321	22.7394	22.5419	22.5633	23.03	22.9944	22.7171	23.7396	22.5495	23.1831	22.9988	21.6156	23.3296	22.7785	23.5606	21.6931	23.1849	22.4678	22.6098	22.5196	22.7601	22.6838	22.1856	22.8023	22.3218	22.8274	23.0548	22.7289	23.4035
AKAP9	20.9376	21.2584	21.3044	21.0666	21.2062	21.1057	21.4313	21.3601	20.7391	20.7235	21.1494	21.2889	21.2111	21.6359	21.2106	20.5948	20.6538	21.1852	22.4581	20.7142	20.4983	20.489	21.1577	20.3367	20.8781	20.413	20.9557	21.3496	20.6793	21.3279	21.0288	22.344	21.3438	20.8791	20.5259	22.0544	22.4298	21.2186	21.9381	21.4803	21.4168	19.7374	21.0155	20.3883	20.5822	21.528	20.0971	20.5283	21.8653
AKR1A1	25.8032	25.8525	25.8338	26.3252	26.8728	26.2831	25.5186	25.722	25.499	25.5702	25.5941	25.869	25.1828	25.6557	25.5103	25.7517	25.4919	25.899	25.9728	25.9834	26.1122	25.9711	26.0587	26.1047	25.9731	25.7831	26.0314	26.0012	25.6238	26.0388	26.1522	26.5927	26.079	26.0123	25.6789	25.8201	25.9996	25.907	25.6635	25.8084	26.034	25.8736	26.1683	25.8006	25.8225	25.7973	25.7058	26.0109	25.6752
AKR1B1	25.4021	25.5947	25.7425	25.4397	26.3427	25.9816	25.3331	25.8799	25.7318	26.0594	26.211	25.6083	25.3225	25.381	25.3401	25.6878	26.31	25.5129	25.9185	25.8245	25.7971	25.9126	25.3153	26.5092	25.6155	25.6081	25.6714	25.3214	25.031	25.5871	25.9878	25.6045	25.4344	25.5009	25.0314	25.0315	25.5307	25.8351	25.7751	24.9492	25.8517	25.1861	25.5067	25.6428	25.9022	25.6123	25.9233	26.0481	24.9186
AKR1C1	25.6425	27.8736	27.1109	27.141	28.3857	26.4226	20.9462	27.9231	26.8931	27.3569	25.5189	26.8459	24.5788	26.7712	26.6751	26.5336	27.0196	25.2093	25.5729	24.7811	24.3549	25.906	24.4481	27.4587	27.0754	24.4637	25.3449	26.0221	24.9472	27.7117	25.9295	24.6404	27.2229	26.258	26.4362	24.8709	26.4042	25.5723	27.036	26.4629	27.2732	25.4543	24.2243	25.3133	26.9143	25.5271	25.8726	25.3852	26.4363
AKR1C2	22.4996	22.7674	26.2834	23.4266	25.0847	23.3113	22.144	23.4635	22.9292	21.9712	21.5411	23.2329	20.4127	23.785	22.9564	21.4906	23.1557	21.0356	20.452	21.5681	20.9622	23.3534	22.7131	23.2404	23.2106	21.7126	21.5855	23.3626	22.3927	24.229	23.3239	21.3166	23.503	22.5501	23.3599	21.7036	22.2335	21.9069	23.5511	24.3635	22.7941	21.8966	22.5317	22.3672	24.5801	21.4274	22.3925	21.9362	23.4613
AKR1C3	24.8749	26.6346	25.2582	26.859	28.1626	25.3904	21.4437	25.5451	24.8337	25.235	23.067	24.1439	22.6061	24.6075	24.4593	24.5751	24.7246	22.7572	23.6786	22.8808	21.9739	24.3785	22.6829	25.5032	24.4232	22.4772	24.4948	24.6545	23.3243	26.6696	24.4656	21.8209	26.046	25.3642	24.3773	22.2202	24.0019	23.0576	24.9797	22.9718	24.8254	24.2316	23.5715	22.9623	24.6801	24.0557	23.5698	22.1483	24.7871
AKR1D1	21.3323	24.4566	23.0072	25.2241	25.241	22.6133	23.1217	23.124	24.4013	25.1118	19.8844	23.4954	22.133	24.7334	23.1758	21.257	21.2004	22.2902	22.2191	21.3812	20.6929	22.2319	22.2365	21.1636	23.2655	21.5641	21.4998	22.7114	22.6613	26.6166	21.0316	21.1023	20.7458	23.7615	25.2092	21.116	23.8375	23.1658	25.0027	22.4808	25.4343	20.7054	22.5234	21.7012	22.5971	22.0125	22.026	22.1735	23.0767
AKR7A2	25.465	25.4998	25.0374	25.395	26.2602	25.4632	25.3089	25.1814	25.3137	25.3494	25.2734	24.9495	24.4126	25.4916	25.1488	25.2315	25.3326	25.3714	25.4101	25.3827	25.3159	25.3988	25.1702	25.556	25.4551	25.3417	25.2112	25.0829	25.4473	25.4941	25.5093	25.236	25.4955	25.4444	25.2598	25.3121	25.2287	25.2404	25.2133	25.1075	25.3093	25.3532	25.2537	25.3011	25.5145	25.1289	25.1741	25.3972	25.0896
AKT1	23.4654	23.6623	23.5197	23.6953	23.4777	23.8854	23.8774	23.7324	23.5801	23.8809	23.4219	24.2359	23.3719	24.4659	24.2858	23.4612	23.5609	23.464	23.4715	23.0945	23.6779	23.4602	23.2178	23.6163	23.1539	23.1155	23.9629	23.1047	23.2766	23.4032	23.0733	23.7458	23.1091	23.1368	23.8375	23.6729	23.172	23.3265	23.4887	23.116	23.1985	23.4327	23.7706	23.5895	23.6781	23.1967	23.3348	23.4094	23.4097
AKT1S1	22.5396	23.5009	23.6793	23.913	21.9323	23.3973	23.1066	23.4062	23.6348	23.1202	23.4448	23.253	23.5507	23.0178	23.0654	23.4582	23.3958	23.412	23.7517	23.6735	23.9178	23.6598	23.0102	23.407	23.3251	23.553	23.4599	23.8011	23.0681	22.8154	23.6135	23.2055	23.4623	23.4347	23.3898	24.0503	23.5431	23.8747	23.8247	24.2634	23.9907	22.7447	23.2804	23.8986	23.5596	23.9613	23.9067	21.3167	23.9212
AKT2	22.3083	22.5991	22.4277	22.8537	23.0851	22.4817	22.7091	22.9869	22.8197	22.6919	22.7626	23.3344	21.6861	23.3497	23.2842	22.7829	22.3503	22.0538	22.5011	22.0527	22.1443	22.1432	22.5135	22.6829	22.4606	22.7387	23.262	23.112	22.7961	22.7383	20.074	22.4699	22.9682	20.5317	22.9878	22.4317	22.4307	22.0855	22.588	22.164	22.5672	22.2584	22.5206	22.5836	22.4385	22.324	22.5422	22.1527	22.3729
ALAD	24.1913	24.5168	23.6328	23.8133	25.1988	24.5641	23.9772	23.5495	23.6416	23.5331	23.2523	23.8562	23.1637	23.6727	23.4671	23.4535	24.0546	23.6564	23.4003	23.478	23.5551	24.0611	22.3683	21.8055	24.8201	23.8855	23.8167	23.9633	24.3991	23.5372	23.7995	23.6213	24.0661	23.7799	23.7648	23.7012	23.7458	23.7101	23.6353	24.1206	24.1353	24.9184	24.347	23.8499	23.7532	23.6778	23.3102	23.8568	23.515
ALCAM	26.4038	25.9343	25.6411	25.9867	25.1419	25.842	25.4474	26.0995	26.1396	25.8136	26.2415	25.7565	25.7695	26.0458	25.4116	25.9697	26.0901	26.1601	26.0956	25.9473	24.16	26.2184	26.339	26.6122	25.7465	25.9772	26.5711	25.5064	26.2878	26.126	25.7482	26.1813	26.4648	26.1571	26.0792	26.5674	25.8782	25.9742	25.6084	25.3685	25.8639	25.8207	25.2301	25.8784	26.531	26.6177	26.0996	25.8504	25.905
ALDH16A1	22.9757	23.2108	23.5316	23.2518	22.9306	22.6011	22.7625	24.0894	23.1581	22.6946	23.1657	23.9469	22.49	23.7552	23.5618	23.0483	23.5924	22.3632	22.2496	22.2924	22.4285	22.3875	23.2265	22.5688	22.8186	22.4943	22.8446	22.0951	21.8943	22.2938	22.5255	23.3778	21.9404	21.622	23.8674	21.8999	22.7604	22.6281	22.8721	22.0148	22.6106	23.2256	22.9111	22.3149	22.7545	23.1914	22.9506	22.5909	22.9183
ALDH18A1	25.6628	25.4314	25.4903	25.1209	26.074	25.5632	25.2479	25.6188	25.2994	25.6251	25.622	25.3401	25.6533	25.0276	25.3764	25.6436	25.5242	25.6811	25.8351	25.6683	25.8024	25.6136	25.7463	25.2941	25.459	25.6297	25.5396	25.2571	25.338	25.3026	25.2754	25.8768	25.3214	25.23	25.7246	25.7937	25.9221	25.6315	25.4825	25.5394	25.0767	25.4945	25.3656	25.4824	25.2581	25.3123	25.3147	25.4556	25.3102
ALDH1A1	17.5803	22.0878	17.3858	22.0774	28.0032	22.1689	18.5896	19.3933	21.5459	20.594	20.0104	29.4102	19.931	17.7214	20.073	19.7355	20.1319	22.4018	19.06	21.3517	21.4266	20.8698	21.532	23.1093	20.9679	18.8985	21.8317	19.7552	20.0953	21.9344	16.8126	20.0474	26.6764	25.8466	17.6242	22.1499	20.8691	21.4393	17.1971	22.0558	21.979	17.379	21.5651	21.8913	22.4336	20.6179	21.291	21.5013	21.4687
ALDH1A2	25.4746	25.1362	25.2356	24.6638	24.7537	25.305	22.5048	25.205	24.6264	24.269	25.022	24.041	24.6275	24.9212	24.5298	24.8532	24.5929	25.7433	25.6846	25.1168	25.4378	24.969	25.7785	25.6612	25.3926	24.4372	25.8563	24.8033	25.0485	25.7977	25.5212	25.2056	25.0835	25.2898	24.5604	24.8904	24.3966	24.8257	24.9584	24.7584	25.2965	24.2537	25.24	25.0911	25.1452	24.7643	25.3512	25.8099	24.7598
ALDH1A3	25.8759	23.9463	24.8795	24.8766	24.3882	24.2457	26.4588	26.6751	28.3461	26.6057	25.9399	24.9712	22.743	23.8782	26.3408	23.3194	25.9388	25.7861	26.3444	25.4162	20.0609	26.5914	24.8439	26.4659	26.7988	22.8707	25.5332	24.6039	25.2641	27.579	23.0543	22.4648	27.1837	26.4719	22.9976	22.9669	26.5698	25.3502	27.4263	25.4945	26.3407	24.1067	25.3957	24.2796	27.4421	21.1264	26.2649	25.4155	25.3516
ALDH1B1	25.2027	25.2079	25.2411	25.4423	24.3395	25.2037	25.6362	24.4049	23.4522	24.0504	23.6768	23.8721	23.4869	23.949	23.9254	25.3002	24.7277	25.0364	25.2941	24.0617	24.8698	25.1332	26.7837	25.3686	25.046	25.344	24.9606	23.1034	26.3918	25.1122	25.9993	24.1492	25.092	25.2701	25.0067	24.6402	24.8448	25.288	24.8755	23.8793	24.8298	24.8578	24.281	24.2366	24.4938	25.2259	24.5378	24.7989	24.5165
ALDH1L1	25.6064	24.4609	25.1189	24.0766	25.6385	25.1831	24.7205	25.7494	25.2236	25.4453	25.9502	24.9079	24.389	25.5216	25.3543	26.014	25.3115	25.6938	25.6443	25.4392	26.0279	25.3701	25.6081	25.5043	25.8795	24.237	23.9169	25.0438	24.3288	25.7114	25.6588	24.882	25.536	25.816	24.1837	24.5402	24.6373	25.3594	25.5894	25.2092	25.4592	25.0132	25.687	24.8491	25.4277	25.0595	25.6449	25.7608	24.9372
ALDH1L2	26.3269	25.4173	26.0241	24.5827	26.3465	25.9145	25.1806	25.8701	25.4756	25.8186	26.0352	25.4179	24.8478	25.8966	25.7146	26.0014	25.4131	25.8776	25.9549	26.0761	26.2602	25.8177	26.3575	26.2028	25.9725	24.7677	24.8143	25.6816	24.8553	26.453	26.2492	25.7858	26.1254	26.3186	24.7341	24.8478	25.3075	25.6118	25.951	25.6367	25.8515	25.4711	25.9659	25.4544	25.9249	25.6223	26.057	26.2467	25.3256
ALDH3A2	22.7564	23.4656	23.1683	23.8078	25.2313	23.9008	22.5455	23.0313	22.8275	22.7162	22.5032	22.7199	22.1314	23.3408	23.2174	22.8524	22.4914	22.7865	22.417	22.9092	23.2077	22.9032	22.6839	22.6607	23.403	23.581	23.5772	23.111	23.3537	23.6506	22.8994	22.8648	23.2413	23.2918	22.8103	22.7514	22.4094	22.9798	22.8479	23.2421	22.9045	23.2435	22.7257	23.0317	22.686	22.645	22.8154	22.8728	22.2293
ALDH4A1	23.0383	23.8138	24.2831	25.1026	24.2294	23.8531	23.3302	22.5854	22.5326	22.8559	22.8177	23.2158	21.8407	23.8976	22.5788	23.322	22.4446	23.764	22.7272	23.7358	24.7301	23.3176	24.1551	23.9836	23.8041	24.0865	24.0984	23.892	24.7594	24.2007	23.7685	24.0857	23.7933	23.8163	23.6736	24.2882	23.3602	23.9959	23.3201	23.5406	23.4447	23.5705	23.7243	23.5211	23.2822	23.5388	23.2529	24.2463	23.8623
ALDH6A1	24.2636	24.1283	24.2214	24.3102	25.2136	24.2141	22.9562	24.4176	23.8826	24.2375	23.5926	24.1354	21.4981	24.8024	24.192	24.1747	23.7038	23.5458	23.5268	23.6344	23.5076	24.2414	24.2778	23.606	24.0739	22.9649	24.2792	23.1479	24.0819	24.5933	23.4288	23.2521	23.0598	23.3963	23.4783	23.4267	23.8679	23.515	23.708	23.4213	23.7648	23.0652	23.2377	23.2895	23.0196	23.2183	23.3397	23.9676	23.122
ALDH7A1	26.4758	26.976	26.5627	27.1517	27.7744	27.3506	26.7523	26.4009	27.019	26.7157	27.1586	26.8743	26.4682	26.9521	26.1986	26.9155	26.7843	27.0586	26.8176	26.8985	26.3782	26.4499	26.8936	26.9535	26.5006	26.4968	26.7552	26.7367	26.6945	27.1085	26.6192	26.5767	26.9854	26.971	26.4852	26.8069	26.5342	26.4455	26.3193	26.6351	26.5448	26.812	26.8237	26.8055	27.2038	26.6819	26.4882	26.9362	26.9158
ALDH9A1	25.8252	25.7383	25.9779	26.1731	26.2	25.9323	25.7744	26.0024	25.6746	26.2087	25.7995	25.8828	25.373	26.1295	25.5935	26.1701	26.148	25.8357	25.893	25.737	25.399	25.8642	25.9797	26.3588	25.9026	25.9108	25.8261	25.4505	26.1307	26.094	25.5305	25.3896	26.0652	26.1335	25.4687	25.5066	25.7246	26.0232	26.1957	25.3826	25.9751	25.3857	25.7593	25.5246	25.6141	25.8494	25.8667	25.6903	25.6455
ALDOA	30.4447	30.4389	30.4998	30.0676	29.8744	30.2282	30.4485	30.124	30.7726	30.4613	30.508	30.2572	30.1049	30.516	30.2036	30.2825	30.6129	30.5425	30.619	30.3543	30.6805	30.6975	30.5648	30.8771	30.2966	30.5752	30.0093	30.3914	30.4477	30.4037	30.4656	30.8073	30.2748	30.3945	30.3718	30.4737	30.8911	30.3542	30.4351	30.3943	30.5952	30.2284	30.6871	30.4709	30.4277	30.5594	30.4402	30.1734	30.2718
ALDOC	27.3803	27.3214	27.4188	27.1094	27.537	27.3178	28.1984	27.5056	28.0353	27.9904	27.7718	28.0949	27.3661	27.8273	27.4424	27.3516	27.9129	27.4157	27.9518	27.6488	27.4361	27.9106	28.0071	28.0407	27.5454	27.6021	27.3858	27.3557	27.5722	27.44	27.4775	27.7426	27.1038	27.6651	27.0233	27.582	28.3393	27.5571	27.7938	27.6256	27.6548	27.1468	27.9164	27.7246	27.4992	27.7787	27.2485	27.361	27.3353
ALG1	22.9725	23.1404	23.5192	22.7966	22.9103	23.1704	21.6112	20.8225	23.8188	24.6479	24.5647	24.7157	24.8089	24.5065	21.4419	22.1134	24.5324	22.9831	23.105	22.7703	23.2029	22.7311	23.1069	23.5178	22.7844	22.6427	23.464	22.2137	22.1907	24.2956	21.9467	24.9984	21.9388	22.458	24.3192	22.2305	22.6785	22.6458	23.1138	22.8846	23.1884	22.677	22.8602	23.3316	23.3169	23.2859	23.249	22.8163	22.5252
ALG11	20.3018	21.4724	20.1444	21.162	21.7791	21.6433	22.3599	20.6695	21.5328	21.413	21.5519	21.4706	21.1716	20.9055	21.6026	20.5213	20.5707	21.9754	21.6981	21.1694	22.0928	20.9623	21.5385	21.8061	21.2625	20.6293	20.9312	21.1125	21.5789	21.6248	20.5242	21.6842	21.166	20.7398	20.2897	20.3702	20.1573	21.4799	20.4935	20.5849	20.6333	21.4885	21.9691	21.2322	21.57	21.8454	21.8827	20.04	21.7405
ALG2	22.2485	22.0801	22.6737	21.9707	22.382	22.1907	23.1685	23.2787	23.505	23.7122	23.9722	23.2013	23.0802	22.8957	22.8906	22.9592	23.9818	23.8368	24.0221	23.5243	23.2342	23.0053	23.1784	24.2097	23.0188	22.9669	22.7839	21.12	23.2681	23.4621	22.8696	21.0498	23.2811	22.8778	22.5027	21.8028	23.5167	23.4848	23.3204	23.6631	23.7271	22.8064	23.0004	23.4586	23.4953	23.3624	23.358	23.5497	22.8949
ALG5	24.005	24.0529	24.0916	24.1403	24.2397	24.0833	23.665	23.9279	23.872	23.8265	23.6252	24.1533	23.6091	23.4607	23.8726	23.9073	23.6471	23.439	23.248	23.4211	23.5369	23.4438	23.9443	24.0882	23.6516	23.485	23.3163	23.7978	23.8695	23.9551	23.3684	24.4007	23.8274	23.7336	23.8273	23.4844	24.3907	23.877	23.485	23.8968	23.8163	23.8314	23.9041	23.6029	23.7018	23.5991	23.6275	24.2652	24.1604
ALG9	21.4043	21.5547	21.0565	21.6929	21.1687	21.5438	20.9706	20.7981	20.4307	21.2866	19.9533	20.1311	21.1484	19.8552	20.5919	22.1589	20.1578	22.6629	21.541	21.2523	21.0389	21.031	22.7849	20.7296	21.6457	22.346	19.3685	22.3126	20.5406	20.3831	22.167	22.2076	22.2578	20.4477	22.1226	21.2475	19.945	20.8139	21.3808	21.9164	21.0757	20.8014	21.7439	22.1502	21.7349	21.1738	21.9831	21.1877	21.074
ALKBH5	21.4852	22.5394	20.5166	21.1688	20.9214	21.5158	23.154	21.8703	21.1672	21.3204	21.2795	21.861	21.1394	21.712	21.5964	22.9356	21.1224	21.5634	22.3391	22.493	20.6317	22.7014	20.2253	21.9889	22.2214	21.8064	21.1929	21.866	21.8608	21.9383	22.6616	22.2978	22.1477	21.5733	22.7605	22.5394	20.0775	20.4445	21.0075	22.8998	20.852	20.5713	22.1878	22.0552	21.2467	21.3547	21.748	21.1832	21.4861
ALX1	21.09	20.9272	20.023	21.1801	20.7294	21.3738	21.1174	21.173	20.7682	21.3952	20.3452	20.7014	21.699	21.3588	20.3719	21.5508	21.6871	21.3092	22.2628	19.5827	20.9165	22.9742	21.9122	21.4426	21.63	20.6848	20.7909	22.7205	20.4461	20.7888	21.2777	20.2012	22.5997	21.256	22.4821	22.9952	22.9938	23.0078	22.9376	23.0452	22.9542	21.2551	22.5996	23.237	22.785	22.9044	22.6873	20.9342	23.2189
ALYREF	25.9479	26.0891	26.2101	25.613	25.7084	25.6547	25.6765	25.878	26.1287	25.8539	25.9728	25.7347	26.9079	25.815	25.7921	26.0464	25.9422	26.3019	26.0438	26.0122	25.8226	26.172	25.8267	25.5741	26.12	25.9839	26.43	26.3846	25.8194	26.1493	26.3346	25.1693	26.1819	26.1705	26.5965	26.1255	26.5547	26.0571	26.1267	26.1609	26.1601	26.1153	25.9199	26.2479	26.0276	26.258	26.1428	26.112	26.503
AMDHD2	21.5159	21.7514	22.1238	21.9132	22.7875	23.2224	21.1073	21.8832	21.4243	21.4971	21.6082	21.583	21.5606	21.3825	21.3501	20.9449	21.0476	21.258	21.355	22.2774	21.0583	21.1041	22.3648	22.3713	21.0755	21.5921	21.9591	21.8809	21.2852	21.5797	21.3435	21.9352	21.9244	21.4619	22.3008	21.269	20.3407	20.982	22.2572	21.0635	21.9944	22.043	20.8418	21.0658	21.8283	21.7681	21.7043	20.0929	21.3212
AMPD2	23.7404	23.5769	23.6338	23.8812	23.9936	23.5085	23.8386	23.9377	23.6821	23.7033	23.8201	23.4557	23.4484	23.3434	23.3318	23.6189	23.8364	23.8963	24.1999	23.8379	23.4451	24.2199	23.7215	23.8454	23.6981	24.0376	23.509	23.8055	23.1098	23.5847	23.562	23.832	23.6547	23.6856	23.7571	23.6921	23.8194	23.6366	23.6068	23.7425	23.2061	23.4281	23.5594	23.429	23.482	23.7631	23.7029	23.5773	22.7162
AMPH	22.1102	21.1371	20.2857	22.4687	21.1829	22.597	22.4439	21.6476	21.0959	20.7135	20.5851	20.9943	21.2539	21.1038	21.276	23.3059	21.808	20.9362	22.3458	22.533	22.7341	22.6355	21.3349	20.7831	22.177	21.4826	22.2976	21.3897	21.0228	21.2794	20.5656	21.8878	21.4409	22.1559	21.4975	20.0638	23.0821	22.4894	21.7261	22.4327	20.9282	21.4824	21.619	22.5186	20.3377	22.309	20.5278	22.7132	21.6024
ANAPC1	21.5132	21.8359	21.5734	20.7671	21.1032	21.4517	21.8693	22.1675	21.0934	21.467	22.424	22.1086	22.0929	21.7934	21.4693	21.0658	22.0369	21.7843	21.3615	21.1395	20.1862	20.9252	21.7409	21.3089	21.3769	20.6973	21.5608	22.0081	22.3306	21.3959	21.3636	21.1055	21.0925	21.0591	21.326	19.8195	21.042	20.7382	22.0193	21.789	21.7132	20.9153	19.2243	21.5935	21.7624	21.9245	21.7822	21.9388	22.0439
ANAPC7	21.9442	22.7534	22.0468	20.9757	22.4003	21.3358	22.6153	22.6202	22.2278	22.6628	22.4682	22.6565	23.229	22.2317	22.4911	22.6276	22.8186	21.4893	21.9165	22.8147	22.0443	22.3988	22.4078	21.9945	22.4065	22.2225	22.6883	23.1251	22.6401	21.6593	22.6103	20.9361	21.2071	21.5958	22.7065	21.9265	22.7523	22.171	22.7227	22.8387	22.3277	22.8052	22.0178	22.6089	22.0665	22.4093	22.3709	22.2534	22.3739
ANKFY1	24.7849	24.604	24.7351	24.8278	24.7418	24.7391	24.8615	24.9516	24.5158	24.295	24.3655	24.9491	24.2376	24.8744	24.935	24.3111	24.4833	24.4176	24.2875	24.4604	24.6559	24.1306	24.5049	24.5583	24.3778	24.3477	24.6009	24.2382	24.2513	24.3888	23.9665	25.3027	23.9044	24.1215	24.7609	24.3852	24.683	24.5937	24.5655	24.5219	24.4202	24.3576	24.2612	24.3132	24.3676	24.2212	24.0893	24.5057	24.5376
ANKLE2	25.1538	25.1979	25.2854	24.6996	25.1772	24.6647	25.4114	25.3066	24.9997	25.4316	25.0634	24.3074	25.4936	24.5087	25.3975	25.1363	25.163	25.1135	24.8671	25.1433	25.0204	25.167	25.3906	24.9895	24.967	25.1634	25.5255	25.5126	25.0485	24.5236	24.7338	25.3413	25.3293	25.0136	25.7703	24.8214	25.1702	24.9951	25.2065	25.2279	24.9382	25.3966	24.7509	25.1483	24.3887	25.2424	25.0928	24.8042	25.3613
ANKMY2	23.9312	24.2548	23.8199	23.8381	24.0183	23.8129	23.8332	23.9288	21.9344	24.2048	21.757	22.5491	22.7138	24.3157	24.0659	24.0602	24.1045	21.7169	23.3276	23.6584	24.1208	23.768	23.3242	23.3862	23.3375	21.5765	24.2433	24.2711	24.4299	20.345	22.2231	21.6755	21.0432	24.0576	24.1572	23.6147	23.5213	23.7054	23.1348	23.8611	23.5167	23.1703	22.7972	23.6945	23.5042	23.9419	23.8608	19.7803	23.8598
ANKRD13A	24.0567	23.8716	23.6873	24.7291	23.1036	23.3833	24.6565	24.7372	24.1741	24.4958	24.7547	25.1193	24.5293	24.9409	25.0362	24.3155	24.5044	23.4388	24.2887	24.1209	22.973	24.23	23.8394	23.9748	23.793	24.4931	24.0407	23.3802	24.0084	23.3462	23.0669	23.2777	23.7334	23.4348	23.4718	24.0362	23.8419	24.0471	24.0715	24.3319	24.0302	23.2638	23.7521	23.9375	23.8877	23.946	24.059	23.9485	23.9546
ANKRD17	27.177	27.8302	27.4494	27.1653	27.3176	27.5713	28.6961	28.8044	28.4928	25.9489	23.0443	28.5278	29.0425	28.9617	28.4018	28.0225	29.1329	28.2301	28.1863	27.9625	27.7112	27.603	26.5388	27.7796	27.6142	26.0946	26.2598	28.6144	28.4192	29.1821	26.538	28.5508	28.0059	28.7839	28.156	27.7266	28.2711	27.4149	27.8175	27.7714	27.8791	28.051	27.1334	27.8359	27.4631	27.734	27.3702	27.6042	27.6437
ANKRD28	20.729	20.9566	21.6202	22.1908	20.8434	22.0427	22.5277	21.705	22.2196	22.1526	21.9745	21.5553	21.9723	23.3887	22.6213	21.8058	22.2954	21.8029	20.8187	21.913	22.3207	22.5506	21.4998	22.0825	22.0806	21.8127	22.3683	21.0704	21.9773	21.9768	20.5475	21.4754	22.4839	21.1415	22.1805	22.2583	21.1184	22.1926	22.8183	21.5955	22.5695	21.7315	21.7981	21.1794	22.5693	22.6259	22.5264	22.1882	22.009
ANKZF1	21.1825	21.3646	20.7705	21.938	21.811	21.6132	20.6845	21.0746	20.9972	21.8763	21.7661	21.5891	21.7945	20.926	21.3603	21.8634	21.1975	22.0407	21.028	20.1711	21.6586	20.5019	20.2783	21.3402	21.4207	20.6072	20.4847	20.88	21.36	21.901	21.1125	21.5516	20.5206	20.7526	21.2664	20.9541	19.8987	21.2892	20.8164	20.2157	20.7824	20.8008	22.1396	22.1547	21.4094	21.6959	20.5725	19.795	20.8155
ANLN	20.7346	21.2554	21.1704	20.1275	21.1832	21.1932	21.4515	22.1394	20.9527	22.6774	20.3686	21.0804	24.4956	21.9321	22.7383	21.9925	21.7166	21.0966	20.0194	23.3268	20.8288	23.001	21.4402	20.9878	20.7858	21.2865	21.8604	21.4521	21.6969	20.4666	21.9098	22.5135	21.2902	20.7725	23.5982	20.7905	22.9039	21.2164	23.7945	24.0079	23.9129	23.705	21.7574	21.4789	20.6848	21.5884	21.524	22.3429	23.8457
ANO10	24.5559	24.185	24.4311	24.592	24.6589	24.4692	24.34	24.206	23.9602	24.1819	24.0878	24.0706	23.5327	23.9382	24.0999	24.141	24.391	24.0433	23.7546	23.75	24.7964	24.0835	24.307	24.6711	24.2218	24.3672	24.3921	24.1201	24.3082	24.167	24.1969	24.7182	24.3106	24.1477	24.3258	23.9388	24.044	24.0936	24.1402	24.1767	24.2696	24.3503	24.1125	23.9672	24.2891	24.4099	24.452	24.1673	23.6558
ANO6	21.4661	21.3701	24.095	24.1502	24.5275	22.6119	24.453	21.7327	24.2151	23.7944	20.7406	21.0899	22.4906	23.8573	21.5134	20.6107	24.6862	20.7656	21.1831	23.9527	20.5384	21.4092	23.5971	24.0253	23.6387	23.9653	21.7078	20.3317	22.1275	21.6422	23.8219	21.3745	21.8677	20.6033	21.5195	21.013	19.9075	23.8527	23.1197	24.1951	21.6938	21.7163	23.5612	23.7425	23.9166	23.79	20.9481	23.8946	23.8515
ANP32A	26.9544	26.568	26.9423	25.6495	26.8234	26.4396	26.0153	26.6917	26.5563	26.6685	26.5112	26.4549	27.184	26.1156	26.3985	26.8781	26.3419	26.2547	26.6278	26.5008	26.6158	26.4265	26.4331	26.0818	26.4322	26.0941	26.1565	26.4483	25.7362	26.7194	26.4997	25.6262	26.5604	26.4955	26.556	26.106	25.6601	25.9557	25.9574	26.1355	25.9627	26.2356	26.1485	26.5351	26.166	26.2202	26.3418	26.4185	26.2783
ANP32B	26.5751	26.5702	26.7992	25.6109	26.4127	26.0045	26.3849	26.9498	26.7194	26.7703	26.8854	27.0169	27.2708	26.8577	26.9264	27.0291	26.624	26.4125	26.9228	26.6937	26.3874	26.308	26.9107	26.0894	26.4219	25.8499	26.5221	26.5524	25.9404	26.2329	26.7361	25.7583	26.3109	26.1565	26.8824	26.0493	26.6815	26.4396	26.6879	26.2934	26.7632	26.4738	26.4591	26.3109	26.5878	26.4356	26.8591	26.7176	26.584
ANP32E	24.447	24.8391	24.2258	24.1732	24.1692	23.9054	24.819	25.27	24.9956	25.4136	24.7653	25.0702	25.9896	24.9479	25.4943	25.2342	24.9365	24.8192	25.336	25.1282	25.1652	24.7209	24.6462	24.0873	24.6238	24.7849	24.8935	25.1355	23.8575	24.4116	24.6407	24.3452	24.5778	24.4506	25.6653	24.6059	24.4813	24.3562	24.4616	24.4746	24.4958	24.9658	24.6619	25.5191	25.1096	25.4153	25.2128	24.8886	25.4479
ANPEP	29.0724	29.1016	29.3161	29.2643	30.3683	29.0972	27.8008	28.5271	28.4248	28.2695	27.1075	28.6947	28.7179	29.2992	28.8638	27.5387	28.788	28.1725	28.0733	28.4854	27.319	28.4867	28.0628	28.4969	29.0499	28.7739	29.0485	28.6317	29.233	28.7691	28.1946	27.7343	29.1737	28.7343	28.8185	28.2859	28.4826	28.6966	28.7866	28.8811	28.7696	28.6207	28.4303	28.2708	28.6545	28.3179	28.8842	28.0608	28.1578
ANTXR1	23.0856	22.9715	23.0701	23.6758	23.8343	23.8757	23.4685	22.0655	22.7079	19.7247	21.3108	23.8678	21.0084	22.7996	22.8773	21.3418	21.7055	21.3688	20.6626	22.9614	21.5177	22.3477	21.808	23.4978	23.2093	22.8706	23.7054	22.302	22.9825	22.8822	22.4072	23.6774	23.3709	23.1331	23.2862	22.9366	23.1813	22.588	22.6562	22.1874	22.8766	21.6821	22.8123	23.3436	23.1798	22.9869	22.7576	22.8229	24.5935
ANTXR2	22.3918	22.1257	21.5733	23.7525	23.811	23.8675	21.2467	21.1947	21.8118	20.4219	21.6572	22.3116	21.8416	22.8821	22.0362	20.809	21.4596	21.5375	21.079	20.9071	21.617	21.9903	21.9821	22.8181	22.2757	22.7143	22.3037	22.3666	22.7693	22.0362	22.4271	22.2637	22.3011	22.173	22.2912	21.0174	20.2012	22.3487	22.9196	22.3726	21.5757	21.4664	20.5295	23.0184	22.3365	20.5738	20.9595	21.6173	21.373
ANXA1	30.909	31.1256	30.8983	30.8628	30.5841	30.7802	31.1886	30.3819	30.1787	30.2355	30.0406	30.5151	30.0764	30.5199	30.6385	30.1046	30.2011	30.3486	30.2218	30.6374	30.2133	30.4013	30.3676	30.3501	30.7408	31.1051	30.481	30.7094	30.8989	30.6	30.0661	31.0007	30.7255	30.4429	30.5224	30.6321	30.6721	30.2565	30.5661	30.7124	30.7306	30.786	30.4463	30.6117	30.7011	30.7068	30.7712	30.4509	30.5537
ANXA11	26.4799	26.293	26.5241	27.3794	27.0324	26.9218	26.5514	26.3146	26.7253	26.4697	26.5661	26.878	26.1276	26.5177	26.2284	26.3991	26.3567	26.6006	26.4668	26.4071	26.2311	26.6337	26.5923	26.865	26.8442	26.9248	26.5755	26.3752	26.9258	26.742	26.7051	26.2488	26.7389	26.8715	26.5717	26.565	26.4921	26.6175	26.3502	26.5495	26.5495	26.5082	26.4121	26.5896	26.7035	26.4197	26.3399	26.5715	26.5555
ANXA2	31.7141	31.763	31.3886	31.934	31.5808	32.02	31.7554	31.4957	31.6328	31.6701	31.7156	31.4895	31.1426	31.7794	31.4794	31.5358	31.6296	31.7228	31.5523	31.5256	31.2966	31.614	31.8505	31.8757	31.5978	31.9186	31.6585	31.5266	31.8674	31.7058	31.9422	31.6345	31.6132	31.7215	31.4642	31.5886	31.7185	31.6945	31.56	31.7957	31.7583	31.5114	31.8116	31.6559	31.7981	31.4984	31.7077	31.5154	31.6834
ANXA4	26.5732	26.8393	26.5438	27.1415	26.8853	26.9769	26.3262	25.7662	26.1144	25.8368	25.7754	26.184	24.8991	26.3235	26.1508	25.7236	26.1772	26.6942	26.266	26.525	26.4559	26.5407	26.4649	26.7464	26.5901	26.8153	26.6475	26.5716	27.1186	26.8421	26.4578	26.9149	26.8344	26.7875	26.3398	26.6262	26.9639	26.7449	26.5207	26.625	26.6707	26.4944	26.6361	26.3877	26.6621	26.3001	26.5497	26.6401	26.2424
ANXA5	30.6991	30.6311	30.636	31.6488	30.7257	31.0419	30.4152	30.7007	30.4812	30.4589	29.8856	30.5673	29.6867	30.4137	30.4857	29.947	30.2879	30.3297	30.3541	30.5535	29.8321	30.6124	30.5656	30.7548	30.7228	30.7751	30.6001	30.4757	30.6273	30.8248	30.7138	31.2446	30.7267	30.687	30.2532	30.3445	30.4632	30.4719	30.5844	30.659	30.7793	30.8288	30.5734	30.3114	30.6376	30.5233	30.6075	30.5515	30.6017
ANXA6	28.3472	28.3864	28.3333	29.0142	28.8487	29.1431	28.8798	27.7891	28.19	28.136	28.0734	28.1046	27.6126	28.1575	27.9881	28.0146	28.3638	28.559	28.6618	28.4264	29.4265	28.4875	28.7574	28.9759	28.4671	29.0086	28.407	28.6712	28.7775	28.6523	28.7391	28.9995	28.7142	28.8719	28.4911	28.6834	28.6725	28.7995	28.0317	28.3646	28.3191	28.8521	28.8142	28.5133	28.3158	28.5077	28.1051	28.581	28.6818
ANXA7	25.7525	26.059	26.0155	26.5469	26.3528	26.1812	25.6157	25.6875	25.9689	25.815	25.6957	25.5383	25.6219	25.9561	25.5298	25.9328	25.9546	25.9754	25.7798	25.7506	25.986	25.7879	25.9614	25.987	25.907	26.099	26.1841	25.8514	26.4064	26.117	26.0221	25.8316	26.0881	25.9396	25.5876	25.6317	25.7139	25.9604	25.79	25.8616	26.0836	26.0988	25.6488	25.7588	26.1152	25.9637	25.9403	25.8337	25.8029
AP1B1	25.0015	25.1902	24.9441	25.2409	25.0658	25.1322	25.3552	24.9833	25.0992	25.1793	25.3149	25.0981	25.3681	25.3603	24.9411	25.0711	25.2821	25.0616	25.0564	25.323	25.4175	25.1102	25.1186	25.475	25.0322	25.1092	25.0785	24.9771	25.1686	25.2	24.9797	25.2175	25.2576	25.3457	24.8616	25.3787	25.1082	25.2325	25.2242	25.2088	25.0769	25.2413	25.0114	25.3087	25.1965	25.0966	25.2032	25.1086	25.1001
AP1G1	23.7086	23.6134	23.5847	23.8141	23.5939	24.0014	24.1119	24.065	23.4881	24.1188	23.8493	24.2733	24.0031	24.1021	24.2535	23.8621	23.7975	23.8706	24.1268	24.0419	24.0532	23.946	23.6601	24.0804	23.6582	23.7634	23.9546	23.6935	23.679	23.7161	23.5269	24.4689	23.4462	23.39	23.5358	23.5093	23.5883	23.8247	23.9535	23.518	23.7358	23.826	23.537	24.034	23.6789	23.6507	23.7461	23.7375	23.7367
AP1M1	24.0643	24.154	23.8645	24.758	24.1533	24.3882	24.5966	24.2055	24.3311	24.5107	24.4138	24.3245	24.5634	24.7347	24.385	24.5783	24.6304	24.4195	24.3921	24.5806	24.8476	24.5002	24.4203	24.7426	24.4455	24.5656	24.4111	24.27	24.4289	24.6431	24.4742	24.8182	24.6	24.477	24.3106	24.95	24.5	24.9887	24.8809	24.9422	24.904	24.7912	24.5618	24.808	24.8143	24.4446	24.3854	24.7665	24.7949
AP1S1	21.3816	23.7384	22.4904	23.9014	21.8659	22.5356	23.5365	23.1124	22.8795	22.9953	23.5338	23.0848	20.7545	23.2277	23.2156	23.0504	23.2646	23.3444	21.7778	23.5631	21.5125	23.0455	22.8368	22.6454	22.8584	23.3673	23.5431	21.3441	22.5698	22.5877	22.7926	23.3272	22.683	22.3897	23.2296	21.4339	22.9382	23.6195	22.985	22.5564	21.7004	22.9178	22.3073	23.5882	23.4942	23.2762	23.2441	22.1348	23.1153
AP1S2	23.2287	23.1342	22.5991	20.8613	22.7603	22.9578	22.7074	22.7626	22.8747	22.9188	22.2955	21.2925	22.8323	22.4159	23.3442	22.5305	23.1271	21.6671	21.9236	22.8653	23.177	23.1328	22.7756	23.049	23.0469	22.8454	22.5627	22.4093	22.6848	22.4379	22.2451	22.6279	22.6139	22.711	22.7589	23.5242	22.6802	22.6232	23.1442	22.2838	22.6601	22.7329	22.8017	23.1688	22.435	22.6416	22.7022	22.5545	23.2349
AP2A1	25.1945	25.4085	25.5396	25.7767	25.6141	25.6087	25.6783	25.3861	25.6166	25.7207	25.8954	25.6797	25.3141	25.6927	25.4369	25.4426	26.03	25.9791	25.7801	25.4887	25.8936	25.5208	25.604	26.0835	25.3579	25.6279	25.4551	25.3224	25.6789	25.4827	25.5487	25.5741	25.6353	25.5223	25.2991	25.4885	25.2327	25.5625	25.614	25.5475	25.6708	25.4763	25.3173	25.7768	25.8069	25.5446	25.3613	25.3673	25.239
AP2A2	24.5051	24.2903	24.5152	24.5412	24.5697	24.5146	24.5487	25.0869	24.9532	25.0464	25.4191	25.0846	24.1331	25.1958	25.3194	24.7706	25.3399	25.5632	25.3661	25.1371	24.8159	24.9036	25.0756	25.1412	24.922	24.4537	24.9591	24.2008	24.3383	24.6109	24.6889	24.7003	24.3183	24.4571	24.6647	24.9485	24.8741	24.8529	25.0414	24.7861	24.9689	24.2167	24.6106	24.5851	25.1547	24.7373	24.8993	24.7242	24.4843
AP2B1	26.9337	26.8826	26.8623	27.1651	26.9993	26.929	27.2816	27.0539	27.1233	27.0882	27.2606	27.0836	26.6328	27.1133	27.0377	27.0094	27.1064	27.3256	27.3551	27.3058	27.3648	27.2303	27.1934	27.2956	27.0313	27.1701	27.1574	26.8828	27.1579	27.1323	27.0555	27.1823	27.1654	27.1206	26.9944	27.2497	26.9162	27.347	27.3033	27.3369	27.2011	27.1099	27.0463	27.212	27.3647	27.1713	27.1196	26.9612	26.9178
AP2M1	26.5346	26.482	26.5179	26.5833	26.6921	26.5644	26.3715	26.0885	26.3823	26.7292	26.5755	26.1605	26.0203	26.2345	26.194	26.2562	26.477	26.4553	26.6254	26.6942	26.7202	26.5632	26.6717	26.8158	26.5633	26.5745	26.4622	26.355	26.7502	26.5567	26.6836	26.605	26.6122	26.5686	26.6686	26.5338	26.4748	26.3991	26.3654	26.3537	26.4989	26.5122	26.5198	26.5287	26.6507	26.4741	26.608	26.5889	26.1887
AP2S1	24.5606	24.7827	24.5944	24.6005	24.4031	24.774	25.2856	23.9886	25.2279	24.7734	24.8014	24.2931	24.525	24.6891	24.4248	24.8488	25.2277	24.4844	25.2275	24.6875	24.746	24.4372	24.8712	25.132	24.6977	24.8348	24.4276	24.7013	24.7572	24.4124	24.8617	24.6525	24.7736	24.7869	24.7169	24.3592	24.2861	24.6165	24.7235	24.7163	24.6728	24.6288	24.576	24.7216	25.1444	24.9002	24.9725	24.7058	24.3844
AP3B1	24.3189	24.4094	24.3051	24.7892	24.5923	24.7339	24.807	24.7123	24.7269	25.096	24.8661	24.8459	24.4792	24.8239	24.9807	24.7532	24.9784	24.7728	24.63	24.5199	25.0014	24.5245	24.4378	24.8688	24.5852	24.5101	24.894	24.2318	24.5019	24.3257	24.2742	24.9084	24.2948	24.1697	24.6859	24.777	24.3715	24.6538	24.5569	24.6668	24.6208	24.5342	24.3463	24.5473	24.7199	24.532	24.6696	24.7154	24.3286
AP3D1	24.7471	25.109	25.2968	25.1707	25.4582	25.316	25.5757	25.3777	24.8544	25.6653	24.9514	25.619	24.9922	25.6132	25.2199	25.2007	25.0279	25.3523	25.4145	25.3349	25.6239	25.5678	25.245	25.3689	25.177	25.1692	25.3899	24.904	25.1345	25.2664	25.0491	25.5097	25.1012	25.1165	25.2994	25.5785	25.1622	25.3555	25.2413	25.4917	25.2406	25.2528	25.3716	25.0639	25.0538	24.9109	25.2101	25.0304	25.0408
AP3M1	24.7382	24.845	24.6097	25.0458	24.9735	24.9192	24.7377	24.5444	24.3585	24.6605	24.4237	24.6744	24.2903	24.5963	24.7927	24.479	24.271	24.3874	24.1807	24.1576	24.6631	24.5953	24.6167	24.7603	24.549	24.683	24.6334	24.6776	24.717	24.7417	24.5575	24.9842	24.458	24.8006	24.7283	24.5524	24.4718	24.3559	24.4303	24.7341	24.721	24.7304	24.6768	24.8532	24.648	24.4744	24.634	24.7336	24.5622
AP3M2	22.3142	22.4057	22.544	23.2034	22.4	22.2002	21.0267	20.9897	20.785	20.5498	23.412	21.3848	21.5775	21.5443	21.1308	21.7589	19.912	21.925	22.4094	20.6661	20.5702	22.3475	21.141	22.866	22.91	22.9336	22.9196	22.806	22.9372	20.7335	22.6448	23.396	21.4932	21.4684	22.7509	19.5449	22.6102	22.5702	22.2702	22.5086	21.9313	20.8265	22.5996	21.9636	22.3691	22.0027	22.5246	22.2922	22.54
AP3S1	24.3343	24.8215	24.7485	25.1293	24.3205	24.9051	24.5688	24.5902	24.3909	24.4926	24.5346	24.7367	24.6998	24.9486	24.4682	24.6426	24.749	24.364	24.2923	24.2128	24.5318	24.3092	24.5814	24.1613	24.4547	24.4061	24.6925	24.4815	24.565	24.2935	24.238	24.5302	24.1814	24.2118	24.5434	24.7586	24.3425	24.1838	24.4339	24.5888	24.5689	24.5823	24.3577	24.4042	24.3813	24.058	24.1923	24.51	24.3508
APAF1	22.8756	21.2435	21.3978	22.1051	21.9372	25.2451	21.5627	21.3016	21.6193	25.8796	26.128	21.3722	21.7341	22.1569	21.8966	21.7549	26.0373	21.6632	22.7401	21.441	21.5509	21.7283	20.1737	19.784	24.7116	22.2658	26.6882	21.5737	21.8412	21.168	21.1253	21.6772	21.9481	25.4131	21.6582	21.7234	21.287	21.3856	25.7894	22.0233	21.4222	19.8497	20.2727	22.1003	21.3588	22.2278	21.1857	21.6472	20.9546
APBB1	22.0989	22.345	22.0098	21.7744	21.8822	21.4657	22.5192	21.7336	22.1683	21.8647	21.8857	21.95	22.1696	22.4733	22.5283	21.794	21.728	21.7255	21.7097	21.8511	21.7973	21.8509	22.2495	21.7191	22.0845	22.263	22.467	21.846	21.9459	20.2144	21.5873	21.8026	22.3835	21.7993	22.4761	22.1312	22.4358	21.8693	22.2255	22.449	22.1349	22.0064	22.1181	22.5205	22.1436	22.1154	22.1477	22.0302	22.103
APBB1IP	21.1252	22.976	22.9873	24.9963	20.9305	21.3456	20.7158	23.4278	22.0073	22.4788	21.4851	22.6591	20.4739	21.174	21.5136	21.2529	23.3009	21.6744	20.97	21.1868	21.1812	22.1547	20.4177	23.1614	22.504	21.1168	22.7482	21.847	21.937	22.4608	20.5361	20.6915	22.2211	22.5299	22.2404	21.4422	20.4784	22.0837	22.5353	19.8707	22.583	21.1788	21.6092	20.5386	22.138	21.4332	20.9133	21.4123	21.5838
APC2	24.9769	25.1432	24.9719	20.2556	25.069	25.1837	22.1864	22.8422	22.9468	21.4216	22.0609	21.6553	21.2778	22.1804	22.0903	21.0864	21.4383	20.0898	20.3392	24.0565	20.238	23.9438	21.4355	21.7512	21.5197	22.46	22.3238	21.4363	21.8379	21.7061	21.4265	22.1254	22.6638	22.0906	22.7849	20.6182	25.1601	19.4603	18.9891	19.2149	20.6585	23.1999	21.159	19.8726	19.521	20.8957	19.8769	20.7941	20.3192
APEH	24.3963	24.4505	24.4178	24.6756	24.8228	24.8878	24.6584	24.2496	24.3357	24.6429	24.3008	24.7434	24.5691	24.7649	24.2262	24.5496	24.3647	24.5295	24.5637	24.5897	24.529	24.5549	24.4988	24.4119	24.8241	24.5084	24.6719	24.4507	24.7628	24.4995	24.2895	24.5066	24.873	24.7263	24.533	24.6033	24.4118	24.6584	24.6278	24.6854	24.8522	24.8486	24.4856	24.4368	24.4518	24.5608	24.5089	24.4764	24.6414
APEX1	26.473	26.3084	26.3845	25.6936	26.3666	26.2804	25.8427	26.7541	26.4077	26.3303	26.4391	26.8671	26.6697	26.6159	26.7866	26.657	26.2519	26.6175	26.8937	26.5545	26.0965	26.5757	26.4781	25.9605	26.4114	26.2211	26.6855	26.5652	26.0298	26.3234	26.2268	25.4507	26.0488	26.1031	26.8536	26.5469	26.4571	26.427	26.64	26.5465	26.3564	26.2124	26.2413	26.5543	26.3731	26.4499	26.5243	26.4974	26.3418
API5	25.3727	25.4863	25.3165	24.8643	25.2911	25.0853	25.0489	25.3741	25.4976	25.5236	25.4849	25.26	26.0047	25.4854	25.3961	25.767	25.5446	25.1401	25.4159	25.4846	25.1742	25.4451	25.4219	24.9308	25.5553	25.4389	25.2838	25.4821	25.2077	25.2775	25.3315	24.6757	25.5324	25.2839	25.7059	25.5512	25.8745	25.2673	25.3869	25.4524	24.8825	25.4578	25.1367	25.5588	25.396	25.5663	25.4919	25.4695	25.7051
APLP2	21.7455	21.4565	21.7866	24.4289	23.8038	24.3603	20.8998	22.6462	21.9973	20.2238	20.4082	19.6045	21.0069	19.6294	22.5766	20.0066	20.9059	23.2485	23.4975	22.4021	21.2821	21.5906	22.7155	22.2266	22.1287	23.2031	23.4026	23.0378	23.0544	23.1909	22.5295	22.4351	22.934	22.6744	22.0506	22.8731	22.0648	20.1062	22.7982	22.9919	22.8803	23.2047	22.4216	21.7505	22.6472	22.5194	22.5689	21.3695	23.3087
APMAP	26.7784	26.4917	26.6214	26.7209	26.7676	26.8244	26.6001	26.6233	26.835	26.4756	26.6738	26.4231	26.3459	26.9757	26.7948	26.6202	26.6684	26.8338	26.8626	26.8898	26.3262	26.7361	26.6174	26.8795	26.9185	26.7251	26.8821	26.5781	26.792	26.6775	26.674	26.8864	26.8468	26.8805	26.9496	27.0788	26.8072	26.9889	26.6562	26.7644	26.7366	26.49	26.8604	26.901	26.5553	26.6333	26.4501	26.9374	26.6032
APOB	26.7225	26.3935	26.301	25.9086	26.3718	25.7066	29.7352	27.9241	28.5401	28.1167	29.0531	29.5507	28.3741	28.6329	29.0739	28.4461	28.3545	25.5834	25.7594	26.5724	26.9696	26.5701	25.7474	25.6375	26.1413	27.6482	22.7292	27.6962	27.7751	21.051	22.971	27.8101	22.4399	22.7961	27.9212	26.6543	26.7256	26.931	25.9624	26.1553	26.1087	25.6633	25.4617	26.761	26.5737	26.7343	26.5259	25.1095	26.8559
APOBEC3C	23.7598	24.5071	24.4128	23.4217	23.8215	23.773	24.2744	23.2123	23.742	23.9481	23.3369	23.2956	23.9334	24.1619	23.7596	23.7437	23.6022	24.5054	24.3214	23.9959	23.229	23.9706	23.6956	24.0899	24.06	24.4701	24.1855	24.3628	22.1705	23.688	24.2873	23.6114	23.8535	23.7741	23.6652	24.0554	24.3147	23.745	23.4493	23.0586	23.6085	23.0317	23.473	24.586	23.7256	24.4587	23.8272	23.6142	23.4259
APOL2	20.9993	21.0789	22.0566	21.1909	22.8434	22.0208	22.9837	21.8698	22.7412	22.0502	20.0665	22.9104	21.6346	22.6733	22.4369	22.3653	22.4917	22.2968	22.8358	22.6639	20.9402	22.1195	22.9168	21.6913	21.2037	23.1372	22.6943	19.6811	23.0971	23.0082	19.6598	20.133	22.6229	23.3875	22.4524	20.9954	20.6702	22.2918	21.538	21.4767	21.8422	22.3258	21.2957	21.2423	21.7601	20.7979	21.4493	22.3177	22.1252
APOO	22.5058	21.9757	21.207	21.8263	22.3626	22.6449	22.0461	21.5755	21.2427	23.5257	22.2644	22.1693	21.6869	22.5653	22.2098	21.2804	21.9412	22.2128	21.455	20.7781	21.3015	21.4785	21.8638	22.2475	22.0158	21.6839	21.3934	21.5431	20.5078	21.8287	22.998	21.4641	21.8949	21.4848	21.3276	21.0052	21.084	20.3846	22.9719	21.1726	21.8432	21.6972	20.777	21.5196	21.2669	21.4786	21.579	22.0151	21.4129
APOOL	23.4356	23.8097	23.9643	24.0584	24.5316	23.2176	22.7843	23.2581	22.8732	22.83	23.1433	23.0437	22.5823	22.9991	22.8295	20.3476	23.378	23.2239	23.2188	23.5	23.8728	23.1746	24.217	23.7692	23.8341	23.9233	23.0358	24.1306	24.1938	23.9412	23.9373	23.9894	23.838	23.5696	23.1459	23.5508	23.265	23.2937	23.6083	23.8878	23.2269	21.6126	23.5747	23.5448	23.1923	22.9687	22.8311	23.6794	23.3376
APP	20.5683	22.9656	22.4003	22.2955	24.1984	24.5799	22.3603	23.2748	20.2916	20.3133	21.4035	21.9788	21.4327	23.7454	21.7234	21.4422	21.5369	22.66	22.8294	21.4212	23.5225	22.9817	23.0796	24.049	22.8505	23.3932	20.8842	22.8654	23.724	19.9423	23.7584	24.7284	22.4914	23.5021	23.1809	23.2816	22.8593	22.248	22.8105	22.214	22.5858	21.3129	23.2607	22.8826	22.9343	20.9098	22.2114	22.8418	22.9936
APPL1	24.2366	24.1182	23.6069	24.0729	24.465	24.082	23.6493	24.3747	24.0805	24.0006	24.0486	23.6971	23.8698	24.5761	23.797	23.8398	23.3296	23.1879	22.9932	23.0821	23.1645	24.0134	24.2832	23.7897	23.9942	23.7123	24.1023	23.8686	24.1337	24.1028	23.9291	23.5741	24.1112	24.2024	24.0305	23.5278	24.0518	23.7177	24.1284	24.2074	24.0323	23.9448	24.0474	23.5462	24.0809	24.1044	23.9127	24.1321	24.0648
APPL2	26.0018	25.5946	25.5298	25.218	24.9071	25.4595	24.8538	25.4541	25.2505	25.5499	25.3115	25.1909	24.016	25.5252	25.6675	24.9464	24.2936	24.9687	24.8714	25.5701	24.8497	25.2403	24.8407	25.7233	25.5906	25.4569	25.9638	25.0919	25.9105	25.6583	24.8082	24.7504	25.6509	25.4315	25.124	24.798	25.1007	25.1513	25.0808	25.0204	25.3259	25.3848	25.0552	25.619	25.6585	25.3039	25.7381	25.2002	25.4686
APRT	26.6358	26.6491	26.7721	26.5221	26.8657	26.7461	27.1895	26.9485	27.0945	26.7781	27.0773	27.7602	26.6052	27.3853	27.2722	26.9177	27.2356	26.7999	27.0294	26.8442	26.1055	26.9631	26.679	26.8724	26.4604	26.4299	26.9569	26.1874	26.4251	26.6007	26.3115	26.6613	26.1946	26.2478	26.1329	26.579	26.5303	26.5057	26.9649	26.7295	26.932	26.5784	26.7686	26.5134	26.8528	26.4732	26.808	26.7241	26.0495
AQR	22.1239	22.8916	22.6028	22.0356	22.6385	21.8445	22.6532	23.1142	22.4221	22.872	22.6273	23.3892	23.6737	23.2781	23.4918	22.6413	22.7848	21.9475	21.8272	22.404	21.7569	22.3338	21.9325	21.9928	22.7897	20.5984	22.8572	22.348	21.8452	21.7269	21.758	22.2613	22.1482	21.9129	22.6386	22.2216	22.4181	22.5716	22.7025	22.7955	22.2257	22.6461	21.8689	22.821	22.4496	22.7593	22.7235	22.4551	23.1013
ARAP1	22.4157	21.4159	21.3768	21.0209	20.7989	22.1346	21.9234	22.0783	20.4916	21.9498	19.6662	22.1243	21.7759	21.9483	22.067	22.0729	20.7368	20.6127	22.1781	21.6197	21.3262	20.9688	22.1829	21.7806	21.7864	20.3395	21.5229	21.7339	21.8325	21.103	21.8398	21.2741	20.5401	20.3686	21.6825	21.7934	21.2235	21.4055	21.8836	21.2553	21.2017	21.652	21.4636	21.2608	21.738	20.948	21.6519	21.3841	20.9145
ARCN1	26.3767	26.4374	26.5483	26.3645	26.3842	26.336	26.7809	26.6864	26.7907	26.8229	26.8338	26.4985	26.7971	26.7747	26.7745	26.7208	26.8574	26.7697	26.8201	26.5443	26.9108	26.7545	26.601	26.921	26.7504	26.4721	26.5012	26.4508	26.4012	26.4661	26.4942	26.7151	26.6037	26.5016	26.6959	26.485	26.8162	26.9365	26.6559	26.5643	26.6455	26.5193	26.5198	26.5978	26.6588	26.624	26.6099	26.7742	26.49
ARF1	26.8337	26.3399	26.5941	26.7649	26.8485	27.2345	27.71	27.7881	27.8825	28.0712	28.2227	27.979	28.1129	27.5711	27.917	28.0441	27.9338	27.7566	28.2797	27.9851	28.3106	28.0253	26.7977	27.2048	27.6765	26.9764	27.7644	26.9017	26.6706	27.1391	26.838	27.3933	26.7877	26.9702	27.2557	27.999	27.5956	28.1679	27.922	27.4668	27.7737	26.8213	27.3873	27.5321	27.561	27.7644	27.3973	27.3614	26.8923
ARF4	27.0897	26.8544	27.1117	27.5639	27.5133	27.5528	28.5062	28.4603	28.6605	29.0869	29.2003	28.3762	28.4393	28.2889	28.3694	28.5261	29.2909	28.8023	29.3351	28.8373	29.0881	28.7859	27.9635	28.5117	27.9474	27.6217	27.9564	27.5307	27.6339	27.6089	27.9129	28.1471	27.5999	27.7601	27.3931	28.6804	28.0605	28.6372	28.5908	28.3501	28.6605	28.0504	28.011	28.4637	28.2627	28.1886	28.3379	28.2926	27.5448
ARF5	24.689	24.7529	24.7073	24.354	24.3766	24.702	24.4158	25.1664	25.3502	25.4065	25.267	25.5978	24.2951	25.456	25.4762	25.3248	25.3465	25.729	25.7184	25.5174	25.4349	25.5356	25.3561	25.3742	25.0967	24.7964	25.1619	24.5659	24.8639	25.3492	24.8513	25.216	24.9292	25.0929	24.9135	25.3997	25.1435	25.1376	24.9855	25.0532	25.3145	25.0059	25.0197	25.3631	25.3577	25.5217	25.2454	25.2884	24.9613
ARF6	23.5395	23.7348	23.4566	24.1724	24.0188	23.8306	24.3424	24.3351	24.8482	25.5718	25.9378	24.8588	24.2371	24.5859	24.7531	24.61	25.5522	25.0371	25.2536	25.0618	24.7643	24.7111	24.0929	25.1875	24.1835	23.9311	24.1433	23.7604	24.4427	23.8855	24.6212	23.846	23.9438	23.7054	24.0862	24.5429	24.0106	24.6561	24.8026	24.586	24.9043	24.2702	24.2449	25.0177	24.9716	24.7397	24.9356	24.8116	23.9855
ARFGAP1	24.6159	24.6488	24.8431	24.4087	24.5421	24.53	24.7979	25.0259	24.7351	24.8045	24.8172	24.6099	25.3406	24.4665	24.6803	25.0908	25.0194	24.0012	24.4059	24.5888	24.3762	24.7246	24.948	24.2927	24.8281	24.655	24.9192	24.8257	24.556	24.6083	24.6575	24.8089	24.8551	24.7674	25.0847	24.9308	25.0116	25.0864	24.8182	24.8896	24.7891	25.1796	24.7804	24.8565	24.662	24.8619	24.6388	24.8331	24.7575
ARFGAP2	23.5287	23.6979	23.5926	23.4856	23.5217	23.6501	23.5545	23.7637	23.5082	23.8046	23.3966	23.5853	24.0592	23.546	23.7814	23.638	23.6354	23.4251	23.3381	23.1633	23.0607	23.3954	23.6171	23.6063	23.5416	23.5496	23.6668	23.8411	23.5315	23.4458	23.5571	22.9606	23.5367	23.7131	23.8487	23.4339	23.7493	23.5409	23.6501	23.4966	23.3275	23.7072	23.5646	23.7877	23.6533	23.7901	23.6292	23.6936	23.7248
ARFGAP3	24.989	24.8587	24.8799	24.15	24.1338	24.0269	24.3911	24.8321	24.3419	24.7612	24.5499	24.7061	24.7159	24.5199	24.9302	24.8882	24.7754	24.8905	25.1716	24.7044	24.6743	24.8639	24.5827	24.6914	24.7014	24.5777	24.7018	24.9664	24.4317	24.3274	24.6481	24.4203	24.6966	24.45	24.9106	24.9782	24.7918	24.8357	24.5596	24.6519	24.8724	24.8159	24.846	24.6637	24.2893	24.6543	24.4024	24.9165	24.7771
ARFGEF1	23.6228	23.4563	23.4004	23.3	22.9185	23.5355	23.407	23.0554	23.1166	23.4399	23.0738	23.2548	22.9998	23.1079	23.1416	22.895	23.21	22.8208	23.2241	21.001	23.0235	23.401	20.8098	23.8912	22.9054	23.5576	22.8965	23.4627	23.1954	23.3055	23.2617	23.4138	23.5853	23.6342	23.6103	23.2084	23.3643	23.2528	23.1687	23.317	22.8941	23.6264	23.3896	23.577	23.6011	23.5551	23.393	23.3923	23.4805
ARFGEF2	22.006	21.5344	22.0067	21.2797	21.068	21.3309	22.6775	22.9513	22.7025	22.6672	22.398	21.404	20.2656	22.2632	22.0432	21.8849	22.1516	22.557	21.8734	22.7842	22.7155	21.4035	21.8383	22.0655	22.0102	20.8513	21.9062	22.1633	22.3895	21.8696	22.3826	22.7154	21.4717	20.5088	22.8633	21.8482	21.9918	22.7415	21.4057	22.3793	22.4085	21.9781	21.9064	22.2923	22.3507	22.2171	22.2168	22.2314	22.1578
ARFIP1	24.8858	24.6783	24.8864	25.0128	25.0304	24.8201	24.704	24.8037	24.5857	24.5648	24.5984	24.4157	24.394	24.7207	24.5653	24.7268	24.4875	24.7021	24.8931	24.8277	25.1144	24.6574	25.0716	24.7061	24.6853	24.8866	24.5019	24.8638	24.9358	24.8907	24.7267	24.8773	24.8542	24.9412	24.7455	24.7224	24.8179	24.3285	24.6337	24.4896	24.5861	24.6946	24.828	24.7253	24.9283	24.7814	24.7471	24.6734	24.7945
ARFIP2	21.579	21.6955	22.0518	23.7252	24.0264	23.8614	21.4318	21.968	22.9069	23.2329	20.8156	21.6588	22.054	23.14	21.3553	23.2414	23.0946	23.6765	21.0718	22.1889	21.5565	20.9313	22.6618	20.1141	22.5022	23.029	21.2844	22.9222	22.9667	21.2599	23.0762	23.7013	23.0944	22.7614	23.3157	21.9471	21.8078	20.9477	22.0609	24.0565	21.3012	22.3984	22.3362	22.5638	22.2395	21.4631	22.0131	22.9192	24.0749
ARGLU1	22.4403	22.5655	20.6162	20.4385	21.7685	22.1196	21.2863	22.0175	20.5199	22.3206	20.8552	22.9997	21.6956	22.1818	21.6994	22.451	21.7143	22.5715	20.0737	21.1062	19.915	21.6499	20.7783	22.2034	23.394	20.591	21.5384	22.4965	21.7154	21.3749	22.2211	21.0372	21.6962	22.4196	22.6217	20.0517	20.9346	21.4365	20.4487	20.2144	22.4659	21.493	21.913	20.5308	22.3707	22.6329	22.5718	22.3931	22.6688
ARHGAP1	26.8914	26.8493	26.916	27.4795	27.1797	27.0704	27.4157	27.3376	27.2689	27.3376	27.3887	27.2796	26.7857	27.4728	27.2291	27.2515	27.3764	27.4865	27.3635	27.2432	28.0854	27.5075	27.4854	27.6843	27.2837	27.122	27.293	27.1131	27.4444	27.2516	27.3313	27.4889	27.2319	27.2767	27.2392	27.4722	27.342	27.3738	27.3381	27.2537	27.3705	27.2974	27.1472	27.3325	27.5314	27.5046	27.1586	27.2135	27.1779
ARHGAP12	20.6847	21.9249	21.8181	21.1198	20.5475	20.7933	22.9278	22.5517	21.3893	20.5073	21.0077	22.8223	20.5606	22.7704	22.7027	22.2741	22.4276	21.6055	22.7928	21.1917	21.6903	21.6326	20.4959	20.9595	22.0825	20.4	22.8541	20.206	20.7367	20.7233	20.6558	20.0374	21.7208	20.9851	20.3001	21.5815	21.909	22.0439	21.9155	20.8935	20.6834	21.5102	20.72	21.7443	21.7153	21.5492	21.5755	21.9285	21.8323
ARHGAP17	24.4023	24.3687	23.9861	24.8702	24.0414	24.3782	23.8831	24.1554	24.1128	24.2773	23.6462	24.4071	23.5197	24.543	24.06	24.0165	23.7683	24.1765	24.1566	24.273	24.6471	24.2665	24.1497	24.653	24.2342	24.5441	24.4246	24.1676	24.5836	24.2225	24.2303	24.472	24.3541	24.5366	24.3503	24.131	24.1246	24.2168	23.9874	24.2779	24.1196	24.7112	24.229	24.2231	24.1566	23.9207	24.0345	24.4056	24.545
ARHGAP18	23.0282	23.6513	23.8788	22.8407	23.3752	23.8161	22.9432	22.8176	23.2635	23.362	23.2076	23.4072	24.7038	24.074	23.3958	22.8894	23.6492	23.8102	23.6419	22.7805	22.9855	23.4315	22.0263	23.0909	24.0157	24.0015	23.9622	24.162	23.0824	23.4219	22.0814	22.8517	24.1204	23.7599	22.9437	23.8067	23.6135	23.4655	23.6411	24.0074	23.8359	24.3388	22.7117	23.6554	23.2718	23.2901	23.5451	22.4166	24.0262
ARHGAP24	21.0325	21.5011	21.452	20.6527	23.2628	21.4081	21.7836	21.97	20.858	21.096	21.3634	21.2976	22.2042	20.4068	21.5415	21.4647	21.1783	20.8365	21.3191	20.7184	23.1708	21.4038	21.1873	21.3998	21.1571	20.9201	19.858	21.8539	21.5694	21.3885	22.3938	21.6563	22.2762	22.0487	21.9059	21.7277	21.3901	20.9923	21.4823	21.4564	21.0125	20.8524	21.2544	21.0354	21.4484	20.9673	20.7444	21.4264	21.5527
ARHGAP29	22.7404	22.8274	21.7017	23.1672	23.1156	22.6101	21.9849	22.0108	22.6424	23.0612	22.6471	22.8484	24.2727	23.9937	23.4036	23.1301	23.274	21.7596	22.5979	22.0016	20.2889	22.1781	21.5613	21.3471	22.8288	21.3674	22.9788	22.3784	22.4548	22.3424	22.158	22.6327	22.2809	20.4202	23.1531	22.5405	22.348	21.7764	22.836	22.4775	22.4301	22.3074	22.2457	22.4514	22.3605	21.7168	23.0877	22.5294	22.8097
ARHGAP31	21.042	21.5275	20.6729	21.3856	21.631	20.6764	20.506	22.4847	21.5941	21.8049	19.8008	20.6362	20.4485	21.7543	21.1313	21.6567	21.225	20.9224	21.3537	20.8015	21.7267	21.5277	21.2702	20.9321	21.0102	21.4587	20.8128	21.0901	20.6508	22.2514	20.2877	20.4706	21.1225	21.6003	21.5655	21.5939	21.4464	22.5568	21.7555	21.3466	21.7935	21.7945	20.9709	21.3321	20.7537	21.962	21.3025	19.8201	21.0602
ARHGAP35	23.1724	23.0505	23.4353	23.7527	23.1411	23.3688	23.0121	23.9112	23.6007	23.7154	23.5091	23.249	23.0452	23.6177	23.7636	23.4131	23.3328	23.3929	23.2568	23.1125	23.5203	23.7504	22.8655	23.5011	23.606	23.2931	23.2047	23.3158	23.4632	23.321	23.1993	22.4064	23.5005	23.483	23.091	23.5362	23.4671	23.1671	23.2402	23.0205	23.1314	23.21	23.6842	23.5979	23.7277	23.1544	23.6389	23.0212	23.407
ARHGAP5	24.4171	24.6619	25.3422	25.5044	24.4108	24.9787	23.9029	23.6015	23.0835	24.0821	23.4144	24.3126	23.2358	24.4941	23.9126	23.8574	23.8838	22.8302	19.9812	21.5544	24.3813	23.9474	24.5947	24.2486	23.9812	24.1147	25.4004	23.617	23.0941	24.1294	24.0002	24.6337	23.8711	24.2002	24.4684	24.4044	24.5918	24.2713	23.4845	24.8049	24.9929	23.9293	24.0218	23.837	24.5219	24.0011	24.6936	24.3591	24.4931
ARHGDIA	28.575	28.5709	28.6428	28.7108	28.5128	28.7265	28.765	28.3462	28.7317	28.622	28.6114	28.1138	28.5088	28.5263	28.0149	28.4023	28.7157	28.8736	28.4647	28.5762	28.7209	28.5252	28.5066	28.4997	28.6785	28.8203	28.2212	28.5612	28.8498	28.4887	28.6795	28.5943	28.7398	28.6005	28.3177	28.7711	28.5142	28.5422	28.2942	28.6733	28.5835	28.6467	28.5377	28.6165	28.4928	28.302	28.3355	28.485	28.7609
ARHGDIB	21.7332	20.3282	21.3431	20.8152	20.541	24.4577	22.5441	21.024	21.8151	20.4946	21.4499	21.6669	22.347	21.6137	21.6685	22.3276	22.5146	20.4896	20.3983	20.7199	21.8239	22.2129	21.2112	21.7488	21.8685	21.3936	21.8401	21.529	21.4608	20.9479	21.4752	22.5119	22.1564	21.7074	22.1115	22.0512	20.7954	22.9062	22.1233	21.7712	22.3626	23.6901	22.3188	22.2314	22.1093	22.1707	22.407	22.3632	20.6341
ARHGEF1	23.2976	23.2564	23.3964	23.0736	23.1826	23.2443	23.4415	23.2955	23.3757	23.4683	23.2773	23.4985	23.4524	23.2944	23.3877	23.4976	23.3916	23.4137	23.5355	23.5608	23.5664	23.6185	23.397	23.3654	23.5743	23.4299	23.3464	23.6945	23.3753	23.4756	23.3839	23.0906	23.6481	23.7419	23.6196	23.5254	23.7509	23.609	23.5548	23.6043	23.6137	23.5882	23.3662	23.4894	23.4423	23.5404	23.401	23.4617	23.5542
ARHGEF10	23.6343	23.3431	23.202	23.3433	22.7331	23.2206	23.0961	23.3345	22.9849	23.1274	22.4826	23.5435	23.2566	23.7319	23.2527	22.8814	22.9178	22.8581	22.4259	23.1389	22.62	22.3968	22.9615	23.0415	23.233	23.0424	23.5299	22.6769	23.0091	22.8421	22.8963	23.7279	22.7085	22.7228	23.4623	22.7697	22.6736	22.9549	22.9109	23.1521	23.1906	23.3621	23.1604	22.8813	23.1572	22.9971	22.9491	23.257	23.5855
ARHGEF11	25.7741	24.2617	19.8158	19.5798	24.3086	20.1778	21.7218	22.6028	22.5509	21.2669	21.9523	22.4234	22.4815	20.4703	21.8148	21.971	21.0868	20.9344	20.4463	21.0544	25.6961	20.1978	22.0496	20.9338	21.4508	21.2748	21.5859	19.7071	20.8362	21.5202	20.9593	22.2339	20.1111	22.4149	21.9211	21.497	20.4214	19.1121	20.1018	22.3803	20.3137	21.74	20.8254	20.5514	20.5114	20.1364	25.8951	24.1517	20.8526
ARHGEF12	22.6149	21.8094	20.2466	21.266	20.394	22.1211	21.6382	22.6666	21.3928	21.4526	21.1435	22.468	21.1655	21.8266	21.7164	22.9376	21.0982	20.9587	20.6116	21.6776	20.4726	21.8437	21.5952	19.6466	21.8487	22.0156	20.6773	21.9188	21.6311	22.2569	22.1331	20.9857	22.2952	20.2285	21.8695	21.2382	21.4825	21.0558	21.8167	21.5798	21.251	21.5265	21.5364	21.6582	22.6277	21.2351	21.7167	21.5047	21.9521
ARHGEF17	22.6869	22.515	22.5417	23.0841	22.5353	22.6502	23.2476	22.4763	22.2668	22.0449	22.1938	22.0416	21.983	22.2992	22.5856	22.6962	22.4166	22.7893	22.4167	22.5115	22.9324	22.5271	22.6507	22.9657	22.741	23.1092	22.1658	22.3458	23.3345	22.5996	23.1437	22.9559	22.5557	22.9653	22.223	23.0066	22.7822	22.6191	22.1225	22.2286	22.3977	22.6063	22.3977	22.4031	22.4572	22.5964	22.5377	22.4957	22.4578
ARHGEF18	24.0636	24.6173	24.172	24.1011	20.7268	24.0638	23.9568	22.9765	22.6371	26.9709	22.5569	23.2212	23.319	23.4215	24.0508	23.0373	23.0321	20.5394	20.3149	24.2755	24.2867	24.2932	22.6838	21.9049	20.376	23.5438	23.998	22.7949	23.5061	24.2572	23.2178	23.1197	22.1883	23.2447	23.3238	24.4429	25.5448	19.8928	24.1391	19.8776	24.1734	24.3735	24.6984	24.3836	19.3723	24.1556	24.0327	19.5583	24.2545
ARHGEF2	25.0486	24.1971	24.6855	23.9543	23.6642	24.7649	24.709	25.0982	25.0336	25.0722	25.7315	25.345	24.9146	24.7075	25.1871	25.4197	24.875	25.2073	25.6253	25.2867	25.3875	24.983	25.1397	25.0072	24.7958	24.2409	25.0272	24.3674	24.0677	24.7475	25.1308	24.7217	24.2754	24.7405	24.4701	24.6344	24.8011	24.9746	24.9129	24.4635	24.8446	24.3332	25.1795	24.6857	24.7617	24.9493	25.0963	25.1188	24.5149
ARHGEF40	22.3235	22.5276	22.4694	22.0999	21.9337	20.6948	22.0448	22.0566	21.4633	22.5149	21.3281	21.6282	22.0457	22.7307	22.7647	22.1851	22.3218	22.1076	21.0799	21.9399	22.2543	21.5234	19.9045	21.5788	22.4849	22.8068	21.8828	22.3508	21.8531	22.1453	21.3443	21.4569	22.0431	21.3028	21.9924	22.0655	22.0979	22.7762	22.0679	21.9207	20.4797	21.6906	21.6554	20.3149	21.2822	21.1727	21.1218	21.995	22.4865
ARHGEF7	23.129	23.3202	23.374	24.0994	23.5844	23.4868	23.6177	23.3447	23.2469	23.273	23.4293	24.1463	23.2602	23.5162	23.5581	22.8871	23.0085	23.3879	23.6322	23.8228	23.7003	23.6096	23.4561	23.6355	23.4518	23.7828	23.4052	23.3165	23.9604	23.1673	23.1372	23.3366	23.3153	23.6152	23.2987	23.6222	23.4452	23.3309	23.5111	23.536	23.6002	23.423	23.5674	23.2727	23.273	23.2515	23.1668	23.2052	23.3546
ARID1A	22.2112	21.409	21.2752	20.6915	22.3623	21.472	21.3456	22.2297	22.0603	22.7632	22.3849	22.3351	25.063	22.1769	22.0995	22.3237	22.3072	21.1049	20.685	20.6949	21.2407	21.791	21.8402	19.9657	21.6968	21.2896	22.1521	21.8825	21.2249	20.8181	21.1898	21.9853	21.3602	21.1813	21.8005	21.8572	21.9616	21.5824	21.8232	22.129	21.4126	21.5974	22.0515	22.4222	21.9191	22.3169	22.1732	22.1864	23.1717
ARIH1	23.0297	23.0384	22.7382	23.2431	23.7146	23.3263	23.1771	23.4817	23.2204	23.1045	23.2318	23.7001	22.9113	23.7364	23.1103	23.0689	23.428	22.9504	23.1404	23.0477	23.4334	23.007	23.4008	23.1137	23.2029	23.2825	23.0358	22.9611	23.6697	23.4509	23.1964	22.9034	23.0864	23.4814	23.2502	23.2575	23.4073	23.1557	23.203	23.392	23.1607	23.0235	23.2989	23.4204	22.8674	22.8963	23.0249	23.2703	23.7217
ARL1	24.7298	24.5062	24.6469	25.1568	24.7404	25.0428	25.5731	25.7487	25.4584	26.1523	25.9378	25.8687	25.6994	25.3775	25.5089	25.4812	25.7978	26.4464	26.3511	26.3899	26.508	26.399	25.672	25.9187	25.521	25.4276	25.3795	25.5312	25.2179	25.0674	25.2979	26.0408	25.2754	25.488	25.0377	26.4975	26.0195	26.1949	26.0294	26.0435	26.109	25.6765	25.5779	26.1431	25.9279	25.9038	25.7294	25.8909	25.5187
ARL2	22.7385	23.4925	23.2967	21.9996	23.1046	23.1656	23.8184	23.5642	23.3473	23.2571	24.3452	23.367	23.7578	23.6714	23.6302	23.5971	24.0963	23.7319	23.8358	23.3354	23.3195	23.5278	22.8745	23.7054	23.1223	23.0322	23.797	21.2081	23.527	20.9415	22.9409	22.2653	23.3128	23.4988	22.578	23.5357	23.3615	22.9874	23.5697	23.2451	23.1556	23.3114	23.15	23.5958	23.3336	23.6607	23.4158	23.7358	23.1518
ARL2BP	22.6284	22.3747	22.0974	22.0117	22.6468	24.577	23.0915	22.2604	22.8919	22.4785	22.2152	22.2488	22.6436	22.7023	22.8267	22.488	22.7858	22.5145	21.7574	20.873	25.3796	21.3399	22.2713	22.3509	22.435	23.027	22.3073	22.7112	22.5154	22.5233	22.3438	22.9683	22.5683	22.2589	22.5383	22.271	19.6449	21.0584	21.9272	22.7683	22.4497	22.4949	22.3932	24.4017	23.353	22.9327	21.9548	21.7987	22.3031
ARL3	25.294	25.1288	25.469	25.3437	25.736	25.6646	25.3365	25.4189	25.0313	25.2784	24.9453	25.3258	24.6948	25.435	25.471	25.1268	25.0907	25.1041	25.5589	25.506	25.5209	25.4419	24.8573	25.5064	25.1702	25.2477	25.6423	25.341	25.217	25.2877	25.2955	25.626	25.3934	25.417	25.3543	25.6496	25.251	25.3632	24.9365	25.2003	25.0862	25.4345	25.4112	25.253	25.2404	25.5803	25.4099	25.115	25.3939
ARL6IP1	24.3862	21.3053	23.5681	21.7002	21.2539	20.7709	21.1197	20.6817	20.5195	20.4855	20.0244	22.7625	23.9428	21.574	21.3389	21.6557	22.2694	21.2895	20.3867	22.9782	20.7232	20.0451	22.277	21.5679	20.2714	21.1308	21.5378	23.3466	21.8547	22.9644	21.6775	19.7161	23.2247	22.7912	20.7302	21.8915	22.5914	20.1404	20.8165	21.131	21.2487	21.5242	20.6545	20.8228	22.381	21.8063	20.5531	21.1568	23.0612
ARL6IP4	23.2049	23.1486	23.3278	22.0135	22.7666	22.3152	21.3986	22.1625	22.2251	24.0483	23.725	23.3085	24.425	23.7177	23.3883	24.2441	23.468	23.1118	23.1755	23.2282	22.2662	22.7788	22.76	22.4962	22.9182	22.034	21.4725	22.3147	22.566	23.781	22.2463	22.2504	21.1163	24.0552	23.9704	22.4742	23.1378	23.0377	22.8975	23.025	22.9214	22.1822	22.8114	23.1206	22.369	22.8208	22.6685	22.8098	22.7597
ARL6IP5	26.2111	26.5479	26.4315	27.0588	26.953	26.6002	27.0065	26.6878	27.482	27.6111	26.5383	27.5204	26.3775	27.1449	27.6194	26.4895	26.5968	26.8391	24.6448	25.1911	26.2465	25.2558	26.3937	25.4362	26.079	25.8349	27.2716	25.5706	25.6996	25.3811	24.8153	26.3946	25.4862	25.6925	26.207	26.3152	25.4367	26.0506	25.6119	26.3273	25.8525	26.1579	25.9739	26.0028	25.8131	25.7765	25.8667	25.8577	26.1144
ARL8A	20.8922	22.941	23.0107	23.3476	21.8436	21.9589	22.8635	23.0309	22.8019	24.2361	24.5037	22.324	22.0007	21.0609	21.5653	21.322	23.5865	21.1342	21.5929	20.276	23.9178	22.5945	22.1632	22.7466	22.3353	21.2252	22.1508	22.7975	21.2716	22.0624	21.4142	22.0174	20.2979	21.8376	22.1944	22.4389	22.3946	22.9812	22.1937	22.7031	22.5333	22.2354	22.0275	22.825	22.3054	20.9947	22.7062	22.3873	22.6078
ARL8B	24.4413	24.3613	24.4282	24.4345	25.2428	25.0005	24.5515	24.5839	24.5778	24.6645	24.9127	25.9944	24.0853	25.4514	24.9482	24.1434	24.6652	25.02	25.3628	25.1713	24.9496	24.9838	24.5168	24.8426	24.8207	24.2449	24.7045	24.1472	24.0339	24.1218	24.4878	25.7359	24.6019	24.4961	24.7992	24.7248	24.7945	24.5772	24.95	24.7328	24.6345	24.4671	24.353	24.4299	24.869	24.3144	24.6065	25.017	24.2519
ARMC1	22.9683	23.0353	22.6802	22.4096	22.2863	21.0086	22.4013	21.8831	21.9271	22.2229	22.2312	21.9697	22.434	22.7099	22.3373	21.9231	22.1709	22.7357	22.5782	22.3845	22.8566	22.7593	23.5561	22.689	21.734	22.9489	23.1262	22.3501	22.7327	22.8081	22.5053	22.3334	22.4604	22.416	22.968	22.8731	23.0798	22.289	22.5895	22.2822	22.8378	23.4899	23.2929	22.9326	22.5374	22.734	22.3463	22.8004	22.4377
ARMC10	21.9383	22.3497	22.1289	22.7105	22.7439	21.7226	21.595	21.7554	21.2463	21.9806	21.2632	22.3106	21.3251	21.9261	22.1717	21.1991	21.7262	22.3543	22.2552	22.1705	21.8005	22.4802	21.3673	22.4918	22.1291	21.6921	22.4329	21.7083	22.286	22.1421	22.1658	22.6827	21.6623	22.323	21.1577	22.0505	21.9073	22.0834	22.4735	22.5467	22.554	22.0083	21.8185	21.7575	22.0691	21.5361	21.7377	21.9135	21.5361
ARMC5	20.9552	19.5725	20.6143	21.6626	21.2645	21.1057	21.5736	21.3686	21.6737	20.6258	21.3643	22.9508	21.6767	20.0185	21.3235	20.7979	20.7389	21.3905	21.2801	19.9934	21.4892	19.5938	20.4345	21.9508	21.263	21.1674	20.6498	21.1792	21.1088	20.8177	20.5962	22.2202	21.8346	20.8784	21.0186	20.3456	21.6685	22.0148	20.7961	21.3296	21.9946	21.4075	21.6622	21.4329	20.9489	20.2414	22.2095	21.5716	20.6836
ARMC6	21.2049	21.3472	22.6424	21.6453	20.8782	22.1698	21.5304	22.616	22.8549	22.3106	21.1151	22.1805	21.6797	22.3638	22.8411	21.2775	21.6098	21.3653	19.9758	21.5532	22.2504	22.4635	21.0199	20.0147	21.5022	21.4613	22.5019	21.8627	21.3862	20.6115	20.3912	22.9233	21.9332	20.4708	22.6283	21.2631	20.1873	20.6691	20.596	21.0859	22.575	22.5706	21.1727	21.5003	22.3805	22.2313	22.3305	21.2423	23.0021
ARMC8	21.3484	21.0015	21.4159	20.9025	20.4544	20.285	21.2749	21.0293	21.804	21.575	21.1354	21.4031	20.6837	21.2308	22.0938	21.7039	21.248	21.5215	21.5501	21.2656	21.6639	20.823	22.143	21.2979	22.2294	21.8616	20.0721	20.1902	20.4612	21.1489	21.0532	22.0554	21.2567	20.7495	21.2453	21.4953	21.6345	20.2683	21.8482	21.4625	21.5399	20.5842	21.7506	21.345	21.4363	21.4845	21.7888	21.7013	21.3882
ARMC9	22.5603	21.7042	22.1613	21.6977	23.942	24.363	25.6941	19.9031	20.2953	20.1595	21.323	24.2649	20.9051	21.4788	22.9479	20.5626	20.7448	20.8548	21.6425	22.2983	22.138	21.6007	21.8134	21.4162	21.8967	21.9068	23.3812	23.0594	22.7863	21.2625	23.5262	22.0852	22.6514	22.6656	21.1737	21.5105	22.5672	21.8254	22.1402	21.8565	21.2624	20.979	21.9216	21.6737	21.6008	21.306	21.4664	22.123	22.0395
ARMCX1	22.8895	22.8716	22.7641	23.0822	24.3084	23.7955	21.8987	22.0583	21.5249	22.9439	20.3437	21.462	21.8554	21.7607	21.9713	22.4057	21.8955	23.1883	22.9619	22.2745	23.779	22.5484	22.1884	22.6894	22.5959	23.2483	22.188	22.8123	22.889	22.4723	20.7468	23.6264	22.8977	22.4963	22.3402	22.5135	21.0842	21.5465	21.3604	21.5782	21.1494	22.5436	22.1688	21.701	21.223	21.1842	21.081	23.685	21.1087
ARMCX2	22.6783	22.444	22.7513	23.1575	23.299	22.9987	22.7382	22.7505	22.1649	22.1924	22.2861	22.6223	21.7594	22.5193	22.8483	22.6698	21.8954	22.5147	22.2031	22.9082	23.6358	22.9342	22.7774	22.6777	22.831	23.2028	22.9202	22.7684	22.4368	22.8782	22.4039	23.3348	22.8075	22.6075	23.1004	23.0445	23.192	22.8273	22.7251	22.4011	22.547	22.9412	22.4945	23.1043	23.29	22.6276	22.8049	23.192	22.494
ARMCX3	23.6687	23.0497	23.4114	23.3779	23.894	23.909	22.7578	22.7713	23.0318	22.8409	22.9391	22.3172	22.7942	22.9576	22.928	23.1927	22.7444	23.6564	23.2815	23.5307	24.2736	23.4841	23.5847	23.5159	24.0234	24.0125	23.1652	23.4159	23.6288	23.5215	23.923	24.4193	23.2889	22.9482	23.4107	23.7961	23.2584	23.36	23.1954	23.5766	23.2716	23.3055	22.9114	23.5807	23.4357	23.221	23.1966	23.9673	23.5003
ARMH3	21.9984	21.5153	21.8387	22.3444	22.0732	22.0433	20.3787	21.6484	21.2566	21.6962	21.4688	22.4748	21.7216	21.468	22.4121	21.1145	21.5184	20.769	21.6927	21.1857	21.7119	20.7937	20.4563	21.7641	20.2521	21.3756	20.9487	21.6239	21.3474	21.617	20.421	20.741	21.4741	21.2375	22.1832	21.6584	21.7357	21.3223	20.4478	21.7486	21.9199	21.7725	21.1049	20.501	20.8458	22.0815	20.2341	20.0545	21.7679
ARMT1	24.2184	24.1145	23.8142	23.8468	24.646	24.3801	24.0322	23.8144	23.8151	24.2814	23.9751	23.952	24.1573	23.8034	23.5831	23.9515	24.1089	23.647	23.8121	23.8733	23.7952	23.7239	23.8977	24.2402	23.6621	23.8219	23.8342	23.947	24.0066	24.209	24.0153	24.0363	24.0043	24.0459	23.5175	23.8275	23.6825	23.6118	23.7868	23.3956	23.0441	23.8027	23.8282	23.684	23.4323	23.6313	23.7709	23.9591	23.8361
ARPC1A	24.6909	24.9338	24.7215	24.5268	24.319	24.5822	25.2168	24.4379	24.518	24.4501	24.7865	24.3442	24.3312	24.3284	24.919	24.6128	24.6731	25.0507	24.9236	25.2303	25.55	25.2349	25.0023	24.9158	25.0309	25.0607	24.5189	25.108	25.0953	25.1066	25.2141	25.4137	24.6172	24.5527	24.8182	25.3918	25.3891	25.0445	24.9386	25.1146	24.9816	24.6041	25.0399	25.0622	24.781	24.7747	24.84	25.09	25.0052
ARPC1B	27.3545	27.0058	27.2761	27.08	27.6928	27.5251	27.4206	27.0149	27.6633	27.1161	27.5363	26.9647	27.4232	27.414	26.9395	27.4005	27.5011	27.5763	27.1669	27.7422	27.934	27.2794	27.4143	27.5563	27.202	27.595	27.1067	27.2637	27.3174	27.3059	27.3948	27.1472	27.3068	27.2816	27.3781	27.513	27.5805	27.4478	26.5676	26.8553	27.2136	27.283	27.2432	27.3597	27.0366	27.2505	27.1239	27.303	27.0049
ARPC2	26.6947	26.4996	26.6022	26.8819	26.9213	27.0674	27.3457	26.6551	26.7774	26.9217	27.3418	26.6002	26.6774	26.8438	26.7568	27.044	27.1487	27.2582	27.212	27.266	27.6701	27.2219	27.1559	27.2923	26.9379	27.152	26.8741	26.9203	26.941	27.0054	27.015	27.4031	26.9575	27.0466	26.8837	27.0732	27.3275	27.3987	26.9257	26.9137	26.9319	27.0701	27.0231	27.3143	27.1808	27.2425	27.084	27.0334	26.8722
ARPC3	27.6523	28.0272	27.6591	28.0232	27.8284	28.0486	28.0519	27.4188	27.689	27.5061	27.9646	27.5445	27.352	27.4283	27.3455	27.7639	27.8758	27.9293	27.7149	28.0495	28.5641	27.9999	28.0511	28.0582	27.894	28.1979	27.7251	27.8246	27.9933	27.9707	28.0369	28.1322	27.9993	28.0611	27.9726	28.2289	27.9708	28.0917	27.9394	27.8159	27.6032	27.6946	28.2036	27.9093	28.0014	27.8719	27.7465	27.7765	27.6568
ARPC4	27.5715	27.5477	27.4106	27.6982	27.7442	28.3425	28.4114	28.063	28.1133	28.6272	28.6619	28.0212	28.006	27.9295	28.0151	27.8971	28.3061	27.884	28.1342	28.0924	28.6457	28.2009	27.7078	28.4799	27.7678	27.6656	28.1164	27.508	27.495	27.5559	27.5296	27.9462	27.5583	27.7316	27.5775	27.7384	27.8439	27.9535	27.8727	27.2964	27.6927	27.7268	27.6935	27.8338	28.1032	27.9555	27.9624	27.8189	27.1335
ARPC5	27.4882	27.5794	27.5348	28.0448	27.6657	27.8639	28.0733	27.3334	27.6642	27.8332	28.1512	27.1986	27.447	27.2276	27.3331	27.8382	27.6747	28.2654	27.9361	28.0496	28.5294	28.0081	28.0963	28.2528	27.9892	28.1614	27.7694	27.8521	27.9936	28.1045	27.9125	27.8237	28.0237	28.0883	27.7393	28.3782	28.1298	28.1977	27.5164	28.1161	27.8472	27.7889	27.7816	27.9841	27.9285	27.8364	27.595	27.9093	28.0126
ARPC5L	25.4034	25.7036	25.5175	25.2185	25.3413	25.4502	25.0473	25.3436	25.1607	25.0732	25.2361	25.3699	25.3239	25.0206	24.865	25.0544	25.0039	25.4305	24.9661	25.1218	25.0402	25.1114	25.3527	25.3845	25.4139	25.5971	25.3414	25.472	25.3894	24.931	25.0635	26.0108	25.1511	25.1855	25.6528	25.5672	25.8016	25.3667	25.394	25.4599	25.5871	25.2543	24.9681	25.1342	25.4829	25.5244	25.2965	25.2349	25.1366
ARPIN	23.5597	23.5956	23.6043	23.2395	21.6392	23.3032	23.0478	23.1868	22.0727	23.3553	21.3848	23.1966	23.08	22.8882	23.046	22.9722	23.3367	21.2283	21.2689	22.5523	22.4015	22.6096	20.4831	23.0985	23.0715	23.0881	23.344	23.0688	23.2758	20.5996	23.1069	22.0752	23.4437	23.4114	23.4532	21.7992	22.8175	22.83	21.896	22.7429	22.8739	22.875	22.9463	23.0003	22.9436	22.1413	22.8509	21.3439	23.2461
ARPP19	21.5217	21.9439	21.6119	21.8144	22.522	21.8787	22.362	22.5926	23.1316	22.1772	22.333	22.2241	23.5315	22.8648	20.9372	21.9909	21.6548	21.7988	21.3436	23.1783	23.8753	23.4997	22.4518	22.2485	22.1606	22.6926	22.1985	23.8267	22.0841	21.7528	22.9685	24.2278	22.0107	22.3594	23.6963	20.5973	23.0755	23.3579	23.7361	21.989	23.7401	22.7901	22.9856	23.1152	23.324	22.4351	23.4588	20.2861	21.0611
ARSA	24.317	23.962	24.5722	25.3645	24.895	24.1287	24.1826	23.6588	23.6942	23.2775	23.4676	23.2149	21.5269	23.3174	23.9217	23.4312	23.5716	24.4954	24.0375	24.1749	24.9721	24.225	24.9081	25.3523	24.808	24.3992	23.8343	24.2447	24.5647	24.0149	24.519	25.5083	24.033	23.9457	24.1758	23.597	24.8551	24.0857	24.8127	24.9347	24.9135	23.8745	24.9771	23.8663	24.7218	22.7	24.135	23.9686	22.9475
ARSB	22.7828	24.0225	24.3412	26.6077	24.1498	24.1829	25.9723	23.3969	23.612	22.0967	22.4705	24.4467	21.6129	24.0615	22.9041	23.3128	22.5851	25.0243	23.2154	23.4496	25.0212	24.0179	24.1246	24.1629	24.0407	22.7444	24.9791	22.9709	24.482	24.3336	23.6066	25.4754	24.3068	24.4445	24.4881	23.803	23.026	23.0833	24.1541	24.924	23.2359	24.3412	24.0762	23.9702	24.4416	23.0516	23.13	24.123	23.7887
ASAH1	25.1243	25.1455	24.8575	25.9002	24.9377	24.6531	24.8984	24.0749	24.352	23.831	23.993	24.549	22.9674	24.3646	24.3739	24.3328	24.295	25.858	25.2633	25.1086	26.3088	24.9877	25.3082	25.0753	25.0209	25.1607	25.0756	25.0062	24.643	25.0843	25.4299	26.6821	25.2721	25.0037	24.5154	25.4396	25.1236	25.049	25.2631	25.5259	25.4738	24.8723	25.2128	24.7835	25.285	24.5905	24.51	24.9088	24.3721
ASAP1	23.184	23.1253	23.2579	23.7473	23.8061	23.5374	23.584	23.2177	23.4235	23.1663	23.1919	23.4315	23.3818	23.5197	23.4105	23.024	23.1888	23.0595	23.4409	23.2736	23.4386	23.1246	23.5767	23.1695	23.5112	23.6645	23.3049	23.3986	23.5832	23.1206	23.134	24.0136	23.0095	23.468	23.6484	23.4891	23.2343	23.7109	23.2965	23.8418	23.2685	23.1572	23.1735	23.1152	22.9432	22.8777	23.5665	23.6481	23.4691
ASAP2	22.351	22.9323	22.9211	23.7989	22.9005	22.9871	20.7169	22.5631	22.0771	22.7185	21.8211	23.0736	21.0983	22.5693	23.2013	22.2751	22.4087	21.2645	20.5128	22.1174	21.9133	22.1879	21.181	21.5954	22.2422	22.3573	22.9066	22.586	22.6803	22.2443	21.5337	23.3863	22.5348	22.4324	22.6415	21.9529	22.6797	22.4387	22.4575	22.5858	22.6569	22.6818	19.8875	22.2066	22.4996	22.5899	22.3091	22.2141	22.1745
ASCC1	21.1912	21.2545	25.1189	21.9763	20.5023	21.0827	21.2162	21.1721	20.8655	20.2445	20.6637	21.6383	21.0437	21.7926	22.7207	20.058	21.561	22.0312	20.5792	20.3504	20.7337	20.2206	21.4607	25.3167	20.9404	21.2755	21.7228	20.9511	21.8597	21.4964	21.684	21.6607	21.1443	21.5175	21.6623	21.174	20.6005	19.465	20.4712	20.4386	20.8642	21.3111	21.0272	21.2107	20.5432	20.4244	20.1533	21.6919	20.3889
ASCC2	22.1483	22.3867	23.0632	22.4981	22.4792	22.5623	23.2425	23.0743	22.7102	22.7883	22.6844	22.9185	23.4354	23.0175	23.0953	23.1585	22.2789	21.6086	21.5947	23.2098	21.3981	21.8752	22.4264	21.6493	21.9283	22.1136	22.7086	22.2736	22.7679	22.3422	20.9888	20.7388	22.042	21.9576	22.1181	22.62	19.7742	21.8767	23.3301	21.8534	22.1941	22.3742	21.9987	23.2712	23.1708	22.9011	23.1184	22.975	22.6984
ASCC3	23.5396	23.2988	23.648	23.0714	23.2144	23.4519	23.4919	23.5155	22.9904	23.2532	22.9716	23.1215	23.6313	23.4816	23.5935	23.1152	23.1082	23.7997	23.4384	23.6242	23.3223	23.4142	23.4619	23.1912	23.0538	23.5267	23.2912	23.7716	23.8097	23.4405	23.102	23.5376	23.5426	23.4119	23.6311	23.8633	23.75	23.5445	23.6288	23.735	23.227	23.3723	23.638	23.5204	23.3004	23.1995	23.2337	23.2775	23.2271
ASF1B	20.077	20.4765	21.2461	21.1113	20.4748	20.4106	21.1897	21.2055	20.6566	21.1175	20.5707	21.7704	21.9424	20.5573	21.2502	20.1859	20.7164	19.5981	20.9725	20.4509	20.9324	21.8601	22.2267	21.6912	21.1924	21.3766	21.3589	20.6599	21.5363	21.0845	20.8764	21.0573	20.3086	21.3953	21.5587	19.871	22.4618	22.0497	22.1401	22.2315	21.9795	21.6031	21.5461	20.5623	19.9957	22.0844	21.9235	20.2695	22.882
ASH2L	21.2846	21.1347	21.6835	21.3561	21.8853	20.8411	21.1692	21.0771	21.1443	20.3673	19.3081	20.3393	20.4418	20.8493	20.6148	21.6359	20.5805	21.2211	21.0684	21.7554	21.8296	21.4909	21.4677	21.1018	21.1206	21.2754	21.3778	21.593	21.5971	21.4559	21.4438	21.9966	20.431	21.5377	21.6687	20.8519	21.5687	21.7171	20.9496	20.5928	21.0653	20.2997	20.8362	19.8533	21.304	21.9927	21.9014	20.5793	20.78
ASL	24.0225	24.5175	24.5619	24.7801	23.454	24.6722	24.4008	23.9661	23.8678	24.1816	23.5288	23.119	22.0444	23.9388	24.9412	23.8276	24.1306	22.7754	24.9475	23.4378	23.7653	24.0711	23.5591	24.6633	24.4387	24.3818	24.51	24.6873	23.8307	23.7757	23.7345	23.1583	24.5058	24.3066	24.412	23.8953	23.403	23.8013	24.2115	23.8298	24.4293	23.773	24.1012	23.4642	24.6364	24.6475	24.2138	21.2217	24.0187
ASMTL	23.9762	23.8868	23.7566	23.2981	23.8083	23.7155	23.6494	23.9837	23.7743	23.9997	23.8386	24.0225	23.0586	24.1345	23.9096	23.4909	23.4812	23.3503	23.7826	23.8753	24.0482	23.3153	23.7624	23.8028	23.5723	23.1484	23.9288	23.78	23.1078	24.0234	23.5125	23.8501	23.6984	23.5054	23.6727	23.4363	24.3715	23.1476	23.3569	23.3841	22.9967	23.7129	23.7966	23.3854	24.0256	23.6915	23.5176	23.4663	23.3988
ASNS	25.8369	25.2655	25.7892	23.2997	23.1399	24.7127	25.6059	27.2646	26.774	26.651	27.0665	26.4157	26.9175	26.0875	26.8892	27.1008	26.7403	26.749	26.7388	26.2032	26.2013	26.4144	26.0512	26.1152	26.0344	24.0559	25.5188	26.0685	25.0204	25.9934	26.3595	25.6522	25.5512	26.0643	25.6322	25.6851	26.3253	26.1952	26.5637	26.107	26.3208	25.6662	26.2528	26.1882	26.4016	26.162	26.9516	26.6051	26.1079
ASPH	26.6131	26.1266	26.5501	27.0766	27.2025	26.9194	26.168	26.2236	25.739	26.1615	25.8428	26.1796	26.0214	26.7354	26.2645	25.9557	26.091	26.0196	26.0266	26.1535	25.642	26.4034	26.2063	26.5987	26.6032	26.6292	26.7413	26.4452	26.4345	26.6426	25.9814	26.241	26.4961	26.4876	26.103	26.1943	26.2045	26.3229	26.4914	26.4278	26.467	26.0148	26.2965	25.8367	26.2068	26.137	25.9792	26.0879	26.1343
ASPSCR1	23.1176	22.9631	23.1183	21.3978	22.9235	23.5202	22.8629	22.6528	20.7207	22.6218	22.9939	22.9824	22.1939	22.4487	23.2124	22.5365	21.9595	23.2882	22.5511	23.4496	21.718	21.9807	22.8146	22.3259	22.6305	22.7196	22.9052	22.6356	20.6041	22.8886	22.8031	22.3543	22.1686	22.6845	22.4794	22.0166	20.8709	21.8911	23.3646	21.9636	21.3571	22.5093	22.1332	23.4429	21.1971	22.4636	22.8279	21.1101	23.2845
ASS1	26.5143	25.6099	25.3376	25.2933	26.6334	26.6057	26.5629	26.2851	26.0978	25.6394	26.4351	27.2521	24.9957	25.8186	26.4367	26.768	26.1636	26.3528	25.7743	26.9385	25.352	26.6119	26.7326	26.3063	26.7308	25.7142	24.6195	25.8597	25.6065	26.1007	26.5103	26.0379	25.0517	25.3148	25.2359	25.5594	26.4354	25.5272	25.8693	25.9393	25.9894	23.9213	26.3299	25.5591	26.2176	25.8521	27.0109	26.9009	25.2907
ATAD1	23.5533	23.6057	23.6794	23.4328	22.9476	23.146	22.9607	22.869	22.787	22.9754	23.1437	21.5653	22.7306	23.152	22.6727	22.8972	22.6499	23.5197	23.3428	23.6003	23.7177	23.1047	23.6172	23.6424	23.5043	23.3	22.6743	23.3121	23.6305	23.8597	23.2079	23.8898	23.4893	23.2536	23.5598	22.6416	23.4639	22.9133	23.6047	23.205	22.9966	23.2859	23.0591	23.2773	23.4274	23.4054	22.9616	23.0272	22.8915
ATAD3A	24.67	24.887	24.798	24.1093	24.6777	24.626	24.1454	24.5416	23.9249	24.6024	24.3926	23.9998	25.1166	24.6293	24.521	24.4113	24.4827	24.8393	24.7959	24.9255	24.7742	24.6745	24.6782	24.2029	24.915	24.7909	24.6915	24.9584	24.5449	24.7566	24.6378	24.5795	24.7971	24.6413	25.1474	24.7045	24.7782	24.7926	24.7321	24.9571	24.8599	25.1504	24.409	24.9722	24.3369	24.8132	24.6781	24.9786	24.9316
ATAD3B	21.4449	21.9666	21.3929	22.0328	22.5745	20.8505	21.0611	21.2381	20.9063	21.7001	21.2321	21.4837	22.172	21.6299	21.1675	21.5998	20.3599	20.2531	21.9263	22.2024	21.5317	22.0141	21.6206	20.9187	19.933	21.9601	21.8854	21.5261	20.5967	21.8803	21.1042	21.2539	20.5508	20.9729	21.8834	21.663	21.843	21.3098	21.6053	21.4033	21.3095	22.3656	20.5397	21.4108	19.7164	20.8202	20.6055	21.7461	21.6388
ATE1	22.9371	20.2932	20.4234	19.4881	23.0216	20.292	21.7678	21.5099	21.3271	21.4752	21.6869	21.8495	20.7221	21.1809	21.481	21.6208	21.1479	19.7072	20.248	22.0625	22.058	22.5383	21.533	21.3634	20.7518	20.7782	20.4203	21.3035	20.1062	22.0184	20.7383	20.6242	22.7359	21.6456	20.882	22.1461	22.5546	21.6761	22.0798	21.3732	22.6175	21.5261	20.6153	21.1702	20.7429	19.5944	22.3984	20.5394	20.5466
ATG16L1	22.1135	22.7181	22.2167	22.542	22.2194	22.5948	21.8228	20.8817	21.5709	21.6415	21.01	21.419	21.0113	21.9824	21.9733	21.8328	21.5594	20.0586	19.8507	20.5622	20.2766	20.4065	22.1506	21.9285	21.1803	22.1143	21.8957	21.3401	22.8904	20.9668	22.2367	22.5129	22.2666	21.3793	21.2566	20.216	22.8794	21.7103	22.2068	18.5587	22.0725	21.8236	21.3052	21.6797	22.0499	22.1141	22.0508	21.9804	21.9482
ATG3	24.7368	25.0264	24.9464	24.7705	24.562	24.9268	24.8212	25.1357	24.7461	24.6546	24.437	25.1947	24.9807	24.7041	24.8947	24.6644	24.7047	24.4091	24.7444	24.7483	24.4944	24.6166	24.7365	24.7122	24.5475	24.4906	24.8912	24.7497	24.4767	24.8178	24.5581	24.6025	24.8006	24.6657	24.8895	24.8038	24.6365	24.6497	24.772	24.6787	24.6483	24.7906	24.657	24.6311	24.5569	24.5862	24.5366	24.7828	24.8491
ATG4B	22.507	22.7566	22.4521	22.4311	22.4061	22.1289	22.9112	22.9536	22.9789	20.6309	23.1004	22.6772	23.2733	21.6417	22.0529	23.0723	23.0201	22.8925	22.8346	22.7309	22.9047	22.2918	22.4229	22.3146	22.9598	23.2039	23.127	21.5985	23.27	22.5757	23.17	23.2094	22.9381	23.0207	23.161	22.9329	23.2101	22.6742	22.9037	22.5525	22.5472	23.1626	22.983	23.0676	22.6794	22.8425	22.5407	22.6559	23.1866
ATG5	23.7782	23.7547	23.427	23.3692	23.9723	23.5936	23.7466	23.1739	22.6287	23.398	22.9492	23.6563	23.4741	23.7647	23.3946	23.1445	23.4555	23.5292	23.2384	23.5465	23.1835	23.587	23.5061	22.9994	23.4449	23.2028	23.6357	23.6039	23.3798	23.4063	23.2099	23.807	23.7545	23.8093	23.6111	23.6799	23.4527	23.5569	23.479	23.3756	23.3891	23.3436	23.245	23.2772	23.6508	23.4836	23.5281	23.293	23.2653
ATG7	23.5974	23.6278	23.5425	23.6138	23.5476	23.7635	23.4756	23.7811	23.3042	23.2147	23.6437	23.9062	23.3818	23.7684	23.8248	23.4183	23.6391	23.7067	23.5298	23.4339	23.1671	23.8053	23.3891	23.5355	23.225	23.5185	23.5775	23.1781	23.1274	23.4696	23.0465	23.7061	23.398	23.1068	23.8399	23.4322	23.1881	23.3314	23.4607	23.116	23.5896	23.4188	23.3616	23.339	23.3788	23.434	23.529	23.4127	23.2474
ATIC	26.1628	26.2549	26.2285	26.0565	26.0542	26.1527	25.876	26.0448	26.0725	26.2213	26.1787	26.1047	26.2186	26.2627	25.9849	26.1362	26.2432	26.0682	26.2747	25.9364	25.8413	26.186	26.0736	26.0679	26.138	26.0973	25.5609	26.0773	26.0395	25.9672	26.1264	25.7762	26.1296	26.1379	26.0604	26.1747	26.34	25.9246	26.0354	26.1904	26.2045	25.9548	25.8064	25.9713	25.9131	26.0718	26.0609	25.6893	26.1097
ATL2	24.4152	24.7043	24.8294	20.678	24.5457	24.1777	24.3432	24.429	24.6433	24.8223	24.5936	24.4972	24.6162	24.4261	24.4546	24.2463	24.6872	20.9254	21.8522	24.7136	25.0115	25.1332	24.1117	24.5918	24.3388	24.0608	24.4359	24.2904	24.3688	24.2232	24.1572	24.2878	24.6349	24.5251	24.1651	24.468	21.0812	24.3219	24.8994	24.7086	25.0343	24.754	24.4246	24.9888	25.269	24.7174	24.9296	24.5031	24.626
ATL3	27.0335	26.8464	27.0665	27.146	26.289	26.5241	26.8889	27.0596	27.2717	26.8578	26.8072	26.9139	25.9131	27.0212	27.0733	26.8814	27.0545	27.3285	27.0072	27.2164	27.3952	27.2353	27.263	27.5255	27.0468	26.6861	27.2311	26.9558	27.6689	27.1825	26.9538	26.9939	27.3263	27.0857	26.6804	27.0039	27.1003	27.119	27.1708	27.5138	27.3624	27.1325	26.8899	26.9581	27.3795	27.1841	27.0882	27.1045	27.0757
ATOX1	26.5029	26.6138	26.4609	26.4352	26.1576	26.2017	26.7896	26.8189	26.7748	26.3007	26.2514	26.7611	25.999	26.6703	26.6652	26.3499	26.6055	26.5209	25.9739	26.2867	26.4113	26.6173	26.0573	26.1532	26.2815	25.9513	26.1565	25.8575	25.815	25.9046	25.677	26.438	25.9033	25.8296	26.5354	25.9813	25.9728	25.8328	26.4841	26.0918	26.2479	25.8453	25.8063	25.8472	26.5102	26.0241	26.0652	25.8632	25.96
ATP11C	20.8382	22.0939	20.68	22.3701	21.1583	21.2619	20.7775	20.9778	20.1223	20.6442	21.0558	21.5086	21.1704	20.5927	21.48	20.6217	20.7085	21.946	21.2916	20.9367	20.2139	21.3372	21.3139	21.3551	20.8901	21.3445	21.2607	21.8446	19.8989	21.2475	20.7443	21.8325	22.4481	20.6762	21.9236	20.452	20.5913	20.4171	21.4527	20.4746	20.6295	20.494	21.4272	20.4166	21.0009	20.6316	21.3685	21.2148	21.1132
ATP12A	26.344	26.3887	26.3885	26.3462	26.5612	26.2263	26.1315	26.4437	26.5021	26.347	26.245	26.2777	26.631	26.1793	26.1251	26.2188	26.5128	26.3613	26.3894	26.3008	26.0653	26.486	26.0682	26.0888	26.3179	26.3017	26.0133	26.3472	26.5456	26.2458	26.0103	26.2748	26.5925	26.3687	25.9964	26.0006	26.2338	26.3061	26.2124	26.1471	26.266	26.3861	26.0183	26.1545	26.3464	26.3681	26.1852	26.322	26.0181
ATP13A1	24.0303	23.9316	23.9161	24.0893	24.1694	23.6729	24.1661	24.1491	24.208	23.9156	23.7745	23.6635	23.6853	23.4079	23.9327	24.099	23.8053	23.8855	23.8962	23.8522	23.9732	23.9239	23.9138	24.2585	23.6566	23.6653	23.7538	23.9632	23.8117	23.8767	23.4248	24.3088	24.0059	24.043	24.3528	23.9033	23.783	23.9896	23.8704	23.9054	23.8356	24.1609	23.9371	23.7373	24.0431	23.9911	23.7361	23.6914	23.3279
ATP1B1	24.2273	23.8311	23.8047	24.2241	21.8772	22.5643	24.9023	24.2508	24.0615	24.1392	23.3663	23.3498	24.0046	23.734	23.9141	23.6147	23.8972	22.4353	23.2546	23.7109	23.1746	23.5625	23.0855	23.5832	24.024	23.1303	23.0419	23.2146	23.6483	23.714	22.7457	22.8566	23.993	23.7563	23.3808	23.1125	23.2118	23.1996	23.4705	23.3262	23.6988	24.1218	22.5962	23.0695	23.6459	23.9924	23.4488	23.705	23.2962
ATP1B3	25.1723	25.3209	25.4176	25.7418	25.5189	25.6387	24.998	25.4063	25.5777	25.7613	25.5808	25.2929	25.8839	25.3976	25.2462	25.5989	25.6745	25.8834	25.6334	25.641	25.5709	25.8839	25.6295	25.3976	25.4751	25.6541	25.1674	25.9146	25.7847	25.4625	25.3221	25.6783	25.9033	25.6949	25.2749	25.7767	25.264	25.6203	25.851	25.7661	25.8577	25.6589	25.5099	25.749	25.7487	25.8119	25.5305	25.5294	25.3063
ATP2A2	26.7407	26.5454	26.5912	26.6297	26.9631	26.8818	27.4028	26.6603	26.7905	26.7089	26.961	26.9856	26.8511	26.7215	26.9334	26.9413	27.1089	26.7024	26.8452	26.7516	26.763	26.7902	26.6879	26.8662	26.5532	26.4598	26.44	26.4804	26.708	26.8209	26.6978	26.0551	26.6369	26.848	26.1814	26.8219	26.5422	26.7321	26.5942	26.6492	26.3943	26.3126	26.6038	26.4905	26.389	26.4415	26.2393	26.3406	26.4173
ATP2B1	23.6803	23.5253	23.3252	24.9242	26.0043	25.7429	24.7334	23.6835	23.726	22.6335	23.1695	24.6952	24.2652	24.7916	24.1798	22.8563	23.4274	23.9508	23.7949	23.6462	23.5336	23.9432	23.7108	24.0364	23.9848	24.369	24.4032	24.0957	24.2852	24.3704	23.6026	24.1937	24.5415	24.4978	23.5858	24.2754	23.6085	24.0451	23.819	23.4911	23.6162	23.8556	23.833	23.7315	23.6005	23.2554	23.8606	23.8081	23.6123
ATP2B4	25.8655	26.257	26.2875	26.2623	26.1074	26.1991	25.8542	26.1609	26.1286	26.4433	26.095	26.6894	25.4797	26.6433	26.3831	26.102	26.1919	26.0136	26.009	25.8827	26.5666	26.4612	26.0106	26.2448	26.0547	26.4442	26.0301	25.869	26.7202	25.9075	25.7541	25.8628	25.8001	25.8898	25.9699	26.5035	25.8284	26.0991	25.8923	25.8843	25.8318	26.1486	25.9681	26.3014	25.7958	26.3555	26.1035	25.9473	26.0162
ATP2C1	22.9077	23.4936	23.6807	23.6591	23.1664	23.7855	23.4931	23.6305	23.3625	22.534	23.3425	23.3482	23.9397	23.4191	23.5744	23.4041	23.3496	22.1296	23.2152	22.7694	23.3119	23.6284	21.6647	20.3052	23.7392	23.7229	23.2575	23.4195	23.1607	23.2127	22.8763	23.462	23.3644	23.3549	23.0828	23.9189	23.4069	23.265	23.0766	23.0319	22.0966	23.2034	23.0194	23.3567	22.7961	23.0453	23.1867	23.1054	23.2827
ATP5F1A	28.2533	28.3778	28.4387	28.2344	28.6883	28.3202	27.8181	27.8925	27.7933	27.9389	28.0374	27.8364	28.0188	27.8199	27.8305	27.9483	28.0243	28.3637	28.04	28.0779	28.3027	28.1458	28.1314	28.1203	28.2535	28.1618	28.109	28.0869	28.2728	28.1184	27.9832	28.557	28.1595	28.0316	28.1165	28.0886	28.1304	28.1207	28.1782	28.3251	28.3385	28.2055	27.9686	28.1626	27.9428	27.9913	27.9869	28.1193	28.0771
ATP5F1B	28.9989	29.1846	29.1376	28.9684	29.4517	29.0493	28.4393	28.5495	28.3595	28.4269	28.5257	28.3529	28.7252	28.6375	28.5927	28.5835	28.681	28.9241	28.713	28.8884	28.9717	28.8234	28.9759	28.7942	29.0753	28.8936	28.8315	28.9453	29.0574	29.0428	28.7962	29.319	29.0313	28.8882	28.8346	29.0161	29.0783	28.8056	28.8573	29.012	29.0252	28.9483	28.7204	28.9809	28.7119	28.7585	28.7137	28.8862	28.8614
ATP5F1C	25.078	25.2898	25.0845	24.8744	25.5167	25.5359	25.0936	24.9584	24.6623	26.0787	26.0017	24.8586	25.1317	24.7412	25.264	25.1227	25.8309	25.4077	25.2805	25.372	25.6197	25.4027	25.0361	26.25	25.0715	25.0504	25.3439	25.0745	25.2117	24.8499	24.8594	25.1601	24.9431	25.0567	24.7719	25.119	25.3663	25.2324	25.5992	25.0888	25.7865	25.1262	25.0542	25.7155	25.229	25.1887	25.2548	25.5704	24.7152
ATP5F1D	26.5849	27.5657	27.0597	27.5694	27.0026	27.582	26.5014	26.6781	26.1837	25.1099	25.5334	25.2956	25.3797	27.3316	26.6864	25.2133	26.1034	27.5994	27.3018	26.5288	27.184	26.3465	26.8951	27.1761	27.6981	27.5038	28.0208	26.8313	27.0694	27.4592	27.3589	28.6749	27.2811	26.9452	28.139	27.088	26.9014	26.6294	26.7342	26.9573	27.0004	27.1737	27.4933	26.3881	26.5442	26.1994	26.3174	26.7978	27.3348
ATP5IF1	22.9071	23.5148	23.1173	23.411	23.3263	23.7653	24.8826	20.3667	24.0851	24.4023	24.4522	25.6977	23.3442	22.6508	22.9683	23.466	23.4988	23.3117	23.2564	22.2329	22.5998	21.9416	22.3085	22.7258	22.7523	24.0649	22.3345	22.129	23.8386	21.6867	23.8958	24.0288	20.2183	23.2607	23.0003	22.8175	23.2855	22.7995	22.2532	22.5734	22.6235	23.6108	23.2679	22.2315	22.1615	22.1607	22.7245	22.575	22.5896
ATP5ME	22.0283	25.8298	21.1426	21.1359	26.224	20.4106	24.1228	24.25	24.205	24.5199	23.9247	23.9519	24.1949	24.4524	24.0537	24.2247	24.08	21.1932	21.6152	26.1589	25.5851	25.7108	26.956	26.8544	21.9825	24.5124	24.2312	19.2193	24.7172	20.1577	19.0532	25.4671	24.6964	20.2574	20.405	25.4769	25.4061	21.9875	25.7386	25.7363	25.9303	21.412	26.8666	26.0497	25.7809	25.7508	25.808	25.5939	22.1469
ATP5MF	23.0906	27.1708	26.7534	26.8052	27.3035	27.0661	25.1849	25.2869	25.3464	25.4634	25.4935	25.0607	25.2341	25.5168	25.3471	25.4036	25.5818	22.9692	22.3787	26.9953	22.0935	21.1217	25.1344	25.0331	25.2522	25.1763	25.3514	25.2365	25.4462	25.0612	24.8509	25.5117	25.1958	25.2153	24.976	26.1484	24.615	25.8142	26.0951	26.2554	25.778	25.1091	24.797	25.7146	22.1375	21.8568	22.2456	21.7778	26.328
ATP5MF.1	23.1351	20.5167	19.0603	19.2934	20.1195	20.0456	21.369	21.4684	21.6688	22.0701	20.2553	21.3695	21.311	21.0626	21.4523	22.6352	20.5898	20.0891	19.45	23.1524	20.1124	20.5625	22.1063	22.073	21.8724	21.8421	22.7964	21.2863	21.8141	22.1381	22.0609	21.7392	20.3276	20.9353	21.8048	23.1789	24.5423	23.0149	20.8004	23.1871	23.077	22.2446	21.1614	23.3134	19.4781	23.2382	23.1171	23.2016	23.523
ATP5MG	24.9552	25.456	25.2117	25.2487	25.4441	25.1664	25.0114	24.7406	25.3008	25.3082	25.5983	25.1889	25.4571	25.455	25.3392	25.4527	26.1583	25.8808	25.9858	25.9932	25.9269	25.7137	23.7586	24.8767	25.6658	25.282	24.8052	25.0614	25.4783	25.3542	25.2598	25.5554	25.1679	25.3789	25.4013	25.2838	25.3095	25.8323	25.668	25.4478	25.8415	25.6318	25.5398	25.937	25.2935	25.2261	25.339	25.5926	25.3252
ATP5MK	24.178	24.5207	24.6853	24.2524	24.604	24.0824	24.5932	25.0325	24.5799	24.5786	24.6421	24.7325	24.9411	24.7735	24.6356	24.6627	24.6487	24.5276	24.4797	23.877	24.7859	24.5535	24.3945	24.9737	24.8124	24.4047	23.8915	24.7396	24.5965	24.6412	24.4442	24.3001	24.9888	24.6455	24.1768	24.6756	24.8074	24.8547	24.7613	24.7962	24.7208	25.0947	24.8265	24.1194	24.6775	24.2419	24.7338	24.8093	24.5415
ATP5PB	26.1277	26.2007	26.6003	26.1346	26.5532	26.1397	25.4922	25.5929	25.2627	25.6972	25.8388	25.2039	25.729	25.7765	25.6123	24.7228	25.8944	26.874	26.2965	26.2936	26.7497	26.5206	26.0084	26.4467	26.7116	26.8248	26.1238	26.5425	26.8468	26.2992	26.6458	26.7394	26.7681	26.6837	26.2847	26.4922	26.5731	26.6855	26.5741	26.7167	26.5129	26.6003	26.2665	26.6067	26.3336	26.1698	26.2924	26.4531	26.3026
ATP5PD	28.4505	28.7734	28.7494	28.6526	28.977	28.5716	28.2528	28.0057	28.1861	28.1588	28.1144	27.8945	28.1588	28.042	28.0913	28.1186	28.1366	28.7731	28.5513	28.7404	28.6163	28.5748	28.5628	28.5861	28.9226	28.7341	28.4183	28.8073	28.9477	28.7435	28.5048	28.8662	28.8195	28.6925	28.5191	28.6245	28.6183	28.5047	28.58	28.9205	28.7361	28.8071	28.4266	28.6728	28.3623	28.5054	28.5148	28.6988	28.6337
ATP5PF	25.209	25.5015	25.6225	25.4654	25.5832	25.2754	24.7667	25.4295	25.244	24.4523	25.1214	24.7205	25.3929	25.655	25.3514	25.0628	25.3259	25.985	25.8124	26.0091	25.7233	25.8759	25.8984	25.682	25.7937	25.8418	25.3686	25.4611	25.8643	25.5853	25.666	25.785	25.5977	25.5912	25.8756	25.8115	25.3945	25.8646	25.7363	25.9412	25.9527	25.5974	25.7096	25.9677	25.7472	25.812	25.6345	25.6833	25.4477
ATP5PO	26.4799	26.2398	26.7561	26.4783	26.8925	26.5558	26.1395	26.0588	26.2055	26.1692	26.3802	26.2729	26.291	26.2946	26.6712	26.0848	26.4848	26.8466	26.3477	26.534	26.7106	26.4165	26.4793	26.759	26.2326	26.2954	26.2701	26.1804	26.3452	26.599	26.2135	26.7636	26.3145	26.3787	26.531	26.2995	26.5675	26.4342	26.4109	26.6694	26.4822	26.4787	26.268	26.4816	26.3126	26.2932	26.3136	26.3671	26.148
ATP6AP1	23.0295	23.0219	22.8726	23.0526	22.8175	22.8847	23.5612	22.981	22.7586	22.8856	22.8253	22.813	23.09	23.0538	23.3989	22.9745	22.1856	22.9113	22.9915	22.4726	22.7306	22.7131	22.4228	22.6301	22.5012	22.4612	23.2893	22.9463	22.1428	21.9141	22.5668	23.0236	22.917	22.4511	22.6619	22.785	21.9725	22.4239	22.642	22.5634	22.2359	22.6635	22.3607	22.6163	22.5582	22.1837	22.4	21.972	22.8823
ATP6AP2	23.2675	22.8486	22.6898	22.7925	22.4719	22.5362	22.7289	22.4297	22.4131	22.8224	22.8818	23.0128	22.9547	22.8751	22.7438	22.3328	22.3502	22.3842	20.9802	21.5458	22.5443	22.6338	22.6109	19.8858	22.4672	20.4413	23.4889	23.3339	23.254	22.6102	21.4892	21.0959	23.1788	22.0022	22.1302	22.576	22.1563	21.7945	22.7481	22.9603	22.5447	22.399	22.4763	22.62	22.7776	22.745	22.6858	22.6769	21.4426
ATP6V0A1	21.4769	21.9885	22.9529	23.7628	22.8326	22.9072	23.023	22.3882	22.1268	22.3514	22.8314	20.4104	21.6955	21.9906	22.1211	22.6531	22.0323	21.7026	21.8512	22.0534	23.8628	22.5787	22.8929	21.7488	22.4654	22.8746	22.9597	22.2547	23.1267	21.7829	21.5521	24.893	21.3065	21.8849	20.9051	23.7974	22.5155	22.8131	22.8364	23.3715	22.4567	22.2586	22.6389	22.4413	21.6487	22.2924	22.014	21.3187	22.6706
ATP6V0A2	20.5975	21.3746	21.1738	21.0033	20.9332	21.399	21.9314	21.3596	20.9807	22.0091	21.817	21.8631	21.6787	19.8119	22.2456	22.1163	21.0888	20.7544	21.6624	21.0393	21.2177	21.4135	21.9368	20.7057	21.5525	21.2766	20.6123	20.6963	22.277	21.3878	21.1396	21.6898	20.5917	20.6212	21.1795	21.3927	21.3779	21.3045	21.7613	21.3355	21.4321	21.7398	21.4478	20.4433	21.3142	21.4437	21.425	21.5606	21.6293
ATP6V0C	21.3367	23.7921	21.5717	21.2935	23.9608	20.5404	22.6664	22.1852	22.7644	21.8748	22.6511	21.3517	22.0194	22.5956	22.1113	22.2553	27.3877	24.4001	23.7538	24.0108	24.6593	24.3911	23.2765	23.7542	19.934	22.8187	23.0219	22.5452	21.0889	23.0935	22.3131	22.8543	23.306	23.1886	22.7853	24.3127	24.2852	23.5603	24.3227	24.0148	23.7664	23.0712	22.9746	23.5892	24.3241	23.4486	23.8038	19.9859	23.8383
ATP6V0D1	25.4202	25.5373	25.5412	25.6691	26.0515	25.506	25.4963	25.3543	25.2602	25.1128	25.2995	25.428	24.8992	25.454	25.4983	25.0404	25.3979	25.47	25.2187	25.2032	25.9572	25.5665	25.4353	25.7342	25.1964	25.3341	25.5491	25.6392	25.3618	25.2629	25.4058	26.2896	25.7362	25.3656	25.6932	25.3909	25.5308	25.6515	25.5912	25.8142	25.4959	25.4277	25.4189	25.4843	25.5941	25.4058	25.3898	25.2318	25.3003
ATP6V1A	25.1902	25.5577	25.2024	25.6691	26.0933	25.9264	25.4285	24.9051	25.0364	24.9733	25.0766	24.7229	24.7331	24.7994	24.8204	24.8396	25.0437	25.6723	25.6716	25.6583	26.1341	25.5654	25.7514	25.8198	25.4137	25.989	25.6094	25.7737	25.7115	25.6638	25.964	26.388	25.681	25.479	25.4926	25.92	25.6852	25.6605	25.4817	25.7321	25.4768	25.8687	25.7693	25.5898	25.6802	25.6781	25.4603	25.49	25.4684
ATP6V1B2	24.9889	25.3307	25.2406	25.5031	25.8927	25.9732	24.9592	24.5307	24.552	24.5764	24.7092	24.3927	24.0575	24.4093	24.5034	24.7075	24.7964	25.2265	25.1113	25.0618	25.6452	25.0843	25.2894	25.5295	25.2229	25.6104	25.396	25.3665	25.2241	25.3735	25.3621	26.0261	25.3671	25.1272	25.1918	25.5522	25.0482	25.1952	24.8802	25.2723	24.9006	25.4728	25.2354	25.2709	25.2708	25.1814	24.9364	25.019	25.0498
ATP6V1C1	22.5829	22.8919	23.0067	23.7016	24.1851	23.0685	23.0196	22.9604	22.6545	22.6477	22.7464	23.0422	23.1628	22.9826	23.152	22.6866	22.8591	23.7266	23.3179	23.534	24.0508	23.1858	23.3723	23.4698	23.419	23.4077	23.3557	23.7522	23.4264	23.3868	23.2368	24.5746	23.5967	23.1984	23.6358	24.0627	23.4969	23.3182	23.3533	23.7166	23.5603	23.6672	23.5163	23.6598	23.5645	23.343	23.249	23.1228	23.8036
ATP6V1D	23.4506	23.5247	23.3885	23.9802	24.2298	24.2233	22.974	22.0915	22.2568	23.2866	23.1791	22.2574	22.2338	22.183	22.4175	22.881	22.8462	23.4001	23.3243	23.5505	24.1127	23.8333	23.9112	24.131	23.3223	24.2187	23.6062	23.9414	23.9003	23.4986	24.0598	24.5546	23.6953	23.6923	23.9743	23.7199	24.0646	23.2817	23.5224	23.634	23.7373	23.8716	23.5539	23.7156	23.5777	23.4986	23.3177	23.6065	23.3268
ATP6V1E1	24.674	25.1841	24.8792	25.2683	25.8232	25.8113	24.7028	24.5187	24.3002	24.0818	24.0874	24.437	23.8634	24.3085	24.2892	24.2267	24.1282	24.8773	24.6214	24.7253	25.1981	24.6625	24.7881	24.9095	24.9742	25.1554	24.8453	25.0217	25.0404	24.8399	25.04	25.8331	25.0394	24.6162	24.9517	25.0038	24.8997	24.6063	24.7242	24.7251	24.7115	25.067	24.8453	24.8327	24.6349	24.9186	24.8251	24.6236	24.5454
ATP6V1F	24.1757	24.3974	24.2114	24.424	24.6044	24.5644	24.0374	23.3993	23.884	23.6773	24.3834	23.5715	23.4988	23.7536	20.4537	24.3039	23.6652	23.675	23.5589	23.6377	24.084	23.7356	23.728	24.2965	23.9872	24.5775	21.878	24.6854	24.4734	24.6897	23.83	24.0108	23.8745	24.7843	24.4122	24.767	24.2412	24.2648	23.9525	24.1263	24.0978	24.0225	24.2416	23.5389	24.1363	24.1144	23.7905	23.4037	24.2227
ATP6V1G1	24.2374	24.5435	24.5225	25.0187	25.1917	25.4428	24.6475	21.3323	24.6007	18.831	23.4537	23.6591	23.476	24.2725	24.3603	23.8283	20.6481	21.5043	21.0857	24.5288	25.3997	24.7565	24.4864	24.9492	24.7283	25.1167	25.5309	25.1254	25.2436	24.8196	24.8089	25.5257	24.713	24.678	24.7534	25.1251	24.5172	24.3833	24.6516	24.4932	24.523	24.8131	24.6916	24.8667	25.0374	24.8854	24.4992	24.4581	24.4764
ATP6V1H	24.4041	24.6995	24.5133	24.9879	25.0114	25.3318	24.3851	23.8017	24.09	23.8488	24.1	23.659	23.4975	23.7873	23.7664	23.8038	24.0219	24.5297	23.6868	23.9609	24.7586	24.5522	24.8302	24.9234	24.6954	24.9965	24.726	24.9291	24.8393	24.6841	24.6793	25.5091	24.882	24.6519	24.5455	25.1128	24.7695	24.611	24.6436	24.8005	24.4399	24.795	24.5295	24.8792	24.8477	24.6694	24.5657	24.4046	24.4951
ATPAF1	22.2258	26.7817	25.3871	21.7698	26.659	25.6409	22.3275	21.0144	21.2641	21.8912	21.2518	21.4086	25.8033	20.8796	25.4943	25.4771	22.2609	26.6355	26.8855	22.4905	22.2294	22.2515	20.4945	20.2819	23.8031	21.2624	26.2436	20.8647	21.4323	21.6519	21.8075	25.4929	21.1625	21.7964	21.7028	22.8194	21.3311	22.2334	23.0272	21.2397	20.6216	23.5893	26.1403	22.5901	21.5146	20.8809	22.4172	21.2983	20.734
ATRX	20.9733	21.2316	21.8567	21.8173	20.9726	20.688	21.0277	21.811	20.9011	20.5557	20.5523	21.0929	20.8471	21.5907	22.9005	21.0141	21.898	21.182	21.5461	20.2459	21.6107	21.1481	21.8745	21.5384	20.7711	20.7553	21.2945	20.9655	21.7817	21.9238	20.9987	21.8159	21.5682	21.6115	20.9895	21.683	21.6426	21.2573	21.8444	21.7507	21.4456	21.0479	21.0294	21.9167	21.5915	21.3129	21.7255	21.9917	21.9375
ATXN10	24.7884	24.5808	24.3678	24.2579	23.6849	23.9039	24.8223	24.9101	24.3753	25.2052	24.938	24.7716	25.2088	24.6373	24.8882	24.9513	24.7688	24.0353	24.229	24.4839	23.8546	24.5783	24.1023	24.0497	24.4723	24.6122	24.8271	24.6365	24.3569	24.0592	23.813	24.1752	24.1692	24.2082	24.3524	24.7009	24.37	24.52	24.7454	24.6779	24.7785	24.6581	24.0839	24.3931	24.5232	24.4746	24.4676	24.4458	24.6722
ATXN2	22.6385	22.7029	22.6916	23.0077	22.0341	22.4059	22.5977	22.6899	23.2554	22.6853	23.0167	22.2241	22.8146	22.8247	22.632	23.0044	23.1136	23.1947	23.2674	23.0666	23.1114	22.9763	22.8702	23.2455	23.3813	23.5007	22.6069	22.9536	23.2682	22.9051	22.7258	22.7281	23.1663	22.8189	23.5568	23.5468	23.0636	23.7825	22.8506	22.8002	23.0868	22.7577	22.5617	22.6563	23.0028	22.8207	22.6453	22.9086	22.9261
ATXN2L	24.6978	24.7267	24.7271	24.1598	24.2053	24.4369	24.4331	24.6555	24.5858	24.3915	24.5026	24.3052	25.1875	24.1752	24.4338	24.9415	24.4037	24.4029	24.4876	24.734	24.4707	24.4367	24.657	24.3841	24.5106	24.6753	24.2748	24.8847	24.6945	24.5962	24.8772	24.2959	24.9474	24.8064	24.7662	24.3637	24.6672	24.6561	24.4776	24.4876	24.4928	24.6285	24.5996	24.5793	24.4883	24.7307	24.6106	24.7985	24.9597
ATXN3	22.8314	23.2408	23.0343	22.7537	23.1131	22.6867	21.1642	23.4097	23.3647	23.316	22.8045	23.0523	23.1118	23.2977	23.0729	23.2176	22.8043	22.3766	22.6977	22.6016	21.9462	22.7484	22.9562	22.8747	22.9889	21.3299	22.6304	23.4231	23.0516	23.5353	22.1575	22.3809	23.5441	23.1901	23.3589	22.6472	22.8984	22.4574	23.2116	23.1013	23.0978	22.4255	22.6315	22.8376	22.8613	22.5824	22.7836	22.8212	23.088
ATXN7L3B	21.7987	20.8976	21.0143	20.9684	21.1136	22.4774	21.3176	21.1703	20.4218	21.1248	20.9172	21.1409	21.5299	21.076	20.6106	21.1943	20.3561	21.2019	20.0322	20.3342	20.2263	22.5997	21.0231	21.7507	20.6756	22.1958	20.5452	22.5769	22.0239	20.8882	22.3907	22.2462	22.1656	20.6592	22.4186	22.3835	20.7789	22.588	20.3818	20.813	21.3842	20.8461	21.711	20.6449	22.4693	22.3858	20.5174	20.8289	20.5682
AUP1	23.2776	23.5405	23.5425	23.022	22.1995	22.7167	23.2911	23.09	23.403	23.2661	22.8494	23.1066	23.6376	22.837	22.7042	23.1369	23.2855	23.0745	22.9868	23.2852	23.5714	23.6485	23.2271	23.6808	23.2772	23.2044	22.9002	23.5705	23.2215	23.2506	22.9091	23.8073	23.5996	23.2523	23.445	23.2917	23.4862	23.4278	23.601	24.0134	23.5053	23.7921	22.6835	23.4194	23.3632	23.5994	23.0391	23.3361	23.5937
AVEN	23.0724	23.0409	22.8642	22.8049	22.9202	22.8874	23.3802	23.1001	22.1177	21.2767	23.1045	23.0925	22.4879	22.8463	22.8884	22.9013	22.7068	23.177	23.3098	22.658	22.8952	22.4652	22.9688	22.8724	22.5751	23.0084	21.1283	22.9276	20.6675	21.6681	23.1787	23.4071	23.0769	22.9618	23.7487	23.1862	23.4866	22.4442	22.9978	22.8903	22.9537	22.977	21.14	22.3964	22.5976	22.6141	23.1881	22.7676	19.5448
AXL	23.2676	22.3877	22.2192	21.8539	21.3872	22.0629	21.9843	22.8341	23.6922	23.2734	22.7769	23.1084	24.6637	23.4311	22.7357	23.0853	23.0013	22.1877	22.748	23.2927	22.2932	22.1718	22.3012	22.2267	22.2742	23.1857	22.7781	22.7603	22.5453	22.6306	22.4724	21.7171	22.4936	22.2915	22.5594	22.4923	22.3645	22.4715	22.9518	22.5294	22.8389	22.8573	22.624	22.3542	22.4528	22.4278	23.6186	22.8623	22.8567
B2M	27.2093	26.9029	27.2288	27.7578	27.97	27.3932	27.6457	27.4781	27.7677	27.3501	27.3279	28.7496	26.6386	28.5882	27.728	27.9521	27.7573	27.2673	26.9244	27.0306	27.8247	27.296	27.6444	27.6713	27.6704	26.4	27.9525	26.825	26.7134	27.5776	26.9022	26.0544	26.7368	27.2513	27.823	26.6859	27.3215	28.2659	26.6886	26.9648	26.967	27.3222	27.3491	27.0335	26.5986	27.1447	27.0346	27.2561	27.2703
B3GLCT	22.4343	22.3567	20.4456	22.4493	22.3084	22.4201	22.7692	22.7878	23.2464	23.2369	22.509	22.3229	22.1719	23.0106	23.0495	20.7988	22.3817	23.3546	22.6242	23.2043	22.4933	22.7685	21.424	23.6417	23.0994	23.4035	24.1523	23.2052	23.4024	21.0975	23.0763	22.213	22.6751	20.4559	23.3964	22.7343	23.4564	23.0993	23.1271	22.8498	22.888	23.5765	23.0711	23.1407	23.4433	23.4116	22.9222	22.4004	23.1908
B3KPU0	22.3357	21.8908	21.6053	22.3107	21.643	23.4024	19.8721	22.0127	20.666	22.0603	21.9704	22.0336	21.085	22.2659	21.5894	22.3567	21.9385	22.6311	22.974	21.1849	21.4206	22.2213	22.4511	21.6572	22.3998	19.2416	23.2068	22.5004	22.7511	22.6727	23.0649	22.8394	18.3501	23.3781	21.8659	21.437	20.2606	21.8233	21.5378	22.0182	22.4204	21.8967	21.6272	21.223	21.9403	20.7049	21.4785	22.1574	23.6771
B4GALT1	23.4284	24.0065	23.8311	23.5873	22.806	24.0214	23.453	24.472	24.3314	24.2442	24.0998	23.4083	23.7858	23.0637	23.2306	23.7878	24.682	24.4686	24.5554	23.9726	23.6275	23.9378	24.3074	24.7046	24.1116	23.8571	23.9144	24.5858	23.1582	23.7435	23.8951	24.2718	24.8877	24.578	24.3019	24.463	25.2314	24.7447	24.057	24.3949	24.2563	24.5479	23.8357	24.3973	24.8131	24.281	24.1582	24.4475	24.688
B4GALT4	21.2619	20.8687	22.1652	21.4403	21.5532	21.5039	22.0492	21.3857	21.9238	20.7626	19.7327	22.1875	20.8392	21.1315	20.6426	20.1703	21.2556	20.6926	20.1492	21.069	22.2494	20.5123	20.6631	20.2475	20.1182	21.492	21.14	21.849	21.9345	21.7772	22.287	20.967	21.729	21.3856	21.844	22.8874	22.4959	22.5644	22.47	20.5026	21.5399	22.5247	22.4673	22.7058	20.4926	20.5057	20.8439	21.7531	21.6063
BABAM1	23.0002	21.1854	22.728	23.1499	22.3594	23.1735	23.1487	22.9508	23.1135	22.7712	23.1042	22.6595	23.3175	23.206	22.617	23.179	22.8167	22.9703	22.2815	22.5844	23.1976	23.2519	22.9771	22.8068	23.3997	23.016	22.9066	22.9348	23.0436	23.0222	23.1599	23.0234	23.0388	22.9429	22.7829	22.6445	21.7343	22.8513	23.1857	23.1626	22.8941	22.2567	22.8307	22.8283	22.9731	22.35	22.878	22.9483	23.1195
BABAM2	23.5375	23.6475	23.7649	23.9488	23.8092	23.5744	23.5827	23.4733	23.4238	23.2685	23.4937	23.6976	22.6511	23.1056	23.0692	23.3159	23.0328	20.4681	20.961	23.2279	23.6866	23.5956	23.4088	23.391	23.316	23.6958	23.5516	23.4886	23.5411	23.5453	23.5935	23.6125	23.488	23.5854	23.0248	23.5076	23.5512	23.6086	23.4134	23.5979	23.3714	23.4451	23.6601	23.6989	23.6965	23.2478	23.7313	23.7079	23.5785
BAG2	26.5396	25.8499	26.1189	27.1665	26.4481	26.7647	26.5581	26.36	25.9098	26.2025	26.073	26.8583	25.2333	27.7323	26.7945	25.7486	26.1427	26.4869	25.9723	26.6034	26.0625	26.4123	26.0305	25.9067	26.6947	26.5232	26.9578	25.625	27.0785	26.5447	25.6994	25.8565	26.2406	25.9629	26.2841	26.4307	26.2819	26.5856	26.0173	25.9146	26.3873	26.4398	25.9559	25.4945	26.2935	25.5497	26.025	26.0375	26.1956
BAG3	25.4115	25.5917	25.771	25.8695	24.8588	25.2528	25.5996	25.4744	25.8149	25.5344	25.6524	25.297	25.1104	24.8335	25.2338	25.0919	25.6865	25.6438	25.7436	25.5843	25.4713	25.8258	25.2197	25.7966	26.0444	25.7196	25.4187	25.5319	26.1388	25.7916	25.62	25.9329	26.0869	26.0783	25.8743	26.0204	25.9661	25.9978	25.999	25.9918	25.7693	25.8141	25.4066	25.3334	25.9484	25.4637	25.6409	25.4603	25.6088
BAG5	22.4748	22.8907	22.4694	22.5666	22.5806	22.4926	22.442	22.9364	22.1937	22.0907	21.4097	23.2706	22.3009	22.8862	22.9309	21.7285	22.2021	20.7165	21.2333	21.9145	21.9464	22.42	22.8266	21.8154	22.5938	22.2807	23.1683	22.1114	22.2367	21.9691	21.7141	23.4335	22.2122	21.6074	23.454	22.3819	22.5669	22.346	22.4167	22.1806	22.4362	22.2919	21.3368	22.0643	22.2984	22.1584	22.1688	21.8423	22.4007
BAG6	24.0335	24.4343	24.23	23.849	24.1609	24.1701	24.2382	24.5952	24.4296	24.4062	23.9994	24.5756	25.3607	24.2189	24.6107	24.3165	24.4141	24.5641	24.8153	23.6796	23.4789	23.5845	23.8513	23.9489	23.917	23.7466	24.6537	23.7991	24.1136	23.743	23.5784	23.5453	23.9116	23.7749	24.0754	24.0021	23.8857	23.9475	23.5475	23.9046	23.7111	23.8426	23.4941	23.7951	23.4709	23.923	23.6445	24.2374	24.0098
BAIAP2	22.2303	22.9646	21.9636	21.3761	21.7425	21.9736	22.0509	23.971	22.3327	23.7734	21.8746	21.9994	24.6981	22.71	22.6252	23.3382	22.1523	22.8355	21.8848	22.8313	22.9094	23.1876	21.8303	22.1644	24.0064	23.5698	22.7166	23.5839	23.7433	21.7678	21.6674	23.5948	22.8479	22.1128	23.6112	23.3022	23.6637	23.496	22.727	24.8962	23.3682	23.9287	22.2966	23.5111	22.7088	23.5128	24.3736	23.9792	24.1612
BAK1	21.2187	20.9795	21.2985	21.3133	21.4906	21.984	20.9525	20.0414	20.3667	20.907	20.4093	20.8892	20.4926	20.0425	21.2999	20.0383	19.9392	22.1324	21.4285	21.2606	21.5016	22.0437	22.2232	21.2423	21.3472	20.5839	21.8202	21.0895	22.3636	22.4508	22.0902	22.6432	20.7099	20.8637	21.3427	20.3239	21.3381	21.8143	20.7512	20.5054	20.908	21.9367	20.8129	22.5223	21.047	21.0678	20.2571	21.9949	21.346
BANF1	28.3953	28.37	27.944	28.1645	28.4402	28.1305	28.2808	28.4152	28.0335	28.0082	28.1332	28.4993	28.4859	27.9517	27.9515	28.4315	28.1272	27.9471	28.0662	27.681	27.3255	27.5727	28.2957	28.0974	28.3131	28.1399	28.1122	28.0932	27.8199	28.2734	28.1512	27.8035	28.1437	28.0562	28.2339	27.7936	28.0327	27.7165	27.6596	27.9992	27.8776	28.046	27.9068	28.0892	28.1132	28.239	28.1096	28.4132	28.3291
BAP18	23.9452	23.9535	24.2425	22.9679	23.3569	23.4385	22.964	23.3802	24.1062	23.9388	23.8225	22.6932	23.1876	23.6926	23.1502	24.1014	23.7632	24.082	23.6784	23.8523	23.2571	23.7001	24.0962	23.6335	23.9554	23.8257	23.5823	24.216	23.7697	24.2949	24.2776	22.9883	24.0386	24.0499	23.5827	23.3417	23.6299	23.5668	23.8859	23.7525	24.1039	23.6248	23.9702	24.3223	23.958	24.2409	24.1666	24.1349	23.8158
BASP1	28.1219	27.3201	28.1207	27.8155	28.0638	27.7197	28.2107	28.2728	28.7296	28.0954	29.052	28.0493	27.8161	27.7421	27.8067	28.1477	28.3942	28.6176	29.0774	27.693	27.4744	28.6641	28.1677	27.0614	28.4406	27.8129	27.3101	27.4916	27.9888	27.628	28.2881	26.8652	27.8968	28.4287	27.7687	27.7798	27.8759	28.7606	28.8423	27.8584	27.9854	27.2764	28.3169	26.9228	27.6835	28.0469	28.174	28.1145	27.1824
BAX	25.9707	26.094	25.9609	25.6695	25.9365	26.021	25.6644	24.7072	24.9641	24.854	25.0796	25.112	24.6752	25.3101	25.0729	25.334	25.2799	25.9088	25.4692	25.8355	25.5315	25.6817	25.5817	25.3015	25.8187	25.8832	25.5369	25.873	25.8799	26.0411	25.9538	25.5246	25.991	25.9274	25.3227	26.0789	25.3121	25.5879	25.3766	25.8468	25.9484	25.5969	25.5297	25.5005	25.2727	25.4055	25.4578	25.6216	25.3938
BAZ1B	22.4014	23.1675	23.0445	21.4363	22.5886	22.0149	23.5579	23.7265	23.2699	24.1344	23.6184	23.5897	25.2025	22.157	23.5962	23.5221	24.0524	23.0209	23.1225	23.3179	22.2348	22.805	22.3427	21.9334	22.6529	21.7864	22.7951	23.2834	22.0336	22.2557	22.4831	21.8794	22.4512	22.3528	22.6513	22.5031	23.2174	22.767	23.451	22.9728	22.7162	23.276	22.1021	23.0115	22.1919	22.8702	22.9609	23.4893	23.6751
BCAP29	24.3126	24.115	23.7456	24.7488	24.2165	23.9908	21.7107	23.739	24.1201	20.9542	21.1545	20.8074	23.9021	24.0043	21.2194	21.658	21.6753	21.9799	22.21	23.938	24.2996	24.0686	19.8114	23.1854	23.2103	24.3602	21.4522	21.494	21.1478	23.4204	24.4306	24.2185	24.3665	21.2592	24.3889	21.2971	20.7816	20.5221	22.1559	22.6416	21.6091	23.6616	20.9429	21.8005	24.0417	22.098	21.3954	22.0909	21.0038
BCAP31	25.9662	26.1246	26.0204	26.3532	25.5047	25.4405	26.345	26.4393	26.8529	25.9976	26.0222	25.9879	26.1962	25.8273	25.8758	26.6355	26.0459	26.3987	26.51	26.2479	26.6553	26.4775	26.3622	26.3941	26.3893	26.1778	26.2961	26.0206	26.4649	25.6357	26.0152	26.4852	25.9742	25.8364	25.7888	26.2063	26.1765	26.707	26.6375	26.7593	26.419	26.4486	26.1535	26.223	26.3131	25.7318	26.2287	26.237	25.7941
BCAR1	22.9015	23.3216	23.1692	22.757	23.1408	23.1892	23.4675	20.6423	20.8751	22.8796	22.7418	23.4128	23.6825	23.9448	21.1969	23.0941	21.191	22.7816	22.6531	22.6191	23.5088	22.5724	23.2391	23.1289	22.8342	23.595	23.94	23.4212	23.5898	22.0112	22.9277	23.3755	21.7008	22.7743	23.6171	23.3762	23.1691	22.9178	22.5056	22.7904	23.1255	23.088	22.7892	23.4705	22.9782	23.3159	22.9201	22.6665	22.9884
BCAR3	20.3635	22.9983	20.6564	23.1397	21.4485	21.1055	20.7804	19.8099	21.0738	21.2604	20.1602	21.9327	23.2697	20.905	19.9183	21.6135	22.0503	21.9462	23.0514	23.4204	23.0529	23.3699	21.7495	21.8171	21.5599	23.1986	22.8687	20.7896	23.0047	20.5307	22.877	21.3423	22.1726	20.3898	21.2858	20.9994	23.3133	22.9407	23.2644	23.213	22.9046	20.6419	21.0686	20.9293	21.8093	21.6565	23.3501	19.5975	21.5619
BCAS2	22.5438	22.3883	22.4442	21.9992	22.3471	21.6	21.094	23.74	23.741	22.7769	23.4779	21.7407	24.4788	21.3396	21.5408	23.2833	23.5662	21.7042	21.4503	22.5671	21.5979	19.681	21.4047	23.1333	21.0549	21.8904	21.3139	23.4538	22.8088	21.1252	20.7052	22.0468	23.489	22.3201	23.5002	21.538	22.8201	22.659	22.238	22.8089	22.7138	20.5875	22.4751	22.4589	22.2968	22.3797	22.73	22.9244	23.1975
BCAS3	21.3998	21.4416	21.1358	21.0327	22.0321	21.0006	21.5168	21.1547	21.0208	21.1134	20.9568	21.3424	20.4476	21.5328	21.5975	20.9567	21.105	21.3577	22.0127	20.3056	21.4067	21.7661	21.2134	21.6696	21.5988	21.4227	21.2505	21.1531	21.2269	21.527	21.5907	21.09	21.4822	21.242	21.236	21.4141	20.4802	21.2222	21.2209	21.9929	21.5429	21.7043	21.6703	20.899	20.9499	21.8795	21.1611	20.2283	20.0726
BCAT1	24.5645	24.6398	24.2324	23.4115	24.3853	24.763	23.4964	25.5205	25.0103	25.2821	26.7362	25.4949	25.8904	25.0873	25.0983	26.4545	25.3144	26.1494	26.2875	25.1013	25.0433	25.7086	25.6381	25.3337	24.7621	23.9422	25.0191	24.6284	23.1787	24.7813	25.2734	25.4224	24.7186	24.9553	25.9437	25.6423	25.4525	25.0595	25.0224	24.3391	24.9473	24.3018	25.0517	25.1574	25.4121	25.7461	25.6208	25.6168	25.2552
BCAT2	26.5995	25.708	25.996	25.3148	25.9254	25.5746	26.4982	26.0974	26.2036	25.8368	25.9844	26.6073	25.3321	26.833	26.0503	26.3182	26.0547	27.0294	26.5936	26.1817	26.6728	26.6073	27.053	26.1803	26.0307	26.0466	26.1121	26.1174	26.6039	26.3775	26.0183	25.2271	26.3914	26.8307	25.5211	25.8821	26.3957	26.1774	26.1745	25.8329	26.217	26.2758	26.3727	26.8684	26.4838	26.4093	26.5415	26.4574	26.0139
BCCIP	24.7781	25.06	24.7831	23.0189	23.8687	24.2411	24.1714	25.4	25.2331	25.1185	24.5098	25.3425	26.5776	24.9183	25.724	25.1452	24.6529	24.6338	24.9189	24.882	24.2538	25.0941	24.5777	24.1354	24.82	24.7513	25.1593	25.1629	24.3877	24.2372	24.6831	24.4071	24.9031	24.6626	25.9615	24.6588	25.5228	24.817	25.0543	25.4224	24.9499	25.242	24.8019	24.8966	24.5348	25.1606	24.8821	24.956	25.6163
BCKDHA	22.409	22.6819	23.1143	22.9263	23.3435	23.216	23.4098	23.7482	23.7986	23.3172	22.0981	21.5539	23.2581	23.6493	23.4803	23.3296	22.381	22.8029	22.6993	21.8884	22.0477	22.433	22.4826	22.2467	22.8189	22.3928	23.4328	20.5281	21.2538	23.2454	21.9302	21.9997	21.6941	21.6192	21.6655	22.7733	22.1137	22.6021	22.3085	22.7097	22.5544	21.8205	22.0524	22.2651	22.1532	22.5241	22.4055	22.8398	22.4359
BCKDHB	22.6329	21.9444	22.908	22.5898	23.0792	22.6272	21.8646	22.0732	20.8952	23.1648	22.8926	21.3949	22.7901	20.8232	21.7579	23.3797	22.926	21.9359	21.1852	22.4303	22.2536	22.7417	21.9368	22.5418	22.4594	21.3371	21.6694	21.9869	22.6489	23.2122	21.7705	21.801	23.1247	21.9565	21.3511	22.4938	22.61	22.6803	22.6919	22.6476	22.5061	21.7278	20.9235	22.9514	20.6233	22.155	22.4593	22.8572	21.9079
BCL10	23.2018	23.7858	23.4784	23.7705	23.3157	23.4652	23.5776	23.6927	23.4111	24.0433	23.0718	23.4112	23.8228	23.6	23.7996	23.5094	23.7296	23.0765	22.9161	23.2548	22.8337	22.8755	22.7198	23.2326	23.2067	22.0928	23.6045	23.1913	21.6649	24.1619	21.4496	23.4262	23.4172	23.3107	24.181	23.0968	23.6702	23.3767	23.3082	23.5957	23.5547	23.1181	22.8522	23.2362	23.3055	23.0178	23.3413	21.8578	23.1534
BCL2L1	21.0986	22.0743	21.4996	21.848	23.1253	22.0507	22.2842	22.0349	22.201	22.2257	22.4905	22.2521	21.5903	22.3712	22.0817	22.1242	22.4624	22.2006	21.466	21.2622	21.429	21.3254	22.6286	22.0672	21.7754	22.2985	22.5949	20.4268	22.324	22.2579	20.1128	22.446	22.3743	22.4826	20.2258	23.3886	22.4994	21.1019	23.0055	21.9372	23.2857	22.4355	21.6049	20.1187	22.7844	21.0328	23.1096	21.3388	23.1745
BCL2L13	23.393	23.7097	23.551	25.3666	24.0173	24.6298	23.837	23.2414	23.0947	23.2283	23.2405	23.8267	23.1439	24.5565	23.8347	23.4011	23.7257	24.2699	23.5338	23.8569	24.2563	23.4909	23.8019	23.36	23.7845	24.057	24.2543	23.1376	24.2021	23.5507	22.9449	24.0661	23.1038	23.634	23.7068	24.2238	23.4268	23.9912	24.5247	23.9996	23.5246	23.7896	23.3535	23.5754	23.9763	23.5148	22.6903	24.0139	23.4388
BCL2L2	24.3451	24.5617	24.3093	23.8242	24.3157	24.1586	24.4029	24.1888	23.6086	24.6429	23.7094	23.5732	24.3269	24.535	23.9862	24.6127	23.3842	24.1954	24.3343	24.2283	24.142	24.2386	24.178	24.0979	24.126	24.3841	24.3574	24.7299	24.3151	24.644	24.6593	23.7423	24.7074	24.5313	24.4085	24.2804	24.4639	23.8033	24.1227	23.9069	23.8834	24.3557	24.354	24.3681	24.2088	24.4861	24.1911	24.3605	24.5781
BCL9L	21.2735	22.2315	21.9438	20.227	20.2059	19.0405	21.8403	21.0434	20.2258	20.9005	21.2125	21.5314	22.8972	21.2951	21.9979	22.0789	20.326	20.2657	21.3465	21.9838	22.1365	20.6495	21.3066	21.259	22.0473	21.9034	20.6326	21.9373	21.1697	20.0794	22.0007	20.5994	22.1697	21.1504	21.4937	22.0973	22.9545	22.1657	22.0595	22.2302	20.5079	21.8372	20.7675	19.3502	22.0269	22.2735	21.8269	22.2576	22.1454
BCLAF1	25.3257	25.3207	25.3903	24.9006	25.3706	25.2125	25.5493	25.3685	25.2961	25.2663	25.5395	25.7712	26.0149	25.1489	25.5117	25.5639	25.2695	25.1894	25.1823	25.1405	24.8363	25.0925	25.1763	24.8974	25.1812	25.1502	25.4599	25.3728	25.0037	25.1155	25.1687	24.9403	25.3578	25.2367	25.7897	25.0465	25.2133	24.8927	25.2847	25.2561	25.2106	25.1746	25.1738	25.2593	25.2026	25.4172	25.2713	25.2881	25.6146
BDH2	22.3992	23.5955	22.7094	23.3933	24.4355	23.7614	23.8405	22.0047	23.8111	23.591	23.6294	23.8808	21.3606	23.7918	20.9636	23.331	23.7013	23.1574	21.2887	22.6819	22.2422	22.8221	23.4855	23.2986	23.2666	23.8663	23.4194	23.046	23.2459	22.0228	23.5481	23.8745	21.5269	23.4819	22.6877	23.0361	23.6331	23.6194	23.1689	22.8367	22.9003	20.8171	23.0659	22.9692	22.8324	22.632	22.7075	22.8303	22.9183
BET1	24.8457	21.4471	20.8923	20.5008	25.1138	24.3092	20.9704	22.7575	23.0608	22.7452	23.4723	22.8517	23.2487	23.8251	20.2274	21.9542	22.475	23.6726	24.2679	23.896	23.7462	23.6659	24.1136	24.2152	21.0323	24.3024	22.7932	23.0955	23.9024	23.0477	19.8726	23.8017	23.1762	23.0819	23.9203	23.1995	23.4362	23.4816	24.1114	23.6373	21.426	20.503	23.874	21.3942	22.2766	24.0431	21.3788	24.0268	24.2065
BET1L	24.4021	21.7752	21.3029	21.5062	22.7741	20.0553	24.1147	24.3576	23.3888	23.5172	24.0178	23.5428	23.751	22.1494	24.1997	23.8893	23.8878	24.3846	24.3054	24.0731	24.1041	22.9717	23.3311	23.1251	22.9519	23.8478	24.0166	21.7168	21.4996	21.2155	23.6298	24.4043	21.0896	23.7082	24.709	24.5223	24.1855	24.576	20.0916	20.8384	22.0573	23.5246	23.641	23.6959	23.9426	24.1874	20.7097	22.0219	24.7035
BGN	23.2985	23.9472	23.8603	23.8267	24.3657	23.7351	22.9635	23.5625	23.6265	23.5034	23.5232	23.1972	22.6983	23.8519	23.2487	23.6381	23.9528	23.8818	25.1073	22.6895	24.5938	23.2648	24.782	23.5957	23.9214	23.6162	24.0163	23.098	21.9412	23.7913	25.0329	23.4397	23.9	24.373	24.7412	24.0454	23.954	23.6254	23.2812	22.8548	23.9143	23.5101	23.7462	23.5246	23.7436	23.8186	22.5442	23.2358	22.983
BICC1	22.1428	22.2245	22.681	24.1234	23.4133	22.8222	22.1393	22.8696	23.2206	22.5769	22.2571	22.5049	21.6819	22.8298	20.9981	22.7602	23.4762	20.2063	21.1983	21.2563	20.2557	22.4004	21.5343	22.6317	22.3973	20.8627	22.0328	23.5193	20.8354	23.6937	20.8812	21.3279	23.7228	23.7064	21.0087	22.1571	21.6418	22.5967	22.6132	22.0807	22.1075	21.4171	22.1264	21.8433	22.3155	21.8076	22.0552	21.5973	22.3327
BICD1	22.7903	23.2206	22.9552	22.673	21.9546	22.3102	22.5676	22.7977	22.7605	22.2089	22.9313	22.8282	23.5988	22.8126	22.4901	22.9645	22.772	22.4142	22.706	22.643	22.8654	22.6281	22.4825	22.2891	22.8429	22.9046	23.176	22.9804	22.8726	22.9862	20.9411	22.4999	22.8457	22.1407	23.6033	23.0343	22.9006	23.1883	22.8025	23.2276	22.9426	23.0384	22.3962	22.482	22.2694	22.4534	22.4477	22.5173	23.1495
BID	23.7636	23.6564	23.5757	23.5596	23.1234	24.4146	24.4869	23.9373	23.7027	23.3084	24.08	24.8594	24.2116	24.2508	24.3981	23.8939	23.5192	23.5797	23.8629	23.4564	23.7956	24.0328	23.7135	23.6796	23.9445	24.2216	24.1501	23.5382	23.2511	23.2801	23.6921	23.1719	23.0588	23.4101	24.1822	24.7311	23.359	23.7038	24.4648	24.0287	23.7928	23.8526	23.6384	22.595	23.464	23.9947	23.8383	23.6335	23.7049
BIN1	24.3822	24.0629	23.9138	24.6121	24.893	24.2509	24.2699	24.0086	24.4432	23.5825	24.2349	24.6586	23.2392	24.5144	24.3962	24.3977	23.8086	24.4222	24.3065	24.5102	24.7603	24.3616	24.4364	24.4357	23.8411	23.6366	24.2026	24.0176	24.8485	24.0233	24.5976	24.496	23.9497	24.1131	25.2441	23.9089	24.0427	24.2499	24.2919	23.7739	24.2814	24.337	24.3727	24.3229	24.2088	24.1505	23.8179	24.4094	24.0219
BIRC5	21.5842	21.267	21.5537	21.5418	21.5988	20.7462	21.2535	20.4744	21.1214	21.4169	20.8143	20.8542	22.4676	19.6826	21.538	21.6164	20.5892	21.4025	20.4933	22.1895	20.0705	22.081	21.7635	21.3742	21.1746	21.0213	21.1191	21.8419	21.045	21.2572	22.1522	21.2507	21.2702	20.727	20.9427	20.8663	22.1616	20.6852	22.4974	22.7543	22.2267	20.6323	20.8522	22.442	20.5919	21.7809	20.585	20.3414	22.4636
BIRC6	20.6154	23.1968	20.8558	20.7274	22.1393	21.3345	22.1882	21.6632	21.6909	21.8003	21.8495	22.2125	22.1659	22.1565	22.4954	21.6086	21.989	22.9577	21.2656	23.3367	23.4797	21.7916	22.4778	22.1882	22.5659	21.5431	22.2023	21.9376	21.7614	18.865	21.7405	21.9922	21.5784	21.8517	22.2081	23.4741	21.1023	20.3385	21.6854	20.8998	21.0634	20.9634	21.21	21.4152	20.5162	23.6425	21.1321	23.1134	21.2709
BLMH	24.2683	24.494	24.2771	23.5433	23.8556	23.949	23.9966	24.3962	23.5908	23.5962	23.6881	24.5008	24.0111	23.8088	24.2718	24.3425	24.0299	24.6619	24.5441	24.3943	24.7105	24.4842	24.5158	24.3196	23.7899	23.958	24.3027	24.2135	23.8804	24.3706	24.277	24.7257	24.4176	24.5034	24.2191	24.438	25.0888	24.1044	24.2596	24.115	24.0524	24.3944	24.2931	24.2458	24.2662	24.4711	24.1968	24.3606	23.984
BLOC1S1	20.4574	21.2764	22.1131	21.0701	23.0025	20.9596	19.6033	21.307	20.5912	21.4979	21.5086	21.9246	20.4775	21.4982	20.151	21.43	21.7192	20.6318	22.3785	21.5803	20.6911	21.2652	21.3061	20.85	21.749	20.1941	21.49	21.6634	22.2515	21.7679	21.9326	21.8214	21.9231	22.0069	21.3791	22.4329	21.5173	21.3126	20.7146	21.8874	22.2313	22.1862	21.5096	22.2752	22.2815	22.11	21.9381	22.0146	21.2553
BLOC1S2	22.0878	21.1423	21.7665	22.2594	22.2859	20.6147	21.9791	20.5664	21.5578	20.8242	21.039	22.5821	21.8231	22.3564	22.4457	20.533	20.635	21.3208	20.1799	20.9208	21.8712	21.6784	21.9049	21.3795	22.2659	21.6091	22.0386	20.3525	21.8449	21.1274	21.6179	21.1071	22.5005	21.679	21.2418	20.5635	20.0762	21.5445	21.7616	21.8032	21.8441	21.3595	20.9445	20.5736	20.4384	19.85	21.7591	21.803	21.7808
BLOC1S6	21.3706	22.1666	21.8675	22.7752	22.6048	21.3298	20.8208	21.2771	21.2017	20.4789	20.0725	21.1866	20.2112	20.5604	20.1644	20.8279	20.562	21.2111	20.8685	20.6944	22.0441	20.47	21.0198	20.9352	21.292	22.1719	22.6481	21.5361	20.5579	21.3991	21.9906	22.91	22.218	20.8232	23.003	21.0379	19.9266	20.2139	20.4962	20.9366	19.9957	21.3624	21.1627	21.4315	21.0334	21.0797	21.9439	22.1985	22.0135
BLVRA	25.0502	25.2577	24.8014	24.8926	25.6278	25.2713	25.4808	24.8437	24.5593	24.8089	24.9461	25.5111	24.2396	24.9048	25.1332	24.7158	24.7346	24.862	25.0677	25.0469	25.7157	24.907	24.7224	24.9243	25.2483	25.1072	24.9568	25.2043	24.8767	25.2038	25.1469	25.1865	24.9281	24.7461	24.9278	25.322	24.8846	24.5763	24.8273	24.9129	24.953	25.0886	24.8721	25.2104	24.9225	24.813	24.6838	24.835	25.084
BLVRB	25.5978	25.3696	25.243	26.0842	26.0153	25.8348	25.1406	25.3696	24.7224	25.5499	24.6493	25.8969	24.4879	25.3256	25.3745	24.9729	25.0194	24.2701	25.4886	25.5562	24.8794	25.314	25.221	25.687	25.781	25.3184	25.2839	25.1062	25.3549	25.6021	25.3877	25.357	25.5964	25.4667	25.0786	24.938	24.8587	25.3191	25.1976	24.5424	25.5366	25.0248	25.1766	25.0024	25.2655	25.1242	25.5208	24.9052	24.678
BMP2K	20.8004	22.0536	20.5684	22.7484	22.2605	23.2087	22.292	22.4764	22.145	22.2163	22.2379	22.3941	21.2854	22.9606	23.2084	22.0037	21.674	21.9086	21.1771	22.436	22.3301	23.0287	22.0147	22.0599	22.7662	23.0858	22.6585	22.062	21.7912	22.4909	21.9657	21.3022	21.9813	22.0584	22.2034	23.3948	22.9947	22.8315	23.2146	22.955	22.9856	21.8757	22.8103	22.8708	22.9539	22.6068	22.3911	22.7059	22.2811
BMS1	24.8504	25.3317	25.1785	24.7655	24.6297	24.7382	24.9541	24.6555	24.736	24.7991	25.2069	24.914	25.7281	24.3124	24.7154	24.7844	25.1654	24.3717	25.199	25.1488	25.3181	25.0303	24.7579	25.007	25.0576	25.1996	24.9344	24.9374	24.9452	24.6893	25.6243	26.1001	24.8585	24.8931	24.9975	25.3199	25.5038	25.1829	24.6903	25.0301	24.9006	25.2872	24.9565	25.0699	24.9243	25.1074	25.1775	25.2565	25.3533
BNIP1	21.8332	21.9066	22.1137	21.8644	22.0197	20.4899	22.4388	22.0306	20.6636	21.1203	21.4613	21.3289	22.9274	20.8519	22.0449	21.1625	22.3479	20.9042	20.7675	21.7571	22.0271	21.8253	21.2545	21.0961	21.4729	21.5844	20.4227	21.5627	21.6526	22.3272	22.235	20.8249	20.7848	21.7145	21.1447	21.752	22.8419	21.6	21.621	21.7329	21.7928	22.1722	21.6056	20.5204	21.8	20.7775	21.7134	22.0138	21.5522
BOLA2	25.2738	25.3006	25.5838	25.1021	25.198	24.9452	25.4242	25.1989	25.2308	25.3693	24.8272	25.0187	25.366	25.0589	25.517	24.9989	25.4226	25.3377	24.8502	24.8847	25.1275	25.2923	25.3229	25.1732	25.2146	24.9625	25.3676	25.4079	24.8996	24.8201	24.9548	25.4811	25.0159	24.9165	25.2175	25.3984	24.7409	25.1694	25.6931	25.6728	25.6866	25.3917	24.8803	25.2419	24.9853	24.9385	25.1454	24.8018	24.8304
BOP1	22.9521	22.9405	23.1148	22.5046	22.1483	22.503	23.3339	23.8402	24.1361	23.7742	24.0804	23.6147	25.2547	23.2903	23.3628	23.6467	24.0699	23.3107	23.4054	23.2708	22.6962	23.2653	22.6581	22.4003	23.4547	23.2565	23.4448	23.9238	22.2919	23.2499	22.042	22.3025	22.9116	22.9583	23.0688	22.8749	22.9691	23.6658	23.5134	23.6475	23.1629	23.3445	22.56	22.654	22.4978	22.8057	22.8788	23.5758	23.4763
BPGM	21.8574	21.0169	20.7018	22.8147	22.514	22.485	24.4226	20.6403	21.5287	23.7352	23.5089	24.0751	21.5404	21.4869	22.502	23.5655	23.3993	20.5397	20.0422	20.3755	25.6979	21.168	21.6649	22.9763	22.092	20.9754	22.8546	21.8595	22.1519	21.8338	21.3685	21.4011	20.4868	23.6096	21.3616	22.6603	20.2783	21.7953	22.0111	22.752	20.836	20.6645	22.7425	22.4841	21.9408	20.8072	20.7624	20.9849	22.5827
BPNT1	24.4459	24.0535	24.0372	24.4751	24.0138	24.3914	24.2257	24.0836	24.0109	24.0221	24.0798	23.9673	23.9647	24.172	23.6841	24.0527	24.5526	23.9971	24.249	24.022	24.2163	24.1538	24.0317	24.1434	24.3589	24.4568	23.7803	24.2242	24.4918	24.2407	24.345	24.1716	24.4041	24.2823	24.0996	24.3901	24.5709	24.29	24.0426	24.0795	24.5376	24.2283	24.2526	24.2627	24.1922	24.1086	24.0487	24.2154	23.7571
BPNT2	24.0021	24.2259	24.2028	24.1316	23.7911	23.9509	24.5775	24.9269	24.6073	25.0487	24.5825	24.1455	25.0024	23.9976	24.6046	24.2485	24.7085	24.8601	25.0934	24.6932	24.7382	24.6099	24.3801	24.6088	24.3573	24.4131	24.4547	24.6042	24.4243	24.6227	24.0124	24.2483	24.5847	24.3924	24.543	24.7229	24.8364	24.2004	24.4605	24.3684	24.3234	24.2611	24.2526	25.0009	24.6565	24.6459	24.4243	24.2143	24.6326
BRAF	21.2191	21.6952	22.3131	22.12	21.2625	21.0768	20.8816	22.1709	21.1255	21.6175	21.004	22.0639	21.392	21.7091	22.5557	21.2016	21.8541	22.4614	20.3877	21.0866	20.9856	20.8713	20.8331	21.5635	22.5178	21.2795	23.1234	21.2275	21.2045	22.3302	20.0777	20.4761	21.1859	20.6714	21.8154	21.7192	22.2915	20.4789	20.6141	21.3218	20.8097	20.7556	19.9362	22.3189	21.9869	21.7293	21.4223	20.7603	21.6905
BRCC3	21.2608	22.589	22.572	22.6727	22.61	22.7757	23.41	22.9637	22.8306	22.7863	22.8496	23.7558	22.7948	23.8103	23.9073	22.8939	22.7536	22.4222	24.5203	21.5425	20.8977	23.0571	22.2904	21.3218	22.0644	21.4207	23.4836	21.5967	22.0016	20.7286	21.8707	21.9589	22.3866	21.5962	22.6259	22.0619	20.528	21.1455	23.4928	22.3187	21.7466	22.4397	21.7995	23.2063	23.3059	22.9079	22.424	21.0409	21.1757
BRD4	22.6344	22.8036	22.7922	22.7019	22.8985	22.6659	22.4214	22.6447	22.9378	23.0991	22.7343	23.1222	24.2488	23.0317	23.0461	22.8643	22.4859	22.3749	22.5729	20.6721	20.7278	22.6033	22.5341	22.2072	22.3527	22.7297	23.0429	22.8213	22.7679	22.6152	22.6703	21.8175	22.84	22.8019	22.6088	22.7624	22.8111	22.1014	22.8616	22.5137	22.8143	22.4712	22.563	22.7676	22.9372	22.5885	22.9264	22.5292	23.0597
BRIX1	24.1523	23.5639	23.7733	22.916	23.3704	23.3267	23.9322	24.1648	23.3626	24.7033	23.7353	24.4804	25.009	24.2302	24.5921	23.8848	23.9525	24.3549	24.5886	24.5443	23.9026	24.531	23.5633	24.3058	23.8411	24.0755	24.5659	23.8879	23.4168	23.733	24.2314	24.1426	23.5324	23.3787	24.4055	24.1564	25.0823	24.0234	24.7693	24.2819	24.4151	24.4076	23.9005	24.1245	24.2734	24.3317	24.3645	24.2451	23.4862
BRK1	23.9046	23.9643	23.9319	24.1678	23.28	23.4692	24.0113	23.5992	23.9289	23.9669	23.7813	23.792	24.0082	24.1594	23.8002	23.8694	23.4581	23.9954	23.7834	23.6141	23.7868	23.7565	23.5321	22.2117	24.1659	24.1227	23.657	23.8155	24.7827	23.1709	24.0963	23.1886	22.3813	24.0126	24.7859	23.4712	24.1955	24.2341	23.8912	23.901	24.0612	23.872	23.3201	23.8937	23.7369	23.5127	23.6651	23.7583	23.6069
BROX	24.4531	24.2217	24.2211	24.4432	24.3857	24.2258	24.3203	23.8976	24.1406	24.353	23.9615	24.0542	24.0205	24.3852	24.2387	24.0282	24.3285	24.3241	24.1936	24.1949	23.9505	24.3435	24.2873	24.1617	24.2124	24.3859	24.3688	24.4561	24.6574	24.2358	24.7209	23.6961	24.4327	24.285	24.1975	23.9986	24.29	24.0898	24.1719	24.3074	24.2291	24.2183	24.1429	24.3146	24.4633	24.3005	24.2728	23.7022	24.318
BRWD1	21.4861	21.6627	21.8837	21.099	22.4739	22.7665	19.01	18.9045	19.502	18.8075	18.7199	19.5281	19.014	19.3146	18.4866	19.4615	19.0429	28.508	28.0558	22.2585	21.1499	22.4106	22.2203	26.9698	21.64	25.1936	18.6846	25.6701	25.5143	19.5148	25.9733	25.3472	18.654	25.7702	24.4677	22.1114	20.936	23.5308	22.1992	22.9892	22.3425	22.5501	25.7228	22.3761	22.5242	21.8281	22.134	21.8357	22.5677
BSDC1	22.1416	22.675	22.2467	22.6115	22.4682	20.7992	21.7544	20.9659	23.3274	22.6621	23.2294	22.5869	22.3683	23.2804	22.389	21.0651	21.5769	22.5795	22.2638	22.7247	22.1702	21.9904	23.4271	21.3776	22.8893	23.4855	20.8796	23.8355	21.9593	20.8522	21.6111	21.729	23.5271	23.4383	22.0779	23.1893	22.9727	22.1988	22.2395	22.22	22.6947	20.6557	23.0257	22.5655	22.557	22.6829	22.491	22.6643	22.466
BSG	26.753	26.282	26.4529	26.2904	26.2	26.4496	27.0212	27.0965	27.3985	27.1021	27.1104	27.3159	27.0491	26.8492	27.193	27.0153	27.2258	26.8397	26.7818	26.311	25.8949	26.7635	26.6865	26.5325	26.6268	26.6059	26.2992	26.3461	25.9978	26.1755	26.9157	26.2778	25.9792	26.2411	26.3926	27.0516	26.7568	26.5723	26.6841	26.9931	26.6471	26.3643	26.7263	26.3696	26.6073	26.6457	26.5816	26.3224	26.3092
BST1	24.5749	23.8838	24.2403	26.215	25.1164	24.0901	23.6082	24.459	25.5576	24.5714	25.4095	24.8359	22.0039	24.3227	24.3031	26.0611	24.842	25.6425	24.915	24.3883	25.8134	24.1798	25.5949	24.542	24.1976	24.8482	24.0739	23.5052	26.2454	24.1606	25.2025	25.4178	23.749	25.3756	23.7494	24.7909	24.8311	23.8671	23.4078	23.1792	23.8673	25.0106	25.3586	24.8187	24.1208	25.0833	24.1882	25.0191	24.1347
BTAF1	21.6947	21.8661	21.7827	21.6613	21.607	21.4351	22.0105	22.5644	22.0841	22.4862	22.1464	22.9663	22.5933	21.8206	22.0065	22.1702	22.1166	21.6834	21.9883	21.7619	21.6181	21.301	21.0639	21.6048	21.8607	21.9351	21.8625	20.4843	21.2078	22.1422	21.844	22.2986	21.3186	20.674	21.4611	21.52	22.3338	22.0863	22.0829	21.5536	20.897	21.8564	21.5394	21.869	21.539	21.8529	22.0606	22.103	22.1733
BTF3	26.8383	27.052	27.0294	26.1043	26.2692	26.5087	26.2523	25.9065	27.0707	26.5254	27.0567	26.5007	27.3761	26.4186	26.5704	26.6112	26.4091	26.8397	27.1216	27.0799	27.0181	27.0339	26.7097	26.5808	27.3877	27.1694	27.274	27.2706	26.705	26.6632	27.0641	27.1933	27.1167	26.7081	27.5344	27.0893	27.902	27.1742	27.1265	27.0082	27.1824	27.1481	26.3789	27.3896	26.867	27.3437	27.0592	27.1559	27.3627
BTF3L4	25.9269	25.518	25.157	25.5933	26.9352	26.7873	26.5954	26.3866	26.7149	26.3128	26.7504	27.1018	26.6975	26.2875	26.4842	26.534	26.7171	26.7234	26.9931	26.2419	26.1287	26.4916	25.9977	25.9986	25.6255	25.2707	26.3149	25.6662	25.4029	25.7607	25.7318	25.8367	25.7401	25.7198	25.8404	26.5048	25.6738	26.0199	26.2363	26.3191	26.1864	25.6789	25.7969	25.8587	26.2095	25.9093	25.861	25.9076	25.8484
BTK	23.1387	23.2291	22.5038	23.3102	22.9558	23.5996	22.8329	21.5002	22.2232	22.3856	23.3935	20.7438	23.3664	22.5919	21.0668	23.4601	23.0492	23.5458	23.2607	23.4725	22.4279	22.8002	23.6382	23.1716	23.0213	24.0512	23.254	23.7367	22.98	22.8935	23.5688	24.3322	23.1271	23.1423	23.2567	23.992	23.1815	23.5471	23.1897	23.4157	23.1875	23.4398	22.4422	23.6284	22.6255	22.6409	22.996	23.4251	22.4987
BTN2A1	20.5795	21.9646	21.579	22.2684	21.2719	22.5185	22.1803	21.9132	22.247	20.9153	21.6081	22.1686	21.6985	20.9324	22.5711	21.5941	22.3609	22.8753	22.2289	22.441	22.7082	22.6533	21.7357	23.2323	21.296	21.8979	21.904	21.9528	22.0315	20.6089	22.4012	22.3405	21.9255	21.257	22.0239	23.1496	22.0507	22.0669	22.4128	22.206	22.6211	21.2017	21.3561	22.7865	20.768	20.9532	21.2884	21.5633	20.5881
BUB3	24.6935	24.8293	24.874	24.1249	24.5067	24.5473	24.5045	25.1096	25.1191	25.4694	25.2706	24.8192	25.805	24.7999	25.0817	25.316	25.4945	24.997	25.0119	25.1045	24.6518	24.9731	24.4568	24.5234	25.1726	24.8337	24.9352	25.1629	24.7398	24.7056	24.6759	24.0963	25.0216	24.8601	25.4795	24.6232	25.2838	24.7608	25.2443	24.8933	25.2977	24.999	24.644	25.0658	24.8524	25.0208	25.0557	25.1408	25.437
BUD23	22.0939	21.4503	21.9461	20.8136	20.3192	20.7234	22.0323	21.1173	21.1624	21.589	20.3606	20.9783	20.3329	20.3784	21.7992	21.6865	21.0903	22.1165	22.1216	21.9226	19.1639	20.1103	20.8172	21.6025	20.6046	21.7609	22.1469	21.014	21.8976	20.8951	22.1669	21.479	20.4623	19.9894	21.7137	20.6512	22.9954	21.8881	21.9993	19.3406	21.9817	22.0897	21.2927	22.1396	20.7375	21.1625	20.5165	22.3813	22.2013
BUD31	22.7991	22.6474	22.2308	22.0215	22.2859	22.2885	21.525	23.7004	23.692	23.6287	23.6889	23.4651	24.7147	23.3611	23.5475	23.6696	23.9566	23.0472	23.4939	23.7904	23.0334	23.4658	22.7401	22.8334	23.2058	21.6749	23.0626	22.728	21.4708	23.2523	22.4605	22.4072	23.5374	23.3233	23.581	23.1656	23.5596	23.0014	23.3873	22.9158	23.3461	23.2394	23.0076	23.2408	23.6002	23.8155	23.5961	22.9976	23.0382
BYSL	23.2352	23.1478	23.0755	22.0956	21.9822	22.2174	22.1336	23.2889	23.3156	23.255	23.3424	23.3073	24.2624	23.1276	23.795	23.272	23.3424	22.6644	23.2127	22.9425	22.4344	22.9439	22.535	22.3519	22.6624	22.8558	23.0644	23.3415	22.0835	22.4772	20.2679	22.5138	22.4703	22.5411	23.585	22.7699	23.331	22.772	23.2509	22.5807	22.8376	22.8815	22.6289	22.828	22.4894	22.9199	22.9013	22.8915	23.2369
BZW1	25.7296	25.7561	25.4895	25.4366	25.393	25.1024	25.6564	25.6976	25.5926	25.7443	25.5282	25.4338	26.4737	25.6228	25.6332	25.9172	25.7024	25.5135	25.4474	25.8209	25.8064	25.7098	25.6311	25.5243	25.6553	25.9988	25.7205	26.2813	25.9	25.7493	25.694	25.6051	25.9967	25.7138	25.8351	25.8161	25.9151	25.7296	25.7573	25.8755	25.6445	26.0842	25.6501	26.2367	25.7724	26.1311	25.9547	26.0683	26.4268
BZW2	23.7468	24.0299	23.7182	23.2731	23.1501	23.0974	23.3336	23.8338	23.7493	24.2137	24.3488	23.6294	24.5796	23.8487	23.9253	24.2526	24.3797	23.7674	24.031	23.8686	24.112	23.816	23.6108	23.5467	23.7338	23.867	23.8236	24.0144	23.4726	23.5024	23.7495	23.4761	23.6513	23.6054	23.7224	23.9672	24.1568	23.9588	23.999	23.9704	23.7988	23.9507	23.7845	23.9455	23.4332	23.9536	23.8727	23.7773	24.0785
C11orf54	22.5945	22.8527	23.0253	23.1017	24.7074	23.6983	23.691	24.468	24.2374	23.0279	23.6472	24.6352	22.5952	24.412	23.9394	23.9116	23.6391	23.3111	22.0519	23.3404	23.1457	23.5699	23.1196	23.0218	23.3739	21.8695	24.2155	21.3477	23.8468	22.6046	22.1934	23.3944	22.6534	22.8802	22.6975	23.3632	22.1678	22.3126	22.9716	23.5453	23.3385	23.0916	22.9346	23.2598	23.0844	22.8751	22.4644	23.0965	23.3428
C11orf68	24.1378	24.0588	24.117	23.7496	23.9709	23.9714	22.241	24.095	24.1145	24.8425	24.6856	24.1016	24.3244	24.0717	23.9747	24.7055	25.1501	23.8376	23.7797	23.8382	23.953	24.1118	24.7047	24.8844	24.2955	24.5839	24.5825	24.8745	24.7016	24.2834	20.9952	22.754	24.4747	24.3814	24.194	23.211	23.8277	23.6725	24.1306	23.6464	23.8132	23.4581	20.856	24.0887	24.219	23.7969	24.3791	24.0272	23.413
C11orf98	20.6826	20.4328	21.7088	19.4724	20.9152	20.7789	21.0333	20.9582	20.6882	20.5545	21.4607	20.6213	22.3237	21.5938	21.0138	21.4444	20.5775	21.4394	20.8694	20.9298	20.9628	21.4481	22.1812	20.707	21.727	20.5306	22.6247	21.3932	21.6158	21.5584	22.0335	20.8472	22.13	20.2745	21.6975	20.1596	20.2336	20.8488	20.8802	20.4553	22.3776	21.4146	21.5696	22.8849	20.8568	20.8785	22.9854	20.6639	19.9564
C12orf57	23.5191	23.5774	23.4714	23.3796	23.5255	23.5186	23.4008	23.4499	23.319	23.2606	23.4964	22.9754	23.5363	23.1482	23.4802	23.4611	23.6806	23.6335	23.5965	23.5877	23.7325	23.4569	23.5319	23.7869	23.8188	23.6371	23.283	23.6581	23.4546	23.7744	23.4961	23.6788	23.7499	23.7995	24.0781	23.8044	24.1252	23.5844	23.3195	23.3341	23.5593	23.7343	23.6486	23.575	23.6941	23.7272	23.9176	23.5724	23.7278
C17orf75	21.5929	21.0387	22.441	20.9318	21.2902	21.3996	21.3315	20.7083	20.5953	21.7627	21.4068	20.1971	21.9217	20.6468	21.9301	21.9751	21.8099	22.6936	21.5956	21.1695	20.5144	20.7592	21.554	21.8845	21.8019	20.5208	21.3027	21.9093	20.8702	21.1757	21.924	21.3113	21.9597	21.8868	22.0496	20.7189	20.3228	21.628	21.7004	20.8523	20.3322	21.339	21.7232	21.4319	20.5848	22.5294	20.7265	21.2289	21.3268
C19orf25	21.3877	21.9774	20.4598	21.0736	21.1186	21.1218	21.2949	20.2481	21.7439	21.109	20.7302	20.7911	21.1573	21.1684	21.462	20.8785	21.503	21.5145	22.1352	21.7455	21.27	20.7147	21.8422	21.6042	20.0364	21.0234	20.2321	20.73	20.7598	21.7208	21.5885	21.6621	21.1489	22.5605	21.8925	21.4937	21.4346	22.4036	21.0566	20.5843	21.9553	21.7224	21.8198	21.8495	20.919	21.8301	21.5812	20.4586	21.6804
C1orf198	23.0729	21.5545	22.1696	26.6616	24.9205	25.2166	26.2601	22.4898	23.5989	23.1849	23.0899	24.5118	20.8027	23.7737	22.2688	24.2023	21.9819	25.0925	24.3572	22.7438	25.3375	23.1948	25.2084	25.1645	24.1496	24.6792	23.221	23.7125	25.2941	23.9138	25.014	24.2428	24.5936	25.9892	22.8293	25.0313	23.4203	23.8244	21.9019	23.017	22.8141	23.1668	24.5943	24.255	23.5827	22.856	22.715	23.2773	24.3326
C1orf50	21.0166	20.5356	21.6939	21.1611	21.7779	22.1251	21.0683	22.0492	21.1831	20.5505	19.5025	21.2494	20.5858	21.3707	20.2659	21.1996	20.7238	21.2725	21.101	20.6122	20.5924	22.4563	21.9058	20.4647	20.6943	21.407	21.3058	21.7444	21.6318	20.9197	20.1335	21.1676	21.1589	21.549	20.9631	22.2973	22.383	22.0826	22.2269	21.0836	21.1135	20.9747	20.7335	20.5853	20.1728	20.8184	21.736	20.7203	20.4698
C1QBP	26.6388	27.3105	27.2512	25.887	27.1346	26.5452	26.2984	27.0646	26.7507	27.1276	27.2321	26.5825	27.8598	26.8261	26.696	27.2009	27.0194	26.5678	26.8635	26.7175	26.3946	26.6456	26.6952	26.014	26.8226	26.3819	26.9701	26.707	26.4468	26.8863	26.0733	25.9131	26.4365	26.4995	26.4029	26.5283	26.2375	26.2781	27.0475	26.625	26.7723	26.6297	26.3524	26.4523	26.2869	26.5904	26.5669	26.4221	26.5873
C20orf27	24.003	24.4234	24.3365	23.9329	20.5299	21.1261	25.1429	25.3113	25.1148	25.7522	25.56	24.6433	25.8617	22.7238	25.1402	25.7055	21.9852	25.1222	24.9019	24.6729	24.0329	24.8396	23.7502	23.567	23.6054	22.1874	21.8333	25.5522	25.0305	23.1241	22.7993	20.9911	25.1702	22.3081	21.5222	24.3785	24.7488	24.9711	24.6217	24.4235	24.6436	23.9778	23.588	24.6855	24.2099	24.5063	24.5811	24.4149	24.9218
C2orf16	23.7794	23.6166	23.693	23.5623	23.5411	24.0455	21.1552	23.5188	22.1736	21.975	22.3448	23.0224	22.7488	22.2669	22.9604	21.6346	21.6676	22.4304	22.9047	19.8671	19.8789	22.9749	21.0818	21.0503	23.3762	22.8021	22.3424	23.2227	22.0292	21.5761	22.9665	22.6383	22.0258	23.1214	22.4219	20.8487	21.3113	22.6026	19.8133	22.8899	19.9932	23.2034	23.4179	20.2161	23.3689	23.025	23.0099	23.3524	23.5328
C5orf22	21.2644	22.6617	21.0447	21.1998	20.6198	21.2749	20.4868	21.8353	21.6679	21.0581	21.5027	21.8962	21.6079	21.4454	21.712	20.7116	21.3874	20.4925	22.9054	21.1323	21.0879	23.2126	22.2789	21.775	21.1196	21.1022	21.8443	21.3084	21.9219	22.0143	20.3667	21.9032	21.4185	22.7286	20.9926	20.3767	21.2617	20.9179	20.502	21.3029	23.2093	21.4946	21.8789	23.1792	19.9165	23.0812	21.3283	21.1129	23.7735
C6orf120	22.1903	22.861	21.6649	21.6421	22.1767	22.9066	21.7286	21.0086	23.2466	23.0456	20.5196	22.2524	22.9318	20.87	22.8555	23.1211	23.0937	22.0387	22.2752	22.3205	23.7544	24.3502	22.8564	22.9789	22.7637	23.3661	23.3396	23.1103	23.5547	23.0465	23.3168	22.7784	23.1946	23.1653	22.5088	22.0854	20.6445	24.4294	24.5863	24.7122	24.5155	22.6349	22.3429	24.5135	21.405	24.3848	20.9816	21.6847	21.1221
C7	24.1692	23.865	24.2476	25.0744	25.9827	24.8255	23.1086	24.5096	24.0194	24.7075	24.3935	24.1922	22.5603	23.2211	23.3242	24.3338	24.8578	23.3368	23.6104	23.2446	24.6018	23.8967	24.4442	24.3576	23.8355	22.6017	22.5364	24.1409	22.0339	23.7383	24.7694	25.3046	23.8372	23.3465	23.7806	22.7573	23.6799	23.0792	24.126	24.6015	23.843	23.2116	24.1661	23.1218	24.1793	23.4905	23.8	23.4261	23.1806
C7orf50	23.2517	22.167	22.4696	22.0521	22.0119	22.4004	23.043	24.1349	23.345	23.9896	21.6554	23.0179	25.4392	23.6823	23.9264	24.5822	23.7063	24.0777	22.6595	21.3629	21.5747	22.3117	21.9428	21.7209	22.083	21.5254	22.312	22.2558	20.2232	21.5467	21.6351	20.9033	22.3851	21.0458	21.7106	22.212	20.7233	21.6581	22.1891	21.6533	22.4612	22.0627	21.8926	21.4758	22.7472	22.3067	21.2025	21.9399	21.0439
C8orf82	20.7445	20.9342	21.3776	20.9986	21.0484	20.5266	21.0003	21.4294	21.7579	21.366	21.3783	21.4816	21.5025	21.5417	21.3746	21.4235	20.5965	22.1703	20.5503	21.41	20.5332	21.1381	21.4013	20.8084	21.6415	20.855	20.9455	20.5542	21.1227	20.9213	21.2374	21.6614	20.8805	21.3517	21.032	20.9213	20.7068	21.3696	21.1877	20.879	21.0375	20.6264	21.9558	21.2273	21.8045	21.1404	21.2133	21.4272	21.3747
C9JJK5	21.3969	20.6906	21.8299	20.2784	20.7796	19.9591	21.5906	21.4673	21.9664	20.2141	20.0465	21.1577	20.1712	20.851	19.7919	21.0762	21.3961	20.6151	21.4497	20.7879	21.3952	20.6378	20.8716	20.827	20.5552	22.0967	22.2589	21.7247	19.9642	21.4446	20.3433	21.1216	20.8635	21.2887	21.1038	20.7589	21.155	21.2011	20.3317	21.2072	20.5269	21.863	21.3809	21.0111	21.7707	20.877	20.8466	21.636	21.2852
C9orf64	23.0019	23.0463	22.6856	22.6581	23.1423	22.9647	23.1726	23.2252	23.2133	23.8631	23.4054	22.8505	23.3126	22.7946	20.4169	23.6565	24.2597	23.3695	23.4086	23.3612	22.925	22.8504	20.9312	23.3256	23.3536	22.9597	23.5694	23.5189	21.5838	21.3496	23.961	23.2244	23.7384	23.5571	22.7674	22.0065	22.8478	23.4642	22.9406	22.7049	23.5049	23.5067	22.9351	23.0025	23.6001	23.2688	23.0135	21.5367	23.1775
CAB39	23.2364	23.3061	22.9674	23.4435	22.9593	23.3753	23.0596	23.1563	23.1179	23.4093	22.9517	23.5908	23.6101	23.6582	23.5837	22.9152	23.1795	23.315	23.6229	23.5829	23.5056	23.7241	23.4069	23.2252	23.5314	23.3798	23.6228	23.3974	23.5768	23.5057	22.9716	23.4356	23.7605	23.4446	23.5085	23.7149	23.3926	23.6546	23.7444	23.4266	23.4799	23.1575	23.3042	23.8138	23.5325	23.6051	23.4136	23.365	23.2655
CACNA2D1	23.8152	23.6981	23.925	24.5528	25.5216	24.5357	24.4789	23.9216	23.9334	23.4044	23.7659	24.1997	23.3644	24.0163	23.8574	23.3609	23.527	24.1734	24.027	23.469	24.9338	23.819	23.9337	24.3983	23.9112	24.3504	24.1254	24.0045	23.9949	24.0426	24.2807	24.1737	24.2906	24.3514	23.4919	24.4165	23.796	23.9776	23.734	24.2899	23.7469	24.0323	24.3171	23.7184	23.5258	23.7086	23.5739	23.441	24.0606
CACYBP	25.8293	26.3327	26.1681	25.2833	25.3107	25.5117	25.7073	25.7772	26.0061	26.6575	26.5995	25.7213	26.922	26.0498	26.3381	26.1568	26.5085	26.2936	26.423	26.1968	25.2583	26.0373	25.7864	26.0279	25.7086	25.898	26.0421	25.9346	25.6107	25.5735	25.6936	25.2645	25.8811	25.636	26.1616	25.9466	26.2417	25.8629	26.0595	25.8931	26.0096	25.9487	25.1405	25.9054	25.4904	26.0373	25.779	25.9854	26.191
CAD	26.1714	26.4032	26.1153	25.6372	26.0618	26.2279	26.0818	26.4943	26.0069	26.5295	26.362	26.4471	26.9926	26.5105	26.6735	26.4631	26.374	26.3356	26.5487	26.4675	26.2091	26.5238	26.1459	25.9884	26.3021	26.1938	26.4662	26.3526	25.5891	25.9906	26.0058	26.0318	26.1254	25.9364	26.6855	26.4126	26.3298	26.1606	26.5923	26.2143	26.3203	26.1457	25.9976	26.281	26.0001	26.2967	26.1611	26.3346	26.3601
CADM1	24.305	20.2634	22.3658	21.783	21.418	21.2055	24.1953	21.9053	21.924	22.6771	22.6602	21.8227	21.8974	22.1874	19.9984	24.4942	20.2461	20.6214	22.2501	21.8443	21.5025	21.5566	23.7726	19.7058	22.5586	21.0115	20.8108	20.1849	21.7735	21.1487	21.3591	22.9075	21.28	21.1531	21.9478	20.5685	22.7862	22.3864	22.0495	20.8541	20.9347	22.2836	22.5301	21.3828	21.5769	22.6455	23.2946	23.3143	21.2761
CALB1	21.8651	24.9195	23.6784	20.5444	20.313	21.2623	24.374	22.9547	22.4148	23.0696	21.0546	20.9289	20.493	21.2253	23.014	21.4899	22.5419	21.3893	20.976	21.9919	21.9268	21.3638	21.5618	21.4055	21.3979	21.4063	21.2674	24.0196	20.5857	20.5276	21.4658	23.6248	19.7342	20.5383	23.409	21.0273	21.6553	22.9383	21.167	24.1027	21.9373	22.1421	21.6406	21.6739	22.1102	23.6099	21.2646	21.2848	21.0867
CALCOCO1	21.4823	20.553	21.9623	20.4341	20.9232	21.8398	20.0977	22.266	21.064	21.8714	20.5111	22.4798	21.3547	21.7668	21.7374	21.4183	21.6131	22.1893	21.3789	21.6807	21.3228	20.5958	21.1051	21.307	21.2447	22.2424	20.5629	20.6116	21.9763	22.2228	19.9828	21.5575	21.1321	20.6144	20.4906	21.154	19.8537	20.7891	21.441	21.6282	20.4795	21.601	21.1194	21.4857	20.2688	21.6099	21.4834	21.1797	20.7071
CALCOCO2	21.9938	22.2124	22.1674	22.2131	22.0117	22.5684	22.218	20.735	20.4045	21.4052	22.2286	22.3293	23.25	21.9222	21.3852	21.1288	21.4464	19.6581	20.4398	21.737	21.6108	21.8401	20.6219	21.4497	22.8439	22.6808	21.335	21.7428	20.829	22.1866	21.4434	22.7772	21.504	21.575	23.3483	21.7363	22.1103	20.213	22.0211	22.5855	22.5495	20.7139	20.9666	21.8596	20.8192	20.7552	20.2132	20.673	22.2381
CALD1	28.8132	28.5325	28.5389	30.8575	29.7576	30.0829	30.2995	28.1778	29.2137	28.3375	29.3958	28.6121	27.9387	28.6532	28.2514	29.3097	28.8616	29.8162	30.0862	29.7235	31.3631	29.5167	30.326	30.4868	29.5616	30.7063	28.9118	29.6688	30.1461	30.0795	31.1036	30.5963	29.695	30.5382	29.4697	30.4934	30.3006	30.2861	28.7447	29.2709	28.9262	29.7701	30.3502	30.0922	29.4086	29.3879	29.4726	29.9892	29.3474
CALD1.1	24.174	22.6106	23.2265	22.6785	24.47	22.7443	22.2682	22.6064	21.908	21.6834	21.151	22.2013	21.2874	21.851	22.6049	22.0988	22.1824	20.6694	20.7217	19.5622	20.0169	20.8608	21.9597	21.5412	21.313	20.7306	22.2054	21.812	22.0189	21.9819	22.247	22.3323	20.6974	21.5908	21.9142	20.1368	20.7554	21.9769	20.3929	23.3464	20.0849	21.5618	21.1858	21.2113	20.4675	19.5329	22.6336	22.7176	23.2928
CALHM5	21.5441	21.0429	20.9632	21.2218	21.6448	21.8927	21.1666	22.2365	22.2395	20.7248	22.2855	22.1692	22.3649	21.1378	22.3282	20.1754	21.8628	22.1729	22.8533	19.8411	23.2496	22.3281	22.0437	22.3744	21.5121	20.5002	21.3776	21.1575	21.6634	20.9234	20.3216	22.0617	22.7788	23.3811	21.2467	21.1574	20.5098	21.9544	21.5111	21.6784	20.8083	22.3979	20.5848	21.1714	22.3496	20.1552	21.6581	22.0912	21.7737
CALM1	29.768	29.9325	29.6957	30.4447	29.8002	29.9224	30.1298	29.4034	28.8654	29.7835	29.8152	29.6256	29.6912	30.02	29.6932	29.8902	29.6758	30.0499	29.5777	29.81	29.9699	29.9834	30.0897	29.9251	29.8247	30.3392	30.0588	29.9944	30.3966	30.1106	30.2439	30.0081	30.1343	30.2313	29.5117	30.025	29.9532	29.732	29.9641	30.1418	30.1164	30.3822	30.2232	30.0534	30.1816	29.9885	30.0301	29.9111	29.9322
CALR	30.5371	29.8992	30.0959	30.0142	30.1428	30.2849	30.4108	30.218	30.3803	30.4918	30.3299	30.0299	30.2741	30.2828	30.2775	30.5721	30.456	30.5029	30.4709	30.4069	30.0671	30.3966	30.04	30.1926	30.661	30.2898	30.4493	30.1871	30.2723	30.2238	30.1914	30.1503	30.1382	30.2284	30.2934	30.4946	30.3182	30.4517	30.0296	30.0075	29.9915	30.1247	30.1434	30.4734	30.1019	30.315	30.1049	30.1767	30.247
CALU	29.4713	29.4115	29.3612	29.7175	29.0507	29.3151	29.3694	29.4672	29.7773	29.4116	29.395	29.0314	28.7424	29.7585	29.2495	29.3552	29.5326	29.6078	29.5398	29.3912	29.6284	29.6618	29.6387	29.8342	29.5794	29.7561	29.5469	29.5447	30.018	29.6421	29.8209	29.3512	29.665	29.8142	29.7185	29.5809	29.615	29.7395	29.5816	29.9817	29.8886	29.2512	29.6044	29.4319	29.7359	29.4968	29.3834	29.4452	29.6337
CALU.1	26.1918	25.4698	25.0186	26.7909	25.3175	25.4984	21.405	25.4598	26.2327	25.3684	25.6689	24.7481	25.0033	25.6885	25.546	25.6419	25.5715	26.3614	25.9467	25.9388	26.6673	26.5141	25.2798	26.2089	26.1691	25.7114	25.9326	26.0642	26.7651	26.2976	25.4859	26.0626	25.8599	25.9907	25.9852	26.7838	26.5508	27.008	26.5836	26.8122	26.4849	25.8836	26.0752	25.645	26.7014	26.4045	26.6495	25.8689	20.8922
CAMK1	22.9559	23.1846	22.9216	22.378	23.1772	20.8801	22.6679	20.6254	22.6965	20.2474	22.3904	22.0162	22.3295	22.5629	22.2982	22.3556	22.1544	21.8785	21.8646	22.0608	21.6096	20.3345	23.1832	22.6523	22.7457	22.1061	22.4102	22.4018	22.8581	22.3855	22.2636	21.9207	22.6677	22.5324	21.8944	22.0192	21.7036	20.4324	20.4989	20.2051	22.7364	21.8498	22.5735	23.1191	22.9069	22.6927	22.8457	22.8657	21.8966
CAMK2D	26.0188	25.9838	26.0703	26.5835	25.8547	25.9655	25.4743	25.8456	25.7182	25.5465	25.2321	26.038	24.331	26.0281	25.7717	25.8887	25.6679	25.8044	25.6197	25.4961	25.8499	26.021	25.7035	26.0049	25.8458	26.135	25.7221	25.6924	26.337	25.9203	25.5453	26.1723	25.8036	25.8873	25.9516	26.253	25.5144	25.341	25.3707	25.9275	25.6385	25.7212	25.86	25.8415	25.8701	25.8316	25.7671	25.8255	25.7535
CAMK2G	23.2128	23.2232	23.0867	23.7519	23.6776	23.8266	23.3455	22.8013	22.9639	23.2796	22.7264	23.0301	22.3395	23.3371	23.0171	22.6597	22.7903	23.0882	22.6955	23.2619	23.7945	23.1412	23.487	23.5691	23.3536	23.4047	23.379	23.1706	23.7057	23.5684	23.2601	23.647	23.2161	23.6279	22.9395	23.8135	22.9206	23.3803	22.5592	23.4168	22.9813	23.2111	23.4482	23.4355	22.8305	22.8513	23.2436	23.5013	23.0532
CAMLG	21.8227	21.8676	21.3251	21.6586	22.9687	21.1013	22.3528	21.0906	21.8023	21.4651	21.3008	21.012	21.1186	22.2984	21.0479	21.6377	21.549	22.267	20.5371	21.9389	22.0104	20.9587	21.4286	21.442	20.1995	21.3646	21.1183	21.7417	20.5436	22.3875	21.777	21.445	20.8634	21.8383	22.077	22.6774	21.0002	20.5834	21.5277	22.7279	20.7287	21.0422	20.4101	22.2629	20.1753	19.4652	20.6964	22.5127	20.5972
CAND1	26.7455	26.6755	26.7491	26.8478	27.1306	26.5459	26.8485	26.8462	26.9239	26.8687	26.8394	27.1044	26.6273	26.8297	26.8085	26.8124	26.8869	27.0643	27.0995	27.0037	27.0405	27.0388	26.9961	27.0162	26.7526	26.7245	26.7108	26.6857	26.6221	26.8453	26.9337	26.9052	26.765	26.727	26.7242	26.7487	27.0077	26.806	26.9754	26.756	26.8139	26.6561	26.8335	26.7395	26.9245	26.7879	26.8274	26.8921	26.6468
CANT1	21.0929	21.7684	22.9212	21.9905	21.4147	22.1538	22.3902	22.5195	22.4205	22.7327	22.5294	19.8237	23.5955	22.3836	22.4548	19.1526	22.4807	20.5664	21.1875	21.4252	21.0095	21.1253	20.8619	21.2244	23.3444	19.6147	22.2552	19.8791	21.8001	21.2687	23.7005	23.9722	22.2135	22.1871	22.5415	21.2999	20.3606	20.6975	24.2638	20.6578	21.6205	21.1961	21.6952	22.0303	21.0392	23.5712	20.6971	21.2926	21.5218
CANX	28.4368	28.1859	28.3157	27.945	28.0962	28.0154	28.4077	28.3698	28.7033	28.7183	28.742	28.6329	28.4526	28.0782	28.3811	28.4283	28.6196	28.8302	28.8533	28.6599	28.6484	28.8143	28.4852	28.4111	28.8003	28.5004	28.4375	28.6495	28.3467	28.3428	28.3285	28.5481	28.4397	28.3015	28.1928	28.9051	28.4572	28.7513	28.6961	28.7806	28.7319	28.3162	28.3953	28.5004	28.4095	28.5096	28.3556	28.5344	28.4227
CAP1	28.7993	28.9723	28.7745	29.0785	28.5496	29.0823	29.4053	28.7557	28.9611	28.9285	29.2194	28.7553	28.9572	28.7135	28.855	28.878	29.178	29.0603	29.079	29.0996	29.5593	29.0321	29.1917	29.2191	29.1038	29.2711	28.6673	29.0257	29.289	28.9662	29.2026	29.25	28.9859	29.1164	29.085	29.0517	29.1618	29.1767	28.7343	28.9701	28.9892	29.1447	28.9119	29.1897	29.1182	29.048	28.9656	29.0963	29.0557
CAP2	24.6485	24.1381	23.8938	25.3379	24.7736	25.3746	24.4485	21.4387	23.3783	22.6751	23.2006	23.683	23.2214	23.2889	23.8741	23.6852	23.5954	24.4579	22.9366	24.6304	25.3132	23.3238	24.3196	24.852	24.1074	25.6464	24.006	23.6686	24.7961	24.1562	24.7993	25.3661	24.4249	24.608	24.254	24.9043	24.5272	24.2464	22.6993	23.9143	24.5147	24.5375	24.3482	24.1236	24.3321	24.21	23.8532	24.2905	23.5803
CAPG	27.0778	26.7655	27.7632	29.074	27.7296	27.7107	26.23	27.2064	26.9103	26.9551	26.4904	26.0159	26.039	26.9054	26.8249	26.1951	26.3596	26.8234	26.4094	26.1937	25.0593	26.517	26.3945	27.1972	27.2512	27.1878	27.3086	26.7977	28.386	27.1409	26.2515	25.5038	27.6478	27.2668	27.1876	26.1679	26.8288	26.3054	25.9496	27.1528	27.5521	27.2529	26.2492	26.5987	27.6202	26.849	26.7745	26.7996	27.2493
CAPN1	25.9989	25.6486	25.5963	26.5351	26.3733	26.3288	26.4793	25.8866	26.0543	26.2527	26.1484	26.1569	25.657	26.254	25.7881	25.7358	26.21	26.2439	26.0618	26.0244	26.1477	26.0677	25.7508	26.3034	25.9994	26.3408	26.1078	25.6543	26.3311	25.7405	25.676	26.0088	25.8556	25.8515	25.4771	26.0033	25.9844	26.1034	25.709	25.6999	25.7517	26.0068	25.8112	26.0407	25.8361	25.9021	25.7602	25.7727	25.7647
CAPN2	28.2326	27.7222	27.8839	27.7558	27.8703	28.002	27.6169	27.6443	27.6913	27.6613	27.5667	27.3718	27.749	27.9718	27.69	27.6452	27.9399	27.7084	27.7947	27.9377	27.6422	28.0725	27.9948	27.8398	27.8278	28.1915	28.0748	27.9496	28.2055	27.902	28.0428	27.7836	27.7447	27.6017	27.7478	27.8721	27.8007	28.146	27.7867	28.1362	27.9007	27.9416	27.9003	27.7829	27.6573	27.8199	28.1529	27.9757	27.8706
CAPN5	22.0685	23.2186	22.7812	23.2591	22.4124	22.3998	22.3681	22.7369	22.2247	22.0707	23.4201	23.1749	22.0785	21.7474	22.593	23.1883	21.406	21.6878	21.6876	21.9064	21.4915	22.301	21.7611	22.101	22.5524	21.9388	22.0009	22.441	21.3224	22.0108	22.2154	22.6896	21.6008	22.7857	22.1225	22.5513	22.2095	21.9377	21.9792	22.5793	22.3198	22.4796	21.7162	22.7177	22.3108	22.3486	22.5524	22.5683	22.1347
CAPN7	20.9006	21.6458	22.6654	20.3076	21.7945	21.0285	22.0304	21.5051	20.8271	20.4607	20.8061	21.7298	20.069	20.9934	21.3952	21.7685	20.1851	22.3884	20.5016	19.7774	20.6433	20.3125	20.9438	20.9099	21.1151	20.1657	21.5923	20.8884	21.1399	21.3063	21.4454	22.2808	20.6069	20.8511	20.8347	21.7488	20.9553	20.333	21.9752	21.8396	21.7797	21.5456	21.9012	20.4398	21.7009	21.6048	21.781	21.7544	20.6958
CAPNS1	29.0314	28.6399	28.8807	28.9562	28.9647	29.1026	28.8532	28.4011	28.4198	28.4402	28.1949	28.8592	28.3062	29.0321	28.7797	28.3092	28.5895	28.8361	28.7829	28.7714	28.6283	29.0241	28.8471	28.6147	28.7015	28.8891	28.9813	28.6363	29.0466	28.8722	28.9991	29.1296	28.8026	28.5219	29.3003	28.9342	28.7593	28.8877	28.6687	28.9245	28.9108	28.9247	28.9125	28.8395	28.6797	28.874	28.8559	28.8009	28.7499
CAPRIN1	25.8274	26.2595	26.04	25.662	24.919	25.3572	25.8907	25.7759	25.979	25.9693	25.9327	25.5702	26.954	25.8952	25.8822	26.1512	25.974	26.1126	26.0323	25.9338	25.83	25.8523	25.5708	25.5412	26.006	26.2261	26.0663	26.3076	25.8441	25.4991	25.8507	25.6135	26.0369	25.709	26.7383	26.3301	26.2603	26.1266	25.8865	26.2256	26.0308	26.3011	25.6797	26.1071	25.6482	26.1544	25.988	25.9234	26.5277
CAPZA1	27.4569	27.6699	27.4388	27.7681	27.4865	27.5785	27.6999	27.5806	27.7318	27.5458	27.7966	27.4745	27.5972	27.7688	27.532	27.7401	27.8123	28.1514	28.0496	27.971	28.0249	28.0002	27.7913	27.8077	27.9022	28.1054	27.8574	27.7721	27.957	27.8098	27.7806	27.5992	27.7557	27.7208	27.562	27.7693	27.9265	28.0483	27.8576	27.9453	28.0437	27.8395	27.7718	27.8886	27.9906	27.8022	27.838	27.6684	27.7942
CAPZA2	25.7245	26.1188	25.7228	26.2584	26.1084	26.2459	26.0981	25.9142	26.0958	26.0178	25.8941	26.0033	25.7309	26.2107	25.6943	25.9481	25.8469	26.2353	26.233	26.3496	26.4924	26.3844	26.259	26.3028	25.9821	25.9924	25.9499	25.9961	26.5071	26.4662	26.0882	26.138	26.2631	26.2235	25.9442	26.3923	26.0714	26.0499	26.1795	26.1552	26.083	26.1635	26.2361	26.1579	26.5693	26.2668	26.3797	26.0666	25.9709
CAPZB	27.6443	27.6691	27.6152	28.0335	27.7562	27.8024	27.9012	27.9017	27.884	27.9845	28.0196	27.7674	27.8032	27.8965	27.6837	27.8043	27.9207	27.8741	27.7814	27.7992	27.9853	27.7798	27.7535	27.8055	27.5763	27.9116	27.6471	27.7088	27.9467	27.73	27.7948	27.5199	27.6359	27.5089	27.5706	27.7545	27.6128	27.9689	27.6785	27.9489	27.8601	27.8554	27.7524	27.7178	27.7116	27.5598	27.6442	27.7309	27.4997
CARD16	22.6189	21.8106	21.4978	21.2843	23.4541	21.5585	21.3784	21.4546	21.181	21.7021	19.9308	23.8467	21.0522	21.6793	23.0318	20.959	20.7526	20.8205	22.4701	21.7031	21.3827	21.6199	21.3115	21.6898	21.3793	20.678	20.9391	20.437	21.2119	21.086	21.0018	21.5048	20.1721	20.7671	20.9319	20.8876	21.3781	20.7434	21.597	20.6804	21.1174	21.0754	20.1773	21.2885	20.8422	21.6724	21.4348	20.2827	19.7405
CARHSP1	27.1252	26.6268	26.8258	27.0169	27.1146	26.9868	26.8896	27.102	27.08	27.1419	26.6854	26.9338	26.7341	26.9274	26.6494	26.813	27.1692	27.0653	27.4334	26.8806	25.9161	27.3628	27.1033	26.7877	26.8274	27.3456	26.6925	26.9795	26.7826	27.0698	27.2717	26.3287	26.9634	26.9411	26.9527	27.3365	27.3711	26.9859	27.3191	26.5824	26.998	26.8043	26.8045	26.892	26.4828	27.0499	26.9056	26.7605	27.0463
CARM1	24.8212	24.8687	24.8963	24.8181	25.1819	25.1167	24.6504	25.0005	24.9969	25.0811	25.0993	24.6027	25.0707	25.1214	24.8999	25.0513	25.0884	25.1453	25.1207	24.8075	24.7631	25.1354	24.9898	24.8329	24.8872	25.0147	25.1853	24.8048	25.0426	24.8689	24.8971	24.391	24.8213	24.7556	24.7583	25.0948	24.9513	24.9095	24.841	25.027	24.7782	24.8667	24.8572	24.8316	24.8221	24.8162	24.8054	24.8265	24.8829
CARS1	27.009	26.493	26.656	26.368	26.5266	26.3396	26.9806	27.0957	27.0897	27.0701	26.94	27.0293	26.7894	26.8668	27.1004	26.8853	26.9256	26.9575	26.9397	27.1907	27.1429	27.2354	27.2082	27.2837	27.0042	26.4087	26.6718	26.7852	26.5598	27.0522	27.1662	27.0696	26.9714	27.0778	26.5973	27.0163	26.958	27.0935	27.1533	27.3189	27.281	26.8988	27.1107	26.8838	27.2945	27.1825	27.3696	27.2184	26.8057
CARS2	24.3687	24.5523	24.9986	21.4177	22.351	20.5684	22.4725	23.4351	22.8784	23.066	23.1126	21.0514	23.2893	23.3921	23.2834	23.2298	20.0518	21.3575	22.1762	25.003	24.0959	23.6836	23.2573	22.6756	22.595	22.8134	22.9111	23.274	20.5618	23.7483	23.0921	23.3705	22.9866	22.994	23.0853	24.8866	23.5865	21.5601	24.1835	23.9982	24.4715	22.9732	22.6969	23.7882	20.7266	21.0235	22.252	24.0376	21.3238
CASK	23.1953	22.9202	22.6434	22.9479	24.2599	23.5834	23.7503	23.1833	22.842	22.8153	22.4326	23.9479	22.0351	23.9646	23.9819	22.1282	22.1104	22.791	22.9847	22.8855	21.8549	22.7705	23.1822	23.0276	22.8521	22.7505	23.4234	22.7733	22.0572	22.6462	22.9577	23.1613	22.7236	22.4606	23.1714	22.5972	22.9495	22.7088	23.1765	22.5343	22.5292	22.457	22.8683	22.6442	23.0655	22.5685	23.0434	22.7877	22.5209
CASP12	22.6889	22.5034	22.972	23.0959	22.4482	22.5808	22.6396	23.0684	23.2143	22.9215	21.1224	23.821	23.3743	23.2351	23.1299	22.8776	22.7188	19.9645	20.4138	22.7176	22.7833	21.5121	21.2629	22.1062	22.3599	23.0341	22.6299	22.0036	22.8646	22.5184	22.4255	21.8552	21.7632	21.828	22.6852	20.7758	21.5522	22.6551	23.3171	22.8447	22.7416	21.6835	22.3216	22.6139	22.7414	22.9097	21.4638	19.6635	22.4783
CASP3	23.461	23.3849	23.9852	22.9975	23.6251	23.1601	23.5662	23.7702	24.038	24.1712	23.757	23.871	24.1369	23.5919	23.14	23.8834	24.0807	23.6402	23.5388	23.8914	24.1059	23.9522	23.9643	24.032	23.6094	23.8518	23.6994	24.2673	23.9249	23.9357	23.779	23.285	23.7332	23.861	23.4841	23.388	23.8043	23.838	24.0289	23.8262	23.7721	23.4837	23.9393	23.671	23.789	23.8164	23.9273	23.9602	24.0849
CASP7	21.8335	21.714	21.915	20.4702	22.1846	22.1854	21.2163	22.0887	22.1044	22.563	22.2916	22.663	22.5376	20.981	21.0218	22.3351	22.7221	20.2581	20.5163	21.7259	21.9924	21.768	20.8625	20.7214	22.0831	20.3688	22.261	20.528	20.5982	22.5747	21.8643	21.4469	21.9803	21.6225	19.6932	21.6153	22.2138	21.9951	21.7561	21.8826	21.466	20.6443	22.3769	21.56	21.7412	22.0924	22.0924	21.8517	21.7206
CASP7.1	20.942	21.2976	20.8658	21.4962	21.613	20.7075	20.0123	26.5278	21.4023	26.8007	20.5158	26.8171	19.9275	20.5853	21.3659	20.7278	26.3219	22.4555	22.2929	22.1483	21.5946	21.5076	21.9437	22.7507	21.3734	20.4044	20.9904	26.2537	20.2362	20.6026	20.5609	25.7295	21.4259	19.6715	21.2925	20.9303	21.1838	22.3664	21.2661	22.3283	21.9992	20.9968	28.0535	22.1821	19.9591	21.7692	21.9706	22.1693	20.4372
CASP8	21.1672	21.8408	22.1791	20.5725	21.2699	21.6215	20.2306	21.736	20.7767	22.0964	20.1506	21.751	21.1653	22.0115	20.836	20.1058	22.0816	21.0954	20.9009	20.392	21.5408	21.6817	20.9971	22.2896	21.5449	21.9572	21.8156	19.8267	21.5831	22.0832	21.715	21.0917	22.513	22.4487	21.1292	21.4691	21.387	21.1141	21.4866	21.5325	21.7893	21.136	21.1661	21.5021	19.666	20.578	21.4037	21.9481	21.1768
CAST	24.2875	21.1428	24.0351	20.7648	24.4362	19.7381	20.9693	21.5307	21.2049	21.4604	20.6793	20.0271	20.9649	21.0555	21.3229	21.681	21.4675	20.7846	20.7835	22.8977	19.5703	20.6487	22.249	20.9904	21.2982	23.6099	21.9228	23.6987	24.6987	21.6612	20.946	21.3174	21.7278	24.033	24.1101	23.0486	21.414	22.6935	23.0891	19.8916	20.8189	21.708	21.8959	19.4862	23.6991	23.1885	20.0842	23.9509	23.2895
CAST.1	26.5936	26.7456	26.4755	27.1383	26.6106	26.8725	26.4023	26.2495	26.3486	26.2279	26.097	26.6428	26.049	26.6013	26.3094	26.1314	26.4179	26.4034	26.2807	26.3503	26.2624	26.4678	26.429	26.5234	26.4367	26.5506	26.4237	26.3251	26.9774	26.986	26.5784	26.4707	26.7718	26.798	26.4195	26.459	26.5658	26.4088	26.2729	26.6633	26.7399	26.6305	26.4349	26.3177	26.4721	26.308	26.4709	26.542	26.4461
CAT	25.0969	25.3611	26.1052	24.7521	26.1478	25.811	25.8857	25.3016	25.4841	25.1981	24.8042	25.4078	25.0251	25.3844	25.5365	24.8749	25.5442	25.6456	25.3251	25.4396	24.8782	25.7259	25.3223	25.6494	25.8967	26.023	25.0356	25.1682	26.0559	25.7976	25.6438	25.5006	25.501	25.619	25.335	25.4954	25.643	25.4504	25.0428	25.9982	25.7934	25.3474	25.7207	25.7054	25.1822	25.6428	25.4253	25.2507	26.0173
CAV1	28.4757	28.6254	28.6899	28.45	28.7454	28.5531	28.2086	28.617	28.5997	28.4764	27.8697	28.667	28.401	29.2037	29.2594	28.6358	29.2008	28.6315	27.8206	28.6203	28.9414	28.4014	28.3869	28.3228	28.6901	29.326	28.96	28.3935	28.9972	28.2451	27.9515	28.3346	28.4199	28.5885	27.9926	28.751	28.81	28.9252	28.2195	28.7554	28.2711	28.2125	28.4435	28.6228	27.8151	28.3529	28.472	28.5876	28.542
CAV2	22.4616	22.5788	22.7721	26.2214	25.6214	23.9567	23.808	23.8427	22.9635	23.8996	23.3919	23.4071	23.1083	23.3487	23.9755	23.5362	23.5479	25.8575	21.3373	25.3668	25.7565	21.4462	21.706	21.4937	25.2321	23.5507	22.6655	22.6968	24.4094	22.9367	22.7814	23.6992	22.9432	23.1299	22.9461	22.1384	20.4928	25.3097	21.8907	25.0141	24.9293	20.6071	21.1203	22.0373	21.2768	21.147	22.1561	22.2659	22.0655
CAVIN1	29.0419	29.3644	29.2384	29.6956	29.8992	29.4002	29.8015	29.9572	30.0829	29.8699	29.4878	30.262	29.7555	30.2497	30.286	29.806	29.9372	28.9513	28.4738	29.1087	29.6265	29.0317	28.7423	29.0326	29.3386	29.6714	29.6744	28.8003	29.8206	28.6656	28.6148	29.1339	28.9255	29.3378	28.5266	29.3721	29.5207	29.3935	29.0464	29.4876	29.142	29.0486	28.9847	29.2213	29.0507	29.1303	29.1722	29.3453	29.1779
CAVIN2	24.6794	25.2115	21.155	28.27	22.5185	24.444	26.3652	23.0619	24.7013	22.5791	22.2684	25.2263	21.2487	24.434	23.6756	23.7912	21.9233	25.4584	22.2142	23.2765	20.6332	22.6241	23.022	25.3519	23.971	24.1044	25.8257	23.6979	25.2856	24.5404	23.6637	24.935	25.0248	25.8207	23.6419	24.9471	22.8196	24.221	22.7623	22.1201	23.8177	24.148	23.2628	21.7325	27.2774	24.1761	24.2746	21.2392	21.5004
CAVIN3	27.0842	27.1667	26.9621	27.3458	27.954	27.1989	27.2323	27.6614	27.7011	27.5951	27.2435	27.7213	27.2322	27.8307	28.0371	27.3505	28.1743	26.7074	26.0546	26.5087	27.2324	26.4101	26.2979	26.6283	26.8757	27.471	26.8679	26.3807	27.5533	26.2851	26.3521	26.8295	26.5242	27.0119	26.1666	27.2054	27.3184	26.9301	26.3999	26.9554	26.751	26.3971	26.8049	26.9349	26.4451	26.4851	26.8217	26.8627	26.8691
CBFB	22.9965	23.1169	23.2372	22.9951	23.036	22.8665	22.5411	23.2989	23.4055	23.311	23.7056	22.1323	23.1346	22.9407	22.7104	22.9005	22.9992	21.9468	23.6424	23.1171	22.8751	23.0239	22.6825	21.8312	23.961	23.1385	23.4697	23.217	23.5313	22.9626	22.8611	23.1831	23.2644	22.9659	23.4269	22.5676	23.0905	23.9768	23.2608	23.0225	23.0707	23.2952	22.6148	22.9852	22.6657	23.3869	23.0081	23.1052	23.6239
CBL	22.7714	22.6402	22.3059	22.1963	21.4639	22.2238	23.0482	22.8277	22.2903	22.1026	22.1868	22.8102	23.0306	22.8068	22.5527	20.9761	22.0783	22.1342	22.8873	22.6908	22.9508	22.81	22.9258	22.3875	22.369	22.9337	23.1587	22.4944	23.1269	22.7003	22.7399	22.6647	20.1618	22.7866	22.8152	22.9459	22.8848	22.8901	22.4066	22.7959	22.4807	22.9615	22.4874	23.0143	22.7008	22.3847	22.4242	22.9065	22.9252
CBR1	26.7713	26.9264	26.8987	27.2264	27.5409	27.2251	26.7515	26.6574	26.5409	25.9502	26.418	26.7362	26.4099	26.7224	26.5528	26.2114	26.5885	26.6398	26.4542	26.5939	27.1044	26.6887	26.9452	27.057	26.8265	26.7298	26.6889	26.7741	26.3902	26.8885	26.6909	26.6159	26.948	27.003	26.6158	25.9703	26.5774	26.7995	26.7249	26.8968	26.9208	26.9516	24.3741	26.3897	26.7072	26.6979	26.5353	26.5528	26.6646
CBR3	25.8443	25.9719	25.6608	25.1328	26.37	26.077	25.6275	25.1272	25.5347	25.757	25.4767	25.5514	25.837	25.4323	25.3981	25.5849	25.581	24.8916	25.0887	25.5437	25.9833	25.5004	25.5775	25.6133	25.4769	26.2187	25.7972	25.7557	25.6333	25.6465	26.0192	24.6544	26.0704	25.8689	25.1285	25.3498	25.3968	25.4491	25.4082	25.3354	25.7242	25.8297	24.9966	25.5417	25.5162	25.3527	25.6366	25.5378	25.2682
CBS	23.9398	22.853	23.36	23.1871	20.7365	23.2619	24.3629	24.7271	24.4154	24.722	25.6596	24.7523	24.2105	24.8532	24.2904	25.4507	24.9305	24.5061	24.719	24.2701	24.547	23.9984	24.2593	24.0652	23.8627	21.441	22.8657	23.8332	21.7882	24.5133	24.5697	23.1583	24.2589	24.6403	23.3261	23.9195	23.8013	23.5999	23.2932	23.9852	24.0074	22.8135	24.3628	23.2402	24.3123	23.7815	24.3405	24.4241	23.8166
CBX1	24.4015	24.7696	24.6199	24.2705	24.4183	24.1838	24.862	24.5869	24.8543	24.5421	25.1332	23.9935	25.2698	24.7203	24.0629	25.0342	24.2235	24.9592	25.1583	24.763	24.3805	24.5564	24.9974	23.9224	24.5443	25.017	24.3642	24.9156	24.7915	24.2707	24.7421	24.0592	24.8488	24.6145	24.7396	24.8177	24.8053	24.6018	24.7128	25.1637	25.0169	24.8908	24.8434	24.9437	24.5697	24.8422	24.8338	24.7304	25.2456
CBX3	26.2097	26.3911	26.2503	25.3809	26.1439	25.7983	25.8254	26.3217	26.3034	25.8505	26.1657	25.7349	27.4302	25.9742	25.8645	26.3884	26.1183	25.1216	25.6066	26.0734	25.13	25.6579	25.7764	25.2958	26.0491	26.1145	25.7569	26.4893	25.6104	25.5901	26.1337	25.0855	26.1368	25.7979	26.4405	25.2516	25.8892	25.3328	26.0144	25.7612	25.9859	26.1019	25.595	26.2149	25.4928	26.1247	26.2741	25.8716	26.3763
CBX5	24.5307	25.0755	24.7115	23.6589	24.3505	23.9709	24.2732	25.0217	24.7831	23.9568	24.4641	25.0309	26.2869	24.2939	24.9418	25.2832	24.6177	24.5403	24.5883	24.6921	23.7368	24.4671	24.3419	23.9799	24.3664	24.4359	24.7499	25.1853	24.1446	23.962	24.6466	24.2769	24.6234	23.6837	25.771	23.8083	24.4715	24.1864	24.8827	24.6127	24.6808	24.6114	24.1643	25.0158	24.3635	24.6695	24.7413	24.4062	25.1146
CC2D1A	23.074	22.9676	22.3727	22.7137	23.4043	23.2774	22.9301	22.7936	23.47	22.6216	22.3159	22.8384	22.8991	22.7725	22.4356	23.5435	21.8752	22.9943	22.9307	22.9174	22.9016	22.8522	23.3153	23.0197	22.9533	23.3133	23.3707	23.0381	23.0413	23.2988	23.5439	22.893	23.4649	23.3516	22.7782	22.9322	22.9565	22.6964	22.728	22.7	22.8936	22.7386	23.0585	22.6184	22.8285	22.4892	22.6169	22.5214	23.0946
CC2D1B	23.0283	23.0843	23.1998	23.1155	23.3803	23.3748	21.1546	20.8777	22.4648	21.6407	20.0641	22.3993	22.343	22.4481	21.5802	20.4614	21.729	21.4435	21.1129	22.3818	20.7745	22.2448	21.9714	20.1821	22.4576	22.7521	22.4959	22.7053	23.139	22.9231	22.6029	20.9393	23.0489	22.8894	22.5764	20.2679	20.8019	22.8933	20.8537	23.2482	21.957	21.2405	21.0189	20.5633	21.2039	20.7688	21.9074	21.1415	21.1188
CCAR1	23.7419	23.8562	23.8792	23.2677	23.9816	23.5831	23.4498	23.924	23.9004	23.655	23.3139	23.5783	24.1884	23.6193	23.7555	23.6896	23.5209	23.405	23.2637	23.7067	23.3269	23.4863	23.7604	23.3933	23.5226	23.6981	23.718	24.0417	23.3958	23.8623	23.6573	22.8374	23.7482	23.5941	23.6756	23.6234	23.6105	23.4623	23.3302	23.4395	23.5042	23.5392	23.5045	23.595	23.6028	23.5812	23.5607	23.6748	24.0044
CCAR2	25.1403	25.1853	25.1528	24.2888	24.9577	24.7387	24.652	24.9395	24.9579	24.957	24.7644	24.953	25.5626	24.9461	25.075	25.0821	24.9405	24.563	24.7551	24.6586	24.2806	24.784	24.6411	24.4615	24.9007	24.782	25.0027	25.0934	24.6214	24.8177	24.7632	24.0848	25.0154	24.8618	24.909	24.638	24.9094	24.522	24.895	24.804	24.7552	24.904	24.666	24.9711	24.6684	25.0462	24.956	24.9164	24.9659
CCBE1	22.2768	21.0574	21.5518	21.7133	21.7252	21.9965	21.8927	21.7057	21.2223	21.2058	21.363	21.6205	22.204	20.8516	21.4718	21.3086	21.2002	20.8167	21.4918	20.276	21.8285	20.866	20.1369	20.53	21.7947	22.0732	21.8309	21.4994	21.3854	22.4163	21.5615	20.8606	21.8236	21.8259	21.5837	22.0518	22.2183	20.9642	21.9576	22.2754	22.3386	22.8494	22.7019	22.721	22.006	21.2298	20.9237	22.4717	22.0248
CCDC115	20.9631	23.2819	22.0959	21.0201	21.3124	21.5626	19.479	19.4334	20.0441	18.7086	19.6832	19.6219	21.715	21.8221	22.3443	20.2617	19.4738	22.4975	21.1484	22.0506	21.3594	21.8263	21.7703	22.0084	21.8294	22.8777	20.0509	23.5762	19.5499	20.0758	19.6576	23.2039	23.0749	22.7017	23.4514	21.7266	20.779	21.9988	21.9371	21.801	21.6393	22.2097	21.1176	22.2982	22.0642	22.021	22.2069	20.8247	22.062
CCDC12	21.8067	22.5356	22.1179	21.4587	22.0378	21.4647	22.6936	20.4595	21.4204	22.3174	22.3325	22.0821	23.5443	22.6297	20.5285	22.5806	23.0327	20.3929	20.9479	20.1517	21.8544	22.0975	20.232	22.3202	22.7758	21.4838	20.9104	22.7193	20.8355	21.7504	21.6872	21.3205	20.8976	22.0451	20.7979	21.4372	23.2129	21.8795	22.1539	22.199	22.402	21.6656	22.51	20.5482	21.9581	22.1375	21.8723	21.9381	22.9286
CCDC124	24.397	24.6943	24.4806	24.1994	24.0514	24.1507	24.219	24.3151	24.2217	24.1857	24.2874	23.9906	24.6029	24.2462	24.094	24.6514	24.3225	24.4518	24.5929	24.4729	24.1379	24.657	24.6581	24.4551	24.6773	24.4371	24.7397	24.8254	24.3276	24.3679	24.665	24.4033	24.3409	24.4456	24.6432	24.6579	24.5306	24.4549	24.6853	24.7203	24.6156	24.3886	24.5927	24.6888	24.4565	24.6005	24.572	24.5323	24.7841
CCDC22	23.6714	23.5882	23.4547	23.7729	23.9956	23.8375	23.176	23.0662	23.4891	22.8478	23.1572	23.2968	22.9751	23.4752	23.1416	23	23.4084	23.4202	23.2155	23.5549	23.257	23.401	23.1102	23.8358	23.5248	23.5112	23.1945	23.4424	23.8372	23.1833	23.6911	23.6371	23.6873	23.2849	23.3177	23.3767	23.5745	23.3106	23.4471	23.5178	23.4585	23.5613	23.3473	23.0706	23.4879	23.1557	23.2766	23.3516	23.3561
CCDC25	22.0288	22.6269	22.1702	22.7442	23.1839	22.4708	21.1581	22.8627	21.3302	21.8238	22.0255	22.8916	23.1079	22.1404	21.4936	20.3227	20.9788	21.5828	19.3275	21.2655	20.7154	21.6936	21.2915	21.2526	22.4378	23.1223	22.3405	20.6581	20.7808	21.0937	20.7319	21.779	22.2261	21.9038	22.3361	21.6351	22.0939	22.5639	22.4033	21.5928	21.8641	21.472	21.6962	21.4807	21.6535	21.4349	21.8325	22.0586	21.873
CCDC43	21.5243	21.2586	21.246	21.0507	21.0079	21.5188	22.2734	21.1752	20.6311	20.407	20.1561	21.7859	20.852	20.0656	22.2895	21.0018	21.4035	22.5673	22.1003	21.7227	21.1591	21.2428	22.1709	22.3536	22.5998	20.6913	22.6309	21.1716	21.923	22.3079	21.5004	22.5146	22.4266	22.3619	20.2811	20.2331	21.2382	21.7834	21.7885	22.0683	20.8452	22.5539	20.3202	21.8827	20.8049	21.4	21.5911	20.9119	22.2599
CCDC47	24.9024	25.0277	25.0993	24.8331	25.1289	24.8343	25.2588	25.3542	25.4159	25.5376	25.4098	25.1969	25.6423	25.0252	25.3469	25.6365	25.6197	25.2467	25.238	25.347	25.0638	25.4852	25.387	25.3645	25.4204	25.172	24.9667	25.4475	25.0044	25.2253	25.2216	24.8611	25.1054	25.0642	25.148	25.1531	25.5031	25.5416	25.5907	25.3658	25.3776	25.1348	25.2149	25.4232	25.6464	25.4797	25.4308	25.2757	25.1506
CCDC50	23.9297	24.6402	24.5996	24.4194	24.0226	24.7196	23.6038	23.624	23.7322	24.3059	24.9075	22.9865	24.9252	23.5351	23.727	24.8475	24.6547	24.5806	24.7021	23.6583	24.3982	23.6403	24.2728	24.1799	24.0984	23.942	23.5412	24.4276	24.9452	24.4769	25.2319	24.299	23.7167	25.0775	23.7574	24.0495	23.9033	25.267	24.0981	24.3747	24.429	24.0179	24.4784	23.5928	23.5276	23.4784	24.1076	23.9068	24.0294
CCDC57	22.2183	21.383	21.6323	22.9809	22.1697	21.3019	23.6161	20.5707	19.6061	20.0261	21.2207	21.0623	20.2374	21.2625	21.8966	19.9481	21.497	21.4312	20.8064	22.3994	22.5292	20.9848	21.7743	22.5011	21.7542	22.8542	21.8541	21.9693	21.3449	20.5607	22.9168	24.0628	21.7986	19.0505	24.2794	22.4398	20.6527	21.882	22.0601	21.4184	21.3165	22.303	22.0194	21.5341	20.754	22.414	21.3766	21.3619	22.1555
CCDC6	24.2527	23.9785	24.1738	24.3523	23.9132	24.2195	24.0462	24.2838	24.2797	23.8921	24.0536	23.8995	23.7816	24.1651	23.9566	24.2332	23.7786	24.0662	24.1855	23.9598	24.387	24.1513	24.4105	24.0023	23.8122	24.0803	24.1653	24.1531	24.1594	24.11	24.2612	24.3798	23.9811	23.9766	24.4747	24.0882	23.939	23.9105	23.9418	24.1089	23.8358	24.1682	24.1088	24.1106	24.1601	24.1899	24.0273	24.1808	24.1725
CCDC80	21.8364	22.7485	22.1891	22.3336	22.4751	21.9206	22.3108	22.7847	22.8089	22.7608	23.3004	21.9953	21.4604	22.3855	22.292	23.0858	22.3686	22.1184	22.6727	22.1457	21.8154	22.1607	21.9164	21.2303	22.5364	21.0502	22.7718	22.8071	21.95	21.8597	22.4386	21.6394	22.2598	20.862	22.8875	21.953	22.1444	21.9152	21.4331	22.01	21.8448	22.4076	22.1459	22.2164	21.8143	23.0061	22.3259	22.7443	21.8977
CCDC86	20.6449	21.1372	23.2643	21.2108	20.8733	21.6921	21.2175	20.3819	21.8746	21.5815	21.0196	22.7947	24.6214	21.8289	21.854	23.257	22.702	20.2396	22.128	22.6394	21.346	20.6559	21.2852	20.8246	22.8513	21.2774	22.9855	22.1068	21.642	22.3166	21.3648	21.7491	22.8471	20.7796	22.4714	20.7467	23.0398	22.4832	22.365	21.9522	22.4453	20.9147	21.5119	20.2172	21.2648	22.4494	20.7132	21.9858	21.7077
CCDC9	21.947	22.5119	20.9105	22.5818	22.1426	22.9857	22.4423	22.6498	22.757	22.555	22.5241	21.7092	21.3013	22.613	22.4247	22.6045	22.8185	23.0912	23.0501	23.0574	23.2632	23.0682	22.6161	22.7885	22.5817	22.7128	22.404	22.4083	22.6087	22.9593	21.7966	22.2946	22.662	22.9295	21.5443	22.8747	22.7361	23.8543	22.5737	22.9298	22.652	22.4575	22.6442	22.8371	22.973	23.1078	21.3342	22.7047	21.6487
CCDC90B	22.7264	22.8872	21.767	22.5425	22.9854	22.8036	20.3567	23.2402	20.3146	21.2556	20.6567	20.0371	21.5297	23.2463	20.9154	21.1928	20.5389	21.0578	21.5534	22.6226	22.7359	22.1679	21.0626	22.1303	22.638	20.9188	23.3467	22.2719	22.0922	23.1257	23.3137	23.9715	22.5696	21.7416	23.5884	22.6976	22.5482	21.6708	22.7228	20.5727	22.6696	21.3752	22.0218	23.184	22.3246	22.4138	22.7184	23.2007	21.8917
CCDC92	19.9743	22.4132	20.7473	20.6935	21.0421	21.3775	21.9383	21.4478	21.6601	21.8597	20.0463	21.4047	21.2337	21.0407	21.0213	22.0253	20.2618	20.7028	20.2755	21.5816	21.9083	21.4342	21.6625	21.7423	22.0698	22.9711	20.8655	21.2915	21.6929	21.8129	21.0591	21.635	22.1217	20.5626	22.8624	22.4841	22.1058	21.8712	21.333	21.4911	21.2548	21.2357	21.6064	23.0286	21.5942	21.6375	21.5678	21.0557	21.7355
CCDC93	23.0848	23.1583	23.3192	23.5482	23.8561	23.7169	22.8999	23.1203	22.8929	22.3808	22.3191	22.4833	22.1	23.0149	22.4741	23.1994	22.5022	22.609	22.734	23.2362	22.9328	22.7633	22.934	23.1568	23.1773	22.9839	23.0126	23.212	23.1779	23.4884	23.5536	23.0954	23.3716	23.3255	23.2691	23.1331	23.038	23.0298	23.3988	23.0292	23.1395	23.4598	23.3114	22.9871	23.5341	23.3632	23.2382	23.1407	22.7811
CCDC9B	20.7353	21.9516	20.9747	20.6726	21.9201	21.2696	23.3146	20.0013	21.1899	20.2685	21.4614	21.6802	21.5044	21.7188	22.3524	20.4887	21.2759	21.8862	20.6677	21.4989	22.7838	22.0602	21.3889	22.5861	21.9706	20.9546	21.7317	21.9249	21.2158	21.3355	21.1725	21.5772	21.6852	21.9775	21.8152	21.4293	21.8435	22.0726	21.7006	21.1992	21.7233	20.9331	21.7568	21.4156	21.4227	20.9855	21.6653	21.3061	21.4564
CCN1	23.7001	23.3384	23.7463	23.2295	20.8341	23.6601	23.7074	23.3842	23.3445	22.816	23.4465	22.9366	22.277	21.414	23.362	22.8981	22.7622	23.7212	24.1458	23.0249	23.4	23.131	23.6481	23.5413	24.1321	23.7457	23.5267	23.4425	23.7309	23.3436	23.9291	24.0208	23.6947	23.6819	23.2421	24.2077	23.073	23.2033	23.0044	22.9138	23.3266	23.4103	23.2844	23.4162	23.4598	23.6702	22.9957	23.9225	23.8025
CCN2	22.2518	22.659	22.7298	25.026	21.5898	22.4668	23.5225	22.3097	23.4596	22.1123	23.8449	22.5001	22.2961	21.0053	21.9189	23.3337	23.3214	25.1265	25.5067	22.5696	25.4958	22.8011	24.1249	23.3158	23.9735	24.0271	22.2791	22.9615	23.1605	23.146	24.0546	25.2752	23.184	23.1793	24.1296	24.4536	23.5824	23.1208	22.2131	23.1945	22.4421	22.5469	23.5579	23.6131	23.5242	23.0434	22.0572	23.1752	23.1356
CCNB1	20.8791	21.4236	21.8668	20.6319	20.4496	20.9189	21.6564	22.1839	22.162	21.1139	20.0944	21.718	23.6325	19.9999	21.4618	21.2026	20.0507	20.365	21.4997	22.2353	21.254	22.4267	21.357	21.0877	21.4967	21.5912	21.4776	21.2096	21.6005	21.1286	21.1653	22.1492	21.6596	21.7082	22.6012	21.2632	22.7592	20.6539	23.3417	23.3023	23.202	22.6604	22.0332	21.3786	21.0013	21.3453	20.6472	20.2862	22.9721
CCND1	21.2514	21.5482	21.3455	20.9922	21.6612	20.9179	19.917	21.1881	21.114	20.7597	20.8586	20.1072	21.221	22.3537	21.4486	20.7634	21.4166	20.5568	20.7973	21.1457	23.233	22.611	21.0811	21.547	21.7338	22.8502	22.6914	21.6631	22.4181	20.1441	20.4774	24.1971	21.6762	20.2323	23.7533	23.1127	22.8504	23.446	23.4027	23.8475	23.5233	23.8213	21.1117	22.4554	21.2127	22.5334	21.7759	20.4949	22.0343
CCNY	22.6031	21.2291	21.4929	23.0334	21.2906	22.498	20.5096	21.786	21.1084	20.7822	21.3186	22.1648	20.3552	20.9683	21.9353	21.0985	20.7141	20.596	21.883	22.0385	20.2826	20.0719	20.885	21.049	20.9187	20.9886	21.2626	21.0112	21.5016	21.2359	20.9535	22.3179	21.7151	21.0097	20.7076	21.0425	21.5546	20.7581	20.908	19.8954	19.9967	21.4428	21.6817	22.1675	22.7161	20.2657	21.229	20.8696	21.786
CCS	24.5524	24.5881	24.1971	24.0912	24.6593	24.4508	23.9207	24.3929	23.4196	23.6805	24.0499	24.031	23.7005	23.9008	23.9244	23.7431	23.6278	23.4839	23.3559	23.8315	23.4779	23.8832	23.985	24.2723	24.0953	24.581	23.8633	24.1392	24.2813	24.3042	24.0674	23.5927	24.1456	24.2213	23.9083	23.9057	24.102	23.7413	23.5142	23.5885	23.417	23.9526	24.132	24.005	23.8621	24.1179	23.6211	23.9743	24.6708
CCT2	27.7139	27.8386	27.6935	27.1914	27.3444	27.405	27.8137	27.8109	27.6296	27.7747	27.7266	27.6325	28.1756	27.5707	27.718	27.7957	27.59	27.7673	27.9261	27.8276	27.5591	27.8899	27.5818	27.3407	27.7819	27.7614	27.6857	27.7412	27.446	27.4873	27.629	27.5766	27.629	27.5407	27.839	27.9094	27.9021	27.8067	27.9119	27.8241	27.7694	27.6789	27.5784	27.7091	27.5084	27.5506	27.4929	27.6499	27.8101
CCT3	27.9816	28.127	28.0878	27.4325	27.5557	27.6661	27.892	27.9936	27.8476	27.9812	28.0019	27.7085	28.407	27.732	27.8243	28.0845	28.0125	28.0846	28.2637	28.187	27.9608	28.2276	28.0536	27.7864	28.0414	28.0169	27.9564	28.1916	27.9168	27.9781	28.0321	27.8882	28.0284	27.9917	27.9396	28.2056	28.2724	28.0497	28.2008	28.137	28.1325	28.0855	27.8882	28.0708	27.8054	27.8664	27.8205	28.0316	28.0739
CCT4	28.0373	28.1188	28.112	27.2558	27.3664	27.5745	27.8533	27.8861	27.8005	27.9743	28.2794	27.9653	28.2875	27.8535	27.9132	28.0158	28.1979	28.1928	28.4094	28.2683	28.0333	28.2773	28.0617	27.9189	27.887	27.9909	27.9763	28.0848	27.8036	27.861	27.963	28.0605	27.9211	27.769	28.0807	28.0427	28.4085	28.2027	28.1957	28.1399	28.208	28.1	27.9795	28.1502	27.8544	27.9809	27.961	28.0829	28.0109
CCT5	27.4	27.4254	27.3757	26.7931	26.9606	27.1707	27.064	27.2253	27.0616	27.2456	27.2104	27.0375	27.6375	27.0428	27.0731	27.2315	27.3342	27.4494	27.6113	27.6464	27.2927	27.6168	27.3061	27.2562	27.4174	27.5022	27.2954	27.5677	27.281	27.2605	27.3577	27.3061	27.3597	27.2297	27.4897	27.4787	27.5936	27.3885	27.5133	27.3986	27.4325	27.4869	27.233	27.4153	27.1108	27.2069	27.0216	27.3333	27.4115
CCT6A	27.7892	27.9469	27.8154	27.2821	27.4319	27.5359	27.688	27.5313	27.2794	27.6559	27.3937	27.4014	27.9765	27.3184	27.6057	27.5216	27.538	27.64	28.0066	28.0602	27.6776	28.0069	27.6849	27.7105	27.799	27.9186	27.7623	28.0237	27.5925	27.8223	27.7944	27.9843	27.8757	27.8774	27.8688	27.9223	28.3499	27.7539	27.8383	27.9501	27.8624	27.9599	27.7381	27.7862	27.5494	27.6878	27.533	27.8291	28.0138
CCT7	27.4841	27.5265	27.4247	26.6737	26.8826	27.119	27.2908	27.3371	27.2324	27.5054	27.5967	27.1895	27.86	27.279	27.2455	27.4727	27.5989	27.8509	27.9743	27.9278	27.5387	27.8706	27.6547	27.374	27.4551	27.5409	27.4249	27.6737	27.3249	27.3558	27.477	27.5582	27.496	27.3082	27.5319	27.677	27.8714	27.6322	27.7119	27.6611	27.6204	27.6656	27.5022	27.5876	27.3696	27.5022	27.4831	27.5051	27.4741
CCT8	27.077	27.3395	27.0741	26.7047	26.666	26.8046	26.928	27.173	26.9575	27.2563	27.2597	26.8492	27.4772	26.9341	27.0827	27.0371	27.1429	27.2942	27.4117	27.4486	27.1119	27.3953	27.2341	27.1262	27.1753	27.2025	27.128	27.3378	27.0819	26.9456	27.2682	27.2662	27.1384	26.9719	27.3114	27.3946	27.439	27.3929	27.3341	27.3641	27.2141	27.2594	27.1076	27.1294	26.9868	27.1614	27.088	27.1223	27.2421
CCZ1	23.2362	22.2231	22.2676	21.1563	23.4578	22.0463	22.2729	21.4246	22.1996	20.8396	19.9039	22.0106	21.229	22.0871	21.2175	20.2302	20.4883	22.091	22.2899	23.6028	21.614	22.0576	22.4423	22.4763	22.3255	22.7976	22.4851	22.9592	21.1262	22.4789	22.2846	22.74	22.7956	23.1801	22.5919	21.5939	21.3982	20.9773	21.8442	21.1646	22.4027	21.0702	21.5436	22.0155	21.5928	22.2131	21.394	20.4928	21.918
CD109	24.8551	25.2376	24.9396	24.1559	23.6763	24.023	28.0305	27.0766	27.3478	27.816	27.3397	26.3474	26.1673	28.2539	28.3884	27.4992	27.6683	25.3994	24.262	24.8493	24.2133	24.3559	23.9189	24.5157	24.1687	24.1639	23.8395	23.0264	24.0182	24.4055	23.1095	21.979	23.2816	24.3621	23.962	24.8015	24.4501	24.8271	23.9851	24.6293	24.154	23.9481	24.3108	25.399	24.4278	25.0468	24.6301	24.29	24.9645
CD151	24.0065	23.2789	19.9148	20.299	22.9149	23.1262	19.3541	19.164	20.0852	20.7125	19.6187	19.5792	19.3531	19.8082	20.8644	19.0721	19.8903	24.1	23.6984	23.1519	23.8611	23.5268	22.5517	22.703	22.5699	24.4973	19.9146	23.6373	25.0439	20.5703	23.9254	24.1817	23.3823	24.149	24.3216	24.3735	24.4573	24.8835	23.0144	20.4552	20.762	23.2535	23.8562	23.8164	23.3964	23.7737	19.7585	23.5114	24.0427
CD248	22.9115	22.8805	22.9569	22.8505	22.2992	22.948	21.638	20.7157	21.4871	22.0205	21.509	21.541	20.9571	23.17	22.2404	22.7236	21.4535	22.6407	21.9484	21.2374	22.1363	22.1159	22.164	21.4315	22.0385	23.7399	21.6644	22.9579	22.993	22.0081	21.6106	23.2038	23.1734	21.8009	22.7828	22.4663	21.8521	21.7835	20.4694	21.6936	21.5844	22.0586	22.1204	22.6005	21.6089	22.4248	22.0275	21.9811	22.0574
CD276	23.8997	24.2629	24.1492	24.5948	24.7802	24.9389	24.0391	24.0379	23.5242	23.5932	23.4378	23.6558	23.1697	24.0141	24.3605	23.7015	23.5105	24.7415	24.4859	23.3741	25.2945	24.4605	20.9511	24.4182	24.3834	24.3883	24.5436	23.8371	24.2911	24.0971	24.6548	24.6532	24.6054	24.0792	24.4959	25.1472	23.7897	24.2535	23.7977	24.3363	24.1569	24.5734	24.7722	24.112	24.2887	24.1559	24.1476	23.3835	23.3966
CD2AP	23.2874	23.351	23.4395	23.5601	22.9532	23.5954	24.0135	23.2769	23.4143	23.2781	23.2632	22.8241	23.1412	23.0969	23.8095	23.4445	23.2023	23.3976	23.1945	23.4811	23.9129	23.5196	23.6534	23.4534	23.3101	23.7902	23.0792	23.5632	23.2113	23.2493	24.0072	23.7289	23.2667	23.3154	23.4792	23.8314	23.4543	23.4799	23.1638	23.4073	23.3391	23.5195	23.4906	23.6402	23.4212	23.4427	23.2439	23.2936	23.4054
CD2BP2	22.6773	21.6384	20.7387	19.7952	20.9475	20.7928	21.5975	21.427	22.2059	22.7383	21.782	20.9551	24.6085	22.3326	21.8551	22.191	21.9976	22.9018	23.0094	22.477	22.5197	22.477	22.1424	22.2715	22.238	21.3146	22.343	22.2736	22.2683	21.126	21.3579	23.3222	22.8006	22.0452	21.9147	22.5443	19.4357	21.3196	22.8798	20.1995	22.7797	22.2142	22.0828	23.2455	22.8538	22.9452	23.0803	22.6524	22.9559
CD44	29.4072	29.0896	29.0358	28.8212	28.3338	28.2693	28.9633	28.8755	29.2814	29.0779	28.7566	28.6611	30.0442	28.8556	28.9687	28.7938	29.3001	28.6744	28.3668	28.4778	28.0997	28.6194	27.6349	28.5522	29.2329	28.9755	28.3892	28.8171	29.0381	28.3608	28.3106	28.3963	28.9119	28.556	28.6104	28.9437	28.7666	29.0642	28.6032	29.1004	28.7938	28.9483	28.2047	28.9327	28.5694	28.6254	28.9452	28.5049	28.8251
CD46	20.4526	20.9746	21.1384	21.5447	20.2684	21.3245	21.4986	21.7915	21.3175	21.0547	20.4279	20.9594	20.5143	20.6925	21.0555	20.1691	20.912	21.0231	20.7337	21.119	21.3715	21.7988	21.4156	21.7444	21.8048	20.0306	21.6542	21.2782	21.8184	21.0572	20.8981	22.0385	21.099	20.6383	22.0869	22.0712	21.6296	22.1386	19.8498	21.497	21.349	20.2411	20.6572	21.635	21.3984	21.1054	21.1796	21.5989	21.7139
CD47	24.3233	23.6846	23.5322	20.7253	25.3767	25.0227	23.248	23.3578	22.1327	22.5017	22.6748	23.0636	23.3654	27.122	22.5003	24.8104	22.812	23.5236	23.1624	23.3322	23.5764	23.5607	22.7302	23.8904	19.9278	22.2919	26.9084	23.1454	23.6757	22.5306	22.2513	23.1453	23.3415	21.869	23.0034	18.6844	24.0524	23.8133	23.7073	20.5022	23.1012	23.9996	24.0329	22.9691	23.1236	23.1082	23.3403	22.9285	21.8454
CD55	23.3767	21.0429	21.3207	20.7214	20.9139	20.9735	23.7012	22.2398	21.5801	21.4882	21.2086	21.5315	23.0359	22.1834	21.7639	22.7167	21.4043	23.3717	21.3054	23.2422	22.5677	22.8245	22.5965	22.6431	22.5632	22.9802	20.723	22.8261	23.3673	21.3897	23.9145	21.8453	20.9303	23.2477	22.9716	21.8004	22.7737	22.5435	22.9918	23.0567	22.7237	22.7571	22.6969	22.7312	23.0366	22.8546	23.062	23.0511	23.1873
CD59	28.6144	28.0048	28.1788	28.9285	27.8025	27.3006	28.2848	28.9027	29.567	28.3631	28.8875	28.0887	27.6786	28.7405	28.3908	28.677	29.5377	29.1043	28.3968	28.3867	28.5276	28.7388	27.4349	28.0232	28.2379	28.2322	28.0052	27.6234	28.6043	27.8283	27.8612	27.7146	28.1218	28.0456	28.2292	28.4594	28.3162	28.4209	28.4562	28.6373	28.3559	27.7884	28.2865	27.7229	28.4078	27.9286	28.0439	28.0673	27.9109
CD63	26.8821	25.6525	25.2059	25.3004	26.7593	26.6991	24.5208	27.3237	26.0597	26.7671	26.4465	27.1992	26.9426	26.6898	27.1402	27.2148	26.1961	26.745	26.557	26.2599	26.3173	26.012	25.8415	25.8579	25.7225	25.9417	22.5654	26.6367	27.222	27.8503	21.5265	27.5787	27.1378	21.5976	20.9993	25.7557	26.7436	26.0626	26.5232	26.081	25.7872	25.7293	25.2403	26.1357	26.0125	26.1543	26.2377	26.2829	25.3408
CD81	27.5809	27.6601	27.5936	28.304	28.2969	27.9833	27.274	28.0553	26.7973	26.6192	26.4547	28.7958	25.8883	28.0807	28.58	26.3475	27.0248	27.559	27.0036	27.3173	26.5587	27.6671	27.399	27.7036	27.8958	27.6023	27.9266	26.9336	28.1586	27.8837	27.429	26.9604	27.1763	27.5324	27.9429	28.0704	27.556	27.7245	26.8235	27.4132	27.008	27.1431	27.2835	26.7888	27.1312	27.1514	27.2996	27.1443	27.3592
CD9	21.2327	22.7055	20.9794	23.5997	25.299	24.1461	22.2113	22.9499	22.2054	22.2938	22.1116	26.0481	25.5319	23.8852	21.5294	21.2079	21.4472	20.0765	21.4585	20.8759	22.889	22.6059	22.2255	20.6448	24.9872	25.4703	23.1402	20.0337	25.9553	22.4407	20.96	20.9669	22.5426	22.572	21.3334	23.1914	23.016	22.788	20.7761	22.4927	23.3485	24.5646	20.8718	22.671	21.0222	24.0097	23.8355	23.6778	22.5671
CD99	26.8945	25.2061	26.6936	27.3044	26.8814	26.738	27.7596	26.9365	27.85	27.171	27.4808	27.097	25.9856	27.7464	27.4971	27.4288	27.3006	28.6792	28.3397	28.0479	27.8115	27.7753	27.8869	27.9932	27.4175	27.595	27.3928	27.2122	27.5408	27.991	27.5205	26.7676	26.8646	27.957	27.1861	28.7693	27.3351	28.6509	27.6963	28.3414	27.5846	27.1994	27.8106	27.3274	27.9785	27.571	27.7033	27.3638	27.6083
CD99L2	23.5381	23.1569	23.7612	23.9856	23.9518	23.7508	23.8074	22.4489	23.386	22.7783	23.5975	22.7159	22.2979	23.7074	23.3071	23.7599	22.3072	23.9926	23.5007	23.4742	23.1257	22.9388	23.7649	23.5745	22.6905	23.7181	22.9704	22.489	23.8001	23.585	22.3849	23.9425	22.9233	24.0109	22.6489	23.5471	22.4877	23.007	22.8668	23.0527	23.5149	23.0435	23.9326	24.249	23.9514	23.7273	23.634	22.1888	22.9845
CDA	21.9262	24.1584	22.7775	21.3097	21.1682	21.5975	21.2029	20.9822	21.2544	21.2943	21.5512	21.174	21.5984	21.0545	22.0948	22.4114	20.6557	20.6837	20.3594	20.9173	20.4545	21.9551	21.6991	24.9852	21.5864	21.6981	21.2752	20.7785	21.0844	22.5756	20.8092	21.0098	23.0253	21.7024	21.0605	21.5275	20.0553	22.0158	21.751	21.5411	21.8026	20.1092	21.2098	20.1837	24.2426	21.9954	22.4261	21.4244	20.4888
CDC123	21.9717	22.6232	22.4701	20.6933	21.7783	20.9049	21.2763	22.5585	20.7109	23.483	22.0581	22.7233	23.8417	21.1027	21.2539	22.7977	23.1533	21.7568	20.1521	22.4745	21.3609	22.3753	21.2669	22.1896	22.1822	21.9818	22.2596	21.7335	21.571	22.1412	21.7479	22.1638	20.771	22.6445	23.6355	22.7549	23.1862	22.4862	22.6985	23.0843	22.6119	22.549	20.9709	22.6448	22.4343	22.5565	22.4097	22.623	22.8699
CDC16	22.581	22.6105	22.633	22.1236	22.4912	22.6325	22.7102	22.9854	21.3456	23.0755	23.0145	23.5183	23.2489	22.7361	22.9353	22.9452	22.8564	22.8676	22.3188	22.4822	22.379	23.1393	20.9697	22.4395	22.7962	22.757	23.0062	22.8262	23.0112	21.2659	23.0998	22.9493	20.8992	20.7648	22.7911	22.7282	23.0974	22.8788	22.8792	22.8904	22.9104	22.6565	23.083	22.582	22.6023	22.4707	22.4373	22.6923	22.7876
CDC27	22.6426	21.983	21.2466	22.3585	21.5806	21.1461	23.1344	23.1333	23.2208	23.1941	22.0957	22.8257	23.9903	22.9942	22.662	23.0382	23.0161	22.7468	23.164	23.1385	22.7565	23.291	22.9943	22.7253	22.5287	23.1558	23.1256	23.431	21.7863	22.4404	22.7421	21.3302	22.1444	23.0903	23.2012	22.6615	23.6611	22.89	24.2029	23.8068	23.5094	23.2856	22.7936	23.2933	22.6434	22.7965	23.0081	22.8215	23.4121
CDC34	21.2131	21.1103	22.2013	22.0649	21.1273	22.4537	21.6346	21.6699	21.5615	21.3148	20.9811	20.7646	21.4661	21.419	20.3378	21.7734	21.454	20.0642	21.842	21.5535	20.5068	21.5514	20.4979	20.8041	21.6725	21.5195	21.4747	22.8416	22.7082	22.1376	21.8454	20.7588	22.3503	21.6724	21.5705	22.1226	21.8752	22.2276	20.7941	21.9698	22.0416	21.7558	21.5764	22.1272	21.4782	20.1556	20.4479	21.0791	22.5662
CDC37	26.8105	26.9036	26.8719	26.8433	26.4907	26.7033	26.3311	26.4817	26.5489	26.4357	26.4793	26.3511	26.6029	26.2834	26.2469	26.4864	26.6831	27.3003	27.2651	27.1825	27.0755	27.4255	26.8056	27.1773	27.1317	27.4682	26.7958	27.3085	27.1654	27.0621	27.3021	27.2173	27.3506	27.2292	27.5315	27.2235	27.6911	27.2547	27.2768	27.4102	27.1673	27.2811	26.9745	26.9159	26.9516	26.8999	26.9083	27.1006	27.1709
CDC42	27.5821	27.9383	27.3554	27.9466	27.5103	27.6005	27.9208	27.4799	27.4208	26.6616	27.3743	27.6436	27.2174	27.748	27.7072	27.5126	27.2147	27.9762	28.0242	28.3089	27.927	27.8318	27.9936	27.9572	28.0269	28.1138	27.8099	27.7689	27.9365	27.8108	28.0482	28.3772	27.7492	27.9226	27.9899	28.2852	27.8853	28.008	28.0364	27.7773	27.9301	28.0449	27.9234	28.3447	28.1835	28.0259	28.067	27.9435	27.7109
CDC42BPA	24.0155	23.9576	23.7827	24.7572	24.2317	24.4745	24.1304	23.8125	23.9065	24.2347	24.6138	24.5493	21.8619	24.4774	24.6608	24.2776	24.1083	24.2884	23.858	24.0357	24.5393	23.7979	24.2241	24.5248	23.9693	24.2173	22.011	23.9673	24.0969	24.353	24.5274	24.2759	24.2132	24.0154	24.2288	24.2474	24.0937	23.9827	23.5161	24.1625	23.5949	23.5567	24.0727	23.9137	24.1243	23.7147	23.7788	24.4072	23.6927
CDC42BPB	23.4188	23.8849	23.1826	24.4007	23.8817	23.6944	23.6495	23.6405	23.6081	23.4045	23.2204	23.8077	22.655	23.9379	23.7777	23.3112	23.0201	23.4705	23.4526	23.2653	23.6925	23.3906	23.5727	23.8282	23.6322	23.3215	23.5938	23.0057	23.4974	23.1048	23.444	23.9663	23.3952	23.4547	23.7292	23.4361	23.4934	23.4714	23.3232	23.5345	23.2945	23.0152	23.3268	23.2965	23.5821	23.1924	23.2274	23.1883	23.1667
CDC42EP1	23.6607	24.2027	24.2575	23.6363	23.4903	23.654	24.3397	24.8344	24.775	24.2199	24.2366	24.6278	24.2118	23.4895	23.4857	24.2407	24.1377	24.4112	24.4575	24.3264	24.5901	24.6513	24.5654	24.4355	24.1189	24.1427	22.9723	24.5028	23.2582	24.8004	24.8127	24.5181	24.5943	24.7084	24.235	24.2882	24.3979	23.9706	24.4169	23.9372	24.1788	24.052	24.2978	24.5038	24.6759	24.1059	24.5167	24.229	23.9291
CDC42EP2	23.0047	23.0162	23.3607	25.6327	24.8529	24.2588	24.2415	24.5168	24.4188	23.6123	23.673	25.2765	22.5619	25.1453	24.7511	23.9419	23.7572	21.6976	20.5047	22.4715	21.9129	23.1702	22.4288	23.5583	23.0467	22.6579	23.8636	22.0117	23.6235	23.2869	23.0018	21.9007	22.775	23.4003	22.6716	22.6712	21.3775	21.0295	21.0327	22.7889	21.0916	22.4664	23.3763	21.4275	22.259	22.7935	23.1294	23.1838	22.067
CDC42EP3	24.5311	23.692	23.6172	25.4464	22.8377	24.3864	24.0659	24.0493	24.4272	24.5287	24.6401	24.0513	23.7181	24.4814	24.7155	24.0148	23.8687	25.1146	24.6745	24.1449	25.2294	23.5123	23.8079	24.5006	24.1515	24.0069	24.2909	24.2704	24.4269	24.4936	24.6144	23.7026	24.6859	24.7273	24.4807	25.2476	23.7084	24.0736	23.64	24.2576	23.5265	24.2775	24.6378	24.5481	24.6628	24.7124	24.2624	24.6096	24.7377
CDC42EP4	22.6642	22.9792	23.2109	22.5316	22.9596	22.2587	21.9854	23.4034	23.4446	21.4503	21.8273	23.6385	23.8797	23.2316	22.9358	21.5578	22.9782	22.3403	21.9724	22.2542	21.736	22.0897	22.49	22.9244	22.543	23.512	23.1532	23.2245	23.3802	23.226	21.7779	21.7329	23.8613	23.9049	20.6946	22.1827	21.6935	20.8233	21.6529	22.2492	22.7094	22.8846	20.9633	22.5822	22.6003	22.7132	22.6682	22.5516	22.9163
CDC5L	24.1432	24.3622	24.3008	23.6348	23.9746	23.7981	23.9585	24.4112	24.2141	24.4421	24.1497	24.463	24.9791	24.1265	24.3483	24.4814	24.1743	23.9776	24.1082	24.1859	23.6626	24.106	24.0348	23.94	24.0228	23.9992	24.2784	24.4233	23.8071	23.9956	24.1403	23.619	24.2894	23.918	24.5462	24.022	24.3444	23.9753	24.2959	24.087	24.1803	24.3346	23.9103	24.3326	23.8984	24.2363	24.2401	24.2831	24.4769
CDC73	22.2374	22.8863	22.5306	21.3929	21.6664	21.8863	21.9881	22.3693	22.2336	22.7305	22.535	22.5007	23.0648	21.5759	22.6869	22.4924	22.3392	22.4189	22.4023	22.46	22.2125	22.43	22.3416	22.0435	22.0757	22.3638	22.8284	22.6765	21.9157	21.9136	21.9372	22.4605	22.4397	22.5247	22.8816	22.293	22.556	22.1042	22.5277	22.4826	22.3259	22.7993	22.4678	22.629	22.156	22.8202	22.4249	22.3041	22.7233
CDCA8	20.5807	20.2701	21.8352	21.2548	20.1824	21.4922	21.4553	21.6998	20.1462	20.1577	20.8662	21.9662	23.6222	20.3933	20.5159	21.6055	22.0192	20.8992	20.2554	22.4742	20.075	21.739	21.1892	22.4174	21.5934	20.7011	22.3508	21.6897	21.3349	20.5199	20.0056	21.4134	22.0862	20.7891	21.6974	21.3082	22.4767	20.9152	22.358	22.4566	23.1675	20.673	21.4041	21.3888	20.7689	20.8324	21.4104	20.6566	23.1101
CDH11	24.1305	24.0849	23.6747	24.0312	24.3206	24.4449	24.76	24.5051	25.3253	24.1917	25.8153	24.8632	24.1416	25.2288	25.0056	25.3381	24.6656	25.2289	25.1653	24.081	23.8022	24.1428	24.7367	24.8228	24.3334	24.3327	24.0124	24.2679	23.5751	24.9352	24.4103	23.7801	23.1823	24.7884	24.3398	24.5785	24.5457	25.2568	23.6069	24.267	24.4725	23.3449	24.7331	24.1736	24.1321	24.47	24.0796	24.1493	24.6438
CDH13	22.1248	23.5982	23.2156	23.3792	23.9592	23.4192	24.892	24.3996	25.2732	25.0941	26.1986	22.7606	23.0154	22.7299	25.609	26.0402	24.4002	25.2592	22.5459	22.6104	25.6703	22.5075	23.4566	21.6239	23.0793	22.885	23.66	22.0218	21.8045	22.8452	22.7851	21.6999	22.6038	22.0655	22.7819	22.2324	22.4479	23.8028	22.6794	21.8948	23.4568	22.2173	23.2169	23.7337	22.0403	21.8269	21.9424	22.975	22.278
CDH2	24.35	23.8398	23.7341	24.4775	22.7313	22.8552	25.1904	24.2842	24.0197	24.6737	24.9094	23.6462	24.0981	23.0984	23.9076	24.0343	24.1047	25.5013	25.3978	25.1199	24.0225	24.1724	25.4078	23.6652	24.6098	23.8758	24.5683	23.9254	24.8853	23.5718	25.0019	25.0681	24.2709	24.5631	24.4352	24.8436	25.1905	25.0908	24.1007	22.5563	24.6483	24.738	24.2138	24.5415	25.0022	24.4818	24.2051	24.62	25.0101
CDIPT	22.0788	21.2357	23.2231	25.2427	24.8079	21.7539	24.8684	25.2966	24.8319	24.4259	24.5872	25.4849	23.6972	25.071	24.9578	24.1059	24.6962	24.3278	24.4486	24.6666	25.5612	25.3404	23.5596	23.7877	23.1887	22.6754	23.9959	23.4622	23.3032	23.122	23.3845	24.0369	23.3152	23.0982	20.8828	24.3349	23.6438	24.9638	24.8388	24.91	24.6531	22.9722	23.7433	21.403	24.5408	22.4291	24.6689	22.62	22.748
CDK1	24.1403	24.6068	24.1851	21.76	22.8232	21.4191	22.831	24.0341	24.2682	25.4971	24.35	23.736	26.8464	22.7608	23.7936	24.0431	25.0772	20.6311	22.4604	23.8278	23.1903	23.5584	20.9359	21.9685	23.8236	23.7851	23.7304	26.2271	21.0688	22.4024	21.9845	21.85	25.752	20.7135	25.948	22.0489	24.4757	22.3535	24.7336	24.7179	24.438	24.0025	20.7521	24.3031	22.5044	23.1238	24.0228	22.9873	25.144
CDK11A	22.6512	22.9842	22.475	20.8034	22.4387	22.3728	22.5497	22.7993	22.599	22.6065	22.8807	23.2226	23.3815	22.8549	22.6953	22.0452	22.5144	22.2031	22.5372	23.0466	22.2666	22.9163	22.4141	22.1948	22.4816	22.7444	22.6476	22.872	22.4802	21.607	22.617	22.283	21.7378	22.623	23.1357	22.3717	22.6171	22.0521	22.3939	22.4285	22.3463	22.6847	22.4591	22.4179	22.5812	22.7673	22.5941	22.3703	22.8386
CDK13	23.8593	22.7846	22.7947	23.0775	23.3706	23.5278	22.7758	23.5386	23.5611	28.5642	22.9525	23.3452	23.7453	23.1985	22.293	23.3635	21.097	23.9019	22.7711	24.098	22.6387	24.4288	23.5805	17.5256	23.4564	23.6311	22.4424	22.9891	23.2104	22.7349	22.3854	22.5073	21.9658	23.8082	22.8133	23.0869	20.4558	23.3445	23.2285	22.0908	23.1296	23.5645	23.5831	23.6288	23.6049	22.2003	22.3354	22.6177	21.8721
CDK15	19.7368	22.1729	22.2726	22.4171	23.4743	22.3282	20.7817	22.0714	21.6415	21.5425	22.4765	22.4779	21.3829	21.3316	21.6778	21.3214	23.5405	21.7174	21.85	22.1066	21.9926	21.98	21.503	22.272	21.6425	20.9738	21.305	23.0887	21.7497	22.8209	20.8008	22.8412	22.634	21.9405	20.9096	22.0134	22.3393	22.159	23.6005	22.8213	22.346	21.84	21.7499	21.5263	22.2009	21.0565	22.0307	20.6755	22.107
CDK17	21.0422	20.8681	22.2534	21.935	20.1499	21.042	22.0261	21.9227	21.2287	20.2705	20.2847	22.3276	21.6475	20.6414	22.0237	21.237	20.9961	21.4025	21.3814	20.4239	21.2266	22.0845	21.4312	21.2035	21.8164	21.8634	22.0193	20.6534	21.7206	21.5905	21.0699	21.6777	20.3156	20.1429	22.2668	21.875	22.5813	21.7774	21.938	19.9406	22.0236	21.0681	22.0522	21.9006	22.0434	22.1119	22.072	20.3759	22.3745
CDK2	22.6256	22.7189	21.8624	21.6786	21.1027	20.8913	22.531	21.5713	20.8448	23.1063	20.9342	22.6247	24.3226	22.6726	22.5556	22.0893	22.6611	21.3986	22.2428	22.4232	21.8687	22.5646	20.543	21.2534	22.0782	22.2826	22.8833	22.2773	20.9235	22.375	21.2531	19.9406	22.1185	21.88	24.2114	21.9442	22.7819	21.9749	22.9239	22.5057	21.9207	22.5799	21.7913	22.399	21.771	22.0409	22.0684	21.0291	23.9259
CDK5	22.8542	23.1199	22.9666	23.2252	23.5531	23.2527	23.0848	23.038	22.7735	22.7287	22.9782	23.8097	22.8453	23.0905	23.2834	22.3627	22.0183	22.7951	23.2568	22.7904	22.8576	22.9525	23.1728	22.7239	22.454	22.6101	23.3158	23.1259	22.8507	22.4714	23.1824	22.3537	23.3615	22.4806	23.2404	23.314	22.4428	22.7096	22.8874	22.5035	22.571	23.0238	22.9142	22.9408	22.8777	22.9167	22.7798	23.1872	22.5057
CDK5RAP3	24.0854	24.0439	23.7287	24.0866	23.4655	23.7425	24.3159	24.5182	24.3401	24.5469	24.3223	24.5277	24.0716	24.1756	24.4063	24.2781	24.6376	24.1498	24.0951	24.2682	24.2193	24.3768	24.1704	24.1533	24.3064	23.9118	24.0306	24.0354	23.9108	24.1184	23.7687	23.8719	23.8557	23.8364	23.9974	24.5032	23.8641	24.3502	24.4346	24.3004	24.1261	23.8393	23.5743	24.2891	24.4309	24.3028	24.4187	24.2483	23.4664
CDK6	23.0389	23.1139	23.2009	22.1603	22.7636	22.7174	24.1746	24.2154	23.7957	24.6247	23.7967	24.4977	25.1639	24.9265	24.6713	24.6134	24.4673	23.5911	23.3144	24.0129	24.3556	23.497	22.6625	23.3243	23.4268	23.7321	23.8351	23.8933	21.7584	21.1582	21.2955	24.9779	22.4273	21.4363	22.3804	23.1163	23.8581	23.9886	23.8481	23.868	23.8262	23.8609	23.3074	23.509	23.2366	23.2875	24.0102	23.4864	23.3392
CDK9	21.5299	20.9092	21.4487	21.3231	21.5394	21.3451	21.53	21.5274	20.1876	21.4058	21.8882	21.5057	22.6495	20.9416	21.9712	21.4471	22.1741	21.6972	21.8076	20.868	21.5669	21.6781	21.0579	21.223	21.7583	20.7467	21.7726	21.1994	21.4308	21.5938	22.266	22.4364	21.7583	20.9986	21.5651	21.7024	22.6304	21.2604	21.7986	22.3531	21.696	20.4181	21.4354	21.7935	21.6424	21.8216	21.729	21.5992	22.0698
CDKN2AIP	20.7942	22.2085	20.6288	20.351	20.3054	20.4757	21.327	21.0786	20.7563	21.9591	21.58	22.0244	20.9509	22.087	20.873	20.6308	21.0138	21.2252	22.0602	21.8492	21.9889	22.2607	20.8611	21.7229	21.7147	21.4243	20.827	21.4741	21.0537	21.4288	20.6998	22.2983	20.9879	22.441	20.6605	21.7037	21.4628	21.547	22.2917	21.9208	21.6609	21.7062	21.8832	21.8659	21.8732	20.7758	20.0939	21.0052	21.6424
CDKN2C	22.0125	21.3512	21.0197	21.8015	22.7901	22.3856	21.3861	20.4055	20.9187	21.3786	21.5267	22.0855	20.7983	21.0329	22.3495	21.5504	20.7043	20.3344	21.583	20.9073	20.2526	21.6043	21.3305	20.1956	22.1423	21.3147	21.9467	21.6019	22.3838	21.9164	20.6003	23.4387	21.2993	21.9349	21.1764	21.3379	19.9952	22.5627	21.9804	22.6387	22.1198	22.0793	22.0198	21.1645	22.3575	21.4837	21.6076	22.274	21.6601
CDS2	22.2516	22.1333	21.6195	22.0199	22.0893	21.7359	23.523	22.7314	22.9192	21.5131	22.2123	24.2278	22.4248	22.9336	23.4929	22.2812	22.5987	21.8946	22.4916	24.1287	22.6715	22.2501	22.537	22.6392	22.0753	20.3972	21.191	22.5298	22.5145	22.3411	22.1635	20.8785	22.5244	22.5355	22.5931	23.2971	20.99	24.2648	22.5658	22.9966	22.3748	22.5077	21.7685	23.8006	22.2842	20.5316	21.9247	20.9787	21.124
CDV3	26.174	25.8318	26.0268	25.965	25.6645	26.1408	26.014	25.7562	25.5772	25.6635	26.0663	25.821	26.1653	25.895	25.7698	26.284	25.9393	26.1044	26.2384	26.1112	25.9158	26.139	25.8506	25.805	26.4559	26.3706	25.8234	26.1428	26.06	26.2064	26.3146	26.058	26.0306	26.2467	26.5417	26.0691	26.3494	26.4884	26.3161	26.2894	26.137	25.9609	26.0336	25.9795	25.9712	26.0712	26.2497	26.3167	26.2629
CEBPB	22.0156	20.6831	22.2284	21.7432	22.5209	20.0488	21.2353	21.6857	21.1615	21.07	21.3225	22.0734	22.3655	20.5312	21.9087	21.3077	21.7389	19.7665	21.7299	21.98	21.0629	21.8672	20.9788	20.8681	21.8711	20.6073	20.3993	20.9324	21.2782	21.8508	20.8772	21.7983	22.1908	21.2307	22.135	21.6792	21.5548	21.8859	22.0661	21.2684	22.0623	21.7427	21.2074	20.5623	21.8566	21.8865	21.9195	21.8402	20.2343
CEBPZ	22.5782	23.1684	23.1408	22.0623	22.3578	22.331	23.0925	23.6501	23.3483	23.3577	23.1713	23.6648	24.1814	23.2669	23.6008	23.4683	23.2763	22.5396	23.3334	23.2905	22.7182	23.4664	22.8473	22.9398	22.8711	21.7714	23.1541	23.5538	21.6853	22.853	22.9286	22.538	23.2691	22.8278	23.2888	22.8964	23.5558	22.8627	23.7124	23.0604	23.3	23.1579	22.8689	23.4685	23.1119	23.3318	23.2586	23.3005	23.3675
CELF1	23.766	23.5359	23.8577	23.2001	22.9196	22.8622	23.0992	23.3477	23.3753	24.943	24.4966	23.499	24.533	23.095	23.6502	24.2183	24.6228	23.5889	23.7435	23.6475	23.6937	23.7806	22.3982	23.6325	23.5936	23.5159	23.2188	23.7264	23.202	23.536	23.8024	23.3461	23.6116	23.7257	23.7353	23.3315	24.115	24.2066	23.7967	23.591	23.8357	23.6916	23.7682	23.953	23.7641	23.9633	24.0948	23.9652	23.9425
CELF2	20.8083	24.4855	24.1221	19.8681	23.809	20.5433	21.6698	21.1246	22.0599	21.3109	20.6563	22.1939	20.7367	21.8879	22.023	20.2905	20.6255	23.534	23.5218	20.7414	20.2265	21.0953	20.3625	21.5417	23.613	21.8344	21.6533	21.798	25.2314	24.2711	21.8237	21.6853	25.3908	24.0788	21.4004	20.4058	20.8982	20.1855	23.43	20.1578	21.9812	21.2323	21.0461	20.9562	20.7218	21.2364	21.4748	20.1141	21.5149
CEMIP	21.4756	21.2807	22.9609	24.0991	23.5854	24.1256	22.2806	24.4106	23.0891	22.8431	23.9355	25.6917	21.2605	22.4208	23.8772	23.3902	22.1762	24.1208	23.716	21.3722	20.9516	22.8698	21.1059	22.7038	20.5357	24.8256	23.1352	21.563	21.1255	22.5303	21.1963	21.2947	24.2074	23.1284	22.1013	25.0333	20.2891	21.355	21.0862	21.1488	21.425	23.426	21.9897	24.4994	23.6142	22.5443	22.5894	21.1297	22.2705
CENPF	20.7107	20.4673	21.1645	21.3597	20.9305	21.6878	21.6275	20.8184	20.9344	21.7408	21.4748	21.131	24.7733	21.604	20.8528	21.0048	20.4116	20.6625	20.1232	23.1797	20.142	23.5798	21.8454	21.6176	21.4739	20.884	21.5859	24.1701	24.1673	21.2927	20.9155	22.5369	22.1034	21.9738	20.8008	21.3828	24.1049	23.439	24.1917	24.5078	25.0142	24.8012	20.161	20.7583	20.5422	20.5023	20.7424	23.2927	24.1312
CEP170	24.3519	24.4703	24.1637	24.9009	24.0649	24.0776	23.9971	24.0978	24.2544	23.641	24.1603	23.9924	24.7418	23.9705	23.7567	24.1805	23.6253	24.6712	24.5243	24.3793	24.2795	24.4541	24.4875	24.1366	24.3806	24.683	24.603	24.7632	24.471	23.8585	24.5974	24.4362	24.7541	24.4035	25.0322	24.7725	24.5124	24.5552	24.452	24.4514	24.565	24.5138	24.1152	24.2517	24.4766	24.5211	24.189	24.3286	24.7695
CEP170B	21.8449	21.3199	21.4626	20.9642	19.784	20.8766	21.8505	21.4094	19.7572	21.2641	20.9467	20.1754	20.7509	20.3395	21.8646	20.2281	20.3512	20.8075	20.6445	22.7955	21.9427	21.2376	20.5697	20.8015	21.7791	21.3815	21.3861	21.4275	21.2639	20.8843	20.9848	21.4829	20.8333	21.047	21.5439	21.8325	20.5786	20.4427	21.0677	20.9026	21.931	20.6722	21.774	21.0457	20.7572	20.627	21.8219	20.6189	21.9908
CEP290	21.7983	20.4167	21.7924	23.9007	20.6965	21.3872	21.7827	21.2819	20.1771	21.3659	20.4932	20.5613	21.9989	21.3106	21.6657	21.7647	21.3287	20.5163	22.2243	20.647	20.0613	20.5841	20.9785	21.3715	21.3172	21.2909	21.1938	21.4382	21.029	22.042	21.7235	21.5191	21.1476	20.8804	21.262	20.5438	21.1055	20.6992	19.5136	23.3146	20.2813	20.9501	21.8655	20.3932	18.951	20.3644	20.5499	20.8772	24.4649
CEP43	21.8531	22.2901	21.8869	21.2155	21.3855	21.5444	22.5661	22.1965	21.1131	21.5842	20.3451	21.6308	21.7222	22.0327	21.6973	21.98	20.735	20.1757	20.6889	21.6956	19.8451	21.5699	21.2668	22.4339	20.6343	21.7785	21.6883	21.1985	21.0205	21.1693	21.7101	21.5415	22.0245	21.8104	21.8315	21.6708	20.6372	20.6914	21.6541	22.0006	21.6402	21.2492	21.8811	21.6955	21.5416	21.5429	21.8997	21.4418	21.6533
CERCAM	24.2136	24.303	24.0324	24.8403	23.6338	24.6097	24.6436	24.7806	24.4694	24.5165	24.4028	23.7503	22.9824	25.1422	24.6532	24.1864	24.0165	24.0594	23.658	23.7682	24.1879	23.6376	24.1155	24.4371	24.1556	23.7638	23.8345	23.0842	23.7076	24.0235	24.6323	24.3154	23.7324	23.8498	24.8173	23.425	24.0278	23.8876	23.3358	23.7385	23.7362	23.7841	24.3706	24.4376	24.5979	24.316	24.1375	24.3178	24.163
CERS2	21.3719	24.6788	24.5948	24.8926	21.3938	21.9445	24.8948	23.9836	25.1841	24.4579	23.9853	24.5533	25.5036	24.1253	24.4228	24.2737	24.1932	25.0219	24.7828	24.6142	24.793	24.9185	24.1856	24.4862	24.3805	24.5246	24.676	24.561	24.6292	24.4218	20.72	24.3178	24.7421	24.3759	20.1157	25.2168	24.4171	25.3057	24.7041	25.591	24.7906	24.7055	24.1634	24.5821	24.3872	24.9812	24.5533	24.4071	24.9229
CERT1	22.4902	21.8018	22.1645	22.9536	23.2375	22.3407	22.597	22.7471	22.1509	22.2985	22.2161	22.1851	21.9835	22.3501	22.2297	22.8164	22.061	22.1191	21.9834	22.6438	22.2458	22.6314	22.6708	22.6632	22.6024	22.332	22.5775	22.7367	22.6066	22.5115	22.1534	22.5036	22.5772	22.2609	22.0836	22.635	22.3296	21.901	22.4136	22.1809	22.6283	22.2156	22.0495	22.1143	22.1458	21.9651	22.253	22.1734	22.3936
CETN1	23.7248	24.0225	23.7675	23.559	23.7947	23.7124	23.9152	23.6808	23.9275	24.1876	24.0084	23.6415	24.3829	23.8358	23.9153	24.0576	21.3129	21.5479	23.5372	23.8519	22.9207	23.5719	23.43	23.5581	23.6491	24.5746	23.7969	24.1314	23.8825	21.6217	24.0752	23.564	21.6286	24.1986	24.1807	23.8345	23.6998	23.4697	23.5046	23.7778	23.5648	23.5025	23.2962	23.3486	23.5392	23.6479	23.6028	23.5715	23.5193
CFAP20	20.9666	22.1367	21.5376	20.3116	21.4551	20.9019	23.1761	23.0325	22.8797	23.9713	20.9897	23.0653	23.3108	22.9926	22.9999	22.4255	20.1996	23.0214	23.3306	23.2382	23.0513	23.0102	21.5818	21.7335	21.716	21.301	22.6247	20.7142	20.1651	20.6496	22.5315	22.7951	21.3246	20.1764	22.252	22.8578	23.1204	22.9775	22.7956	21.3494	23.0177	23.0051	21.9426	20.4266	23.43	23.123	23.2036	23.1253	22.8088
CFAP298	22.1402	22.1176	21.9967	19.8707	21.8562	22.1541	21.6544	21.4813	22.1594	20.8899	22.591	21.4756	21.3841	21.9395	21.5956	21.1297	20.4422	20.9976	19.872	20.7396	21.0793	19.4376	21.9472	20.7157	20.7022	21.6629	21.8009	21.1655	21.3939	20.9866	20.5628	21.9433	21.6513	21.0719	21.4348	19.5992	21.335	21.384	21.9859	22.1745	22.1866	20.6738	21.0729	21.9271	21.6424	21.3946	19.9427	22.139	22.0053
CFAP36	20.9248	21.885	21.6508	21.8179	21.9644	21.3622	22.3934	21.5373	20.9539	20.3049	21.0442	21.6647	21.895	21.7788	21.8568	20.6974	20.6752	21.3889	21.7964	22.2984	20.8369	22.1909	21.9326	20.5265	21.8454	20.2042	21.4179	21.0316	20.9815	22.5484	21.4158	22.3678	21.1077	21.9711	21.9877	21.5116	21.2997	21.5789	20.1917	20.9578	20.593	21.1731	21.4657	20.9273	21.1402	21.1918	21.5147	20.0887	21.1892
CFDP1	20.6553	21.0814	20.9243	20.6675	21.4515	20.5566	21.144	21.6844	22.4996	21.3594	21.6385	22.8753	21.6985	23.0456	22.3779	21.5208	21.7046	21.0219	21.1467	23.5806	23.0295	23.7622	23.1726	20.2767	23.1586	22.2813	22.3052	21.6006	21.3726	20.6769	22.7687	21.7618	22.3626	22.3441	22.0184	24.0109	23.8693	23.5836	23.3826	23.6417	21.0854	23.1667	21.4535	23.58	23.2515	23.8227	20.9193	23.7594	20.8318
CFL1	30.7974	30.6045	30.5729	30.5106	30.4231	30.9454	30.8273	30.1506	30.1787	30.623	30.558	29.9631	30.3747	30.2434	30.1346	30.5135	30.4664	30.5774	30.5206	30.5394	30.66	30.5042	30.6195	31.132	30.4795	31.0617	30.7024	30.6435	30.8025	30.7532	31.0199	30.8156	30.7095	30.6161	30.424	30.4764	30.792	30.6773	30.3223	30.3401	30.5443	30.6011	30.7573	30.7525	30.7007	30.5236	30.6856	30.6148	30.7192
CFL2	26.8379	27.0726	26.6575	26.8764	26.1252	27.0757	26.379	26.0078	26.2383	26.7635	26.3719	25.7022	25.4423	26.3455	26.5495	26.2559	26.3166	26.7696	26.7065	26.856	27.4791	27.0983	26.452	27.4866	26.4281	27.3527	27.036	26.643	27.1052	27.0534	26.9242	26.6748	27.105	27.131	26.5186	26.2761	26.8622	26.242	26.4047	26.3146	26.5525	26.7146	27.0487	26.9316	26.7982	26.5895	26.7283	26.5553	26.5596
CHAMP1	21.2813	21.4867	21.5702	21.3629	21.5317	21.095	21.0637	23.233	22.2782	22.2413	20.632	21.5659	20.842	21.506	22.0873	21.126	21.3588	20.8714	20.9754	20.2578	21.8029	21.5251	21.7086	20.2637	20.9945	21.2615	21.9326	21.3233	21.9328	20.8879	20.4786	21.5881	21.8584	20.866	20.8626	21.5266	21.2681	21.8262	21.7709	21.625	21.5406	21.4474	21.3584	20.8245	21.9373	21.8803	21.5251	21.9806	21.7994
CHCHD1	21.8616	21.1091	21.6007	21.6027	20.3328	21.3408	22.6214	21.2735	21.0112	21.7418	20.8791	21.0034	20.8374	21.1792	21.7572	23.1536	20.7143	21.379	22.111	22.0315	21.319	21.6023	21.6458	20.7346	22.2078	21.0133	20.9692	21.0894	22.1934	21.2206	20.7075	21.4751	22.2576	21.2161	20.7909	20.7197	22.0756	21.5087	20.9365	20.9934	21.9786	20.2899	20.1972	21.1983	21.6613	20.9159	20.8212	21.542	22.9359
CHCHD2	25.2032	25.1468	24.8062	24.8041	24.541	24.6237	24.9886	20.4965	23.9727	25.4317	24.4542	23.3506	25.8246	25.5688	23.9503	25.1521	21.846	24.3793	24.4913	24.1343	24.4951	24.644	25.086	24.7788	25.4461	25.0465	25.1853	25.6406	25.3768	25.6882	24.8977	24.4067	25.0137	25.1577	25.0917	24.7024	24.7998	24.6082	24.9098	24.3252	24.4799	24.6059	24.4963	24.4909	24.4321	24.3793	24.8663	24.5991	24.5672
CHCHD3	25.0577	24.832	25.0087	24.9323	25.1812	25.1935	25.0233	25.0115	25.3489	24.9655	25.2759	24.9796	25.4625	24.7212	24.759	25.5696	25.0286	25.5154	25.1978	24.9001	25.087	24.7997	24.9555	24.3257	24.5106	24.395	24.8188	24.6487	25.0928	24.5684	25.0471	24.4285	24.8695	25.3164	24.2993	24.8991	24.696	24.7563	24.8196	25.2455	24.8258	24.808	24.5993	24.8103	24.6148	24.4576	24.3122	24.9354	24.9938
CHCHD4	21.6176	20.9862	20.7891	21.3469	21.8654	20.9432	20.064	19.8005	22.02	20.7448	20.1089	20.5025	20.3687	20.4543	19.9528	20.0364	20.5862	22.9529	22.964	22.3009	20.9369	20.6794	21.5618	22.0948	21.712	22.3346	20.3078	20.9729	20.0811	22.507	22.3882	19.5871	22.5126	22.2788	22.428	20.7969	21.2197	20.8746	21.2341	20.8547	19.6206	21.6592	20.8057	21.8077	21.2692	20.4024	21.2083	21.4809	22.8864
CHCHD5	21.1819	20.9258	21.1067	22.1461	21.7578	21.9885	22.1678	21.6972	21.6508	22.0577	20.7292	20.739	21.9132	22.3372	21.2302	21.9757	21.4358	20.3453	21.256	22.9696	20.3642	22.9708	20.4012	20.4042	24.2214	21.7167	21.1371	22.1943	21.9706	20.6116	21.9825	21.4153	21.8252	21.5696	21.9285	24.3172	20.4488	24.3284	21.0553	21.8228	22.0909	20.6971	23.9254	21.4759	20.5044	21.2943	20.8686	22.2093	24.1761
CHD2	22.1715	22.0355	22.0673	21.6009	21.5325	20.3283	22.343	21.1839	20.8365	21.6385	23.8292	21.6914	22.6348	22.9028	21.7674	23.5917	23.5997	20.1113	22.5845	22.1603	21.7769	22.0664	20.3302	21.5423	22.3978	21.626	22.7505	21.7655	21.2388	21.9461	21.3267	22.8625	21.9212	20.9452	21.2615	21.784	21.8561	21.9858	22.9298	23.4477	21.8494	22.5232	20.4912	22.5023	21.9461	22.0304	22.0777	22.3612	22.0517
CHD4	23.8703	24.1515	24.0072	23.1032	23.559	23.2751	23.4862	23.7413	23.7492	23.8739	24.0496	23.5553	24.9752	23.8578	23.9677	24.2228	24.0707	23.4912	23.6376	23.4901	23.1552	23.4933	23.4505	23.3935	23.754	23.7254	23.7012	24.3558	23.4568	23.2132	23.6751	22.5008	23.7785	23.3026	24.1983	23.3257	23.9532	23.189	23.5896	23.5175	23.4496	23.8905	23.3097	23.9984	23.6178	23.9234	24.0001	23.8656	24.2449
CHERP	23.1936	23.4615	23.1657	23.0304	22.587	22.4984	22.7448	23.0711	23.4379	23.4002	23.2584	23.1507	24.0245	23.2286	22.6744	23.4637	23.3469	22.7338	23.5125	23.4252	22.9974	22.8789	22.9877	23.0748	23.0368	23.3774	23.1387	23.0441	22.9614	23.344	23.2827	22.7362	23.0431	22.842	23.8098	22.7705	23.4768	23.2946	23.2419	23.299	23.3455	23.3184	23.2075	23.2861	23.1048	23.2137	23.2039	23.3023	23.7607
CHID1	24.2654	23.7118	24.0538	23.9746	24.6407	23.723	23.6837	23.6416	23.8794	23.898	24.2315	23.5573	23.0398	23.9252	23.4296	23.8709	24.227	24.0387	23.8776	24.083	22.4106	23.9981	24.0836	24.4	23.8974	23.687	23.8249	23.0224	24.6689	24.0229	24.0149	23.8622	23.8207	23.986	23.1675	23.3409	23.9808	23.665	23.9567	24.1908	23.9791	23.4501	23.9523	23.6651	23.718	23.7118	23.8719	24.1977	23.2233
CHMP1A	23.5385	23.5642	23.4088	23.253	19.7523	23.0726	23.0268	22.2818	25.3668	25.3265	24.9581	23.5818	23.1829	22.3507	22.8332	24.9798	25.3346	20.4767	21.2441	23.0274	23.1181	23.2879	20.2447	23.5859	22.8552	22.131	22.2677	21.3832	24.0014	23.3891	21.9027	23.1821	22.7911	24.0219	23.4612	23.3366	24.4846	23.7337	23.3433	23.7404	23.4656	23.6247	23.4841	23.4854	23.2425	23.6575	23.5024	23.3463	23.6794
CHMP2A	23.9137	23.8412	24.0107	23.9511	23.7933	24.1889	24.6428	20.7468	21.3119	24.7604	23.3402	23.5521	19.819	20.7564	19.747	24.103	23.4861	23.4538	23.4789	23.4444	23.1608	23.2558	25.0142	21.6252	23.8617	24.7962	24.7332	24.632	23.4998	24.8856	24.993	24.7351	24.3045	25.0154	24.8185	23.8574	23.949	24.2204	23.3805	23.641	24.0255	25.0475	25.1165	23.669	23.6162	23.6875	23.6386	23.6419	24.034
CHMP2B	22.1116	21.3404	21.1208	23.9666	21.4925	22.0186	21.8464	21.862	21.9854	22.6484	20.9876	22.6124	22.2775	22.755	22.2663	22.6368	22.0124	21.5224	23.1039	23.2814	23.6019	21.3895	20.1969	20.3966	22.3479	20.9196	23.2534	22.2014	21.6202	21.2083	20.761	22.9104	20.9052	20.9697	21.2062	23.2744	20.4233	21.3965	20.9922	22.886	22.0662	22.5643	22.194	21.641	23.5765	20.8949	21.3571	20.4406	22.4734
CHMP3	23.2928	23.6745	23.662	23.9992	23.6802	23.8101	23.7921	20.1463	23.7331	23.7548	23.4239	23.2072	21.9785	23.263	23.5036	22.3924	23.4711	23.5581	23.2363	23.3702	23.2013	22.855	23.4243	23.0453	23.0954	23.7028	24.147	23.3499	23.5151	23.2966	23.74	23.6214	23.4661	23.6867	23.2781	23.068	23.4134	24.0931	21.0775	23.4202	23.3365	24.0308	23.4716	23.7251	23.2578	23.7059	23.0056	23.6448	23.8748
CHMP4A	22.0251	21.9797	21.4315	21.6151	21.6366	21.3249	22.1767	22.1061	22.1559	21.633	22.9147	22.1143	22.4528	23.4997	21.7111	22.8855	22.4901	20.7911	21.2699	21.4002	20.9855	21.2866	19.7848	19.8464	23.2178	22.4474	22.3752	21.9849	21.9629	23.3663	22.1285	21.6316	22.0418	21.4416	22.598	21.1429	24.4319	25.0177	24.77	25.007	24.7416	23.2253	23.2791	24.8991	24.357	24.2163	24.8323	20.0425	25.1943
CHMP4B	24.7227	25.2305	24.9449	25.5983	25.144	25.3826	25.8042	25.3269	26.0077	25.5718	25.5613	26.1922	25.4472	25.599	25.4376	25.3761	25.7877	25.6059	25.6533	25.2514	25.3508	25.3752	25.1351	25.5121	25.2848	25.2105	25.6131	24.795	25.0665	24.7181	24.9358	24.9284	24.9694	24.9673	25.3969	25.4763	24.9115	25.6397	25.4355	25.2519	25.1404	24.9752	24.9255	25.0203	25.0974	25.0725	24.8121	24.8938	24.8799
CHMP5	25.1296	24.965	24.9243	24.6582	24.62	24.7572	24.5002	24.9805	25.3999	25.0844	24.617	24.7025	25.1986	24.7833	24.5324	24.7199	24.6898	24.405	24.342	24.4716	24.1559	24.298	24.686	24.6749	24.8438	24.6312	24.4515	24.6778	24.3643	24.8142	24.4653	24.737	24.8805	24.6533	24.7294	24.5563	24.2776	24.3845	24.3778	24.5588	24.5633	24.6716	24.3571	24.5797	24.82	24.5032	24.6124	24.4547	24.9113
CHMP6	23.6467	23.6979	23.5395	23.6246	23.9165	23.9073	23.9027	23.6605	23.5908	23.1249	23.2884	20.8415	23.6341	23.4352	24.0311	23.5858	23.163	24.015	23.769	23.2666	23.2721	23.2781	23.9228	23.898	23.7135	23.1133	23.617	23.6576	24.1128	23.5441	23.9687	24.0891	23.8832	23.5901	23.6836	23.3526	23.3316	20.7077	23.2469	23.9931	23.7808	23.6377	23.4587	23.4428	23.5077	23.3609	23.8144	23.5874	24.0271
CHMP7	22.2495	22.1734	22.076	21.7589	21.8832	22.1094	21.5788	23.2564	23.4405	23.0544	23.5542	23.3866	23.4895	23.2349	23.3121	22.1451	21.6337	20.3624	21.8791	21.8588	22.3985	21.4451	20.1759	22.1338	22.2562	20.179	22.0374	20.7192	22.0638	21.9583	22.0101	22.281	21.7073	21.4615	23.0935	22.1773	22.6474	22.0084	22.7706	22.455	22.1147	21.833	21.274	21.9965	22.0846	21.9369	21.8658	22.0535	22.1715
CHORDC1	24.219	24.0061	24.12	23.7667	23.8566	24.2076	23.7098	23.6068	23.5125	24.8448	23.8429	23.9149	24.6621	23.7497	24.185	24.1586	24.1008	24.4532	24.6768	24.9034	24.1794	24.3852	24.0667	23.6588	24.7065	24.5216	24.3212	24.4384	24.3877	24.4645	24.1224	24.4288	24.3541	24.5181	25.0012	24.8732	24.6563	24.6814	24.4755	24.7427	24.4355	24.8392	24.2222	24.3321	24.0689	24.4441	24.065	24.3811	24.6308
CHP1	25.4179	26.1568	26.0246	26.0263	26.0151	25.5586	25.5929	25.5164	25.6551	25.0163	25.4376	25.6775	25.7391	25.2583	25.7857	25.6289	25.0415	24.8239	25.9347	25.1333	25.1075	25.5045	25.3431	26.0142	25.3403	25.6052	25.5501	25.7139	25.759	25.5267	25.7533	26.0296	25.613	25.5559	25.7932	25.6976	25.4134	25.5305	26.2514	25.7539	25.5222	25.5975	25.3836	25.5418	25.5648	25.3589	25.2843	25.208	25.2933
CHPF	21.9891	21.5274	21.5476	20.4507	21.5357	22.0189	21.7965	21.9093	21.7233	21.6854	21.7136	21.0197	21.0053	20.5688	21.3951	21.5629	21.4067	21.729	21.528	22.0907	20.6679	21.7548	20.9262	21.3771	21.548	21.958	21.6584	21.3186	20.1422	20.5987	20.6287	22.4183	21.6021	21.5114	21.0057	21.7798	19.9476	21.2095	20.3741	20.8438	22.4509	21.9174	19.6475	21.0168	22.0549	21.9817	20.4712	21.8601	20.6987
CHST14	21.416	22.1031	22.1868	21.3218	20.7531	20.2945	22.2411	21.4285	22.0082	22.4774	22.2928	20.6336	22.3678	20.8965	21.1468	22.3192	22.1845	21.3468	21.035	21.4987	20.628	22.0585	21.935	20.3781	21.4119	20.9847	22.6493	21.3897	21.6351	20.6234	20.868	21.4788	21.5903	21.4333	22.093	21.9731	21.8662	22.1462	22.4893	21.9544	20.4911	19.7545	20.7991	22.7962	22.1335	22.0276	22.2546	21.193	21.9976
CHTOP	25.1394	25.1158	25.2665	24.5517	25.0684	24.8513	24.9314	25.1623	25.3649	25.078	25.2864	25.0186	25.5212	24.9955	24.9166	25.6663	25.367	25.3187	25.2164	25.0014	25.2966	25.3771	26.0234	21.4864	24.7163	25.1769	24.9176	25.4369	25.4737	25.3108	25.1487	24.3773	25.637	25.551	24.9741	25.1301	25.1084	25.1994	24.8262	25.0391	25.0704	24.5595	25.6088	25.1169	25.062	25.2478	25.2221	25.4068	25.5588
CIAO1	23.2119	23.4527	23.0662	22.9523	23.4163	23.0789	23.9429	24.0439	23.6865	23.8847	24.004	23.8266	24.3014	23.5267	23.612	23.9388	23.9494	23.6162	23.4575	23.5369	23.147	23.6944	23.2344	23.5628	22.9618	23.2348	23.9148	23.4434	23.306	22.8362	22.7843	23.486	23.7053	21.8112	23.2156	23.776	23.407	23.6383	23.684	23.5522	23.5544	23.4052	23.0621	23.3418	23.2502	23.1224	23.288	23.3895	23.5923
CIAO2B	21.3377	22.944	22.6917	20.795	20.5414	20.1342	21.1729	20.8044	20.9244	21.0206	23.2136	21.7857	20.8615	21.3742	23.4033	22.2745	23.8015	21.2469	19.4763	21.9028	19.5606	22.5965	21.3455	23.5188	23.0669	22.7781	20.9625	20.8976	21.3572	21.0561	20.9425	20.9056	21.8494	21.5348	24.1482	23.1729	22.7606	22.3555	22.8824	23.0222	22.2418	24.0876	20.941	22.417	22.7494	22.5999	22.4617	20.0142	23.2068
CIAPIN1	22.9955	22.6188	22.8869	22.4592	21.9412	22.706	23.0336	23.1356	23.0116	23.109	23.2278	22.9768	23.9763	22.6004	23.4376	23.6039	23.5836	23.1066	23.3679	22.5875	23.5851	23.159	22.9489	22.2952	23.2197	23.3305	23.0515	22.7445	23.0222	22.1358	22.7618	22.934	22.7654	22.7288	23.8225	23.3864	22.7961	23.2061	23.0493	23.4428	23.1231	22.9103	22.9639	23.2855	22.9471	22.9456	23.3813	23.0917	23.724
CIP2A	21.8914	23.4335	21.8084	22.6119	22.226	21.9944	20.3777	21.9958	22.0763	22.3426	20.1719	21.6607	24.1083	20.7586	22.1133	21.8789	22.1815	22.2145	21.1332	21.3071	20.9064	20.8553	21.2032	21.2126	21.059	20.6082	22.9356	21.0279	20.9354	20.8026	21.9581	20.7337	22.7885	20.9531	22.1669	22.328	21.7993	20.7243	22.6168	19.8182	21.4846	21.0106	20.8865	23.1823	19.9641	19.4878	22.6787	21.0637	23.2943
CIRBP	25.8401	25.6565	25.7037	25.6875	25.6743	25.9618	25.6534	25.9692	25.8549	25.9275	25.5173	25.8966	26.3642	25.8036	25.7619	26.1369	25.9903	25.0548	25.3177	25.3043	25.7095	25.1433	25.6371	25.4537	25.5754	25.5391	25.559	25.8264	25.2562	25.5534	25.7979	25.3118	25.312	25.5241	26.2824	24.7457	25.2639	24.9936	25.045	24.8111	25.1751	25.7494	25.6662	26.0636	25.8439	25.8661	25.7072	25.8571	25.8335
CISD1	23.3928	23.6081	23.5163	24.4348	23.049	22.9605	22.5499	22.7189	22.9448	22.8316	23.0153	22.4297	22.9412	21.5921	22.3208	22.8581	22.4996	22.8792	22.8038	22.6764	23.1546	22.8136	23.4111	22.0418	23.7749	20.1754	23.2314	20.8954	24.8557	24.2476	23.2231	23.8852	24.2733	23.3671	23.0673	22.9372	23.3361	23.2719	23.4461	23.6451	23.3518	23.3691	22.466	23.3733	23.1557	22.8543	23.0074	23.3566	23.1976
CISD2	23.6071	24.1637	24.591	23.6508	24.2015	23.3503	23.5848	24.1712	24.1695	23.9357	23.8966	23.8982	24.4049	23.8219	23.4268	24.0774	24.1868	23.9506	24.1929	24.1088	23.7111	23.9715	24.3328	23.8202	23.887	23.5109	23.5121	23.8084	23.9746	23.7129	24.0046	24.3922	24.179	23.5474	24.0781	23.8959	24.3047	24.2502	24.0685	24.1467	24.3022	23.8071	23.6269	23.2456	23.4307	23.9989	23.4544	23.5415	24.0023
CKAP2	21.1724	21.1344	21.9353	20.6847	20.6267	21.3926	21.9351	21.1177	21.3685	21.5242	20.4654	22.2148	21.3969	22.074	20.6081	21.6115	21.2539	21.4625	19.884	22.4083	21.4399	22.6442	21.6301	21.201	20.2545	22.0295	22.5597	21.7777	21.6073	20.203	22.2593	21.0193	21.1158	21.9177	20.7627	20.7526	22.391	21.818	23.1954	23.3449	22.6203	22.4358	21.9464	21.2311	21.3822	20.8427	20.4197	21.3791	21.7528
CKAP4	29.7153	29.3157	29.3074	29.8317	29.7033	29.5011	29.1377	28.9671	28.9473	28.8468	28.8817	28.8803	28.767	28.9778	29.0246	29.1105	28.6722	29.3262	29.058	29.1783	29.565	29.2973	29.1027	29.3386	29.5294	29.6153	29.4988	29.3876	29.5382	29.284	29.1202	30.0595	29.3935	29.4061	29.665	29.6591	29.3755	29.5164	29.2635	29.472	29.3067	29.2782	29.6924	29.4524	29.3015	29.0996	29.2009	29.4783	29.2468
CKAP5	25.0025	25.1802	24.9897	24.731	24.4284	24.6438	24.8103	24.6906	24.6603	24.7448	24.6064	24.5198	25.3473	24.6335	24.7826	24.8288	24.8257	24.7029	24.5664	24.9962	24.6734	24.8406	24.6973	24.6699	24.7699	25.1823	24.8817	25.1742	24.8796	24.564	24.691	24.7062	25.0404	24.7266	25.2775	25.054	25.0878	24.6702	24.9678	24.9892	24.7523	25.0603	24.6364	25.049	24.6366	24.9876	24.9358	24.8554	25.2732
CKB	27.3221	26.5963	26.7535	27.4441	22.8276	26.1835	27.1679	26.9874	26.0709	27.0055	24.9649	26.5166	24.7711	27.4507	26.5296	26.7688	25.5923	26.9696	25.2996	25.7598	26.2728	25.9402	25.1116	25.8461	25.6522	26.3275	26.6606	25.8607	27.7968	25.6268	25.568	26.0117	26.1367	25.8036	26.2863	26.2433	25.0035	24.9771	24.5375	25.8525	25.1687	26.6768	26.3861	27.2823	25.586	26.4648	26.096	25.5009	26.5663
CKS1B	22.6937	21.8551	20.5897	20.8185	20.3544	20.765	20.855	21.0754	20.5549	21.2206	20.8151	20.5153	23.7898	22.1127	20.8399	21.2307	20.5657	20.8836	20.1893	23.1072	20.8991	22.1152	21.1243	21.0387	21.2894	20.6861	21.9566	23.2643	21.1019	21.3341	21.718	21.2874	21.3865	22.1559	24.5583	20.8646	23.0114	20.2138	22.902	21.7309	20.5536	20.8926	21.5698	20.1644	20.6058	20.2892	20.8304	22.2967	24.6089
CKS2	20.5795	20.1477	20.5701	20.9788	20.783	19.881	21.0036	23.0293	20.9255	21.9772	20.3541	22.1826	23.7622	20.4939	20.781	20.6893	22.8925	21.5439	20.2925	21.5777	20.7602	22.7439	21.4852	21.1838	21.2819	21.946	21.0652	23.0163	20.9913	21.0219	20.6666	19.6037	21.4875	21.3215	20.7635	22.2635	23.1157	21.7621	23.9254	23.3317	22.4481	22.0822	20.8344	22.3018	20.9419	22.1855	22.061	19.4741	19.6716
CLASP1	22.8579	23.2956	22.8771	23.2453	22.7706	23.0442	23.8698	23.1413	22.564	22.8226	23.0844	23.8349	23.2246	23.1378	23.6776	22.9355	22.6613	23.4208	23.9981	23.6024	23.6724	23.3392	23.2786	23.2005	23.1642	22.987	23.2333	23.3605	22.6909	22.5036	23.207	23.9361	22.7492	22.718	23.9714	23.6731	23.3438	23.0093	23.091	23.0252	22.9554	23.1073	23.2488	23.5665	23.1205	23.4577	23.2361	23.3114	23.396
CLASP2	21.8297	21.8534	21.6714	21.0939	21.1318	22.2507	19.1574	20.8269	21.1759	21.1752	21.1491	22.2998	21.3065	21.5386	21.4525	21.5752	21.4669	21.0964	20.1515	20.9478	20.2385	20.9839	20.93	21.4244	21.7441	20.5234	22.1808	21.3899	20.357	20.8464	21.6267	21.8955	20.7222	21.2529	21.0081	20.1406	20.1232	20.7017	20.7963	20.9727	21.0128	20.6869	20.0083	21.8877	20.746	20.8972	21.2605	21.0679	21.1015
CLCC1	22.8844	22.8825	22.8648	23.3943	22.5716	22.5511	23.2078	22.4566	23.0491	20.1206	22.4531	22.9446	22.4236	22.849	22.4064	23.0187	22.8102	22.9407	21.093	22.9252	22.8766	22.599	23.742	23.1739	23.9063	23.063	22.8448	22.7789	23.5049	23.2233	22.7833	22.1585	23.526	23.2499	22.7995	22.8536	23.2415	23.3817	23.0725	23.45	23.2141	20.7134	24.0049	22.761	22.7661	22.635	22.4399	23.0282	22.634
CLDND1	23.2158	19.7002	22.3165	18.089	23.7964	23.4283	22.1749	22.0216	22.4248	26.103	25.9538	21.5984	21.6039	21.4715	22.0024	26.194	26.2888	18.6764	19.2944	24.0303	23.5832	23.8962	22.3292	22.4485	20.7332	22.2623	22.004	22.2521	20.6371	21.3246	22.4672	22.5726	22.752	21.8647	20.8685	23.56	25.4493	23.7457	24.054	23.9824	23.8483	21.6698	25.5531	23.8719	23.8622	23.8228	23.8825	24.0102	19.1313
CLEC14A	21.6023	21.9715	22.2146	20.8692	21.4612	20.5419	21.7806	21.9967	20.8761	21.6598	21.6139	20.9485	21.8981	22.3972	21.4216	21.1998	21.5067	20.6793	21.1223	22.4153	20.5941	20.5298	21.2403	21.8235	21.8903	21.3164	20.861	21.2881	21.2212	20.4351	21.6711	21.3105	20.7465	21.6542	21.8559	21.1078	20.7054	20.5367	21.3196	20.3919	21.5648	21.138	21.2659	21.475	20.4878	20.9395	22.3044	22.2597	21.528
CLEC16A	22.9552	23.1339	21.8478	21.4396	22.1536	21.51	23.617	18.4808	20.4228	20.7424	23.0701	23.7075	23.1688	19.2293	23.7108	18.7834	18.8533	22.7958	22.7559	22.259	21.2236	21.5324	23.5146	21.647	22.4221	23.1791	23.3076	23.0679	23.0122	19.3084	18.8032	23.4517	23.1847	18.3342	19.234	22.5537	20.8693	21.9025	21.2018	22.4582	22.6601	22.0179	21.7582	21.4852	21.8551	21.0353	21.3521	21.5806	22.5698
CLIC1	29.7035	29.7916	29.7138	29.2536	28.8702	29.5651	30.0141	29.5909	29.8027	30.0068	29.8231	29.51	29.9099	29.8594	29.9511	29.7139	29.772	29.9	29.7784	29.7983	29.9809	29.9538	29.4283	29.5723	29.562	28.8533	29.9031	29.7093	29.7501	29.7051	29.6932	29.7118	29.641	29.6588	29.5793	30.0335	29.889	29.8364	29.6368	29.5644	29.8027	29.9233	29.6721	30.0677	29.7515	29.8492	29.6293	29.7172	29.6939
CLIC3	21.3788	24.3528	22.757	25.0864	21.2607	21.1394	23.3816	23.2138	23.2395	22.3579	22.1487	23.538	22.3475	23.6317	20.9022	21.6989	21.7086	22.7925	21.0637	20.7437	21.2396	22.5454	21.1095	22.9531	21.5815	22.2254	22.3619	22.1595	22.3632	22.1129	21.2612	20.0192	23.2069	22.5217	22.1081	23.0412	21.8263	22.6601	21.1229	20.8223	22.0685	23.4026	21.4944	21.1401	22.9289	23.0727	22.0351	19.5289	21.2915
CLIC4	28.5879	28.3025	28.4044	29.0461	28.1277	28.3193	28.6904	28.956	29.2087	29.0463	29.1491	28.5672	28.4151	28.6833	28.5766	29.0863	28.9138	29.3177	29.4629	29.1273	28.6483	29.1951	29.1228	29.2281	28.8224	28.8456	29.212	28.6217	29.1835	28.7888	28.9901	28.9041	28.8744	28.8207	28.7429	29.2809	28.7891	29.3005	28.9078	28.9542	29.1312	28.9289	28.8055	28.8761	29.3305	29.0622	28.9367	28.8697	28.7324
CLINT1	24.7329	24.7116	24.783	24.4842	24.5817	24.8091	24.9602	24.339	24.5304	24.4693	24.8248	24.801	24.6305	24.7892	24.8015	24.8341	24.8751	24.5214	24.4942	24.7153	24.582	24.6739	24.6118	24.5138	25.082	24.867	24.4887	25.0666	24.771	24.6912	24.7046	24.8796	24.5737	24.748	24.9077	24.5708	24.8946	24.7973	24.6769	24.8219	24.6884	24.6547	24.5648	24.7034	24.5444	24.6728	24.604	24.8752	24.8986
CLIP1	24.4281	24.1188	24.2562	24.7133	23.5657	24.1399	24.3753	24.2922	24.2146	24.2642	24.2012	23.6271	23.9496	24.4206	24.1438	24.3083	24.1566	24.0492	24.1641	24.1574	24.0376	24.217	24.2592	24.3126	24.3521	24.2639	24.1789	24.2029	24.4908	24.2799	24.3853	24.0974	24.2365	24.1921	24.1953	24.3281	24.1452	24.377	24.3946	24.4155	24.5309	24.0747	24.1225	24.2368	24.3378	24.0082	24.3825	24.3205	24.4038
CLIP2	23.4405	23.4941	23.5935	23.0207	23.4395	23.2766	22.7895	22.9438	22.899	23.0717	23.2112	23.0556	23.137	23.1519	22.961	22.8206	23.349	22.7327	23.1053	23.0235	22.6874	23.2125	22.7652	22.9093	23.5201	23.5153	23.2676	23.2295	23.2245	23.024	23.0663	22.6109	23.4652	23.1476	23.6736	23.403	23.0112	23.427	22.8567	23.3341	23.2388	23.4096	23.1406	23.0204	23.093	22.9525	22.8196	22.7078	23.7419
CLMP	22.5519	22.2247	22.9002	22.8496	22.7606	22.9457	22.8555	23.3632	23.1658	23.2258	22.803	23.0054	23.6354	23.5003	22.9314	22.8163	23.0469	23.3148	23.8262	23.8833	20.7909	23.8563	23.4221	23.202	23.2142	23.3177	22.8152	23.3722	23.5385	22.9415	22.8565	22.7795	23.1666	23.2562	23.3982	23.9585	23.8532	24.2142	24.0483	24.2326	24.1347	23.6557	23.5863	23.6709	23.6282	23.4382	23.4202	23.2915	23.4984
CLNS1A	24.3767	25.3363	24.8539	24.5331	25.692	25.5974	24.5478	24.5957	24.7486	24.6866	24.6683	24.569	25.9491	25.2653	25.0165	24.9183	24.7162	25.3176	24.6965	24.8482	24.9377	24.8203	24.5593	24.2871	24.8414	25.1627	25.2321	25.3976	24.6765	25.0943	24.6636	25.3924	25.4465	25.1151	25.856	25.3937	25.384	24.5493	25.2778	25.2293	25.4841	24.846	24.5876	24.7677	25.2848	24.64	24.5443	20.9517	24.9263
CLPB	24.8809	25.1735	24.6988	20.8047	19.5312	21.34	19.502	20.245	19.9574	23.4199	19.7394	21.0051	24.1967	23.5461	23.5767	23.4411	23.5101	21.4663	20.5539	20.9684	20.9497	21.697	21.6763	22.1567	25.1294	23.5711	23.5249	23.7512	23.9846	23.7106	22.9837	23.687	23.7243	23.5704	23.8528	22.1806	19.8351	24.6358	20.5749	24.6269	20.699	25.0206	22.5704	22.0231	21.1337	24.5206	21.3794	24.4873	24.9079
CLPP	24.2991	23.715	24.4884	23.8634	24.3383	24.4013	23.7095	23.7163	23.2247	23.7766	23.7195	23.1009	24.6536	23.3597	23.3396	23.9614	23.8548	24.0937	23.6145	23.6699	23.9238	23.5548	23.8339	23.8607	23.7676	23.795	24.068	24.0583	23.9747	24.2014	23.8061	23.3741	24.0862	23.7577	23.6939	23.6811	23.5674	23.7908	23.4946	23.0688	23.6063	23.7003	23.5575	23.6889	23.2609	23.6927	23.8705	23.8684	24.0288
CLPTM1	25.0346	24.8585	24.3996	24.5822	24.4633	24.5399	24.6146	24.7487	24.8494	24.72	24.4075	24.3365	25.1805	24.2057	24.7075	24.4948	24.8188	24.7754	24.3497	24.4093	24.9137	24.8526	24.6979	24.5537	24.5332	24.667	24.751	25.0277	24.6843	24.3794	24.5018	24.8661	24.9703	24.7559	24.6253	25.2564	25.0644	24.9459	25.0825	25.107	25.0807	25.0403	23.9113	25.3294	24.815	25.1016	24.865	24.6745	25.1332
CLPTM1L	24.1631	23.9588	24.1672	24.4913	23.4414	23.6475	23.836	24.0661	23.8988	23.5909	23.815	24.0454	23.7551	23.5389	24.0324	23.9816	23.8993	24.2862	24.1728	23.8321	24.1929	23.9176	24.0013	23.7627	24.4239	24.2402	23.7643	23.9074	23.8724	23.6949	23.4125	24.8586	23.9421	23.9154	24.3143	23.7536	23.9471	24.5383	23.7299	24.2218	23.6493	23.8765	23.7208	23.8484	24.227	24.0514	23.992	23.8191	23.919
CLPX	24.1601	23.9683	24.4425	23.6174	23.9697	23.8306	23.3647	24.0814	23.7047	23.8086	23.9334	23.7452	24.4929	24.1495	23.8809	23.8823	23.9477	24.4491	24.3605	23.8771	24.2527	23.8607	24.021	23.5506	24.0585	24.1475	23.8978	24.2269	23.9571	24.0013	23.9035	23.6828	23.8386	23.8118	24.1485	24.2661	24.2144	23.7857	24.0502	23.9334	23.7592	24.3039	23.6609	23.9921	23.4504	23.935	23.7394	23.9856	23.9039
CLTA	26.2922	26.6279	26.5448	26.5099	26.6353	26.738	25.6301	25.2348	25.0559	25.5123	25.7276	25.7311	26.0155	25.5363	25.5453	25.989	25.7481	26.4265	25.8248	25.7214	26.4831	26.3108	26.4155	26.4273	26.2025	26.6766	25.8196	26.7605	26.6223	26.7371	26.8069	26.724	26.8961	26.8942	27.0431	26.4785	26.6761	26.3623	26.2478	26.3656	26.3883	26.4034	26.6764	26.3004	26.318	26.3986	26.2613	26.232	26.4431
CLTB	26.129	26.2977	26.3308	27.0067	26.2571	26.2926	26.7268	26.032	26.6912	25.8132	26.276	26.1216	25.7341	26.3962	25.884	26.1143	26.1394	26.0326	25.5909	25.8331	26.4022	25.7965	26.1325	26.0037	25.7847	26.5853	25.7023	25.9446	26.7873	25.9726	25.8456	26.1187	26.4056	26.0679	26.3342	25.9854	25.7392	26.1752	26.2495	26.0935	26.2419	26.1422	26.1232	25.6145	26.0786	25.5869	26.1201	25.5387	25.5725
CLTC	28.2084	28.1189	28.1091	28.4882	28.1466	28.3837	28.5853	28.4417	28.4973	28.5475	28.6371	28.4516	28.3482	28.6498	28.6426	28.3276	28.6312	28.6959	28.5375	28.3226	28.6161	28.4101	28.3198	28.373	28.2707	28.24	28.5611	28.0385	28.0879	27.9946	28.0057	28.3963	28.1528	28.0353	28.2051	28.6354	28.2823	28.407	28.4335	28.3509	28.0996	28.2092	28.0994	28.2596	28.4458	28.2019	28.0836	28.1065	28.0996
CLTCL1	22.7545	21.1054	22.0125	22.054	21.7678	21.3412	20.8155	21.398	21.3331	22.2803	21.8156	21.8786	22.1876	22.8884	22.8505	21.638	21.6448	21.4052	22.033	20.3347	22.2069	21.7954	22.9463	20.4245	19.9215	21.0624	22.3733	21.6104	21.5038	21.4214	21.8008	21.3615	20.8801	22.3964	22.4228	21.0008	21.1456	24.845	22.7046	20.5938	21.0045	22.9537	22.5731	22.2256	21.9039	21.1551	21.84	22.2137	20.9108
CLUH	23.0035	22.8855	22.8566	21.3351	21.7907	20.1527	22.5297	23.2961	22.0729	23.1358	22.4091	23.3582	24.4667	22.8759	23.4071	22.2112	22.3987	22.6572	22.682	22.7883	22.2018	22.7459	21.8381	21.4404	22.515	22.703	23.4124	22.8266	21.3829	20.9289	21.6555	22.8016	22.2939	21.9575	23.4017	21.9744	22.3003	22.758	22.6317	23.1082	22.5522	22.5084	22.045	22.9064	21.9623	22.4921	22.5519	22.604	23.121
CMAS	22.7965	22.5828	22.9166	23.4043	23.5316	22.9924	22.7284	23.1202	22.8224	22.5861	22.8401	23.256	22.2958	22.8241	23.1567	22.6186	22.8771	23.6222	23.4054	23.0883	23.6124	22.9883	23.4613	23.2617	22.8592	22.3841	23.3564	22.2662	23.1696	22.7216	23.0396	23.6196	22.9214	23.1396	23.0239	22.7291	22.6745	22.3503	23.3978	22.9025	22.8909	23.014	22.9325	22.9502	23.2564	22.9772	23.0463	23.1264	22.72
CMBL	22.9097	22.4437	21.6193	23.4795	24.5655	24.0997	22.7112	22.5125	22.1415	22.2787	22.0653	23.2605	21.6613	22.6645	22.2019	22.5045	21.966	23.6151	20.019	22.7753	22.0042	22.5376	22.482	22.9293	23.4414	23.186	22.9847	23.1299	23.2394	22.5391	22.7381	23.5225	22.3849	22.2046	22.2911	23.0871	22.831	23.5678	23.4216	23.2742	22.7535	22.6031	23.2923	23.2984	22.2327	22.1561	22.7461	23.1586	22.452
CMPK1	26.2108	26.3546	26.3065	26.5173	26.5223	26.5284	26.0766	26.1601	25.9336	25.6421	25.8204	26.3728	25.7545	26.0025	25.9605	25.7435	26.0347	26.0729	25.9399	26.3525	26.947	26.4127	26.2906	26.3961	26.6085	26.8015	25.8767	26.6463	26.5214	26.2431	26.1624	26.8621	26.543	26.4303	26.661	26.6212	26.5627	26.0814	26.2519	26.7548	26.3864	26.3735	26.2676	26.245	26.5039	26.2513	26.0843	26.0094	26.1746
CMTR1	21.5515	22.3423	22.0342	21.784	21.3979	21.6833	20.826	22.5648	21.5854	20.5904	21.7605	20.9445	22.6786	21.3842	21.1439	21.4387	22.0682	21.5071	21.8261	21.4362	20.676	22.1567	20.2747	23.2689	21.711	20.817	21.4675	21.2476	21.8857	21.8679	21.1292	21.6346	22.1406	20.9761	21.3366	21.8867	21.9496	21.2562	19.7688	21.406	21.8655	21.1571	21.6931	21.8689	20.6859	21.744	20.7639	21.2624	21.2681
CNBP	23.6775	23.8923	24.078	24.2368	23.1754	24.1006	20.9025	23.987	21.8042	21.51	22.2704	25.0837	21.0075	21.1087	23.4416	20.8386	21.7479	23.7705	24.3294	24.1502	23.9245	23.9054	21.3318	23.4407	24.9601	25.0105	25.4853	25.2124	24.7197	24.7934	25.1585	23.9472	24.9083	24.6941	24.4714	24.1236	24.6118	24.7248	23.934	24.4205	24.0193	24.9348	24.5095	23.6049	24.236	24.1152	24.341	24.0683	24.5241
CNDP2	25.252	25.7425	25.7002	25.5717	25.7868	25.8808	25.4587	25.4572	25.2152	25.269	25.3225	25.466	25.3298	25.42	25.3557	25.2825	25.5683	25.29	25.7374	25.7391	25.5767	25.6203	25.5937	25.6608	25.7357	25.9787	25.1211	25.6476	25.3344	25.6868	25.8187	25.5793	25.7426	25.7397	25.5866	25.4331	25.59	25.415	25.4787	25.6754	25.477	25.6077	25.5605	25.4577	25.444	25.4729	25.5389	25.4427	25.3522
CNN1	24.8051	23.6541	23.6005	26.9353	22.8557	25.0803	26.2974	23.5569	25.093	25.0359	26.5443	25.7665	22.4323	23.6526	24.2331	25.4969	24.1223	25.9955	26.5459	25.8379	29.3687	25.2038	27.4175	26.3128	24.6525	26.045	24.0492	24.4973	26.3116	26.4003	26.7438	26.9042	24.438	25.7114	25.9246	25.8709	26.7615	24.8794	23.5537	24.2425	23.4243	24.9678	26.0514	26.0282	25.2761	26.2794	25.1142	26.1527	24.9649
CNN2	27.8844	27.2077	27.131	28.4295	28.4336	28.3399	28.7642	27.8064	27.8862	27.4178	28.1634	28.3685	27.0925	27.7966	28.0972	27.8642	28.0349	27.8647	28.0444	28.1835	28.0859	27.8453	28.6499	28.5626	27.7355	28.1253	27.4129	27.6649	27.6511	28.3084	28.5782	28.4679	27.8894	28.2658	27.6921	28.222	28.1398	28.3106	27.578	28.1061	27.6995	27.8456	28.3326	27.6733	28.1895	27.8214	27.7995	27.9468	27.8661
CNN3	28.0427	27.9709	27.9615	29.7557	28.8829	28.9393	28.6596	28.3333	28.1747	28.6294	28.8844	28.2151	27.6487	27.526	27.7927	28.5859	28.6967	28.627	29.0338	28.9155	29.5015	28.835	29.6744	29.1709	28.6531	29.3127	28.1703	28.2089	28.6252	28.8909	29.4666	29.85	28.6064	29.1475	28.6893	29.0451	28.9529	29.1706	28.3258	28.8418	28.6309	28.8458	29.0727	28.741	28.3385	28.7036	28.2838	28.8516	28.679
CNOT1	24.605	24.407	24.2636	24.2969	24.5461	24.391	24.6696	25.0474	24.6637	24.7611	24.4753	25.0047	24.9591	24.7362	24.9384	24.8218	24.5869	24.3564	24.8237	24.7439	24.4751	24.6976	24.7694	24.5617	24.5236	24.6107	24.642	24.5954	24.4266	24.5826	24.5258	24.0959	24.44	24.3737	24.6418	24.6304	24.6139	24.4949	24.7401	24.7138	24.698	24.6216	24.4975	24.7043	24.6807	24.5534	24.684	24.8674	24.7661
CNOT10	22.105	21.8771	20.7068	21.7963	22.0403	21.9213	21.0406	21.7278	22.2839	20.9502	22.3617	21.2299	22.3811	20.6995	21.567	21.5368	21.5247	21.4432	21.5559	20.7169	20.803	20.7519	21.7412	21.6505	21.7755	22.2832	22.5642	21.9301	21.4108	21.4095	21.5865	22.18	21.7511	21.3557	21.9446	21.9859	21.011	21.9325	21.9678	21.9851	21.1776	21.5482	21.7785	20.9245	20.1539	21.7592	21.8363	22.2531	21.847
CNOT11	21.9039	22.1481	22.0805	21.9303	21.9502	21.2339	22.3	22.4835	22.6449	21.9297	22.6743	22.502	22.7157	22.1707	22.3591	22.5388	21.6331	22.2872	20.985	19.9783	22.1679	21.8984	21.4033	21.2677	21.7236	21.7189	21.7227	21.761	21.2978	20.709	21.0257	21.936	21.1993	22.0177	22.3302	22.0524	22.0901	22.0132	22.1034	21.9383	21.9889	21.717	21.6073	22.4638	20.2918	21.7753	21.0098	21.9185	22.2066
CNOT2	23.2844	23.3698	22.7639	22.9561	23.1229	23.3281	23.2528	23.5366	23.7793	23.6344	23.5496	23.1519	23.8402	23.5663	23.2904	23.4706	23.1324	23.1882	23.1724	23.0413	22.5001	23.2259	23.2728	22.9302	23.3225	23.0759	23.4409	23.3393	23.0694	23.1055	23.1276	21.2632	23.0714	23.0885	23.2887	23.2077	23.0319	23.3396	23.3284	23.3498	23.0728	22.854	23.1834	23.1241	23.0153	23.1285	22.9698	23.2559	23.282
CNOT3	23.1492	23.4431	23.2195	22.8476	23.2302	23.2768	23.0291	23.2796	23.2622	23.2624	23.2264	23.2215	23.4914	23.2284	23.0156	23.5493	23.0811	22.9113	23.0684	22.9065	22.916	23.0093	23.2662	23.1784	23.3455	23.5168	22.7961	22.9642	23.3302	23.0556	23.4853	22.7796	23.2427	23.1479	23.2993	23.1776	23.2985	23.1929	22.9124	23.1424	23.2016	22.988	23.0774	23.1166	23.1847	23.0892	23.2354	23.3914	23.5732
CNOT7	21.2244	22.2834	22.2316	22.2146	22.2571	22.2941	20.757	21.2917	22.0195	21.4941	23.3147	21.1865	21.2927	23.4519	21.4585	22.0021	21.8887	22.1158	21.7544	22.2613	22.06	22.0745	22.4924	22.0605	22.7209	22.7075	21.3719	20.6978	21.988	22.5942	21.4453	21.7978	22.9282	23.0231	21.8814	22.0901	22.516	21.8154	22.2226	21.9677	21.8945	22.3939	22.2514	22.0359	21.8349	22.049	21.5474	21.8706	22.4346
CNOT9	23.513	24.3287	23.8472	23.3819	23.9787	23.438	24.224	24.5838	24.1924	23.7815	24.2613	24.706	24.6164	25.0074	24.5416	23.9671	23.7057	23.841	24.0131	23.8326	23.8405	23.9272	23.6886	23.5465	23.8399	23.7511	21.353	24.1255	23.7986	24.211	23.9558	20.6253	24.0835	23.7703	24.4057	23.6624	23.5736	23.9669	23.8813	23.4548	23.569	23.099	23.186	24.1002	23.7675	23.8654	24.2415	24.003	23.7897
CNP	24.5276	24.4424	24.364	24.8592	25.6127	24.9337	24.8175	24.3312	24.8935	24.6138	24.8169	24.8985	24.7405	24.915	24.3781	24.7718	24.6453	24.7031	24.5221	24.7011	24.0998	24.6352	24.8696	24.6451	24.4569	24.3277	24.753	24.6226	24.6448	24.75	24.4723	24.0415	24.6649	24.6533	24.5558	24.6567	24.3744	24.3056	24.4451	24.3194	24.3928	24.4626	24.4644	24.6165	24.6092	24.4738	24.4026	24.6098	24.4128
CNPY2	26.5992	26.4055	26.3669	26.1817	26.5119	26.2615	26.3546	26.4522	26.5024	26.2699	26.0106	26.3918	25.818	26.019	25.6759	26.318	26.0853	26.5807	26.5014	26.6217	26.1257	26.5287	26.4894	26.7437	26.3797	25.9453	26.2589	26.1846	26.203	26.3706	25.9065	27.0248	26.3915	26.2646	26.9685	26.3909	26.6771	26.2828	26.4767	26.3667	26.53	26.2211	26.3897	26.2682	26.6191	26.3466	26.4764	26.5145	25.81
CNPY3	24.5682	24.2425	24.2141	23.834	24.2961	24.2102	24.5718	24.0162	24.2357	23.938	24.5475	25.073	23.3119	24.3274	25.1682	24.9839	24.084	24.164	23.9758	24.2565	23.5831	24.0478	24.2454	23.9586	24.3677	23.836	24.4248	23.7821	23.8264	24.4192	23.8601	23.7889	23.2217	23.7627	24.6219	24.416	24.6405	24.3987	24.0171	24.1482	24.1334	24.0729	24.3626	23.8864	23.7102	23.5832	24.1834	24.3037	23.6934
CNPY4	24.2389	24.7704	24.3858	25.0496	24.0595	24.8117	24.3322	24.539	23.5836	23.4559	23.3472	24.5127	21.236	24.48	24.2331	24.1383	24.0128	24.8435	23.3414	24.6558	24.2478	24.8641	24.6027	24.4057	25.0675	24.4829	24.1845	24.5645	24.794	24.5758	24.2187	25.3454	24.987	24.6304	25.3883	24.6391	24.923	24.579	24.6015	25.0438	24.9748	24.3435	24.6005	24.6341	24.4375	24.3024	24.7846	24.8287	24.2698
CNRIP1	23.8342	23.3261	23.6447	23.8087	24.5423	24.1071	23.9973	24.3013	22.7942	23.4904	22.9479	25.0749	23.4243	23.6049	23.9907	22.5178	23.9322	23.7137	24.1039	23.8477	23.7366	23.8042	21.0024	23.3267	24.6504	23.5932	24.491	23.5114	23.8525	23.2759	23.9818	23.8551	23.8153	23.6745	24.2814	24.0506	24.2929	23.5049	23.4011	23.6285	23.6298	24.059	23.8613	23.7891	24.0787	23.7576	24.0212	23.6749	23.4434
CNST	20.9395	20.7115	22.0373	21.5879	21.553	21.0574	22.345	22.0404	21.2382	20.7813	21.1911	22.4834	20.5692	21.5413	21.9617	20.9545	20.9913	21.65	21.0925	21.1467	21.399	20.9005	21.3195	22.0438	21.6281	21.3809	23.0535	21.1873	20.7056	21.5605	20.7481	22.4926	21.0962	21.2606	21.73	22.7022	21.7953	20.8239	22.2128	21.4148	21.5471	21.3063	21.9593	21.2011	21.8372	21.2951	22.409	21.0108	22.2337
CNTNAP1	22.5263	22.6775	22.6383	22.96	22.7414	22.9064	22.9803	23.2168	22.5046	23.5363	24.2623	23.9409	23.0387	24.4061	23.131	23.9033	23.0626	22.9944	22.866	23.0402	22.4926	22.5136	22.1803	21.8005	22.342	22.8263	23.3888	22.073	22.8552	21.6618	22.2496	22.0977	22.5296	22.8507	21.7366	23.121	21.9336	22.534	22.8647	21.6278	22.1834	22.8944	23.1615	22.5585	22.4115	22.6064	22.4139	22.6405	22.9685
COA4	20.9367	21.6495	20.3831	21.5048	21.3856	20.2636	21.1272	21.4333	21.5863	20.5691	22.1748	22.3691	22.1819	20.6144	21.1711	19.5573	21.379	23.5239	23.6733	23.3916	22.8579	23.3851	20.5662	20.8473	23.3569	20.0699	23.3828	21.7696	21.4125	21.2171	23.6081	21.4905	20.9349	21.6885	21.4359	23.226	23.2305	21.2902	20.8759	21.2714	19.9149	21.0696	21.4695	20.7236	23.093	23.0208	20.7812	22.8033	20.5134
COA6	21.9423	22.9247	22.9462	21.3101	23.2058	22.1092	21.4275	21.4812	21.0689	21.7023	20.0782	21.4374	20.9526	21.16	21.9691	21.4984	22.2581	22.6555	22.3202	22.3211	21.5635	23.2374	22.8744	22.4139	22.8933	22.8722	20.6138	21.8585	22.9653	22.9269	22.75	22.4635	22.9143	22.8428	22.6238	21.0627	22.0973	23.2631	22.7882	22.9709	23.38	22.2913	22.1467	21.3906	21.0422	22.8878	22.9214	21.4239	21.5277
COASY	23.8032	23.8799	23.8365	23.6676	23.9712	24.0302	23.8909	23.897	23.6779	24.175	24.0168	23.4215	23.7611	23.6828	23.9375	23.8353	24.1218	23.8762	23.7014	24.0305	24.0654	24.0953	23.9035	24.5944	23.8087	23.8524	23.8339	23.8286	24.1077	24.2052	23.6289	23.9122	24.0792	23.9179	23.6307	24.0573	24.2384	23.9614	24.1594	23.9906	24.1229	24.1685	23.5011	23.8466	24.1203	23.7517	23.7957	23.9247	23.697
COBLL1	21.3689	21.7557	20.5125	20.6519	20.8153	20.9781	20.4233	22.1853	20.4272	21.856	21.4989	20.6046	19.6148	20.6438	20.0253	21.3697	20.5508	20.8409	21.7059	21.6799	21.8969	21.0796	21.0572	20.9354	20.8506	19.387	20.6839	19.6207	20.9	21.0228	21.1058	19.6632	20.9123	21.8671	20.9632	21.5277	20.9975	20.0959	20.8514	20.2203	19.9632	20.2936	21.6456	19.6334	19.8016	19.7419	19.9789	21.015	20.6611
COG1	22.9036	22.6184	22.6427	22.1266	22.7723	22.3552	22.5508	22.4978	22.4279	22.3407	22.3632	22.1565	21.2029	22.3706	22.3959	22.804	22.4472	22.3076	22.0126	22.4876	22.9562	22.517	23.1026	21.7799	22.7948	22.8123	22.5134	22.8847	22.6321	22.8669	22.6428	23.0229	22.9488	22.8834	22.8603	22.5209	23.2469	22.8355	22.2794	22.4969	22.539	22.5665	22.847	22.7826	23.0071	22.8506	22.6276	23.0411	22.6932
COG2	22.4632	22.6707	23.5136	22.5916	23.2012	23.261	23.0852	23.5618	22.319	22.3768	22.233	23.5319	22.3084	23.1528	23.6464	22.0477	22.3754	23.0427	23.1071	23.344	23.1253	23.277	22.8531	22.9371	22.9587	22.4673	23.12	22.8574	22.1224	22.6293	22.5007	23.4104	22.6986	22.5259	23.5357	23.1474	23.0419	22.8618	22.9679	23.1121	22.6828	22.6564	22.94	23.1535	22.9162	23.2327	23.0269	22.3928	21.7077
COG3	22.7861	22.5172	22.5244	22.0306	22.177	22.5696	21.1736	21.5547	20.8475	21.7574	20.7686	21.8293	20.8976	20.9386	21.8865	21.5608	20.3618	22.4858	22.6515	22.3191	22.7442	22.3819	24.6466	21.288	21.3152	23.0351	21.6871	22.9007	22.6989	22.9728	22.9533	22.988	22.9935	22.8063	23.0229	22.3793	23.3892	22.4902	22.416	22.0949	22.3334	24.5901	22.5462	22.2853	22.2682	22.4215	22.3285	22.5582	22.7161
COG4	22.6322	22.5889	22.6922	22.3788	21.9764	22.0583	24.339	23.8556	22.2592	21.9185	24.6794	24.3965	23.6283	22.2957	21.5303	24.1062	21.812	23.2835	22.8468	22.2988	23.0046	22.8425	21.6759	22.7536	22.7957	22.4159	21.9361	21.9441	22.4469	24.0591	22.9173	21.8809	21.642	21.8069	22.104	23.2408	23.6825	23.2327	23.1167	23.2456	22.971	22.9773	22.5952	22.6892	22.707	23.0171	22.4527	22.6777	23.0375
COG5	22.6184	22.5085	22.5001	22.554	22.689	22.6313	22.7019	22.9065	22.6603	22.8598	22.4778	22.9117	22.4192	22.9505	22.9264	22.8037	22.0707	22.5685	22.8492	22.6137	22.7045	22.7764	22.5402	22.5557	22.8482	22.6379	22.7028	22.683	22.3952	22.1324	22.6859	23.2565	22.6745	22.1882	23.042	22.6173	22.881	22.8475	22.5314	22.6485	22.4255	22.8238	22.6868	22.7296	22.3083	22.4926	22.5763	22.8193	22.9532
COG6	22.1158	22.3687	22.3367	22.4855	22.2954	22.1904	22.2866	23.0688	22.8494	21.9716	22.1179	23.9464	21.329	22.3276	23.1597	23.1454	22.9673	22.5499	22.2721	22.1928	22.2792	21.8563	22.3193	22.4582	22.1548	23.257	21.964	22.441	20.7419	21.4385	22.3155	23.3572	21.5201	21.788	21.1191	21.7569	22.4446	21.4706	21.7591	21.6063	21.9547	22.0785	22.2179	22.2503	22.4503	22.4085	21.9798	22.5775	22.4488
COG7	23.3696	23.3851	23.0531	23.1735	23.1382	23.2761	23.9837	22.549	23.3467	23.3978	22.9767	23.3308	23.491	23.6089	23.417	23.4856	22.88	22.9223	23.047	23.0876	23.0348	23.2219	22.3513	22.3651	23.9532	23.0131	23.2324	23.3819	23.5237	23.1138	23.0927	23.3266	23.3241	23.3702	23.5228	23.1581	23.6677	23.2901	22.8789	23.1713	22.9034	23.5529	23.8595	23.4189	23.1911	23.4034	23.4977	23.3646	23.4531
COG8	21.6064	21.5009	21.1632	21.0075	21.0674	23.0478	19.4366	22.1885	22.0437	20.6203	22.0928	22.1781	22.1021	20.6775	22.246	22.5294	22.067	22.3195	19.9803	21.837	21.5079	21.3862	21.3351	21.9644	21.2605	20.9547	20.5265	22.2852	19.6337	22.0737	22.037	19.7549	22.0792	22.0554	22.37	22.3763	21.459	22.1752	21.1104	21.3645	21.3689	20.7442	20.5041	21.6434	21.477	21.2446	20.5786	21.9846	22.0532
COIL	20.7093	21.9207	21.1675	20.7752	20.2029	21.315	22.3021	20.9758	20.6202	21.0132	20.8661	20.7592	22.0488	21.1692	21.5234	20.4017	20.409	20.8024	21.1622	21.7429	21.5661	21.6636	21.973	21.5319	20.1367	22.1348	22.2765	21.1641	21.3278	21.6777	21.4544	20.7275	20.9682	22.0208	21.1192	21.6169	20.1442	20.8159	20.7761	21.6466	21.5334	21.5836	21.1577	22.3901	21.6838	21.9157	21.7839	20.9353	21.8205
COL11A1	21.5345	21.7416	21.9194	22.7741	21.9006	22.1121	21.7485	20.6438	19.2977	20.9153	20.3875	20.7443	21.2926	21.1845	21.4002	23.0846	21.3318	23.6151	20.0411	20.1424	24.1143	22.0319	23.7663	21.9734	20.4189	20.9063	21.4029	22.4492	20.3425	20.2905	24.5848	25.5579	22.3228	24.321	21.6331	24.2346	20.84	19.9177	22.5186	21.8589	21.4465	22.7953	24.0438	22.7605	21.6481	21.4956	22.5591	22.0015	20.3347
COL12A1	27.4508	26.827	27.2629	27.6848	28.1624	29.0488	28.5465	27.9998	28.5356	28.0994	28.313	26.523	25.6905	28.3338	28.0531	28.8098	27.5795	27.7347	28.0435	27.8413	26.2784	27.6647	28.8493	28.4972	27.9813	26.9698	28.2842	26.9399	27.2771	28.6639	29.0392	27.0732	27.5268	28.304	26.4406	28.2983	27.5648	27.7637	27.3977	27.8022	27.7138	26.8462	28.544	27.347	28.5876	27.4085	27.4634	28.2831	27.3751
COL14A1	20.8957	21.7179	20.8718	20.3578	27.6698	24.8482	21.3706	21.2196	20.6458	22.0966	20.7498	21.2547	21.5136	20.6828	21.1106	20.3164	20.2294	20.9942	21.0647	22.1925	20.1258	21.3386	22.1561	21.4928	23.9464	21.4794	25.7488	22.423	24.9456	24.6105	20.594	21.3804	23.0657	20.856	24.139	21.9292	21.6334	20.593	20.8098	20.5736	21.5274	21.982	22.2622	21.3992	21.1944	21.4219	21.9493	24.2031	24.9713
COL15A1	22.4566	21.0347	22.0032	21.8564	24.7051	24.1237	22.815	22.7615	24.2507	23.1992	22.6898	26.1088	20.6029	26.6183	23.3615	24.362	23.1687	23.6101	21.4641	23.9734	20.0214	22.6233	23.9471	21.0022	22.7789	21.5728	21.8289	21.803	20.9212	21.0432	21.4932	21.8093	21.4496	21.2516	21.6076	21.752	19.9351	21.2054	21.541	21.6563	21.1246	21.1225	20.7396	21.2017	22.7131	21.6001	22.4166	24.756	22.0205
COL16A1	21.2396	21.8576	23.0333	23.31	24.3577	23.7866	20.8013	22.7562	23.0393	22.9288	23.3217	22.3868	21.988	23.568	22.6405	21.9026	23.1245	21.6453	22.3812	21.5337	21.2128	22.6867	22.9245	22.3159	22.0542	22.4108	22.2671	21.2941	21.7899	22.7359	23.2077	21.3668	22.6446	23.014	22.0417	22.1352	20.7806	22.3156	21.4706	22.4896	21.7448	22.3341	23.1866	21.2775	22.1487	21.9113	21.2558	22.4009	22.7013
COL18A1	24.6905	23.797	23.8081	21.045	24.8554	25.0164	25.251	21.1085	21.5735	23.3156	21.2774	23.4806	23.6492	24.399	24.7492	23.1174	20.4482	19.8157	22.9966	24.1235	22.7297	22.4983	23.1754	20.9084	24.7317	24.602	23.0797	23.3876	20.8981	21.8054	23.028	21.5777	22.2697	21.6529	24.54	23.1981	21.9974	24.226	20.7832	22.986	21.6401	22.5856	22.8908	21.6794	21.6925	22.8641	23.7555	23.4007	20.7083
COL1A1	29.1871	28.534	29.2596	28.6685	28.4134	28.7246	29.5195	30.6237	30.7265	30.347	30.4512	30.4047	28.1539	29.9873	29.9638	30.3566	30.5839	29.6723	29.922	29.7039	29.6585	30.1556	29.7815	30.0447	30.0402	28.0381	29.1205	29.2998	28.7037	30.1637	30.332	28.6738	29.175	30.2412	28.8655	29.8629	29.9309	30.1986	29.3853	29.6027	29.8287	29.8392	30.4369	28.9164	30.0235	29.3502	29.4742	30.5817	29.8478
COL1A2	28.6198	28.2055	28.6175	27.9383	27.8651	27.983	28.7297	29.9	29.9865	29.4756	29.6255	29.4321	27.3798	29.2847	29.2465	29.5718	29.8068	28.7105	28.9069	28.7823	28.6422	29.2502	28.8511	29.0574	29.2331	27.5312	28.5315	28.501	27.9479	29.1485	29.3116	27.9405	28.5525	29.1834	28.1479	29.0854	28.8663	29.1578	28.5887	28.9065	28.9501	28.821	29.4775	28.1439	29.2543	28.6126	28.6952	29.5962	28.7866
COL2A1	21.4135	21.9066	21.0233	21.7486	21.2747	21.0724	23.2387	21.7809	21.229	22.7451	22.7213	22.1844	22.8816	22.6318	21.0897	22.7977	22.2213	21.4614	21.6071	21.2544	22.0491	26.6512	19.1943	25.0369	26.053	22.257	21.6838	22.9772	21.5919	22.2522	22.7528	22.5424	22.3323	22.8322	22.4962	20.7106	19.4306	21.8299	26.7944	26.556	26.4898	19.6318	20.0527	21.5322	22.0631	21.3894	21.4259	21.9119	26.7315
COL3A1	26.6697	26.4285	27.0198	25.4682	25.4794	25.8063	27.0635	28.6284	28.9338	28.6154	28.3429	27.9255	25.6671	27.7255	27.7199	27.9648	28.8361	27.1279	27.6943	27.5038	26.8282	28.2412	27.5635	27.3168	27.8474	25.8526	25.6235	26.9223	24.6597	28.272	27.9013	25.8632	27.0701	27.8434	26.2612	26.5764	27.199	27.6654	27.2579	26.3628	27.3409	26.0827	28.3654	26.4353	27.2947	26.3912	27.0779	27.9254	26.5557
COL4A1	21.6238	20.7655	21.0552	20.9626	21.974	20.9215	25.586	23.9894	24.8944	24.0415	24.1068	23.8332	22.8157	20.3735	24.1657	24.4181	24.9613	25.0255	24.8167	24.2167	26.174	24.1199	24.172	24.9348	24.0743	24.9661	21.1069	24.1211	24.4234	21.8467	25.221	25.2243	20.0335	25.1115	24.2158	24.997	25.0463	24.8298	23.9538	23.8542	20.6688	23.8209	23.3926	24.8211	24.1638	24.9091	21.2623	24.7506	24.0259
COL5A1	25.5379	25.4416	25.5592	24.8362	24.5976	25.1867	25.8411	26.5152	26.963	26.7107	26.7726	26.5087	24.3915	25.9366	26.1719	26.6966	26.7846	26.424	26.8725	26.3241	25.6694	26.6517	26.3757	26.1099	26.5221	24.8627	25.7401	25.6825	24.7671	25.8192	26.4209	25.9705	25.7651	26.074	25.7646	26.1893	26.6465	26.1111	25.8043	25.6327	26.21	25.7539	26.414	25.9136	26.292	25.8877	26.062	26.5902	25.8495
COL5A1.1	21.4519	21.5746	20.9471	21.5191	22.5565	21.1056	21.9479	22.0108	21.6182	21.5791	20.9576	21.155	20.0408	21.0792	22.0983	23.0323	23.6912	23.9348	23.3785	21.5747	23.6233	21.3501	22.1731	22.6814	20.3319	21.3046	21.6568	21.8627	21.5822	21.3548	20.9608	20.8038	21.4897	22.3423	22.9826	23.9503	21.6897	23.3872	21.3068	21.6794	21.6983	22.7566	20.3647	22.5415	20.3749	21.4511	21.0053	22.0826	20.8353
COL5A2	24.1327	24.1478	23.7938	23.4219	23.4258	23.9301	25.0518	24.9602	25.5765	25.4197	25.6241	24.7795	23.4112	24.6041	24.3013	25.7659	25.2744	25.1937	25.3815	24.7962	25.1192	24.8889	25.2471	24.672	24.9097	24.0247	24.0935	24.1524	23.9085	24.6109	25.1238	24.9327	24.5741	25.0468	24.2629	25.2486	24.8419	24.9371	24.0712	24.3863	24.4731	24.3675	25.3748	24.4561	24.9875	24.5798	24.6166	25.3587	24.5798
COL6A1	27.9914	28.0722	28.1146	27.0949	28.8413	28.2853	28.4813	28.988	28.9078	29.1105	28.4523	28.3559	28.3489	29.4755	28.7932	28.9497	29.4102	28.2059	28.5219	28.5166	28.4579	28.6703	28.2398	28.1862	28.7714	27.6738	28.5466	28.6129	27.8923	28.6675	28.6841	26.9912	27.2806	27.9918	28.4258	28.3904	28.6972	28.6118	27.9753	28.3262	28.2437	28.1062	28.6735	28.576	27.6231	28.074	28.1794	28.8217	28.7206
COL6A2	27.0631	26.9694	26.9179	25.7674	27.6389	26.915	27.1588	27.6392	27.4162	28.3715	27.3849	26.9977	27.6618	27.8461	27.3158	27.78	28.1559	27.0985	27.3703	27.3681	27.3023	27.4808	26.9548	26.7664	27.4276	26.5089	27.5397	27.6905	26.6663	27.3138	27.3758	25.7075	26.1582	26.6165	27.4436	27.0387	27.4808	27.2423	26.7164	27.0475	26.6109	27.1529	27.4256	27.5312	26.6733	27.2065	27.0283	27.674	27.6813
COL6A2.1	20.6901	21.3233	20.6695	21.0556	21.4797	20.1644	20.685	20.988	21.4942	23.6875	20.0994	21.0147	21.3835	22.5487	21.3015	21.9294	21.4723	21.0743	21.1345	23.1168	23.2118	22.8129	21.7615	20.7889	21.4027	20.5179	20.5008	21.1779	21.2405	23.431	20.8514	20.9698	23.498	20.8804	22.3473	23.3293	23.8578	23.6891	23.2604	23.5922	23.029	20.9916	21.8739	21.0244	20.3941	21.1462	20.3205	20.9236	23.7336
COL6A3	27.766	27.9022	27.6511	24.9836	28.6835	28.1277	27.2845	27.6015	26.9289	28.6199	27.7642	27.1004	28.6814	27.4321	26.9874	28.1081	28.4307	27.6242	27.9059	28.1804	28.2653	28.0031	27.7146	26.8838	28.0885	27.7697	28.1817	28.8434	27.4645	27.739	27.7287	26.7359	27.0555	27.2335	28.4206	27.9868	27.8921	28.3181	27.3048	27.7558	27.1867	28.47	28.1942	28.6403	26.8594	27.9242	27.8105	28.2354	28.5647
COL8A1	24.0085	21.5387	21.6333	21.6599	21.9219	23.8307	25.1937	21.0378	23.0141	21.7265	23.0368	21.2272	21.0752	22.7127	24.5928	23.0611	21.8251	23.4364	22.5322	23.3678	24.7328	21.9557	23.9029	21.8513	21.8725	23.5411	23.7912	22.7624	22.7381	22.9974	21.1689	24.4927	22.2483	22.4865	21.7577	24.0822	23.4063	22.8897	23.3498	23.1324	22.8342	19.9265	24.856	24.3491	23.0478	21.122	22.5573	22.9013	20.9694
COLEC12	23.9484	22.602	23.3827	21.9	24.0214	23.9068	23.2302	24.6045	24.6616	24.4871	23.9715	25.4821	22.2739	25.5488	25.0182	23.7704	24.6455	22.2042	22.7498	22.1736	22.4259	23.4468	22.6367	23.3977	23.129	21.7143	24.2962	23.0513	23.6292	23.8045	22.2272	22.0985	22.1802	23.1803	22.3986	23.3464	23.1153	24.368	24.3349	23.328	23.3324	23.2972	23.8123	23.3081	22.3947	21.8462	23.0538	23.1439	23.8136
COLGALT1	25.3387	25.2266	25.4388	24.9499	24.9375	25.6108	25.1364	25.4117	25.4566	25.6633	25.8795	25.3617	25.0141	25.3766	25.2908	25.5332	25.4306	25.7874	25.7502	25.7797	25.6817	25.7397	25.8012	25.7567	25.4903	25.393	25.5302	25.3472	25.371	25.3086	25.3865	25.5543	25.7452	25.56	25.6888	25.3048	25.9513	25.3986	25.4279	25.3583	25.492	25.3983	25.4539	25.2667	25.3948	25.7149	25.5214	25.6519	25.1919
COMMD1	23.7329	23.2166	23.1575	23.1644	23.5961	23.685	22.5674	23.4516	23.3076	22.8928	22.9354	23.7249	22.9635	23.4407	23.7743	23.1172	22.373	23.159	23.0775	23.2079	23.2475	22.692	23.1328	23.1164	23.2091	23.6092	23.7013	22.9957	21.2812	23.5418	23.3367	23.8213	22.9728	23.1351	23.7502	23.2302	23.3067	23.3462	22.8463	22.8681	22.5428	23.0056	23.0776	22.5467	22.8687	22.9655	22.8491	23.0756	23.4885
COMMD10	22.0664	22.6463	22.4437	23.1888	22.627	20.6361	22.2896	22.3173	22.2592	22.4631	22.0102	22.1328	21.9982	22.7961	22.2183	22.3537	22.4253	22.3267	22.5309	22.5021	22.6755	22.6178	22.6047	22.9282	22.8094	22.5794	22.6492	22.4773	22.6045	22.7881	22.5759	22.4786	22.3004	22.7826	22.3255	22.4116	22.7514	22.7141	22.6453	22.6726	22.6928	22.6013	22.285	22.6987	22.6893	22.564	22.7154	22.6368	22.6847
COMMD2	23.453	23.1951	23.6064	23.3674	23.7128	23.7082	23.3807	23.3683	23.3363	23.1677	23.2146	23.386	22.9683	23.5818	23.6752	23.2278	22.9039	23.6176	23.4326	23.4304	23.1818	23.1865	23.5207	23.5198	23.2381	23.2653	23.5921	23.5738	23.3352	23.4205	23.2654	23.9108	23.2678	23.3506	23.0819	23.1824	23.0724	22.8746	23.4105	22.9594	23.4556	23.5477	23.2217	23.425	23.5512	23.6562	23.567	23.7542	23.4429
COMMD3	24.0355	24.9068	24.6325	23.9551	23.7447	24.1049	23.9822	23.8772	23.4966	23.515	23.683	23.559	23.2984	24.1654	24.2988	23.4711	23.6673	24.2605	24.2848	23.9259	23.7839	23.2625	24.4169	24.1248	23.8432	23.9727	24.3525	23.9752	23.9334	24.0015	23.9506	24.7765	24.0603	24.1103	24.2442	23.9129	23.2113	24.0669	24.5032	24.1367	24.2359	23.6633	23.7201	23.9944	24.3959	23.8515	23.9071	23.4562	24.2642
COMMD4	21.2558	23.1619	22.3612	22.8756	22.862	22.8775	23.3436	23.1549	22.6125	22.8716	22.7273	22.8219	22.8898	23.0143	23.1881	22.7416	23.0925	23.3889	23.1191	23.299	23.0896	23.3868	22.6816	23.1438	23.1948	22.4353	22.8917	23.5597	22.6425	23.17	20.8402	23.2668	23.5133	23.5792	22.7215	23.1201	22.9299	22.8468	23.2645	22.8622	22.8506	23.0251	22.5771	23.1463	23.2053	23.3201	22.9983	23.4914	22.7861
COMMD5	20.7497	22.5929	22.6507	23.0534	23.0059	23.2173	22.3295	21.3989	21.7555	21.8157	21.7066	22.0658	21.2676	21.6006	21.8537	22.5514	21.8775	22.006	22.0161	19.7289	21.5898	20.3509	21.3901	20.9011	21.2252	22.9835	19.6553	22.5494	23.1821	23.2424	22.512	22.3436	22.5148	22.3914	21.6387	20.5735	22.7733	23.0739	21.6627	22.8562	22.6651	22.2637	21.534	21.7096	22.7108	20.5128	22.6362	22.7923	20.0675
COMMD6	22.8721	23.0419	23.1964	22.8231	22.9466	23.0757	22.6151	22.4738	22.6103	22.3064	22.7972	22.4455	22.4731	22.2555	22.4371	22.5563	22.3653	23.3411	22.9093	23.1299	23.175	22.8617	22.5768	22.9637	23.0826	23.164	22.7236	22.9052	22.952	22.9852	22.82	23.0052	22.9097	23.0405	22.3936	23.0259	22.6545	21.8764	22.7547	22.6645	20.8851	22.1533	22.649	21.4424	21.5509	23.0562	22.8955	22.4887	22.84
COMMD7	21.5122	22.2684	22.5217	22.9011	22.4282	22.139	22.7496	22.9825	22.863	22.067	22.7064	23.0207	22.4491	22.4094	22.6842	22.0214	22.7801	23.6857	23.4772	20.9588	23.0631	22.9975	21.9475	22.5334	21.994	21.6821	22.9369	21.9349	22.1988	22.4187	21.9276	21.9068	22.0218	21.5585	21.7416	22.4399	22.2172	21.6988	22.4293	22.9667	22.5583	22.0561	21.9646	21.31	21.4921	22.5221	21.5562	22.9391	22.1982
COMMD8	24.0237	24.283	24.3888	24.374	24.1765	24.5645	24.3824	24.3311	23.9585	23.4964	23.4699	24.4933	23.8892	24.5309	24.6415	23.934	23.732	24.5517	24.2936	24.4531	24.3331	24.1769	24.1503	24.532	24.3387	24.2524	24.423	24.0727	24.2341	24.4987	24.0381	24.8265	24.1566	24.1955	24.4995	24.5121	24.2278	24.2168	24.4263	24.3754	24.1341	23.9597	23.6086	24.1035	24.1657	24.4247	24.3169	24.1658	23.5592
COMMD9	23.5112	23.9298	24.0275	23.8472	23.9072	23.7511	23.8476	23.8076	23.8884	23.7656	23.3746	24.1771	23.3372	23.9645	24.1413	24.0192	23.6787	23.7572	23.9271	23.8548	24.0511	23.9716	23.5818	24.0511	23.7552	23.6613	24.1524	23.7046	23.51	23.8205	23.4036	24.0107	23.8042	23.4752	23.9752	23.8576	24.0184	23.8865	23.7101	23.8565	23.7498	23.8809	23.3	23.8373	23.8479	23.8705	23.8009	23.6839	23.7732
COMP	21.0498	20.8504	21.5638	21.0206	22.6687	21.5247	21.2117	22.2048	22.4764	21.6588	22.2117	21.6444	21.0386	21.5162	21.2504	21.7669	20.3226	21.1739	21.8082	20.8266	20.6817	21.9241	21.7055	20.681	23.918	20.817	22.411	21.5756	21.527	20.6983	21.8541	21.34	21.2474	21.6337	22.8274	18.7825	21.7547	21.5287	21.5862	22.7282	21.8961	21.9696	21.0109	20.2301	21.8423	21.9843	21.6224	21.6846	21.5877
COMT	27.5076	27.1019	27.3628	27.2695	27.5118	27.3009	27.7698	27.5049	27.2204	27.1232	27.2329	27.2859	26.4956	26.4024	27.621	27.1965	27.3157	27.8273	27.5629	27.7996	27.7413	27.6621	27.5821	28.0543	27.4306	27.2923	27.1103	27.0461	27.3277	27.5798	27.2764	28.2667	27.1294	27.06	26.7381	27.282	27.6967	27.4005	27.4317	27.4222	27.549	27.1103	27.4112	27.3889	27.4279	27.0701	27.4058	27.4995	26.7031
COPA	26.869	26.8225	26.9707	26.8804	26.9457	26.8911	27.2284	27.3386	27.168	27.3924	27.4335	27.1615	27.3785	27.2753	27.3106	27.3678	27.501	27.1374	27.2345	27.2684	27.2823	27.2945	27.0598	27.1211	27.1278	26.8871	27.1387	26.9265	26.7777	26.9423	26.8245	27.059	26.978	26.8958	27.025	27.2867	27.2843	27.3258	27.1585	27.0996	26.9967	26.9926	26.9405	27.0921	27.1348	27.0592	27.0004	27.2101	26.8538
COPB1	27.0534	27.045	27.0899	26.7045	26.9589	26.8561	27.1175	27.193	27.1248	27.3897	27.5346	27.0168	27.1996	27.2216	27.1924	27.2375	27.5444	27.5726	27.5591	27.6059	27.6004	27.5151	27.3363	27.5393	27.2768	27.1678	27.154	27.1524	27.1183	27.0938	27.1464	27.4223	27.2228	27.2202	27.0721	27.3397	27.436	27.4825	27.464	27.1579	27.2914	27.2003	27.135	27.4639	27.4088	27.391	27.3633	27.3963	27.0465
COPB2	26.5528	26.3294	26.5859	26.4701	26.6551	26.382	26.8093	26.5339	26.8245	26.8656	26.9935	26.439	26.7667	26.5548	26.6522	26.7709	27.1763	26.7127	26.7112	26.6722	26.7879	26.7661	26.6242	26.6615	26.6261	26.5899	26.6212	26.4425	26.4866	26.454	26.5714	26.5771	26.5418	26.4666	26.5386	26.6977	26.8253	26.856	26.5849	26.71	26.4334	26.5615	26.5081	26.4402	26.4297	26.5175	26.4364	26.7044	26.5365
COPE	26.2827	26.2799	26.1842	26.0477	26.1647	25.9453	26.4193	26.315	26.2708	26.6638	26.6364	26.1688	26.4399	26.0745	26.3658	26.2687	26.6767	26.3568	26.386	26.3526	26.4805	26.4317	26.1116	26.4522	26.4177	26.275	26.3285	26.2471	26.0174	26.2778	26.1507	26.2983	26.2837	26.0755	26.0159	26.2513	26.549	26.1542	26.2785	26.1144	26.1374	26.3715	26.2113	26.4027	26.3801	26.3081	26.2449	26.4071	26.3152
COPG1	26.9465	26.8723	26.9255	26.7308	26.8722	26.7648	27.2552	27.4832	27.2732	27.455	27.3849	27.4282	27.5076	27.345	27.5372	27.1419	27.4661	27.5974	27.6813	27.5596	27.7396	27.5484	27.3447	27.2201	27.3119	27.0596	27.6037	26.9913	26.9022	27.0712	26.9791	27.4202	27.1718	27.0845	27.1591	27.4304	27.6054	27.6207	27.4703	27.2658	27.398	27.2873	27.2863	27.4055	27.3809	27.3904	27.3348	27.6023	27.1089
COPG2	23.4031	23.5695	23.5011	23.1763	23.4274	23.323	23.0718	22.8633	22.7403	23.1667	23.6325	22.9266	22.445	23.5429	22.8321	24.0456	23.4016	21.9152	23.7929	23.128	22.6035	23.2496	23.2298	23.4213	22.9262	23.2657	22.6916	23.3831	23.194	23.2697	23.5079	22.7617	23.4776	23.3222	22.7757	23.5446	23.2842	22.3741	23.1381	23.4484	22.8249	22.9594	23.3756	22.6106	23.5735	23.6415	22.9607	19.5361	23.4092
COPS2	24.8517	25.0025	24.9118	24.9552	25.107	25.0469	24.7403	25.1029	24.7387	24.9082	24.7406	25.0319	24.9102	25.0651	24.8426	24.8716	24.709	24.7753	24.8085	25.03	25.0009	24.9175	24.9624	24.9299	25.0692	25.0316	24.9213	25.1195	24.7392	25.0418	24.6941	25.0779	25.1105	25.1005	25.0625	25.2621	24.9894	24.8352	24.9416	25.0754	24.9115	25.0428	24.8859	24.8927	25.0168	24.8322	24.8761	24.9623	25.1007
COPS3	26.1285	26.2015	26.248	26.2501	26.3884	26.0549	26.2572	26.5379	26.4491	26.3595	26.4491	26.5423	26.6809	26.3045	26.2999	26.4195	26.6275	26.4723	26.6229	26.6146	26.5309	26.6047	26.1427	26.442	26.5887	26.2957	26.3565	26.3619	26.4244	26.2333	26.2059	26.2667	26.4184	26.2541	26.4405	26.6348	26.4788	26.5748	26.5852	26.3808	26.3848	26.2979	26.1981	26.4805	26.3367	26.4365	26.2339	26.4371	26.497
COPS4	25.5525	25.6329	25.6521	25.5996	25.5304	25.518	25.3904	25.7101	25.4013	25.4259	25.6612	25.5362	25.4741	25.5775	25.4803	25.5697	25.3151	25.3914	25.38	25.5153	25.3002	25.4802	25.2794	25.3839	25.5027	25.5573	25.4878	25.4365	25.4711	25.4242	25.4468	25.4459	25.4645	25.3592	25.5346	25.5234	25.4089	25.4045	25.428	25.391	25.4589	25.4236	25.3685	25.535	25.4689	25.3809	25.5079	25.4318	25.5193
COPS5	26.6599	26.8429	26.8125	26.9037	27.0494	26.7647	27.1176	26.9086	27.0952	27.3787	27.4392	27.1837	26.9794	27.2639	27.0796	27.1111	27.4074	27.3817	27.5657	27.2181	27.6147	27.3483	26.7324	27.3476	27.1178	26.8988	26.7644	26.8841	26.8795	26.7923	26.9039	27.2708	27.0611	26.7489	26.9865	27.1503	27.2602	26.9738	27.2859	26.8008	27.1334	26.9644	26.9498	27.1888	26.9466	26.9795	26.8553	27.1602	26.8432
COPS6	24.6215	24.7244	24.6943	24.5754	24.5183	24.5354	24.6613	24.6949	24.4891	24.6597	24.819	24.721	24.5351	24.7526	24.6682	24.5677	24.9026	24.6611	24.6543	24.6437	24.6523	24.4603	24.5715	25.0624	24.4094	24.7085	24.6888	24.3559	24.4357	24.4786	24.5195	24.6232	24.4031	24.3696	24.345	24.4512	24.7825	24.4873	24.5049	24.4028	24.4017	24.4938	24.5259	24.6354	24.6741	24.5732	24.6236	24.568	24.5721
COPS7A	24.5097	24.7228	25.0176	24.6775	24.4601	24.4366	24.2625	24.6571	25.0279	25.0106	24.8261	24.6634	25.13	24.4749	24.6969	24.9384	24.9369	25.0254	24.9628	24.3904	24.8288	24.6029	24.4209	24.5367	24.7012	24.6218	25.0752	24.7452	24.3909	24.9141	24.5362	24.0234	24.8939	25.0142	24.573	24.832	24.6014	24.5254	24.7594	24.6979	24.8437	24.6274	24.3505	24.8128	24.712	24.7157	24.6749	24.4689	24.6844
COPS7B	23.1283	23.0589	22.8411	22.6341	23.0475	22.7288	23.0054	22.7491	22.7785	22.7824	22.9641	23.0274	22.9496	23.5118	22.8662	23.1803	22.8063	23.0494	23.3964	23.1717	23.1075	23.0699	23.206	22.9584	23.478	23.4407	22.8851	22.8753	22.9294	23.0145	23.0745	23.164	23.1231	23.1311	23.477	23.2109	23.1642	23.2166	23.059	23.1685	23.3277	22.4532	23.1483	23.4659	23.1376	23.4143	23.0629	23.3783	23.4056
COPS8	24.8494	24.9856	24.7921	24.628	24.8432	24.8563	24.6101	24.7645	24.7409	24.6846	24.6994	24.5124	24.8309	24.6595	24.4642	24.8966	24.7713	24.5307	24.6285	24.8121	24.5602	24.6318	24.4762	24.7317	24.9944	24.9064	24.3929	24.8772	24.6184	24.8629	24.847	24.6946	24.9404	24.9065	24.8794	24.7998	24.7156	24.9131	24.5075	24.82	24.5724	24.7489	24.7025	24.7806	24.6105	24.5198	24.6652	24.8251	24.9534
COPZ1	27.3029	27.4208	27.3718	26.8731	27.1397	27.0427	27.0497	27.209	27.0352	26.8547	27.094	27.1021	27.1804	27.0387	27.2022	27.0253	27.1625	27.306	27.3825	27.3712	27.2019	27.3474	27.3395	27.3971	27.636	27.3612	27.4549	27.4072	27.1499	27.1269	27.2087	27.3821	27.4912	27.2314	27.619	27.4305	27.679	27.4031	27.2945	27.2341	27.2438	27.2314	27.0049	27.2714	27.2411	27.5283	27.3952	27.3875	27.3467
COPZ2	25.027	25.1158	24.8852	25.9709	25.1896	25.2903	25.305	24.6341	24.8232	24.3389	24.4014	24.5038	24.4244	25.2577	24.7216	25.1313	24.7336	25.1733	24.4482	24.9179	25.3107	24.7359	25.4165	25.5495	24.7224	24.8351	24.2983	24.9997	25.4011	25.1729	24.1751	25.3738	25.3879	25.3669	24.7853	24.7361	25.096	24.8039	24.667	24.7486	24.7509	25.0479	25.0362	24.6715	25.3215	24.96	24.9131	24.8415	24.4599
CORO1B	26.242	25.9125	26.1518	26.7466	26.8565	26.5519	26.5868	25.624	25.9746	25.8738	25.9636	26.0632	25.3734	26.3916	26.1579	26.0669	26.1126	25.8389	25.8155	25.7059	26.2205	25.8998	26.2071	26.3233	25.9318	26.07	26.1739	25.93	26.0766	26.3167	26.0884	25.9725	26.0635	26.0676	26.2217	25.9808	25.7955	26.2083	25.7	25.9113	25.8204	26.1496	25.8182	25.9954	25.7239	25.8195	25.7191	25.7358	25.7704
CORO1C	27.7404	27.5449	27.5852	27.762	27.2361	27.7193	27.5697	27.4768	27.7818	27.8263	28.2722	27.5531	27.8703	27.6303	27.7571	27.9123	28.0583	27.844	27.9666	27.7903	27.8612	27.7951	28.0466	27.901	27.8153	28.0507	27.9248	27.7291	27.9216	27.8685	27.8388	27.96	27.6447	27.5181	27.905	27.9632	27.9104	27.8928	27.7423	27.8139	27.8434	27.9164	27.765	27.9552	27.7949	27.929	27.9072	27.8891	27.7909
CORO7	23.672	23.3786	23.677	22.682	23.155	22.9397	22.9924	23.6014	22.9858	23.2284	23.1693	23.0513	23.6236	22.9773	23.2857	22.8441	23.2253	23.8118	23.672	23.3606	23.6737	23.7759	22.4864	22.2111	24.196	23.2481	23.5909	23.2978	23.1858	23.2593	23.1123	23.699	23.2237	23.2058	23.9925	23.7869	23.918	23.5942	23.7188	23.6242	23.56	23.7468	22.0959	24.0393	23.0278	23.1413	23.2067	23.7436	23.7021
COTL1	27.4487	27.1231	27.1931	27.0717	27.0343	27.3924	27.2434	27.6703	27.7785	27.6132	28.0031	27.8408	27.6305	27.8148	27.8374	27.6457	28.0331	27.7474	28.3734	27.3176	27.0324	28.0178	27.047	27.5331	27.6585	27.3892	27.0459	27.1072	27.094	27.2421	27.9767	27.3846	27.0207	27.3707	27.5892	27.726	27.4717	27.6511	27.7992	27.1445	27.2986	27.0129	27.5418	27.4878	27.558	27.1887	27.4071	27.7359	27.1633
COX16	22.5051	22.3598	20.6218	20.8569	21.5019	19.9977	22.581	22.841	22.6731	21.9465	23.7317	22.7626	23.3297	20.9743	20.9345	22.7134	20.8189	22.2361	22.291	22.6226	22.6162	22.0844	21.4609	22.7118	21.882	21.2803	24.4155	21.4503	20.6224	21.745	20.3329	24.9976	21.6851	21.1212	21.9806	21.3721	22.2098	21.3764	21.8662	21.1424	21.6367	20.6863	21.4463	22.33	22.0051	22.0519	22.0227	22.1915	21.6659
COX17	25.2832	24.7262	20.7299	20.8276	21.3941	24.45	24.7279	24.4792	24.2318	21.3637	20.8127	23.775	25.0099	24.1011	24.3636	21.3499	20.3078	20.1053	21.6379	21.4456	24.8468	24.9046	21.3522	21.8842	24.4306	20.7624	24.2983	19.5588	20.033	20.3717	24.9246	24.9404	20.3751	20.1328	24.6821	20.5494	24.3176	21.5198	24.8489	20.3135	21.6473	20.3698	20.6196	22.1494	20.541	25.1915	21.2239	21.3538	19.8912
COX20	23.6557	23.9024	23.713	22.4488	23.6642	23.1255	22.9051	22.838	22.9389	22.7372	23.2864	22.533	23.9755	23.1151	23.3083	23.5989	23.1485	23.1488	20.9146	23.2151	24.3899	23.4267	21.7079	22.1041	23.5791	23.4577	23.1751	23.5747	23.4	23.0982	23.436	23.5443	23.2396	23.479	23.6718	23.5694	22.7521	23.2759	23.0731	23.2919	23.1787	24.0886	23.9227	23.5255	22.7549	23.289	23.1879	23.5621	23.6238
COX4I1	25.9359	25.874	25.8843	25.6399	26.1561	25.7749	25.6788	25.8999	25.851	25.8429	26.0301	25.7212	26.3463	26.3002	25.9949	26.2694	25.9165	25.7295	25.5891	25.6343	25.7519	25.5297	25.7393	25.7484	26.3313	26.0666	25.9671	26.0845	26.4617	26.1865	26.1091	25.8094	26.3104	26.1422	26.0007	25.8651	25.2881	25.993	25.7571	25.9488	25.7345	25.7103	25.6194	24.9666	25.1143	25.498	25.0455	25.2956	25.7965
COX5A	27.415	27.2908	27.3377	27.3005	27.4918	27.3443	26.9684	27.087	26.8009	27.0499	27.0311	27.3712	27.6093	27.3727	27.2973	27.4726	27.175	27.262	27.2316	26.9057	27.2761	27.0119	27.0867	26.9906	27.631	27.6287	27.7517	27.6004	28.0315	27.8257	27.7702	27.347	27.691	27.4588	27.7148	26.9603	26.8961	27.0146	27.2758	27.04	27.0626	27.4233	27.1247	26.2004	26.7512	26.9462	26.7479	26.6522	27.1651
COX5B	26.8253	26.664	26.9554	26.4693	27.0839	26.7066	26.1036	25.8985	25.859	25.8045	26.0385	25.828	26.2731	26.2144	25.9009	26.0586	25.85	26.3133	26.4137	26.2544	26.2517	26.2053	26.6863	26.3018	27.1488	27.1034	26.3293	27.0814	27.3284	26.9861	27.1586	26.9334	27.2217	26.8952	26.7692	26.154	26.2871	26.6531	26.0041	26.3962	26.309	26.5037	26.4258	24.4614	25.6522	26.0845	25.5943	26.2835	26.6094
COX6A1	24.5567	20.8994	24.9037	24.0616	25.4223	25.5651	24.0832	24.0912	23.9968	24.0625	24.3102	23.9641	24.3924	24.752	24.3906	24.1708	24.1404	25.5442	25.5091	25.3158	24.9949	25.2524	21.9154	26.1416	26.7705	26.0121	25.6519	25.652	26.2869	26.2196	25.963	25.7951	25.8864	25.8078	26.017	24.0192	24.0962	24.6785	23.3631	24.9283	24.3639	23.0974	21.493	22.0068	23.1979	24.5035	23.4512	23.8754	24.0757
COX6B1	26.0479	25.597	25.7007	25.524	26.1604	25.7437	25.166	25.4812	25.4753	24.6995	25.6402	25.2943	25.6312	25.8146	25.6318	25.8744	25.4362	24.8589	24.9882	24.4955	25.0905	25.23	25.5675	25.3632	25.6238	26.1848	25.8071	25.9014	26.6142	26.2883	26.2785	25.8366	25.9991	25.8294	26.2547	25.3009	25.3672	25.1124	25.1357	25.1891	25.2198	25.4222	25.4455	24.0134	24.7911	25.1442	24.5801	25.1236	25.2755
COX6C	26.2367	25.2259	25.1861	25.3333	26.0095	24.9616	25.2655	24.9219	24.9025	25.7668	24.9368	25.0148	24.8727	25.5902	24.6914	25.4279	25.5353	24.6321	24.7223	23.5089	24.4744	24.3682	24.6483	24.8242	25.3353	25.7132	25.6086	25.6279	25.874	25.9445	25.7714	25.2958	25.8881	25.7944	25.5052	24.4098	24.5652	24.181	24.4721	24.7036	23.9258	24.5956	24.5797	22.4512	23.8177	24.4377	23.576	24.3387	24.8287
COX7A2	21.0359	26.4579	21.9213	21.2266	21.527	26.3887	23.7508	24.3172	23.9741	24.5804	24.301	24.2022	24.2922	24.165	24.4555	24.2052	24.1071	20.7482	20.1222	21.3903	21.0488	20.2824	21.95	22.1449	23.0985	23.8627	24.608	23.888	24.236	24.3092	23.838	23.5657	24.0165	20.2482	23.5476	20.6314	20.4249	22.4262	26.0947	25.7368	26.3105	22.6252	23.2729	21.0748	25.5041	26.0678	20.8546	26.0321	21.7431
COX7A2L	23.2094	23.2654	23.2154	23.0543	23.0383	23.124	22.0091	22.275	20.9133	22.9528	23.1164	21.4853	21.843	21.035	22.445	21.5333	21.6186	22.4466	22.6877	20.0906	20.9022	19.2338	22.2905	22.4709	22.6564	24.085	21.5908	23.0319	20.7968	22.1228	21.6605	22.3369	22.1129	21.789	22.3926	19.688	19.8585	19.7413	20.3777	21.2709	20.6498	21.5211	22.0403	21.072	19.9598	21.5258	19.5291	22.4463	23.3831
CPD	23.6752	23.7094	23.6763	23.5352	23.9899	23.2955	23.5648	23.5959	22.71	23.5411	22.9227	23.8226	23.1315	23.5847	23.5346	23.5842	22.9327	22.4106	22.3343	22.3389	23.162	22.4354	23.1317	22.8614	22.4621	23.3283	23.58	22.8714	23.1267	23.0038	23.1076	23.2052	22.5733	22.745	23.157	23.6092	22.8447	22.7955	22.6726	22.583	23.2054	22.5242	23.3031	23.1374	22.7653	23.0036	22.8663	22.6403	22.9657
CPNE1	25.6412	21.1918	25.1164	26.2362	25.6663	26.4184	25.8278	25.7581	26.0687	24.9563	24.841	26.0522	25.8775	25.898	25.9015	25.4314	25.9174	26.2635	25.2051	25.2431	25.9211	25.3432	26.0071	26.1989	25.6265	26.1864	26.1042	23.1464	25.9522	26.2865	25.1165	24.3111	25.2865	25.1748	25.9361	26.1822	26.2182	25.8517	25.986	26.225	26.2316	25.907	25.0323	26.3375	26.3179	25.7891	26.3491	26.1963	26.1215
CPNE2	21.8807	22.2416	21.1137	20.9177	22.2764	21.9419	22.2758	21.57	21.8733	20.9001	21.6602	21.221	22.057	21.9439	21.9719	21.9183	21.8912	21.4742	21.1275	20.4424	20.6335	20.7083	21.7426	21.5454	20.938	22.1232	21.7642	20.5334	21.9593	22.2697	20.6114	21.4224	21.938	21.8745	20.9294	21.4422	21.2362	20.363	21.7939	21.7054	21.8827	21.3234	21.2228	21.8715	21.4494	21.8527	21.6994	21.8904	22.2069
CPNE3	25.295	25.5378	25.3601	24.9254	25.4894	25.2413	25.0065	24.8225	25.1608	25.3989	24.7934	25.0788	25.6238	25.094	25.2369	25.2713	25.2009	24.9461	24.8177	25.1481	24.8741	25.252	25.1114	25.0692	25.0003	25.2823	25.3564	25.4216	25.5903	25.0997	24.8582	24.995	25.2692	25.0258	24.7074	24.8626	25.1226	25.112	25.0778	25.2839	25.0413	25.1935	25.0938	25.2087	25.0276	24.9622	25.2765	25.0112	24.9388
CPOX	23.907	23.9734	24.1613	23.5858	24.597	23.7199	22.7802	23.5732	23.3828	23.6553	23.374	24.4146	24.0954	23.6724	23.4053	23.5327	23.8451	23.3061	23.1519	23.1386	23.3503	23.5032	23.7624	23.2307	23.3367	23.2737	23.6034	23.4264	23.8958	23.5267	23.1975	23.9892	23.563	23.3658	23.77	23.8306	23.329	23.6208	23.526	23.716	23.6801	23.5229	23.5447	23.3708	22.8755	23.3786	23.1536	23.0893	23.6701
CPPED1	24.7333	25.3744	24.498	25.737	24.6956	25.2403	25.4788	24.608	24.8268	25.0294	23.9913	25.537	24.5075	25.6615	25.4689	24.1376	24.7875	25.4676	25.0483	25.1441	25.4436	25.0078	24.9376	25.1812	25.3666	25.7756	25.4595	25.0733	24.9674	24.9175	24.9232	25.6549	24.9227	24.6736	25.2581	25.7165	25.0567	25.2611	25.1661	25.3612	25.1413	25.2523	25.0358	25.5283	24.8887	25.0584	25.288	24.9579	24.7881
CPQ	24.0625	23.7135	23.7512	24.2297	24.0633	23.9823	22.6254	23.2056	23.5849	23.2728	23.1982	23.3569	22.1052	23.4215	23.5202	23.3241	22.985	24.2592	23.0904	24.3423	25.0172	23.8158	24.6934	24.1474	24.2543	23.7836	23.5823	23.9076	24.1262	24.3876	24.4873	24.2765	23.657	24.0082	23.3058	23.5767	24.0349	23.3043	23.7052	24.1336	24.1394	22.9021	24.1544	23.9127	24.1022	23.6183	23.8936	24.4047	23.2343
CPSF1	22.2403	22.1856	22.115	21.7619	22.4387	21.7868	22.3053	22.7845	22.9881	23.4809	21.6018	20.864	22.9357	23.4412	23.2058	21.51	22.8094	21.0987	20.9993	19.3934	22.2271	22.1426	21.6614	21.6132	22.0185	22.4458	21.0235	22.5946	21.5298	22.2844	22.7821	22.5945	22.2505	21.8529	22.7252	22.1095	22.3606	22.1057	22.7125	21.8306	22.081	22.0849	21.2846	22.2928	22.1365	22.2261	22.08	21.9481	22.447
CPSF2	20.77	23.5541	23.7776	20.4878	23.8952	20.4821	22.3494	22.6472	22.854	22.5767	22.353	22.8769	22.882	22.1653	23.1733	22.0347	22.8298	20.1261	20.6303	23.4009	23.1925	23.7338	19.9255	20.25	23.4099	21.9858	23.0197	21.6716	22.8965	22.2734	22.0261	22.5124	22.8235	22.2922	22.3651	23.6101	24.248	20.7863	21.491	23.7002	23.3757	23.4017	19.8662	23.905	23.5599	23.5558	23.6042	23.5605	24.2067
CPSF3	22.5921	23.1085	23.1665	22.0093	22.6539	21.0729	22.0043	23.3691	23.0522	23.8075	23.4563	23.1777	24.7989	23.158	23.4714	23.4009	21.8946	22.697	22.9751	22.6907	22.6156	23.0942	22.4529	22.244	22.3852	22.4709	23.5352	23.118	22.7845	23.0453	22.567	21.5114	21.7583	22.8489	23.0691	22.9073	22.7934	22.6601	23.635	23.0647	22.9565	22.8927	22.5683	23.374	21.3434	23.0838	23.0925	22.7988	23.0191
CPSF6	24.6699	24.9246	24.913	24.3494	24.8027	24.6412	24.9626	24.9874	25.3388	25.0554	25.1171	25.2328	25.7841	24.9922	25.3268	25.2849	24.9895	24.4701	24.6338	24.5344	24.2536	24.4773	24.4759	24.5794	24.2207	24.1031	24.6508	24.464	23.979	24.4414	24.5357	24.1614	24.4877	24.4981	24.3313	24.3622	24.3259	24.2278	24.6057	24.3599	24.5857	24.4942	24.3828	24.1858	24.3522	24.4285	24.2841	24.4804	24.5168
CPSF7	23.4342	23.5555	23.6212	23.2002	23.5932	23.4296	23.3546	23.3404	23.4194	23.6978	23.2154	23.0225	24.1803	23.3048	23.494	23.6201	23.2765	23.0581	23.2328	23.0305	23.2962	23.2517	23.4378	23.04	23.2988	23.2266	23.4138	23.4462	23.3491	23.3277	23.272	22.7155	23.2459	23.4083	23.431	23.0414	23.46	22.9104	23.0148	23.2674	23.1158	23.5017	23.2058	23.5808	23.2463	23.2389	23.3628	23.1417	23.4809
CPT1A	24.4742	24.4046	24.4717	24.0921	23.2049	24.0179	24.4304	23.9748	24.1112	24.0108	23.9493	24.0943	24.0444	24.3796	24.0937	23.8464	24.0689	24.0275	23.8228	23.8334	23.9194	24.0397	24.0982	24.0503	24.2358	24.1335	23.762	23.7698	24.5677	24.1519	23.5314	23.6084	24.415	24.2755	23.8989	24.3861	24.0692	23.9033	24.1419	24.1625	24.123	24.127	23.8638	24.034	24.1144	24.1666	24.1938	23.9713	24.0517
CPT2	21.8941	22.652	22.3842	22.8688	23.102	22.4892	22.1019	22.2902	21.8223	21.6866	21.321	21.9718	20.6628	21.8381	21.7926	21.4715	21.9222	22.5089	21.6832	21.4346	22.7037	22.6565	22.9528	22.3961	20.5711	21.8889	22.7811	21.8004	22.5444	22.848	22.2704	22.457	22.2798	22.7591	21.9351	21.9858	22.2483	21.8338	22.8001	21.9137	22.6003	22.2258	22.0979	21.9872	22.2061	22.3575	21.6589	21.8981	22.0798
CRABP1	25.7078	26.3112	26.1856	26.0623	27.0493	26.6222	25.6652	27.2598	25.8569	27.8488	26.9105	28.4489	25.0586	29.0302	27.5965	25.6988	28.3137	24.7084	25.1493	26.13	22.8563	26.323	24.3802	26.0421	25.3742	24.0821	24.8233	26.3301	26.3185	25.026	25.4639	24.4872	26.0807	24.9562	26.4101	24.1103	26.0583	25.1848	24.8617	22.8377	23.6707	25.7116	25.4775	25.3282	25.4274	24.9791	25.6331	26.0232	26.1076
CRAT	23.4958	23.4021	23.3879	23.4617	23.4483	23.4201	22.8118	23.5298	22.6953	22.9829	22.8844	23.0821	22.5034	23.5839	23.4467	22.4607	22.6906	22.8445	21.5707	22.4982	22.7089	22.8993	22.9698	22.9598	23.228	22.6401	23.6131	22.6559	23.2449	22.9168	22.6413	22.9946	22.7715	22.7147	23.5422	22.8928	22.6123	22.6626	23.4291	22.6985	23.0879	22.7695	22.3543	22.8124	22.8879	22.8432	22.8924	23.382	22.5604
CREB1	20.5916	23.2217	23.2625	22.975	23.1181	22.9576	23.2532	23.7608	23.9004	23.7598	23.5342	23.582	24.2757	23.336	23.4905	24.4533	23.444	22.4146	22.5324	20.6026	21.792	22.8216	22.6648	22.3181	22.2531	22.2697	23.4115	22.1342	22.2693	20.7933	21.3179	21.5197	23.5792	23.3508	22.0475	23.0955	20.8029	23.369	22.3469	22.9968	22.7086	22.2714	22.2404	20.7537	21.0988	20.7503	19.7942	20.7536	23.4333
CREB3L1	22.8725	21.214	19.9911	20.7286	21.6257	20.2973	22.6839	20.9189	21.5965	20.8323	21.5798	21.5543	21.9566	21.9979	22.7638	20.5196	21.2356	21.1741	21.054	22.8801	22.3082	22.5054	21.3341	21.1988	22.3463	22.0486	20.7617	21.6596	21.4579	21.5172	21.5045	21.648	21.2197	20.5109	22.0328	20.6098	22.4874	22.7499	21.8806	22.2666	22.2511	22.2877	20.5932	22.1177	21.9835	22.1106	20.5523	22.3776	20.2389
CREBBP	22.0047	21.727	21.8766	20.9621	21.3124	21.8357	20.5098	21.5763	19.7116	21.4513	22.1061	20.9179	21.2626	21.6966	21.7209	21.003	21.7121	20.8307	20.9441	20.9517	22.13	20.6061	20.0171	21.6117	20.9664	20.467	21.4337	21.8154	21.9461	21.803	20.7227	21.5055	21.5501	21.5112	22.0178	21.6164	20.4337	21.2687	21.4482	21.4882	20.5039	21.3101	20.8649	19.4485	20.9401	20.1112	20.5572	21.6092	22.0177
CREG1	19.7965	21.0254	23.3426	19.4101	23.8311	23.5957	22.7323	21.5504	21.0704	23.7471	21.2518	21.932	21.0134	21.385	20.8244	20.9823	21.4384	20.1914	20.2279	19.6986	20.459	19.972	21.4272	25.2745	21.2195	20.6145	22.5308	22.341	21.0133	20.5443	21.5563	21.4583	24.7588	20.8252	20.9016	20.7574	22.0195	20.7892	20.7452	20.497	20.1413	20.9936	19.7052	19.6412	23.3681	20.7259	20.3501	23.4553	20.4393
CRELD1	23.2779	21.2695	20.6817	22.9749	23.6645	22.7575	20.7117	22.2075	20.9697	20.6308	21.1628	21.747	20.7844	19.9785	20.6746	21.6149	22.4104	21.6964	21.6148	21.7091	23.5057	22.8906	21.1474	22.5678	23.9702	23.1481	21.6733	21.9421	22.7659	21.9525	23.4636	22.2516	22.9886	23.388	23.5941	23.5766	21.9818	23.1278	22.5922	23.4811	22.148	22.3634	21.8612	22.1552	22.5647	21.3212	20.9554	21.6495	21.5764
CRELD2	23.8448	24.368	24.5054	21.1439	21.7721	23.0059	24.2445	23.3901	23.6391	23.2668	23.7536	23.5182	23.7579	23.826	23.6756	24.1865	23.9696	24.3224	24.0964	24.0218	23.6612	24.3167	23.7846	23.5544	24.7184	24.1422	23.9471	23.8603	23.9592	23.963	23.8629	23.8275	23.5248	23.6083	24.3168	24.6723	24.1461	25.0018	24.284	24.6207	23.7642	23.9089	23.7644	24.5502	23.8716	23.8904	24.0957	21.1831	24.5745
CRIM1	22.7139	22.1401	22.6223	22.4583	19.8161	21.9926	20.3734	23.5149	23.5918	22.8762	20.6	20.5864	20.5499	20.6896	23.3694	20.4027	21.9522	22.7235	22.0362	22.495	22.2177	22.2712	22.0778	20.5244	23.1924	23.0987	22.7841	23.1524	23.1738	22.1714	22.7758	24.5663	22.0379	20.4853	23.2767	23.7713	23.3593	23.1965	22.3597	23.0967	22.3151	23.0667	21.449	23.0907	22.2864	22.5061	22.3676	22.287	22.7393
CRIP1	26.0464	26.6441	24.2641	26.0511	23.7997	25.1127	27.3137	25.6413	26.9745	26.7653	24.5409	25.3842	25.5684	26.0148	22.3607	24.8757	27.0013	25.1074	21.53	25.2438	26.4195	24.0286	23.0068	25.2947	26.5787	22.2143	24.4753	25.6302	27.4327	25.4465	25.966	21.6623	26.0148	26.3698	25.2293	25.4699	22.1004	27.0426	23.8753	25.6205	26.0574	26.8424	20.8057	26.2679	21.5766	24.7713	24.9597	26.5229	26.1795
CRIP2	26.6515	27.0181	26.0932	27.9836	26.1479	26.3059	27.9581	27.3809	27.5854	27.2592	26.9981	25.294	26.909	27.7184	27.049	26.7219	27.6674	26.6448	26.2544	26.6344	27.1416	26.6447	26.7041	26.739	27.016	27.288	26.9458	26.7819	28.2491	25.9492	27.5371	25.4718	27.046	27.4279	27.3807	26.8654	26.648	27.2837	25.6254	27.2428	26.8554	27.2067	25.9914	27.278	26.6053	26.6836	26.4471	26.6577	26.9322
CRK	25.1997	25.4496	25.3619	25.7158	25.4863	25.4992	25.3105	25.2482	25.3604	25.1374	25.241	24.9192	25.1387	25.3497	24.9841	25.2381	25.4619	25.1903	25.1204	25.1557	25.2955	25.3704	25.4079	25.4591	25.4735	25.4534	25.0007	25.4555	25.6255	25.4164	25.4239	25.2528	25.5849	25.5261	25.3687	25.4312	25.4091	25.362	25.3325	25.5597	25.3594	25.3517	25.1949	25.0415	25.2638	25.1562	25.0579	25.2205	25.5139
CRK.1	23.5323	22.2602	21.1374	23.7494	22.2173	23.3031	21.5888	21.5546	20.9794	20.9595	22.4591	22.9777	20.899	21.1047	21.6995	22.5378	21.8759	21.1031	21.4248	23.3766	21.6702	23.2822	21.1658	22.1556	22.5727	20.9028	22.4054	21.0288	21.5017	22.4419	21.755	22.846	22.3288	22.4422	23.0163	21.1185	20.5039	21.1503	23.4267	20.5978	20.8051	21.1249	21.1648	22.4272	21.9062	21.1478	21.4296	21.0584	21.3597
CRKL	26.9003	26.8542	26.9451	27.2179	26.7427	26.4018	27.0763	27.0669	27.207	27.0676	27.0894	27.1556	27.3467	27.1826	27.2421	26.9197	26.9051	27.1168	27.1827	27.1612	27.2846	27.1459	27.4165	27.0846	27.3575	27.106	27.2534	27.2049	27.0122	27.1913	27.0767	27.2038	27.075	27.0733	27.1261	27.2757	27.4408	27.2772	27.2436	27.2503	27.2343	27.0417	26.9769	27.279	27.1613	27.1462	27.2499	27.2011	27.2729
CRNKL1	21.306	21.342	21.3454	21.3544	21.8697	21.7809	22.1093	22.0669	22.4802	22.4572	22.6691	22.504	23.511	22.2418	22.5569	22.1564	22.6334	21.6994	22.0784	22.5313	21.6891	22.4109	20.4342	21.8644	22.6123	22.0208	22.6058	22.1716	21.9413	21.4193	22.0711	19.6404	22.0596	21.2248	22.0587	21.4172	22.9325	22.3049	22.8801	22.3381	22.3915	21.8908	21.8513	22.9775	20.8558	22.4715	22.6581	22.3218	21.102
CROCC	24.1045	23.8607	23.6196	20.6795	23.6464	20.1149	20.7157	20.3314	19.8799	21.4995	20.3195	19.6367	20.5233	20.7923	20.6297	20.9891	20.0736	23.8084	23.2676	23.9129	23.6902	23.664	22.5947	23.3332	23.0037	19.9433	20.6333	21.3128	24.3498	24.2705	24.4834	24.7298	24.5147	24.22	20.3068	23.6475	24.4228	23.4511	23.2578	23.3111	20.387	22.4666	21.9398	20.2389	18.7494	24.1716	23.5934	23.7513	20.0484
CRTAP	26.1965	25.7837	25.7443	25.7864	26.2609	25.8473	25.9862	26.1096	25.957	26.2239	26.1486	25.9576	25.6676	25.6917	25.6942	26.3438	26.0519	26.4736	26.0831	26.6377	26.4831	26.4222	26.2731	26.2128	26.1973	25.8607	26.3248	26.0152	26.0745	26.0278	26.1311	26.3246	26.4	26.4149	25.746	26.5298	26.3944	26.1145	26.1077	26.1388	26.1144	26.1862	26.3404	26.1487	26.3312	26.1459	26.278	26.5231	25.8716
CRYAB	26.5735	27.3352	26.8007	29.1823	25.0142	27.6657	26.9422	27.1567	26.9285	26.4815	26.6083	26.9637	22.0642	26.3916	25.9452	26.0033	26.8129	28.4898	27.5556	26.8173	29.0119	27.6068	27.4001	28.6225	27.7025	28.9162	27.1503	27.0191	29.3389	27.6067	27.5057	27.7733	28.4909	28.9972	27.7822	28.9267	28.1837	28.0299	25.79	27.8352	27.0481	27.5662	28.0429	28.0288	27.4273	28.2634	26.6313	27.0366	27.5789
CRYBG1	22.116	22.7053	22.6395	21.618	22.853	23.8517	21.2731	22.648	22.4467	21.6435	21.8412	21.0347	24.2708	22.3615	21.3923	22.6907	21.7405	20.9973	21.7956	23.1091	22.5899	22.1832	21.5223	21.446	22.5445	22.6155	22.7527	21.7389	21.7332	22.8986	20.9882	21.9323	21.7055	21.2512	22.6962	22.1357	22.207	23.2269	20.9083	22.8449	22.0474	22.5783	22.3811	22.8344	22.3002	22.5461	22.6359	23.1767	22.4176
CRYZ	23.839	25.2575	23.815	24.814	25.4571	25.5235	25.8649	24.2966	24.6301	23.8645	24.1087	24.8078	24.0014	24.6115	24.9848	24.0755	24.263	25.7093	24.522	24.0177	24.7692	24.1875	24.0303	23.9404	24.1523	24.9027	23.7309	23.95	25.1234	24.6302	24.9825	25.5428	24.2885	24.4781	24.3945	24.8796	24.3729	24.2977	24.4849	24.9312	24.6143	24.0215	25.0767	24.5701	23.7749	25.1609	25.2325	24.2851	25.1266
CRYZL1	23.0912	23.0152	23.134	23.1481	23.0052	23.4073	23.532	23.0999	24.1495	23.3427	23.5038	23.7717	21.9363	23.1141	23.6307	23.518	23.4998	22.9759	22.6799	23.0879	23.3691	23.2677	23.2876	23.5626	23.2247	22.5067	23.2983	23.7529	23.6116	22.3658	21.1192	23.8129	23.4931	23.6556	22.7386	23.3644	23.4264	23.2674	23.3278	23.4694	23.4085	23.0703	23.2508	23.6717	23.4384	23.2125	23.2898	23.1436	23.172
CS	26.8033	26.8559	26.7355	26.3481	26.9654	26.7149	26.2077	26.3674	25.9131	26.4088	26.2465	26.2593	26.863	26.8121	26.6433	26.3395	26.3186	26.7276	26.6368	26.7458	26.9802	26.5486	26.6514	26.1833	26.9849	26.9611	26.9911	26.7866	26.523	26.7204	26.5507	26.5373	26.7454	26.586	27.0867	26.5625	26.5708	26.5167	26.5687	26.5859	26.5344	26.8237	26.3916	26.9505	26.3276	26.6859	26.5017	26.9776	27.1236
CSDE1	24.7327	25.14	25.0516	24.6931	24.3528	24.5177	24.8137	25.0301	25.0472	25.3851	25.3646	24.7495	25.638	24.7433	24.785	24.9764	25.2296	25.0975	25.0533	25.3523	25.027	25.0617	24.7762	25.3838	25.1695	25.229	24.7816	25.1866	25.1262	24.8312	24.9087	25.0441	25.2892	24.9743	25.1213	25.0868	25.418	25.2483	25.0622	25.3204	25.2831	25.3648	24.8756	25.2203	25.0132	25.3473	25.2009	25.2095	25.3736
CSE1L	28.5692	28.8477	28.5559	28.0802	28.0315	27.998	28.7842	29.1024	28.9893	29.1331	29.1129	28.8903	29.8269	28.9498	28.9583	29.0701	29.1902	28.8616	29.1674	28.8381	28.4678	28.9249	28.6472	28.275	28.5437	28.3488	28.9985	28.8746	28.3643	28.4823	28.2781	27.7582	28.6977	28.3409	28.5627	28.6277	28.4895	28.6847	28.9008	28.7614	28.6214	28.6368	28.384	28.9676	28.6329	28.8144	28.8102	28.1791	28.9069
CSK	23.457	23.5215	23.6419	23.2319	23.6555	23.5754	23.3827	23.3033	23.3823	23.6093	23.3775	23.4203	23.615	23.4877	23.4923	23.507	23.5731	23.2811	23.5885	23.4762	23.2335	23.5648	23.5179	23.6549	23.2644	23.3983	23.1743	23.7489	23.5679	23.6491	23.4652	23.2923	23.6736	23.6686	23.2909	23.5359	23.6727	23.4795	23.7409	23.4386	23.4268	23.4601	23.4139	23.6543	23.3938	23.4293	23.426	23.4566	23.523
CSNK1A1	22.5815	23.4075	22.7099	22.5523	22.5026	22.4649	23.3472	23.3	23.259	23.4689	23.1177	23.2326	23.6266	23.0769	23.244	22.483	22.8426	22.8439	22.9513	23.1321	23.0403	23.3428	22.6202	23.0739	23.1122	22.8144	23.2088	23.0024	22.534	22.12	22.8057	22.8877	23.0723	22.3473	23.0423	22.8897	22.4168	22.9008	23.0528	23.017	22.8728	22.9428	22.7562	22.7897	22.9282	23.0429	22.9789	23.0639	23.2026
CSNK1D	20.8507	20.7532	21.8766	21.0437	22.987	20.5886	22.1452	22.5099	22.0177	23.0025	22.19	22.184	23.2299	21.4286	22.2368	21.9436	22.1786	22.6712	22.5329	21.6657	21.7076	20.631	21.2882	21.9588	20.9715	21.4747	22.2047	21.3946	20.7674	21.0571	21.3269	20.8715	21.9391	21.2618	21.3654	21.4423	20.6829	22.0937	20.6981	21.0823	20.8307	22.0547	20.8556	22.2437	20.6494	20.8528	21.963	21.7264	22.0049
CSNK2A1	24.9523	25.1866	24.9662	24.6575	24.9276	24.9752	25.0526	25.099	25.1729	25.0781	25.1943	25.033	25.6986	24.8305	24.9569	25.0448	25.1084	25.0231	24.9776	24.974	24.8512	25.2039	24.7934	24.906	25.0288	24.9806	24.963	25.0852	24.9279	24.9584	24.9081	24.8926	25.0475	25.0034	25.0725	25.025	25.117	24.7954	25.2646	25.0198	25.1153	24.9061	24.8055	25.1147	25.0137	24.978	25.0548	24.9803	25.0513
CSNK2A2	23.7416	23.8178	24.0483	23.5973	23.5748	23.5298	23.9695	24.3133	24.0154	23.5826	24.1035	23.9727	24.533	24.0656	24.7425	24.1199	24.3127	24.0294	23.9789	23.8351	23.5945	23.9075	23.7762	23.502	24.0753	23.4036	24.2739	23.8749	23.6518	24.055	23.747	23.3842	23.5876	24.3384	23.4526	24.1545	23.7895	24.0985	23.9779	24.0339	23.7582	23.744	23.6931	23.9698	24.0508	24.042	23.8218	23.8129	23.7231
CSNK2B	24.936	25.1949	25.3945	25.1319	24.8885	24.9981	25.095	25.2357	25.5105	24.9419	25.4232	24.9948	25.6929	25.1214	24.9883	25.2033	25.5046	25.8901	25.4437	25.2262	25.2491	25.3139	25.0497	25.4037	25.474	25.2442	25.0647	25.6092	25.4485	25.0378	25.2312	25.1442	25.3903	25.2904	25.197	25.3557	25.4606	25.3826	25.663	25.3786	25.5475	25.3152	25.2464	25.2822	25.2749	25.1796	25.4033	25.4008	25.1462
CSPG4	25.3562	25.7251	24.9275	23.9245	24.191	25.0924	26.2075	24.1691	24.0213	25.8891	24.5133	23.4344	25.6555	26.3829	25.9732	25.8686	24.4927	25.0871	23.147	24.1347	25.3762	24.3245	24.3358	24.4821	24.7061	25.6225	25.6619	25.0861	25.0361	23.5077	23.6933	24.6977	23.9961	24.7767	24.9354	25.2302	24.1707	25.0656	24.3197	24.7783	25.0062	25.2213	24.9183	25.4746	22.2507	24.857	24.9412	24.9587	25.5091
CSRP1	27.7036	27.3991	26.8689	28.4094	27.7545	27.8548	28.8387	28.1988	28.6863	27.7095	28.9108	27.8409	27.839	27.4143	27.4126	28.7132	27.9691	28.9465	28.8498	28.4239	30.0134	28.4709	29.0984	28.4114	28.7518	29.0262	26.7984	28.223	29.3263	28.1574	29.3136	29.4138	27.8083	28.395	28.5523	29.1976	29.0694	28.997	27.864	28.5745	27.8532	28.5791	28.5605	28.9032	28.5818	28.485	28.5217	28.821	28.6238
CSRP2	25.6034	25.0387	25.0477	25.0864	27.2547	24.9828	27.6525	24.4385	24.3893	25.4026	25.0953	25.1471	24.7201	23.0348	25.0871	25.5967	25.3781	24.8689	24.3283	25.7401	26.2638	24.8841	25.382	25.0823	25.2438	25.9575	23.4396	24.0545	23.5085	24.2091	25.829	27.2982	24.376	25.0239	26.5743	24.9897	25.7731	25.7389	24.0896	24.7286	23.8707	23.7753	24.6074	24.9487	24.5293	24.8267	24.6163	25.9385	24.663
CST3	22.0186	22.9917	22.5592	23.4556	20.5485	19.8258	21.7789	20.18	21.9868	23.1846	21.4864	21.2764	22.1	21.0108	21.1898	22.0479	21.5123	22.0763	22.2493	22.2845	21.8635	22.2975	21.6254	20.8379	22.8965	21.8731	20.6714	21.8486	21.0221	20.5752	21.9841	21.1622	22.312	21.6985	21.1788	21.295	21.5918	21.7949	22.4216	22.8001	22.6977	20.7481	20.6701	20.1508	22.7368	20.207	22.4392	19.729	21.2844
CSTB	27.7805	28.0243	27.6257	28.315	28.7044	28.2161	27.668	27.2805	27.9416	27.4765	27.1838	26.7962	26.886	27.6842	26.6643	27.0359	27.8285	27.6083	27.6609	27.3548	27.643	28.1138	27.6465	28.1634	27.7288	28.3092	27.7561	27.6587	28.5715	28.472	28.1996	28.0811	28.2627	28.0459	27.5588	28.3854	28.1748	27.8929	27.5376	28.1009	28.0112	28.1977	27.9756	27.6946	27.6175	27.8528	27.8936	27.9445	27.4605
CSTF1	22.6844	22.8986	22.9948	22.5137	23.0732	20.6665	22.894	23.1092	22.4084	23.0931	23.0569	23.4348	23.9549	20.3519	23.366	22.8591	23.2637	21.2399	23.3166	20.8239	20.8987	23.2074	22.3801	22.8224	22.3315	22.9784	23.184	23.251	22.8403	20.1017	20.8889	22	23.0252	22.956	23.2782	22.0911	22.8041	22.2954	22.9936	22.5717	22.8379	23.0609	23.0738	22.8124	22.5178	22.7674	22.7699	23.0379	22.9591
CSTF2	24.3767	24.6247	24.66	23.8688	24.1553	24.0323	24.1493	24.3952	24.2276	24.3202	24.1449	23.9833	25.1445	24.1411	24.1824	24.4786	24.2006	24.2438	24.3202	24.4017	23.948	24.2654	24.2421	23.9954	24.4283	24.4797	24.4053	24.839	24.2946	24.4058	24.4196	24.0409	24.4722	24.1625	24.7928	24.4064	24.3049	24.4266	24.379	24.3868	24.4213	24.4554	24.1426	24.455	24.1619	24.4546	24.4207	24.3517	24.9379
CSTF2T	21.882	22.4155	21.7634	21.829	22.1635	21.0804	21.661	21.9245	21.9256	21.7284	22.1061	21.9782	22.1408	21.1526	20.8873	20.6058	21.6566	21.3137	20.52	21.5847	21.5235	22.0587	21.834	21.7602	21.9042	21.6429	21.7556	22.0315	22.1607	22.2002	21.4511	21.7646	22.2401	22.053	22.6539	21.7858	22.4216	21.2941	22.0861	22.0127	22.1359	22.2309	21.0349	22.3751	22.1878	22.1764	21.8665	21.9573	21.9264
CSTF3	23.8631	23.5991	23.9466	23.4182	23.9037	23.6069	23.8284	23.8189	23.5178	23.8957	24.002	23.7388	24.5473	23.5839	23.8117	23.9838	23.9439	23.9531	23.8475	23.789	23.7223	23.7026	23.548	23.3723	23.9129	23.9846	23.6249	23.9633	23.4738	23.8588	23.5956	23.3087	23.7316	23.658	23.8626	23.6729	24.1618	23.3861	23.7368	23.4719	23.6205	23.4554	23.3144	23.5081	23.4186	23.7158	23.5149	23.7675	23.9887
CTAGE1	21.6457	21.9039	21.6084	22.0209	21.5369	21.7338	22.1044	22.1391	21.0455	22.2767	21.2431	22.5318	21.805	21.6495	21.155	22.7362	21.9966	22.0415	21.821	21.7549	21.7789	21.8281	21.869	21.5845	21.8132	20.8889	22.3489	21.6177	21.9678	22.8253	21.067	20.7665	20.7797	22.2891	21.4066	22.1993	22.3199	21.9352	21.967	21.8986	22.0465	21.704	21.7959	21.4322	21.9069	21.5579	21.6436	21.8602	21.498
CTBP1	24.4624	24.024	24.2483	23.5508	24.4418	24.056	24.104	24.0194	23.915	24.3199	24.5719	24.5608	24.2906	24.2884	24.3347	24.1115	24.2807	24.2045	23.9733	24.381	23.7511	23.9043	24.3195	24.1139	24.0733	24.2875	24.0553	23.94	24.2323	23.9622	24.0173	23.643	24.3829	24.3174	24.2204	23.8939	24.1527	24.1564	24.0388	24.0119	24.2352	24.0982	24.2399	24.4548	24.2913	24.2535	24.4604	24.0931	24.0582
CTBP2	23.2404	23.6076	23.3962	22.4074	23.4748	22.8897	23.0424	23.2391	23.2575	23.8601	23.3325	24.0791	24.2264	23.3662	23.9944	23.7771	23.6893	23.0865	23.7975	23.3352	23.1176	23.2459	23.4462	22.4868	23.2805	23.4948	23.3038	23.7573	23.1458	23.0003	23.1722	21.2302	23.6521	23.0778	23.2432	23.5052	23.4089	23.3122	23.2829	22.8609	23.4289	23.4576	21.3152	23.9644	23.264	23.4879	23.267	23.1171	23.8769
CTH	21.7957	20.4091	20.4974	20.8142	21.7864	20.5323	21.5184	22.5734	22.7382	20.9898	21.3752	22.6022	21.8388	22.6139	22.5424	21.2334	23.3942	23.1712	22.2559	22.068	21.9806	20.2473	22.4614	22.1596	22.0173	22.4421	21.7127	21.6599	21.9358	21.2694	20.6882	21.8126	21.1389	22.4524	21.6011	21.0879	22.0989	21.9109	22.1546	22.1914	22.6137	21.882	22.0779	21.8242	22.6635	21.0132	22.5029	22.7479	21.7638
CTHRC1	23.0934	23.622	25.832	25.8543	26.6601	26.7001	26.5603	27.718	25.8324	28.053	26.9591	26.0919	25.5959	22.9706	22.1953	27.4758	27.2245	24.6008	25.3832	24.4912	23.5805	24.8053	24.8512	26.1141	24.5778	23.1865	25.7995	22.1974	21.9818	26.483	22.4282	22.2009	27.9424	27.0134	26.4099	24.3586	24.9153	24.9363	23.8861	22.8301	24.2903	23.1993	20.5244	23.2433	24.3524	24.6066	23.2856	24.4114	24.3987
CTIF	21.9725	21.4152	21.2833	22.3487	22.002	20.6195	23.1119	22.3949	23.2499	22.9322	23.0142	23.3866	22.3829	22.6484	22.473	23.5381	22.9138	23.1125	22.9649	22.955	23.4277	23.0819	22.7749	23.1624	22.0916	22.7993	22.3965	22.472	22.5949	22.5906	22.0829	22.327	21.8157	22.3206	22.3817	23.4071	22.3245	22.9382	23.0131	23.0386	22.8645	22.5674	22.5153	23.1335	23.215	22.9371	21.839	23.3899	23.3447
CTNNA1	26.2377	26.3973	26.0006	26.3971	26.0517	26.2777	26.5964	26.2239	26.3029	26.1529	26.5226	26.0459	26.0374	26.0244	25.9752	26.3621	26.0954	26.7957	26.8256	26.5921	26.447	26.6094	26.8743	26.4983	26.5359	26.4692	26.2085	26.3856	26.7136	26.422	26.8093	26.4372	26.6371	26.6029	26.3372	26.901	26.6645	26.7272	26.1336	26.1531	26.3246	26.3708	26.4344	26.4412	26.6376	26.5626	26.2773	26.5212	26.5866
CTNNA2	25.7954	26.0875	25.6389	25.9604	25.5491	25.7418	26.745	26.7006	25.8655	25.802	26.0255	26.9149	25.7298	27.2974	27.204	25.7218	25.7142	21.64	26.3444	26.1462	25.5146	25.7868	26.0664	25.743	23.2939	26.0715	26.5579	25.746	20.9346	25.9559	26.4565	25.1296	25.9736	26.1662	21.2195	25.9832	25.3497	20.5759	24.7442	24.6416	24.6866	25.7781	25.7189	24.8331	21.2779	25.1776	24.815	25.1219	26.0804
CTNNB1	26.0147	25.8265	25.7351	26.1377	25.5188	25.994	26.5128	25.922	26.0085	25.9088	26.3873	25.8912	25.7139	25.6365	25.9811	25.9856	25.8164	26.3995	26.4846	26.0971	25.6869	26.1961	26.4005	26.2685	25.9462	25.9367	25.8973	25.7268	26.0647	25.8894	26.4773	26.0137	26.1608	26.0764	25.8035	26.4117	26.1618	26.1959	25.753	25.5219	25.8454	26.0018	25.9469	25.9555	26.2066	26.1841	25.8733	25.853	25.9816
CTNNBL1	23.2092	23.6081	23.3339	22.8009	23.3102	23.0299	22.8786	23.5234	23.2781	23.6502	23.2386	23.533	24.1533	22.9284	23.6278	23.6178	23.1438	22.952	23.0997	22.9982	23.1321	23.1007	22.8887	22.9358	23.0365	23.1781	23.2881	23.4368	22.9032	22.845	23.1007	22.4997	23.3389	23.1823	23.0921	23.129	23.1138	23.0447	23.0572	23.2402	22.9942	23.3051	23.1507	23.3191	23.2123	23.2922	23.2493	23.0371	23.551
CTNND1	25.046	25.3093	25.0197	24.9677	24.8222	25.1727	25.5762	25.0174	24.8583	24.751	25.2248	25.2377	24.8657	25.0972	25.3638	25.1704	24.7547	25.6354	25.5668	25.4048	25.2239	25.1786	25.5135	25.3234	25.2323	25.323	25.3583	24.9492	25.2386	25.1009	25.5964	25.4376	25.1638	25.3078	25.1312	25.8219	25.1622	25.2378	24.9524	24.8113	25.0537	25.1733	25.2026	25.3877	25.3899	25.3458	24.9358	25.1572	25.1905
CTPS1	24.5901	24.3219	24.3866	24.1457	23.677	24.1235	24.5947	24.7201	24.4331	24.6732	24.8377	24.7548	25.37	23.9169	24.6388	24.9043	24.8463	24.4705	24.6702	24.1024	25.0011	24.6842	24.6631	24.9041	24.5069	24.3461	24.4033	24.868	24.3289	24.2856	24.6887	25.0226	24.2428	24.2698	24.7452	24.6388	24.9936	24.5591	24.6266	24.4434	24.5233	24.5813	24.2718	24.9145	24.3331	24.7604	24.8082	24.9582	24.8757
CTPS2	20.9597	22.0007	21.2478	21.281	21.8138	20.4912	22.4795	22.2097	21.972	21.0141	21.3017	21.1935	21.351	21.1406	21.0066	21.7914	21.4394	22.0308	22.3044	21.8637	22.2162	21.7171	20.7825	22.4374	21.6985	20.7238	20.7659	21.4787	22.2288	21.2576	21.0052	22.1734	21.1181	20.357	21.6504	20.3624	22.2329	21.2348	22.0449	19.5192	21.0577	21.8952	21.6757	22.1538	22.1806	22.0232	21.9231	21.6458	20.5375
CTR9	22.2836	22.3368	22.4935	21.6081	22.0251	22.0091	21.2096	21.372	21.6037	21.7776	20.2019	22.283	21.7393	20.5459	21.7002	21.7204	21.6607	21.9371	22.5297	22.3873	21.5061	22.2404	22.4899	21.1094	21.2515	23.2078	22.0475	23.3605	21.7884	21.3687	22.9723	21.2218	23.3021	23.6147	21.9146	22.5606	22.526	19.8712	22.076	22.2272	21.7613	22.6181	22.5959	22.1442	21.725	22.3341	22.0413	21.7119	22.5842
CTSA	26.0323	25.7323	26.1447	25.8792	26.6053	26.3092	26.0089	25.7223	25.8104	26.1054	26.2495	25.801	25.0408	26.3991	25.9787	25.9969	26.3137	26.3735	26.2081	26.0483	26.2504	26.2218	25.9188	26.5507	25.9254	25.5723	25.376	25.7734	25.9226	26.1839	26.2422	26.8716	26.0168	25.4886	26.1949	25.7261	26.1659	25.8984	26.3401	26.2867	26.2728	25.635	26.2253	26.1757	26.3928	25.8847	26.4275	26.1533	25.6487
CTSB	28.6509	28.8254	28.9024	29.2175	29.8051	28.4332	28.5728	29.0168	29.4286	28.1862	28.5029	28.7669	28.632	29.1003	28.2046	28.3924	28.8845	29.2188	28.6013	28.2896	29.2045	29.0129	28.9339	28.8028	29.0175	28.4724	28.8477	28.716	28.9866	29.031	29.0091	29.3139	28.4721	28.2482	29.0077	29.0132	29.1833	28.8943	29.5022	29.824	29.4036	28.9286	29.1239	28.6868	29.398	28.6801	28.8718	28.7472	28.6623
CTSC	23.9865	24.1699	24.7112	22.6198	24.1749	22.5473	24.7936	25.4399	25.0455	25.0563	23.3332	26.8691	25.7584	26.3824	27.3367	24.9892	25.8673	21.0153	22.0714	23.7301	20.124	23.614	22.2164	22.6416	24.6546	22.8245	22.5672	22.1829	21.845	23.3814	22.8834	22.8349	22.328	22.8052	22.404	22.4936	22.8603	22.9851	23.8276	22.0026	22.968	22.2937	23.7316	22.2774	24.6643	23.1122	24.8654	23.4698	24.3674
CTSD	27.6121	27.6378	27.8879	27.7946	27.9092	27.9738	27.5426	26.6677	26.8935	26.4807	26.9081	26.7936	25.3598	26.6893	27.1816	26.7641	26.6862	27.6708	27.3452	27.5336	27.6371	27.1089	27.7628	28.0189	27.4738	27.4891	27.3401	27.4026	27.1741	27.6039	27.9299	29.2266	27.2955	27.1147	26.9729	27.1464	27.1812	26.8608	27.5063	27.7564	27.3965	27.0686	27.6324	27.076	27.7544	27.1191	27.5422	27.3615	26.6086
CTSK	23.9208	25.0005	25.1443	24.2156	29.0094	26.4511	22.5231	21.7937	24.2686	20.0633	22.2415	23.2089	23.5382	24.7681	24.0683	22.3059	22.3562	23.5929	23.709	23.1623	23.254	22.9649	23.7316	22.3743	24.9356	23.9556	23.2172	23.9994	24.282	25.5567	24.3508	24.2548	23.2351	23.2003	24.4881	22.5614	23.5287	21.728	23.4367	21.0318	23.6091	23.4383	25.3001	24.2349	23.9296	24.8575	23.858	23.5456	23.9199
CTSL	26.1858	26.4837	26.7704	26.3095	25.8735	25.8574	25.7827	26.3726	26.1268	25.6311	24.9383	25.7958	25.542	26.357	26.202	25.376	25.7691	26.0743	25.8251	25.4496	25.6643	26.0653	25.4403	25.8729	25.9526	25.5287	26.1195	25.8902	26.0775	26.0077	25.6144	26.6	26.1409	25.6748	26.4764	25.9016	26.4019	25.9488	26.1263	25.9814	25.8638	25.9176	26.0902	25.6973	25.9466	25.6031	25.7283	25.3485	25.9579
CTSZ	26.6203	25.7746	26.0068	25.8052	26.5448	25.8621	27.3723	25.9354	26.2904	25.6279	25.9583	25.4728	25.7373	26.0968	27.1292	24.8119	26.5913	26.2133	25.5014	26.479	26.322	26.0208	26.242	26.4113	26.5066	26.6829	25.8852	26.3666	26.6233	25.8912	26.8239	26.191	25.2306	25.3805	26.176	26.6284	26.4555	26.6672	26.2019	27.0718	26.3538	26.1885	25.6995	25.8666	26.5757	25.7557	26.6461	26.0142	25.6147
CTTN	27.0345	27.0389	27.0494	27.4767	27.1581	27.2122	26.9486	26.6572	26.9207	26.6309	26.6474	26.7168	26.6041	26.915	26.6677	26.8474	26.9531	27.0813	27.052	27.0622	26.9637	27.0112	27.0495	27.0915	27.3864	27.4624	27.0396	27.262	27.465	27.0921	27.2175	26.9704	27.1504	27.1271	27.1319	27.1678	27.2404	27.3281	26.9637	27.1708	27.0443	27.0372	27.145	27.0262	27.245	27.075	27.1228	27.1092	27.2781
CTTNBP2NL	22.898	23.1675	22.8379	23.4586	22.0176	23.0259	23.6768	23.1969	22.966	22.9315	23.3259	23.1596	23.225	23.1989	23.2108	23.4223	23.0118	23.315	23.2068	22.9081	23.0867	23.3214	23.3443	23.4769	23.0681	23.5869	22.7586	22.7867	23.2506	23.3309	23.8822	23.3469	23.485	23.4016	23.1081	23.886	22.9605	23.1292	23.1628	22.9899	22.9865	23.1816	23.106	23.3117	22.8958	23.2976	22.8368	23.4258	23.3034
CUL1	23.648	23.8278	23.6713	23.7624	23.6412	23.5466	23.732	23.9038	23.5365	24.0574	23.6595	24.0295	24.1833	24.1884	23.9582	23.7194	23.6811	23.688	24.2689	23.9845	23.526	23.8083	23.881	23.8117	23.492	23.5916	23.8366	23.4939	23.5022	23.5934	23.4336	23.6837	23.6455	23.4222	23.6506	23.602	23.771	23.7034	23.7893	23.8527	23.8198	23.7133	23.6501	23.6822	23.6096	23.5094	23.6121	23.9369	23.8865
CUL2	24.0153	23.9966	23.713	23.7421	23.8726	23.8649	24.1306	24.0569	23.9825	24.4546	24.1399	23.8816	24.4413	23.9939	24.1009	24.3586	24.1973	24.2701	24.2882	24.2608	24.0217	24.2433	24.0997	23.795	24.0289	24.1014	24.0206	24.1115	23.9145	23.9941	23.9331	23.9542	23.9803	23.9766	24.2428	24.177	24.2565	24.2068	24.26	24.2365	24.2516	24.1179	23.9213	24.0642	24.1071	24.2956	24.1374	23.9345	24.2369
CUL3	23.9326	24.0755	24.0942	24.1244	24.4466	23.9146	23.4844	24.3533	24.1867	24.0748	23.9136	24.6539	24.264	24.3122	24.5841	23.836	24.1899	23.8929	24.2681	23.751	23.6906	24.0633	24.0652	24.037	23.7636	23.6448	24.3049	23.871	23.6393	23.6312	24.0585	24.3165	23.7355	23.581	23.9079	23.6238	24.0815	23.5139	24.0184	23.965	23.7146	23.7345	23.8926	23.7008	23.6905	23.9487	23.9329	24.0709	23.8622
CUL4A	23.2065	23.5511	23.3702	22.5958	23.041	23.2655	22.8201	23.6387	23.0261	23.464	23.1135	24.1202	23.7317	23.5364	23.976	23.2714	23.3154	23.3873	23.6384	23.454	23.1811	23.4703	23.1471	22.9413	23.4215	23.3491	24.0726	23.2388	23.2569	22.9317	23.0845	23.6321	22.9123	22.7197	23.8991	23.3519	23.3898	23.0736	23.5504	23.5421	23.449	23.4688	22.9572	23.5519	23.3118	23.6733	23.6544	23.3396	23.5544
CUL4B	24.7819	24.6963	24.7667	25.8364	24.5267	24.3756	26.1253	25.2718	25.1043	25.2507	24.9259	25.8436	24.6639	25.6673	25.0358	24.4978	24.8957	24.6658	24.7425	25.0964	25.6575	25.5135	24.0293	25.0791	24.9967	24.4696	25.0107	24.5419	24.5686	25.3272	24.5544	25.093	25.096	25.1513	24.4864	25.2989	24.3657	24.9894	25.1116	24.7144	25.003	24.9768	24.7851	25.1993	25.4633	24.5146	24.9581	24.683	25.0701
CUL5	24.1088	24.1704	23.824	24.2119	24.4782	24.1935	24.1344	23.931	23.8714	23.7767	24.1041	24.2754	23.6286	24.1561	24.3471	23.6527	24.0471	24.1135	23.8437	24.3195	24.4671	24.078	24.088	24.2778	24.1337	24.0091	24.0013	23.5821	23.7565	23.9529	24.1453	24.4943	24.194	24.0132	24.131	23.8716	23.8613	23.9569	24.0709	24.0504	23.4935	24.0693	24.1555	24.0953	23.9589	23.7771	24.0006	24.1828	23.9715
CUL9	20.9868	20.5617	21.0087	20.6156	20.6662	20.7446	21.3849	22.3076	20.4778	21.2674	21.1674	21.4261	21.5455	21.3431	21.0293	20.8213	21.2442	19.8928	21.5681	23.5816	20.3365	23.5321	21.2481	21.513	22.2825	21.3184	21.3951	20.763	21.118	22.3268	21.5181	21.8144	21.3412	21.3104	22.6245	24.664	24.3252	20.5944	23.6352	20.2293	20.5209	21.5616	21.9476	23.7026	18.9096	19.3965	23.4593	19.5544	19.9242
CUTA	27.3018	26.995	27.0282	27.1287	27.4256	27.3718	26.8414	26.5499	26.6961	26.201	26.4937	26.7663	26.1571	26.73	26.9811	26.5951	26.702	26.9906	26.5037	26.782	26.6766	26.8045	27.1286	26.9282	27.1227	27.318	26.5958	26.937	26.5609	26.754	27.1599	27.4325	26.8884	26.4972	27.2254	27.1977	27.1532	26.8978	26.6694	26.5861	26.6699	26.5601	26.2047	26.6171	26.9523	26.8411	26.8223	26.5545	26.5619
CUX1	22.6454	22.2485	22.5193	22.2286	22.3094	22.3004	22.9233	22.6247	22.6238	21.5936	22.2742	22.6072	22.5902	22.3659	22.4659	22.0928	21.8936	22.4146	22.5763	22.6559	22.5036	22.4649	22.4078	22.4649	23.573	22.4298	22.1472	22.4302	22.5917	22.627	22.4039	22.9001	22.3856	22.4594	22.9643	22.4033	22.5932	22.8178	22.3593	22.1624	21.0787	22.2246	22.3066	22.4553	22.066	22.3821	22.2308	22.6343	22.6962
CWC15	21.0482	22.4371	21.795	21.4534	21.2211	21.0819	20.8093	23.3711	20.6113	24.1152	23.6234	21.135	23.8026	23.3596	23.3814	21.9402	23.0904	21.657	21.3393	21.1524	20.7584	20.9029	20.292	21.3925	23.199	20.7081	21.2281	20.5469	21.0042	20.7348	21.5708	21.4067	21.1208	21.8734	21.1792	21.6937	21.7452	23.4105	21.6728	22.5327	22.0814	20.1356	20.676	20.6476	22.1165	20.4596	22.2111	21.506	22.4846
CWC27	22.0751	22.2377	20.4548	22.0763	22.4473	22.3142	20.9215	20.7364	21.3159	21.5039	21.1048	20.5222	21.161	22.2368	21.4088	21.1776	21.2811	20.6754	20.7419	19.8822	20.0541	21.9752	20.4844	21.2766	22.2282	20.4027	21.4127	22.4925	21.4502	22.1859	21.5429	22.4539	21.4868	20.9446	20.2317	21.5627	21.1289	20.2388	20.0273	20.605	21.0992	21.0239	20.8899	21.4818	19.8722	20.5434	22.1312	20.4945	22.352
CWF19L1	21.8732	22.1914	22.456	21.2721	20.4132	19.7988	22.0661	21.7843	22.2763	20.6537	21.8294	22.0777	22.576	22.2182	21.3381	20.9685	20.7758	21.1529	22.783	20.992	21.6015	22.291	21.7863	20.1652	21.7706	21.2385	21.8369	21.7947	21.6298	20.8796	21.8978	21.2425	21.185	21.3347	22.4128	21.525	21.4609	20.9631	22.4393	21.7087	21.1238	22.2148	20.7382	21.2316	20.5712	20.9502	23.1532	22.3992	22.3994
CYB5A	24.6568	24.639	25.0309	25.3959	26.2238	25.9619	24.5989	24.9535	24.9761	24.0395	24.3879	25.6805	24.1487	24.6882	23.9929	24.0417	24.7292	24.1967	23.4279	24.7044	24.1185	25.3809	24.6224	25.5795	24.7298	25.1528	24.1964	24.762	25.5621	25.5242	24.3011	24.2855	25.2745	25.6793	23.8646	24.8996	24.5825	25.2167	25.4684	25.1083	25.5863	24.9083	24.9746	23.5385	24.4198	23.9862	23.8974	24.6393	24.4405
CYB5B	25.9511	25.9924	25.6085	25.1599	26.0202	26.2878	26.0211	25.6573	25.8568	25.6093	25.8184	25.484	26.0065	25.8406	25.3932	25.7677	25.8936	26.4638	26.2976	26.5946	26.3527	26.161	26.3165	26.0162	26.2016	26.3014	26.0279	26.2615	26.1507	26.0621	26.1209	25.9845	26.2808	26.0725	25.9601	25.9997	25.8796	26.0823	25.9077	26.1006	26.0902	25.9613	26.1012	26.0446	26.1377	26.0715	26.2655	26.2337	26.1763
CYB5R1	24.568	24.3577	24.2355	25.0684	25.2794	24.938	24.4575	24.3276	23.3717	23.2375	22.6064	24.6704	22.3959	23.5188	23.2001	23.2013	23.1547	24.5434	24.5468	24.2114	25.0321	24.4752	24.6607	24.7698	24.6813	24.6974	24.7277	24.2078	25.0154	24.5451	23.7421	25.9336	24.4175	24.3032	24.0059	24.6248	23.9738	24.2094	24.3894	24.8743	24.339	24.6071	24.2362	24.1617	24.1302	23.7786	24.1913	24.1406	23.64
CYB5R2	22.4464	23.0064	22.5034	22.5711	25.3409	22.4036	23.0682	23.2917	22.2321	22.7343	21.1273	25.1113	24.9541	23.2146	22.2769	22.1617	22.1535	21.9658	21.6213	22.3946	23.2305	22.2268	21.7124	22.439	21.8271	22.9948	24.32	22.1693	21.9732	21.4307	21.0218	21.7017	23.0703	22.6654	22.4013	20.8172	22.1828	21.9345	22.1634	22.4986	22.4022	23.5999	22.5292	22.8158	22.9772	22.0991	20.7205	22.6849	20.7915
CYB5R3	28.5786	28.6667	28.381	29.5944	28.6655	28.7263	29.093	29.2547	29.4734	29.2587	28.9201	29.1367	28.2077	29.3728	28.9542	29.0798	29.0662	29.321	28.6643	28.6551	29.2417	28.7021	28.9523	29.0047	28.7783	28.1968	28.9573	28.1794	29.1574	28.3055	28.3352	28.9667	28.4319	28.4693	28.2818	28.6503	28.592	28.6791	28.718	28.882	28.9328	28.4835	28.5522	28.8459	29.0561	28.6863	28.6452	28.6807	28.2821
CYBRD1	23.1807	21.7895	22.9175	24.7985	21.0042	23.4128	21.8712	22.6026	23.7835	21.4416	21.3847	22.7234	20.243	23.4993	22.9348	20.9983	23.1993	23.1509	24.2474	22.962	22.7603	23.7473	22.373	24.3496	24.6391	23.8309	23.683	23.2696	24.5621	23.8818	23.4409	23.15	23.3757	23.3771	23.6588	23.979	22.6652	24.7361	23.8783	24.0967	23.5218	22.059	23.6049	22.6611	23.0528	22.6148	23.0999	24.4448	22.5432
CYC1	25.4426	25.1962	25.0602	24.9356	25.2862	25.2708	24.3516	24.5621	24.5222	24.4968	24.9404	24.9064	24.8846	25.023	24.6322	24.5622	24.7837	24.4825	24.6644	24.6814	24.3729	24.7478	24.9407	24.5743	24.9599	24.7656	24.4379	24.9273	25.3473	24.8974	24.5992	24.7587	24.9332	24.6105	24.7413	24.2624	24.6346	25.0662	25.1412	24.8813	24.9446	24.8726	24.507	24.7863	24.5423	24.4023	24.7933	24.7754	24.9969
CYCS	25.7039	25.7551	25.4865	25.6212	25.7462	25.6771	25.0794	25.4965	25.31	25.1172	25.3058	25.2773	25.6113	25.2042	25.2693	25.3484	25.1657	25.5349	24.9993	25.8652	26.4715	25.4282	25.5752	25.2084	25.6601	25.5946	25.5405	25.5656	25.5812	25.4055	25.6414	25.9466	25.4802	25.4949	25.6863	24.5684	25.0864	25.6909	26.1217	25.9946	25.7467	25.6464	25.114	25.1525	25.7985	25.1412	25.7293	25.9574	25.4035
CYFIP1	25.3127	25.3544	25.1153	25.4844	25.0423	25.2203	25.4618	25.4068	25.2911	25.2591	25.0753	25.2653	25.1013	25.4533	25.6187	25.1455	25.2344	25.1539	25.2151	25.1461	24.9577	25.355	25.2947	25.5033	25.1022	25.3483	25.3492	25.2036	25.4589	25.1127	25.0022	25.0498	25.303	25.2436	25.2456	25.2097	25.0943	25.4378	25.4014	25.271	25.3244	25.1718	25.1262	25.3948	25.5851	25.3993	25.3447	25.2361	25.357
CYFIP2	21.1296	22.6355	21.5273	22.4657	21.5685	21.3972	22.6321	21.8469	22.586	22.8173	22.4988	20.8466	22.3759	22.376	19.8785	22.3897	22.5768	22.6165	22.145	22.1669	22.3496	21.1038	21.9353	21.5078	21.0427	21.9206	19.9526	22.1074	22.1768	21.9442	19.6456	20.3805	22.332	22.5493	20.482	22.2055	20.7442	20.9657	22.1165	21.1712	22.0068	22.1297	21.8756	21.7391	21.3286	21.2276	21.2754	22.0317	21.1742
CYP1B1	21.0638	21.7564	22.0302	24.9663	21.0239	22.2854	22.0336	22.9374	22.5476	22.1892	21.7609	23.0872	21.9123	23.0768	21.875	21.5875	22.3999	21.7163	21.4439	21.1717	21.5115	20.5195	19.8258	22.5838	21.5196	20.554	20.7343	22.2589	20.0755	21.0232	22.1012	21.4533	20.8346	21.9262	21.746	22.3884	21.0128	21.1114	21.1597	20.6369	21.0967	20.9901	21.9304	21.2928	21.4885	20.8535	21.3941	20.7399	21.3458
CYP20A1	20.5366	22.6606	22.744	22.7548	22.6771	22.8099	20.7097	23.4378	22.4873	22.6091	22.925	22.4164	22.3228	21.032	21.5988	23.0927	23.4403	21.9427	22.9662	22.9406	22.5533	22.6498	23.0192	23.1228	22.8076	21.4939	23.3121	22.4439	21.8833	22.7796	21.0369	23.4804	23.0492	23.3824	23.0974	22.5353	22.6829	22.727	23.1609	22.9201	22.5822	23.3623	22.6211	22.6761	22.5934	23.2975	22.2281	22.5819	22.2616
CYP51A1	23.2229	23.5707	23.6336	23.6917	24.669	24.4378	23.8676	23.9624	23.5082	23.5172	23.761	23.3396	23.4165	23.6999	23.7411	23.7159	23.6893	23.6979	23.5101	23.3985	23.8056	23.2525	23.6983	23.6917	23.8754	23.637	24.0236	23.0723	23.2373	23.4524	23.4305	24.1261	23.4264	23.3185	23.4957	23.4205	23.1692	23.199	23.2421	23.1632	22.7987	23.3258	23.3406	23.4901	23.1645	23.6067	23.5821	23.3519	23.8453
CYRIA	23.3066	20.362	21.9548	22.7186	23.9755	23.0753	23.417	23.0196	23.3959	23.151	23.2088	23.5019	23.5114	22.9296	22.9938	23.3411	23.1865	23.7924	23.7665	24.3979	24.3381	23.6148	23.6399	23.3996	23.1536	23.6856	23.3515	23.0192	23.4737	23.0961	23.1862	23.7333	23.2478	23.1029	23.2124	23.4118	23.3488	23.5075	23.4265	23.5586	23.7327	23.2292	23.6778	23.8499	23.4347	23.1661	23.4344	23.4725	23.9076
CYTH3	21.7255	22.4277	22.1005	22.0579	22.2241	22.0568	23.0676	21.947	22.5429	22.6488	21.5129	21.8302	21.5062	22.4163	22.4019	22.4069	22.1198	21.567	22.2492	21.5128	21.0905	21.6363	21.593	21.6533	21.7812	22.129	22.7203	21.0401	22.0563	20.5819	21.0867	20.7962	22.311	20.9301	23.3775	21.271	20.9489	22.1434	20.6758	21.5854	21.7003	21.9478	21.5119	21.2826	22.0436	21.6633	22.2795	21.3577	20.7442
CYTIP	22.5277	22.1037	22.2835	22.7958	23.1151	22.1858	22.4435	22.8436	22.6453	22.7887	22.1642	22.6807	23.3131	22.7566	22.7519	22.5179	22.8526	22.7699	22.8638	22.5762	22.1044	22.7574	23.6522	22.3233	22.1254	22.4927	22.5288	22.7002	22.5571	22.8476	20.7307	22.9576	22.4604	22.4758	21.106	22.5917	22.7281	22.4029	23.0173	22.6367	22.3876	21.5253	20.8211	22.3442	22.1944	22.7011	22.5313	22.7174	22.3796
CZIB	25.4262	25.384	25.3045	25.6714	26.0223	25.7623	25.4007	25.664	25.6885	25.4571	25.4936	25.6246	24.801	25.6774	25.2775	25.3191	25.5689	25.3097	25.044	25.2071	24.9725	25.2068	25.2434	25.2865	25.5884	25.1202	25.4134	25.1844	25.355	25.3179	25.3595	24.8882	25.5509	25.5305	25.1624	25.3802	25.3143	25.297	25.1651	25.258	25.3291	25.1175	25.2216	25.2538	25.4969	25.3417	25.2705	25.3555	25.3413
DAB2	26.3679	26.1422	26.1521	26.1772	25.621	26.1838	26.7094	26.0603	26.3678	26.1247	26.6298	25.2254	25.1849	26.0512	26.5542	26.005	26.1562	26.7838	26.944	26.3052	26.1684	26.5502	26.7293	26.9592	26.552	27.0528	26.4263	26.7917	26.8167	26.564	26.9032	26.4108	26.4866	26.5098	26.0742	26.7542	26.55	26.7443	26.287	26.3638	26.295	26.4263	26.5187	26.4556	26.9549	26.9129	26.6578	26.5024	26.4267
DAD1	24.6842	24.8678	24.6037	25.0721	25.0714	25.1493	25.9511	26.1306	26.0565	26.3847	26.0607	25.7684	25.9787	25.6592	25.8247	26.1394	26.041	25.7538	25.8542	25.0928	25.5593	25.2318	24.7864	25.0185	24.7343	24.1435	25.4716	24.5588	24.5982	24.8429	24.4934	23.9367	24.7472	24.9688	23.7184	25.0849	23.9107	25.1175	25.6983	24.9976	25.0107	24.8315	25.1201	24.9167	25.5089	25.039	25.2008	25.1061	24.2255
DAG1	24.1229	24.4645	23.7752	25.0291	24.3138	24.4779	24.769	24.0462	24.5146	24.3616	24.134	24.4637	23.6282	24.585	24.4345	24.189	24.07	23.814	23.8785	23.8909	24.3085	23.8031	24.1609	24.3214	23.8005	24.3133	23.7703	23.6222	23.9773	23.7755	24.4314	24.3651	24.1459	24.2537	23.7042	24.144	23.9522	23.8063	24.0984	24.2758	24.1724	24.0098	24.0881	24.2755	24.4077	24.1442	24.2364	24.0993	24.0633
DAGLB	20.4215	21.5189	20.5759	22.1573	21.0298	21.4016	21.9027	21.6762	21.344	22.0207	21.3403	22.7029	20.9347	22.2106	22.3852	21.4811	21.6347	21.5837	21.6494	21.7663	20.834	20.3206	20.7752	21.6059	21.221	20.9741	21.2676	20.6625	20.3377	21.611	20.6557	22.0147	21.0927	20.8099	21.5627	21.4713	20.9293	21.4958	21.5002	20.9648	21.5937	21.7152	20.4862	20.6113	20.8494	20.3129	20.153	21.6331	20.7542
DAP	24.3866	24.5806	24.2099	25.1854	25.1196	24.9652	23.7697	24.6097	24.9389	24.5093	24.7089	24.0624	24.3274	23.833	24.0312	24.7333	24.1089	23.8492	24.2723	24.783	25.0947	24.4367	24.7097	24.9507	23.9858	25.4599	24.0639	24.8588	23.425	24.9961	24.5843	25.8531	24.4949	21.6074	24.2385	24.8793	24.1945	24.7746	24.051	23.9853	24.0614	24.4452	24.9534	24.894	24.6985	24.5091	24.3027	24.026	23.6205
DAP3	23.9805	23.5969	23.6203	23.057	23.6353	23.4114	22.6816	23.5069	22.941	23.2806	22.911	23.006	23.9721	23.2487	23.1062	23.0436	23.1667	22.6302	23.4707	23.1976	22.4621	22.731	23.1375	22.7893	23.618	23.289	23.3893	23.3568	23.2823	23.0684	22.879	23.1515	23.2512	22.8602	23.5489	23.1845	23.2113	22.7502	23.1256	22.8792	23.1808	23.3036	22.5992	23.6304	23.1062	23.5765	23.1707	23.1863	23.5786
DAPK3	23.0264	22.99	22.9276	23.5296	23.0263	23.0986	23.6677	23.2755	23.4491	23.4061	24.1584	23.5033	23.268	22.8525	23.4585	23.7689	23.0592	23.7731	24.162	23.3207	24.0777	23.0096	23.5672	23.7531	23.7158	23.4126	23.0555	23.2153	23.1131	23.5896	23.9829	23.5773	23.3988	23.716	23.6174	23.9274	24.1319	23.4416	23.6189	22.9925	23.409	23.0442	23.2796	23.7219	23.6767	24.1751	23.6594	23.8689	23.4083
DARS1	25.8616	25.8637	25.9397	25.6234	25.45	25.8283	25.9421	26.0481	26.5617	26.5476	26.7508	26.1327	26.4418	26.2865	26.1295	26.5494	26.5805	26.357	26.6058	26.2787	26.0755	26.3512	26.2668	26.5728	26.0807	25.8664	25.8135	26.0232	26.0361	26.0313	26.0766	25.5902	26.0346	26.1365	25.7289	26.2557	26.4082	26.1008	26.2989	26.1148	26.3006	25.9261	26.2096	26.1464	26.3123	26.2067	26.2725	26.1036	26.0833
DARS2	22.8626	23.2567	23.0585	21.0257	23.1525	23.2307	21.6173	21.8771	20.6767	22.7861	22.4691	21.3369	23.7644	21.8643	22.1669	23.1795	22.5911	22.5688	22.8566	22.7915	21.8097	22.6111	22.5533	22.4233	22.8191	22.368	23.021	23.2324	22.7267	21.0137	22.9077	20.5959	22.6833	22.6587	22.9261	23.1033	22.3424	22.4441	22.7648	22.6676	22.7671	22.4531	21.8871	22.6378	21.3948	22.3604	22.9227	22.6914	22.6271
DAZAP1	24.9222	24.4574	24.9027	24.261	24.9184	24.749	24.4277	24.9619	25.0592	25.1915	25.1762	24.9726	25.4197	24.8685	24.9429	25.0494	25.2863	24.6369	24.8433	24.8732	24.7687	24.6643	24.6628	24.6365	24.7326	24.5793	24.8665	24.861	24.7715	24.7336	25.0052	24.3893	24.8371	24.686	24.7099	24.3525	24.8399	24.6051	24.6506	24.55	24.5797	24.8498	24.738	24.8302	24.7031	24.7885	25.014	24.8127	24.9106
DBI	28.3253	28.2964	28.3839	28.4893	29.0043	28.9189	28.0431	27.7904	27.9441	27.9559	27.5528	27.2728	27.3643	28.036	27.5789	27.9088	28.125	28.1758	28.1947	28.4179	28.7949	28.6195	28.2892	28.6556	28.7355	28.8815	28.3807	28.649	28.5262	28.7536	29.1011	28.3203	28.9175	28.8086	28.4458	28.9103	28.8214	29.0277	28.0825	28.5062	28.402	28.5777	28.404	28.3818	28.1979	28.2174	28.2122	28.5859	28.8324
DBN1	26.8541	26.6867	26.9504	28.0611	26.1253	26.7574	26.6132	26.9123	27.2557	26.5948	27.2641	27.2565	26.5836	26.9321	26.6064	26.959	27.0096	27.2362	27.4882	26.7774	26.8532	26.9752	27.2357	27.1141	26.9473	27.2803	27.1992	26.9763	27.5029	27.0027	27.1984	26.8512	27.4265	27.4855	27.3858	27.4415	27.1498	27.1631	27.0338	27.0396	27.1398	26.8887	27.3285	27.0456	26.9177	27.0045	26.6985	27.0944	27.2799
DBNL	25.7859	26.1402	26.0109	26.2975	25.9149	26.2138	25.9885	26.0912	26.2983	25.9915	26.0558	26.0747	26.0082	26.0771	26.1077	26.0567	25.9282	26.0968	25.9359	25.7481	25.8645	25.905	26.1219	26.0959	26.003	26.0797	26.1062	25.9643	26.3763	26.024	26.0178	25.4047	25.8439	25.8091	26.1631	26.2144	26.0658	26.0161	26.0055	25.7805	25.9963	25.9802	25.9228	25.9477	26.0731	25.6925	25.8272	25.8366	26.0928
DBR1	18.5002	20.8211	23.2191	23.129	20.6674	19.6599	20.9756	21.7693	21.2545	22.3258	22.2179	22.7236	21.7282	22.1942	22.4256	21.8607	21.6793	18.112	20.3699	19.1709	20.3084	22.9603	21.4722	21.6473	21.6289	22.0073	21.5581	20.7458	22.1784	21.4044	21.8575	22.2118	21.2169	22.4513	21.8731	22.9542	24.516	22.9334	22.9841	23.0297	23.0552	21.7601	20.9976	23.2488	22.89	20.0645	23.2137	23.8945	23.3486
DBT	22.9666	22.479	22.4523	22.853	23.0544	22.5945	22.3076	22.3	22.1164	21.9793	22.0815	22.454	21.5633	22.6618	22.1892	22.4924	22.2593	23.3411	22.7147	22.9491	23.0295	23.0445	23.0355	22.5891	22.9641	22.4806	22.3754	22.3543	23.0533	23.1793	22.5316	23.2158	22.6972	22.8998	22.2532	23.0025	22.6495	22.4394	22.885	23.1081	23.0357	22.7278	22.5625	22.6082	22.534	22.2755	22.4389	22.8024	22.5942
DCAF7	22.2583	22.7531	22.1468	21.9931	21.9252	22.0025	21.2592	21.189	21.9592	21.9588	21.558	22.1187	21.7002	22.3938	21.7686	21.4538	20.9938	22.2849	20.6004	21.1751	21.8534	21.9877	22.5684	21.5923	21.2841	22.7656	20.9841	20.7612	22.5388	21.5652	21.9372	22.2954	21.8132	21.9036	21.5222	20.9573	22.0172	22.0571	22.869	22.0433	22.1374	20.8591	19.7386	21.5699	21.5593	21.1259	21.0342	21.8935	22.5024
DCBLD2	20.4577	20.574	20.7213	20.002	21.1869	20.7296	20.2974	21.1004	21.1438	20.7228	20.6315	19.6661	20.1359	21.9567	20.4159	20.3107	19.5068	20.6055	21.4377	22.7121	22.5573	21.2522	20.7278	21.193	21.8049	22.2842	22.3675	20.0722	22.2653	20.596	20.2299	22.6428	20.7081	20.3194	20.3833	22.7898	22.7	20.6785	22.1708	20.3544	20.4563	21.4838	20.57	22.7452	21.1163	20.307	22.2912	19.9628	22.6962
DCK	22.1921	23.4167	22.2195	19.8568	21.0084	20.3618	20.8202	21.66	21.2387	23.9575	22.5948	22.1387	23.5978	21.2863	23.0837	22.5323	23.2642	22.4487	22.4423	22.8712	21.7244	22.6387	21.0752	22.2535	22.613	22.8931	22.9824	23.618	23.3964	22.5518	22.0132	20.0988	23.6085	22.6013	20.9714	22.3034	23.7426	23.0353	22.875	23.1787	22.8913	23.2911	21.9729	23.205	22.4261	23.425	22.8084	22.706	23.6769
DCN	22.8707	23.028	22.7549	25.7831	28.0019	25.7461	23.1844	23.7021	22.3512	23.2666	22.1016	24.5352	21.7077	24.5898	23.313	22.19	23.0255	21.0587	21.1077	21.9127	21.3969	22.5563	21.047	22.6427	23.1919	20.8778	24.1055	20.7172	23.8862	24.5268	22.0618	20.0882	23.3416	23.5803	20.885	21.4935	21.3415	20.9342	21.5673	21.1812	21.5508	22.7005	23.1715	22.9825	20.5592	20.0084	21.6737	22.0702	23.0226
DCP1A	22.1906	22.007	20.8776	21.7409	21.4994	21.0538	20.803	22.6938	21.9985	22.075	20.7819	23.0297	22.4969	22.1743	22.4585	22.0274	21.9278	21.3588	21.8515	21.6875	21.5971	21.4341	21.8817	20.5207	22.3075	22.1902	22.1125	20.6762	21.0388	20.965	20.4394	20.8802	20.8691	22.0875	23.2323	21.9772	21.7573	21.4161	21.786	20.6142	22.108	22.2029	20.1833	21.3201	19.6752	21.5208	21.371	21.0955	22.4612
DCPS	23.0302	23.4923	23.1138	22.0592	23.0433	22.3234	22.599	23.3708	23.0424	23.2862	22.9687	23.2552	23.1976	23.3158	23.6877	23.0127	22.5666	22.5105	22.843	23.1013	22.3784	22.7801	22.9583	22.7916	23.1194	22.4262	23.8487	23.0834	22.1965	20.2626	22.6026	21.9832	23	22.9972	23.0779	22.3656	23.1749	22.5942	22.6727	22.4919	22.3333	22.9109	22.7801	22.7209	22.5308	23.2577	23.0592	23.0468	22.8439
DCTD	24.1145	24.5259	24.5826	24.9459	24.7102	24.7711	23.1186	26.0071	25.454	26.1154	26.1573	25.604	25.0589	25.0117	25.457	25.537	25.8762	25.4598	25.4573	25.4586	24.5486	24.713	24.1116	25.2581	24.4406	25.7497	25.3053	22.4353	21.9535	25.928	25.2973	21.4478	25.6131	25.5868	25.183	24.6917	24.8098	24.5149	24.7288	24.4637	24.7878	24.3739	24.0458	24.8032	25.1359	24.4784	24.4286	24.5041	23.6488
DCTN1	26.0096	26.1834	26.0953	26.3434	26.0515	26.3788	26.3075	25.9765	25.8854	25.7874	25.6958	26.1307	25.4812	26.1463	26.137	25.6869	25.8154	26.2129	26.0395	25.9523	26.218	26.0163	26.2535	25.9274	26.0606	26.2752	26.0826	26.0592	26.1365	25.9629	26.1213	26.3388	26.0379	26.0067	26.1388	26.2873	25.9724	26.1828	25.8284	26.0171	25.92	26.113	26.0241	26.1758	26.0637	25.966	25.8823	25.8786	26.177
DCTN2	26.4594	26.704	26.4549	26.7817	26.4194	26.6059	26.4935	26.1734	26.2129	26.0242	25.7131	26.2819	25.9258	26.4225	26.4862	26.0293	25.92	26.419	26.2402	26.2612	26.5072	26.3759	26.5847	26.377	26.6209	26.7654	26.4894	26.4749	26.6645	26.3561	26.6235	26.7749	26.4987	26.3392	26.7752	26.6987	26.4104	26.55	26.2272	26.4977	26.3964	26.4785	26.4596	26.5175	26.4416	26.3652	26.2695	26.3784	26.6465
DCTN3	24.5647	25.3272	24.9864	25.1413	24.9441	25.0725	25.297	24.8805	24.6162	25.1103	25.1701	24.4869	24.494	24.8459	24.7862	25.0093	24.6632	24.473	24.9764	25.2255	24.8075	24.8087	24.6592	24.9815	24.836	25.0446	24.7372	25.1324	24.7222	24.8402	24.9499	25.0761	24.7601	24.7654	24.5039	24.8048	24.5846	24.9266	24.5838	24.7199	24.7148	25.0443	24.7244	25.1563	25.0795	24.8721	24.7419	25.1174	25.2249
DCTN4	24.4863	24.6112	24.3337	24.5108	24.2239	24.725	24.6885	24.128	24.2671	24.4111	24.013	24.2077	23.9762	24.1247	24.42	24.2587	23.9798	24.8493	24.5737	24.418	24.8742	24.5308	24.5521	24.5339	24.7473	24.7071	24.4252	24.5245	24.6157	24.6782	24.4939	24.6276	24.5821	24.327	24.17	24.3595	24.6422	24.3843	24.2376	24.326	24.3309	24.2634	24.3196	24.4497	24.386	24.4113	24.397	24.5087	24.419
DCTN5	23.0889	23.4352	23.1182	23.435	22.8757	23.2898	23.4258	23.0125	21.7462	23.4918	22.9292	21.7224	22.882	23.1108	23.2048	23.1624	22.9064	21.6361	21.3263	22.9347	21.536	20.6439	22.6764	22.7504	22.2037	23.4474	23.3505	23.4938	23.6026	23.3851	23.2835	23.7214	23.313	19.6399	23.0549	22.9401	23.2045	22.7481	23.0228	21.8999	22.4496	22.8745	22.757	22.7786	20.3342	22.242	21.7664	20.9015	23.1679
DCTN6	24.3746	24.3407	24.4942	24.6651	24.052	24.2303	25.146	24.7524	24.7497	21.2513	20.9431	24.7236	24.4606	24.904	24.8558	24.6887	24.5951	23.9149	23.643	23.7054	24.2411	23.4253	23.905	21.6668	24.1361	24.642	24.2465	24.637	24.5987	21.1008	24.6375	24.7671	23.8375	24.248	25.002	23.8169	24.3025	24.822	24.1911	24.4266	24.4604	24.7645	24.8269	24.3442	24.0181	23.7178	24.1303	24.3071	24.3737
DCTPP1	21.2999	21.7001	21.3026	21.2997	22.1276	22.3513	21.4503	23.3176	23.2566	22.942	20.0841	21.5431	23.4183	21.3368	21.9195	23.644	20.6934	21.2495	22.4696	20.4323	21.3653	21.814	21.7174	20.298	21.9614	21.3983	21.4336	20.539	21.1051	20.7645	21.6263	21.7819	22.3307	22.1647	22.9019	21.7183	20.2085	21.3955	21.5825	21.7584	21.8026	21.9959	21.6317	21.8224	21.8208	21.4465	21.4708	22.5464	22.5522
DCUN1D1	22.4662	22.4899	22.442	22.7366	22.5993	22.509	23.1228	22.9748	23.113	23.4612	22.8835	22.9183	23.1474	22.7301	22.8211	23.16	23.234	23.4738	23.2851	23.105	23.5315	23.3275	22.6645	22.9146	22.9615	22.9604	22.9965	22.8635	22.9534	22.9352	22.9668	22.843	22.8473	22.8648	21.916	23.2979	22.9819	23.0874	23.2476	23.4673	23.2528	23.0938	23.0186	23.0614	23.2512	23.0282	22.9819	22.8972	23.0275
DCUN1D5	20.8056	21.4622	21.3264	20.9782	22.8824	20.8868	20.6079	21.6771	21.5859	21.7142	21.8499	20.9013	22.8173	21.0879	21.4728	21.5503	21.8061	21.4406	22.2656	21.7774	21.3496	21.6034	21.5698	20.8274	21.2232	22.1281	21.7224	21.7265	21.8804	21.4591	21.8446	20.6614	21.198	21.1518	21.3512	21.4338	21.7909	21.4554	21.822	22.031	21.5891	21.7098	21.0904	21.3455	21.2457	21.6758	21.5091	21.5288	21.5968
DCXR	21.9703	22.008	21.7913	21.3711	20.7064	21.9725	21.6021	20.8167	22.2313	23.2545	23.1904	22.0819	21.5711	21.9796	21.13	22.5254	22.6505	21.3273	20.8275	22.4502	21.6116	21.6551	20.8508	22.1721	21.955	21.2218	20.4157	22.2245	20.8643	21.9977	21.9103	20.8277	21.5606	22.0361	21.3007	22.0362	22.0545	21.8245	22.0847	21.6807	22.6094	21.9653	20.7364	22.7686	22.047	21.9004	22.1912	22.1282	20.7621
DDAH1	25.727	25.8155	25.6662	26.0282	26.3367	25.6466	24.3799	25.166	25.0805	25.0027	24.6456	25.4722	25.1626	26.2398	25.6933	25.2518	25.2601	25.1943	24.4542	25.1727	23.6415	24.7647	24.8028	24.7055	25.446	25.8621	25.8376	25.4893	25.2422	25.4206	24.5501	24.2292	25.2118	25.0284	25.5106	24.7563	24.8624	24.9078	25.4584	25.6619	25.5568	25.1395	24.9089	24.9054	25.0785	25.1482	25.1653	24.9949	25.4512
DDAH2	25.5222	25.1218	24.8848	26.4373	26.0968	25.9469	25.4902	24.972	25.6959	24.5934	24.9607	25.6738	23.6818	25.7454	25.0217	25.2165	24.7641	25.6171	25.3072	25.428	25.4405	24.7214	25.2326	25.2023	25.3427	25.3165	24.9332	24.8382	25.8115	25.3241	25.6093	25.3628	25.2932	25.2952	25.2091	25.0555	24.6091	25.025	24.5536	25.1053	25.0322	25.1435	25.2966	25.2818	25.2774	24.5235	24.7978	25.2657	25.2154
DDB1	25.3139	25.2382	25.2397	25.5327	25.6788	25.2437	25.6315	25.4001	25.5333	25.7129	25.6982	25.7377	25.6844	25.4434	25.5589	25.5346	25.5305	25.2929	25.3652	25.2832	25.2574	25.3508	25.0336	25.1454	25.2177	25.0474	25.1741	25.1377	25.2196	25.3553	25.0648	24.7798	25.3777	25.2086	25.0105	25.4703	25.0006	25.1427	25.3771	25.1495	25.1505	25.1274	25.0538	25.2912	25.2051	25.1456	25.288	25.1351	25.1448
DDI2	21.4923	21.5052	21.8147	20.4495	21.4912	21.379	22.3692	21.0747	21.3758	21.0979	21.0576	20.6285	20.9827	21.698	21.1881	22.025	21.4817	23.781	20.9335	21.5218	20.2992	21.4173	20.5684	21.8808	21.9667	21.8144	22.3485	20.6829	20.466	21.8305	21.0054	21.0315	21.6288	21.413	21.3604	20.9015	21.4795	21.462	20.474	21.3659	21.9658	20.9806	21.0207	21.6128	19.886	21.6685	21.2259	20.8944	21.3279
DDOST	27.4668	27.2938	27.3301	27.3327	27.6746	27.3648	27.4232	27.5374	27.3708	27.6344	27.5741	27.5772	27.1984	27.676	27.7557	27.3003	27.8137	27.5707	27.6525	27.6931	27.3455	27.3688	27.4422	27.6874	27.2528	27.0091	27.84	27.1786	27.0714	27.0339	27.3471	27.4599	27.2965	27.2146	27.3293	27.3201	27.4308	27.2136	27.3522	27.0678	27.1053	27.2025	27.5066	27.3841	27.4366	27.5367	27.046	27.3144	27.0952
DDR1	23.4872	23.3076	23.1514	23.034	22.5228	23.0095	23.4669	23.3718	22.8822	23.3636	23.2793	23.7282	23.2524	23.316	23.5892	23.4391	23.4986	23.6797	23.5259	23.5278	23.5088	23.6555	23.5573	23.2475	23.423	23.1837	23.2934	22.9924	23.2985	23.2105	23.2004	22.9581	23.2948	23.2993	21.4053	23.1841	22.9275	23.243	23.2345	22.9973	23.1088	22.8195	23.0756	22.722	23.3478	23.0072	23.1125	23.087	23.1849
DDRGK1	24.918	24.8502	24.6397	24.6799	24.6657	24.741	24.8373	25.0775	24.9822	24.4092	24.6208	24.4232	24.4494	25.2386	24.6717	24.6326	24.7017	24.566	24.6235	24.5166	24.5829	24.7092	24.705	24.5548	24.7657	24.5489	25.1087	24.3987	24.3539	24.5347	24.489	24.8751	24.6201	24.4418	24.8087	24.6349	24.6802	24.645	24.9401	24.9087	24.6381	24.3996	24.6721	24.2028	24.63	24.5597	24.3901	24.3987	24.511
DDT	26.2142	26.8566	26.6046	26.7698	27.1029	27.0568	26.4945	26.5585	27.1644	26.5514	26.6604	26.7648	25.9956	26.6856	26.8313	26.3407	26.9011	26.937	27.2478	26.6949	27.0532	26.8589	26.4298	27.1011	26.7557	26.4711	26.3393	26.5297	26.6853	26.1032	26.7768	26.6585	26.8429	26.5138	25.9696	26.2186	26.959	26.8224	26.979	26.3874	26.2602	26.745	26.202	26.1755	26.7485	26.6802	26.538	26.2587	26.2464
DDX1	26.5855	26.4506	26.7232	26.5546	26.7437	26.5212	26.6417	26.8142	26.486	26.574	26.6352	26.8641	26.6495	26.7832	26.8952	26.5917	26.706	26.8635	26.6741	26.6874	26.8823	26.5563	26.6867	26.6559	26.5335	26.5647	26.643	26.6019	26.3641	26.445	26.5767	26.7837	26.6024	26.4909	26.6324	26.6706	26.7216	26.7769	26.6296	26.7531	26.5684	26.6982	26.7364	26.6825	26.6063	26.432	26.5117	26.7343	26.6729
DDX10	21.8305	21.6656	23.2616	20.646	22.1917	21.3587	20.1226	21.1641	21.1142	22.2977	23.2231	21.294	24.4334	21.717	23.341	23.2034	23.1385	21.0892	20.2364	23.5527	23.6114	23.6694	20.7629	22.7593	22.5813	21.6981	20.6803	23.5362	21.0797	21.5849	22.4603	21.7549	22.1152	21.32	23.3388	23.1975	23.3404	23.7256	23.268	23.4271	23.1511	25.1858	24.9742	23.6656	20.355	23.4878	20.4634	22.3392	20.8497
DDX17	26.3317	26.2735	26.3571	25.7207	26.2732	25.943	26.0801	26.2684	26.5016	26.2973	26.2044	26.2839	26.806	26.3708	26.3413	26.6422	26.3946	25.9975	26.0651	26.0524	25.7752	26.2301	26.099	25.7767	26.1204	26.0975	26.172	26.2437	26.0849	26.0871	26.0429	25.2967	26.1544	26.0618	26.315	26.296	26.2813	26.1506	26.1636	26.1712	26.203	26.0862	26.0997	25.9861	25.9278	26.0301	25.9851	26.1358	26.3282
DDX18	24.1731	24.0562	23.9008	22.5993	22.8094	23.1839	23.5424	24.3076	24.2423	24.2821	24.4174	24.4166	25.4255	24.0812	24.5013	24.6661	24.5619	23.7419	24.2452	24.0597	23.2697	24.0499	23.7698	23.3312	23.9927	23.8224	23.714	24.3877	23.4094	23.4247	23.5604	22.8031	24.1565	23.9187	24.2151	23.6257	24.6526	23.9519	24.3847	23.9427	24.0022	24.0238	23.7515	23.9199	23.901	24.1805	24.2217	24.1602	24.329
DDX19A	25.6576	25.7533	25.5496	25.4709	25.3947	25.429	25.449	24.9371	24.9911	25.648	25.4567	24.8913	25.2416	25.0255	24.9468	25.3603	25.4726	25.2751	25.2655	25.4427	25.5334	25.4883	25.4912	25.6497	25.5704	25.8069	25.1772	25.7384	25.7733	25.7325	25.5216	25.6281	25.6435	25.7038	25.7534	25.5087	25.9402	25.4789	25.4926	25.3203	25.552	25.4426	25.3485	25.4841	25.3627	25.5647	25.3032	25.7445	25.5643
DDX19B	21.2348	20.8876	21.3263	20.6974	20.8224	21.6765	21.8644	21.309	19.7899	22.4722	21.9379	22.1394	21.8882	20.4995	21.9894	22.0738	22.0897	21.7343	21.8449	21.8695	21.0996	20.6682	22.1126	21.5519	21.4685	20.5202	21.1066	21.3961	20.837	20.6455	21.4819	20.4678	21.8404	21.179	20.8212	21.1152	20.937	21.2999	21.5523	19.8515	21.3686	20.5028	21.5566	22.1089	20.8578	21.4083	21.3826	21.8169	20.986
DDX20	22.575	22.5703	22.6861	21.734	22.3643	22.165	22.9228	23.3738	22.7285	23.1825	23.1667	23.2828	23.9197	22.5106	22.5546	22.7668	23.0713	22.8756	22.8951	22.7535	22.381	22.7527	22.4851	22.2739	22.5589	22.726	22.8499	22.594	22.5426	22.3692	21.8802	22.1273	22.6093	22.4013	22.7142	22.7933	22.9764	22.672	22.7753	22.772	22.726	22.6347	22.3245	22.439	22.3709	22.729	22.8193	22.5646	23.0248
DDX21	24.7006	25.3146	25.1505	23.2778	23.143	23.7116	24.6793	25.9844	25.261	26.0705	25.7237	25.3184	27.4794	24.869	25.5323	25.7884	25.9649	24.8972	25.3803	25.3975	24.7192	25.0098	24.7344	24.0542	25.3035	24.1459	24.9697	25.5893	24.0807	24.4191	24.2049	24.431	24.9172	24.642	25.5344	24.5238	25.6581	25.1028	25.5077	25.1419	25.3397	25.6043	24.1552	25.2012	24.9079	25.3287	25.259	25.506	25.609
DDX23	23.7876	23.964	23.9719	23.1082	23.9408	23.359	23.1835	23.1925	23.4459	23.9129	23.4976	23.2542	24.1439	23.2482	23.4786	23.2206	23.8947	22.6972	23.129	23.2953	23.1217	23.2318	23.2725	23.6062	23.4355	23.9128	24.275	24.0832	23.6557	23.4644	23.5585	23.232	23.8672	23.6215	24.3071	23.3026	23.6445	23.622	23.6006	23.7227	23.8206	23.6315	23.6318	23.8454	23.6001	24.0969	23.9223	23.6689	24.0892
DDX24	23.3665	23.9692	23.4384	22.8963	23.6766	22.6745	22.7206	22.956	23.1003	23.1579	22.6534	23.6405	24.0475	23.7341	23.4402	22.9788	22.856	22.3102	23.4197	23.9604	22.3607	23.5263	22.8287	22.7263	23.5271	23.1967	23.4284	23.7081	22.9605	23.3318	22.7817	23.0769	23.3595	23.5643	23.623	23.3744	24.0777	23.2012	23.9139	23.5124	23.4064	23.7099	23.0644	23.3381	22.7266	23.0793	22.9337	23.7019	23.4836
DDX27	22.5251	22.8692	23.0395	22.3575	22.4537	22.5696	22.157	22.8567	23.373	23.2655	23.3324	22.6123	24.1408	22.8215	22.6087	23.7697	23.0885	23.3546	23.3547	23.1057	22.3721	23.0368	22.7734	22.7374	23.184	22.7475	23.0949	23.1336	22.6273	22.6085	22.2449	23.1842	23.0249	22.9917	23.3153	23.0489	23.5107	23.1023	23.6184	23.1787	22.9994	22.937	22.4353	22.9332	22.9296	23.2497	23.0631	23.0565	23.1557
DDX39A	23.8544	24.5148	24.3443	22.6382	22.6675	23.8168	22.9627	23.8081	23.9599	24.2162	23.8943	23.0262	26.1945	23.134	23.9732	24.3917	24.7411	23.7509	23.8159	23.8306	23.7474	23.4559	23.4105	23.1238	23.7589	23.8074	24.9212	25.3006	23.4243	23.4246	23.7228	22.2328	24.9053	24.0259	25.2105	23.4743	23.993	23.407	23.8899	23.7095	23.8837	24.8739	23.2313	24.7748	23.7383	24.6903	24.4481	23.8304	24.9366
DDX39B	27.2574	26.9775	27.2203	26.4854	27.1843	26.8713	26.9599	27.2396	27.2974	27.6474	27.5983	27.4958	27.9652	27.4744	27.6186	27.7836	27.4816	27.1563	27.515	27.3366	27.1218	27.275	27.2538	26.9493	27.1912	26.9658	27.27	27.2775	26.8817	27.078	27.1066	26.542	27.2294	27.1791	27.6221	27.0811	27.5555	27.0708	27.3252	27.068	27.1787	27.1678	27.1506	27.5035	27.3776	27.4767	27.2962	27.3137	27.3001
DDX3X	25.7198	26.0616	25.9002	25.774	25.7985	25.7873	26.2921	26.3428	26.049	26.498	26.1869	26.1322	26.6394	25.9362	26.0676	26.2327	26.4345	26.1055	26.2338	26.1863	26.3707	26.3756	25.9837	26.06	26.2088	25.8991	26.2191	26.0648	25.8725	25.9383	25.8988	26.0667	26.1047	25.9386	26.1219	26.3571	26.4548	26.1472	26.3868	26.0722	26.055	26.0695	25.7243	26.2129	26.1125	26.2063	26.2086	26.2341	26.1661
DDX3Y	23.5514	21.2359	20.386	24.4181	20.8467	23.2106	21.8057	23.0376	21.7251	21.3838	24.2656	24.3768	21.3877	21.7203	23.7569	22.1733	20.7278	23.9606	23.6229	23.9618	24.4908	20.9453	20.2186	23.5232	23.5241	21.479	22.4646	24.4276	21.7652	22.2244	22.7007	21.1874	21.455	21.6971	24.1187	21.2922	20.6854	21.2918	20.6167	24.026	23.7217	23.3226	23.4796	23.9434	23.6489	23.6863	20.7261	20.2783	23.7797
DDX41	21.8414	22.248	21.5693	20.7132	21.4891	21.3381	21.2508	21.2442	21.6821	22.7355	21.6364	21.5779	21.7203	20.3301	22.1812	22.5155	20.1851	21.7416	21.6727	19.9101	20.2123	21.7019	21.189	22.0242	21.6085	21.6962	21.1702	21.5693	21.7508	21.5096	22.4075	21.9017	21.491	21.0888	21.4844	21.3468	20.8399	21.2882	22.0408	20.6504	21.6297	21.8677	21.8038	21.8134	21.7044	21.6342	21.7523	21.6845	21.9216
DDX42	24.165	24.4642	24.7041	23.7686	24.1463	24.007	24.0897	24.6484	24.4609	24.7633	24.6552	24.6158	25.1441	24.4186	24.5244	24.7553	24.7539	24.182	23.845	23.9908	23.5777	24.0357	23.9678	23.6953	24.0552	23.9915	24.3757	24.6719	23.9902	24.0816	23.7965	23.6312	24.437	24.2102	24.4231	24.0755	24.3327	23.7717	24.1083	24.0515	24.2919	24.3026	24.1501	24.3407	24.1112	24.5056	24.3257	24.423	24.716
DDX47	23.525	23.6879	23.4787	21.795	22.7354	22.8632	23.1023	23.5387	23.6516	24.2491	24.5232	23.3004	25.352	23.1025	24.1322	24.2887	24.1596	21.8439	21.929	23.9722	22.807	23.2738	22.3647	22.303	23.5321	23.2236	23.9011	24.0702	22.8013	21.9575	23.1751	21.0024	22.1922	21.3728	24.2303	23.366	23.1919	22.4663	23.775	23.0938	22.7847	23.399	22.5636	23.277	23.4723	23.2545	23.4395	22.7006	23.3676
DDX5	27.241	27.5764	27.5327	26.8343	27.0415	26.978	27.0313	27.4752	27.2731	27.6156	27.3103	26.9162	28.7496	27.1181	27.2095	27.7331	27.4505	26.9286	27.0011	27.2586	27.1683	27.1497	26.9112	26.7883	27.374	27.5045	27.3419	27.9101	27.2711	27.1449	27.2462	26.6667	27.441	27.1688	27.6224	27.2353	27.4043	27.3376	27.4213	27.4327	27.3527	27.8035	26.9519	27.6343	27.0591	27.4339	27.3126	27.4418	27.9857
DDX50	22.9708	23.5722	23.2036	22.2728	22.3943	22.5284	22.8627	23.3314	22.8771	23.0967	23.3058	22.7842	24.2658	22.9858	23.5511	23.3512	23.3755	22.9927	23.4771	23.2354	22.4734	23.1533	22.9389	22.8675	23.0281	22.7701	23.3161	23.1827	22.7745	21.5864	22.8248	22.864	22.9075	22.8084	23.7235	22.9691	23.4134	23.0391	23.3088	22.8832	23.2013	23.1837	22.7409	23.157	22.9703	23.3622	22.9846	23.0467	23.3808
DDX51	20.1494	21.0797	20.6908	20.0521	20.9589	22.1753	21.4409	20.6547	21.1597	21.634	20.2846	21.7763	20.5416	20.6768	21.7243	22.4033	21.3937	21.092	20.7108	22.1355	21.7641	21.8011	20.5985	22.0045	21.2437	20.6943	22.1828	21.5632	20.103	20.9282	20.2698	21.4639	20.8602	21.0449	21.0578	21.4651	21.9329	20.9828	21.6028	21.0075	21.4691	21.1628	21.2575	21.2727	20.5297	21.4372	21.718	21.1785	21.8735
DDX52	21.7653	22.5877	21.5209	21.7193	20.2752	21.2835	21.1135	20.6628	20.7607	21.5983	21.3363	21.4361	21.1674	21.7163	21.1196	21.2704	21.5062	20.9363	22.2041	20.5444	21.8386	22.3219	21.9097	20.7393	20.4551	21.138	21.5514	20.124	22.6037	21.6959	21.0602	20.9651	21.4768	21.0813	21.3443	19.5064	21.1567	22.0728	22.8918	22.3206	20.5614	21.2423	21.2404	19.8025	20.5469	20.9647	21.4026	22.5918	22.5112
DDX54	22.6358	22.7327	22.7361	22.1702	22.4487	22.2674	23.4693	23.8073	23.6364	23.3004	23.5768	23.575	24.6444	23.1612	23.0975	24.1666	23.3419	22.8962	23.1187	23.1708	22.5952	23.1616	23.295	22.5318	23.5471	21.7761	23.3474	23.2221	21.6664	23.5566	21.5936	22.7154	23.2967	23.4306	20.7857	22.6342	23.3981	23.2671	23.398	23.3298	23.3544	22.2909	22.1244	23.2587	22.7489	23.109	23.0839	23.2227	22.8989
DDX56	22.1731	22.4909	22.7912	21.8691	22.4362	21.9124	22.9078	22.8759	23.1463	22.9912	22.9991	22.6405	24.4654	21.7269	21.5488	23.3044	22.8602	21.3668	21.1576	22.8744	21.7296	22.2793	22.3828	22.6299	22.6418	22.8139	20.8096	21.1271	22.7331	21.5166	22.974	22.2882	20.7882	22.415	23.1715	22.4351	22.9623	22.7862	22.8853	22.7918	22.4507	23.1419	20.8907	22.1798	22.3744	22.5547	22.3351	22.7758	22.9913
DDX6	25.8791	25.8132	25.7024	25.2949	25.6741	25.7207	25.6312	25.7149	25.9182	25.8726	26.1415	25.5449	26.7393	25.716	25.5912	26.099	26.1317	25.6551	26.1423	25.9728	25.804	25.9669	25.7733	25.602	26.0084	25.9051	25.6361	26.0496	25.9779	25.6916	25.8158	25.7212	25.993	25.5208	26.0324	26.0206	25.922	25.7554	25.7178	25.777	25.6717	25.9254	25.8087	26.3092	25.9071	26.0203	26.1107	25.9336	26.1525
DECR1	26.1246	26.0294	26.1382	25.8425	27.2337	26.4015	25.365	25.5181	24.6233	25.0799	25.3378	25.6499	25.2164	25.9971	25.6482	25.6803	25.1925	25.6002	25.8353	25.6836	26.1902	25.4076	26.009	25.4938	25.9201	25.848	25.8416	25.7487	26.2388	25.9683	25.4946	25.9106	25.7192	25.627	25.928	25.5949	25.2597	25.6525	25.4499	25.4241	25.6984	25.728	25.5166	25.9145	25.2272	25.4557	25.378	25.834	25.4247
DEGS1	23.6913	24.0805	23.8988	24.534	24.3077	24.2174	24.0374	23.0698	23.7531	23.7198	23.594	23.528	23.7306	23.7605	23.7083	23.9795	23.5517	24.3737	20.2329	24.2059	25.4575	24.3857	24.0036	24.5224	24.2757	24.244	23.8277	24.4649	24.9356	23.6541	24.6424	24.6812	24.3038	24.3957	24.6814	24.8337	24.7617	24.0587	24.2201	24.5181	24.2508	24.4208	24.2669	24.5429	24.1372	24.3558	24.275	24.2228	24.8319
DEK	25.6727	25.9468	25.9584	25.0515	25.784	25.4095	25.5638	26.1824	26.3585	26.1269	26.047	25.8585	27.2627	25.9973	26.1616	26.722	26.1313	25.8811	26.1287	25.9647	25.7713	25.9824	25.9782	25.4185	25.6195	25.892	25.8133	26.497	26.0044	25.8884	25.8846	23.9649	25.9541	25.8372	25.9905	26.0604	26.0837	25.6952	25.9141	26.088	26.0264	26.0448	25.5839	26.1575	25.8914	26.1496	26.166	25.9849	26.3978
DENND10	23.1402	23.0598	23.1227	23.3307	23.9233	23.0813	22.4523	21.96	22.3039	21.1205	21.6243	22.0656	21.5185	23.0143	22.356	21.3226	21.7736	22.7275	22.6242	22.5574	22.4455	22.9881	22.5096	23.963	23.7847	22.8644	22.6653	22.6535	23.0834	22.4665	22.8777	23.2792	22.9678	22.7411	22.8497	22.8557	22.9571	22.6711	22.8823	20.3285	23.3014	21.6264	22.2851	23.1469	23.3545	22.6449	23.2009	23.151	23.2906
DENR	23.7351	23.7382	23.7612	23.88	24.1079	23.7945	24.3253	24.1067	23.8909	23.7234	24.3817	23.8832	24.3039	23.5134	23.9124	24.2896	24.3081	24.1893	24.21	23.9594	24.414	24.2603	24.3338	23.696	24.0192	23.813	23.7159	23.8429	24.0944	24.377	24.5348	23.7043	24.1812	24.3376	23.7445	24.1545	23.8076	24.4713	24.2016	24.3253	23.9628	23.2317	23.9869	23.1365	23.8345	23.2997	23.8922	23.9515	23.6873
DERA	22.7924	23.0563	23.5925	23.5281	22.9501	22.6363	22.6396	23.5204	23.5097	23.4249	23.486	23.1088	23.2449	23.6883	23.4478	23.4129	23.4842	22.4224	22.8951	22.7218	22.6556	22.6045	23.1201	23.006	22.9776	22.5226	22.5078	22.8739	22.6395	22.686	22.8557	22.5146	22.5171	22.1289	23.3024	22.5156	22.6138	23.27	22.9345	22.6434	22.7109	23.0486	22.7918	22.5704	23.1437	23.1608	22.9266	22.6675	22.7686
DERL1	22.8756	22.9212	22.8242	22.7102	22.868	22.9009	24.6841	25.2487	25.2119	25.0421	24.8916	24.2689	25.2125	24.4618	24.6103	24.7744	25.2667	23.2181	24.0323	23.5911	23.5889	23.6819	22.6033	23.5856	23.1321	22.4748	23.8873	23.7388	20.8801	22.7181	22.6322	22.4974	22.9564	22.6989	22.4272	24.0115	23.3641	23.3654	23.9673	23.5369	23.2311	23.2154	23.2687	23.1856	23.6187	22.5975	22.9848	22.6122	22.8634
DERL2	24.2646	23.9611	24.2897	24.3445	24.112	24.1336	23.2524	22.9075	23.0782	23.2395	23.1685	23.1715	23.1964	20.0688	22.845	23.339	23.2415	20.8846	20.3958	23.9229	24.4405	24.4661	25.1384	25.4015	21.5078	23.7943	22.4619	23.5748	23.6769	23.7863	23.7644	23.9823	23.7166	23.785	23.8123	24.6889	24.8763	24.7183	24.4816	21.4506	19.5811	22.0915	23.8338	24.3398	24.0638	24.2013	23.9128	20.6927	21.9835
DES	19.9569	18.8991	20.005	21.8336	21.3553	21.1005	20.9405	22.5975	22.1614	23.16	26.101	24.836	18.8495	18.1817	20.5135	26.0961	21.5137	24.3771	23.407	22.4577	25.0249	24.1602	24.894	23.03	23.4206	22.246	21.6141	20.1358	23.7515	25.2126	19.6612	20.3232	21.5199	20.9088	25.7241	25.6338	22.8838	22.8587	21.0315	22.1519	19.9067	20.6393	22.9966	23.6585	22.874	27.2931	23.7746	22.936	23.3125
DFFA	23.69	23.7715	23.7473	24.1567	23.6225	23.7309	23.0835	24.1499	24.0819	23.8235	23.5424	23.9513	23.978	24.4068	24.0823	24.0942	23.8763	23.5388	23.6929	23.439	23.3715	23.773	23.7889	23.8332	23.8808	23.8375	24.266	23.532	23.4666	23.6386	23.4928	23.5902	23.7184	23.5109	23.8906	23.6747	23.8294	23.4086	24.064	23.9232	23.9277	23.5087	23.3405	23.5539	23.6676	23.9604	23.5786	23.946	23.7373
DGKA	23.8474	23.9481	23.6368	24.6409	23.4179	23.2692	23.2036	22.5083	22.8364	22.0723	22.2195	23.5858	21.5077	24.026	23.2552	22.448	22.7829	23.7376	22.9974	23.3442	24.1594	23.3146	23.5013	23.0488	22.8662	23.791	23.5632	23.4686	24.4526	22.9914	22.6518	24.4896	23.2518	23.2048	23.6381	23.9891	23.5077	23.1539	23.0091	23.5816	23.3525	23.4261	23.2558	23.4209	23.2994	23.3226	23.1174	23.2531	22.5063
DHCR24	21.4579	22.2568	22.2724	21.8137	22.7466	23.7662	22.3604	22.4505	20.1553	22.6682	21.3533	22.6055	22.9186	23.356	23.9404	22.2458	22.2859	22.4818	21.4264	23.241	22.992	23.3285	21.6761	21.1306	22.8951	24.0868	22.3053	21.4907	21.0654	21.8757	22.6394	22.0953	21.1514	21.4122	22.5173	21.7953	21.5698	21.7405	21.5397	21.9972	22.0209	20.8016	21.7652	22.2105	21.5791	21.1602	21.1384	22.2182	21.5448
DHCR7	21.9561	22.0368	21.5568	21.7373	21.8458	21.4843	22.6532	22.0901	22.529	20.8778	22.7016	21.915	22.343	22.4214	22.2187	22.4444	22.4075	20.7293	21.1337	21.5243	23.9978	22.6517	20.6303	21.2372	21.7253	22.872	22.0166	20.5574	21.3565	22.0152	22.9196	22.565	22.2198	22.0648	22.1228	23.5882	21.4912	23.3504	22.2322	21.742	21.4311	22.7934	23.2002	22.9417	20.6556	21.1132	21.1242	23.8612	21.0683
DHFR	22.559	23.629	21.4177	20.0611	20.5429	21.2398	21.7847	22.1392	22.4766	23.2375	21.6613	21.7154	24.4426	20.9613	21.4347	22.443	22.8781	21.7048	21.1556	23.0494	22.171	22.5522	20.4685	20.5753	22.1511	22.2192	21.9419	23.1036	22.0602	20.7822	22.0246	21.2521	22.3455	22.0035	23.4819	21.6033	22.6149	20.0602	23.5907	22.7994	22.8204	22.8776	21.4841	23.3494	21.4877	23.2472	23.4844	22.1651	23.0885
DHPS	20.7103	21.8654	21.4783	21.0959	21.1578	20.0622	20.2838	20.4585	21.6304	21.6548	20.8153	22.1418	22.2783	21.1668	20.9029	20.738	21.1359	20.7305	22.7148	21.1961	21.1776	22.4045	21.7168	20.973	21.6084	21.6029	20.392	21.7753	20.914	21.8737	21.0126	21.6412	21.281	21.81	21.8596	22.1075	22.2303	21.8146	22.3086	22.0644	22.0372	22.523	21.5398	22.365	21.0574	22.1813	20.6418	22.0809	22.3931
DHRS1	23.9343	21.7492	21.4238	22.5824	23.0525	21.9143	22.6648	22.0847	21.9387	22.1997	21.9662	23.1176	21.9951	22.6792	22.1311	20.9873	21.7034	21.1149	22.8883	23.4173	23.4888	22.9893	22.4055	22.5519	22.8836	22.6954	22.6582	22.3189	22.8686	20.5464	22.6436	23.1996	22.314	22.1204	23.0855	22.5634	19.9707	23.3191	21.5998	21.5686	22.2644	22.1351	22.0413	23.6112	21.2807	22.9986	22.7771	21.9775	20.9529
DHRS3	21.867	21.8434	21.3395	26.0083	23.2528	22.4368	23.2719	21.4778	22.7817	21.9576	23.7714	23.8088	21.6972	21.4704	21.3277	22.1536	22.091	24.2538	23.766	21.7252	21.5103	23.6361	23.9471	25.1375	21.0936	21.9322	20.8616	22.1409	21.8565	23.6154	23.5863	21.2728	22.3447	23.3798	21.2835	22.111	21.6038	21.3702	22.9026	20.3006	22.5443	20.7805	22.247	21.0946	23.4973	21.201	19.9854	20.0965	21.7481
DHRS4	22.4299	22.7837	22.438	22.5106	22.6872	22.775	21.5735	22.1527	21.5365	22.2415	24.2321	20.9962	22.9641	22.4215	22.1448	21.1439	23.0854	23.1444	22.9601	23.387	23.2301	21.4543	22.09	23.8398	22.4701	21.494	21.4123	22.0132	22.4886	23.0347	22.9611	21.9382	21.1665	23.0027	21.8296	21.5272	23.1727	22.6438	22.9824	21.7636	23.0916	22.1436	21.8945	22.2619	22.1748	22.3824	19.4804	22.3992	22.1401
DHRS7	25.1536	25.1259	25.142	25.2059	25.3603	24.766	25.5886	25.1841	25.0849	25.0433	25.0023	25.1865	24.8982	24.8675	25.4184	25.0126	25.3516	25.2067	21.1236	25.556	25.0062	25.0379	25.5451	25.8701	24.7188	24.5905	25.4221	24.5577	24.971	24.6253	24.6935	25.9771	24.8747	24.7032	24.8897	25.2246	24.7817	25.1325	25.6856	25.3282	25.383	24.7366	25.0234	25.3761	25.5814	25.1907	25.3083	25.2233	24.6991
DHRS7B	21.8199	22.2006	22.1466	23.4157	21.3024	22.4685	23.0772	22.6419	22.6099	22.4009	21.9369	21.9452	21.7861	22.1183	21.6742	21.4374	22.2645	22.6212	21.3714	21.6212	22.4035	22.0476	22.1064	23.202	21.6995	22.0879	21.5599	21.6151	22.092	22.3132	22.1537	22.1191	22.3936	22.3995	22.1813	21.5107	22.2278	22.227	21.7828	21.5799	21.7585	21.9277	22.2038	21.5328	22.3529	21.9566	21.6056	21.8332	21.7611
DHRSX	21.7344	21.8106	21.2974	21.7851	20.8497	20.0974	21.2581	20.7214	21.3242	21.0166	20.7083	21.0998	20.7798	21.5786	21.1906	19.9792	21.1666	20.7691	19.3529	21.2995	19.6731	22.369	21.3891	22.766	21.4431	20.9669	21.4755	21.6824	21.5114	20.6279	20.8218	21.5053	21.5064	21.9227	20.8957	21.0875	19.8303	21.0325	20.901	21.4504	21.3506	21.2646	21.3022	20.9781	21.5184	21.0886	20.8379	20.5039	21.5234
DHX15	24.5473	24.93	24.8583	24.3503	24.7948	24.4838	24.9367	24.9695	24.801	25.2282	25.1257	25.2624	25.8002	24.8854	25.1128	25.0808	25.0376	25.0434	25.1075	25.0504	24.8291	24.9111	24.572	24.6794	24.7517	24.6947	25.0758	25.0022	24.4948	24.502	24.4595	24.3617	24.7079	24.6094	25.2272	24.6594	25.0158	24.8464	25.0154	24.726	24.8278	25.0504	24.6225	25.0458	24.6785	24.9448	24.8644	24.9045	25.1278
DHX16	20.9643	22.6066	22.126	20.2198	21.5128	21.2026	21.32	21.8534	21.0536	20.9754	19.9504	21.4463	20.3194	21.9961	21.6505	21.0069	21.3576	22.1298	20.0477	21.9314	21.5105	20.4885	21.6488	21.9544	21.4351	21.3214	22.8967	21.0278	22.0086	20.9306	22.1599	22.3193	21.439	21.4141	20.7496	20.0359	21.2743	21.0312	21.9144	21.913	20.5981	20.5316	20.9184	21.6475	21.4554	20.42	20.9709	20.6065	22.17
DHX29	23.0187	23.0178	23.157	23.1464	22.6982	22.3774	22.444	22.7113	22.5645	23.0964	22.7945	22.9958	22.9759	22.5269	23.289	22.7125	23.0828	23.1002	23.2088	23.0262	22.9224	23.0966	23.1626	23.1225	23.0053	22.9221	23.052	23.1476	22.8421	22.7555	22.9534	23.4954	23.092	22.904	23.185	23.1548	23.2253	23.108	23.5244	23.3848	22.9996	22.7109	22.9344	23.0169	22.8457	22.8127	22.8361	22.922	23.0034
DHX30	22.7146	22.5601	22.8828	22.1301	22.6618	22.5343	22.8799	22.942	20.9255	22.6245	22.4467	22.7488	24.3715	21.1469	23.016	22.979	22.1629	22.268	22.5228	22.3653	22.2331	22.4725	22.4838	21.9567	22.5182	22.4413	22.4092	22.9493	22.4937	22.05	22.4975	22.3282	23.0633	22.7272	23.2284	22.7614	23.1149	22.6146	23.3053	22.9172	22.7063	22.7708	22.1317	22.6876	22.3501	22.188	22.7265	22.5225	22.9301
DHX36	23.7216	23.712	23.9578	23.5769	23.9064	23.9628	23.9386	24.7608	23.5546	24.013	23.8895	24.8769	24.7867	24.4527	24.8726	23.7311	23.802	20.0276	23.5366	23.6757	23.4321	23.5591	23.9467	23.2309	23.5569	23.4384	24.4942	23.7318	23.6313	23.7933	23.6429	23.8493	23.5385	23.4031	24.1509	24.0629	23.9425	23.7339	23.7693	24.1135	23.5854	23.9393	23.4468	23.8371	23.7806	23.8593	23.8004	23.8578	24.4468
DHX38	22.7391	22.6324	23.1296	22.3899	22.6532	22.6333	23.0142	23.1042	21.9629	22.7091	21.8759	23.0742	23.4732	23.5203	23.7679	22.3328	22.228	22.1895	21.9554	22.251	22.3924	22.1264	22.6739	22.0023	22.3008	22.581	23.1723	22.8564	22.65	21.1956	21.887	22.5681	22.5213	22.2648	23.4575	22.695	22.5942	22.4964	23.0028	22.6276	22.6911	22.7819	21.9962	23.119	22.4231	22.7631	22.806	22.187	22.4763
DHX57	18.9707	24.843	24.9984	24.057	24.817	24.1157	21.6391	21.6233	22.0715	21.4103	22.3707	21.8682	22.7351	21.2796	21.8727	22.1761	22.3882	25.014	25.0486	19.0149	18.0197	18.9991	22.1875	22.4944	22.6557	21.3926	23.3636	21.9451	21.8836	22.5087	22.3529	22.298	21.9782	21.1723	27.3136	24.8482	21.1769	18.455	18.5615	24.7561	25.2224	22.2109	22.0694	19.4104	24.7851	18.4634	25.338	25.6245	25.6715
DHX8	21.6566	21.3152	22.1903	22.4141	22.5759	21.4131	25.2876	25.8411	25.3506	23.8119	18.9231	26.1019	26.2475	24.7071	26.1377	25.9527	24.6612	24.7043	26.3867	26.3932	22.3406	27.1833	22.3324	22.6627	21.7838	18.9342	24.6675	24.7518	24.4721	24.6415	20.2976	24.4216	23.6807	19.1072	19.6507	21.4886	26.0871	21.3361	22.1848	22.0317	21.2026	22.1628	23.1358	27.2036	22.6468	21.7842	27.1293	22.6248	27.6979
DHX9	26.8318	26.959	26.9116	26.3125	26.6629	26.5419	26.8909	27.2203	27.3311	27.5955	27.4589	27.4555	28.0206	27.0728	27.158	27.4759	27.3547	27.2351	27.2884	27.2008	26.7373	27.0119	26.7885	26.584	26.8694	26.6728	27.1162	27.1147	26.549	26.7085	26.6608	26.0284	26.8258	26.5424	27.138	26.917	26.925	26.8542	27.1607	26.9933	26.9131	27.0413	26.8139	27.1358	26.8933	27.0874	27.0241	26.9615	27.0158
DIABLO	24.7368	24.4987	24.8522	24.6327	25.1639	24.4703	24.178	24.2091	23.8591	24.3843	24.8373	24.5636	24.2989	24.3881	23.9973	23.9298	24.0053	24.4794	24.7318	24.6797	25.039	24.5499	24.8056	25.2339	24.691	24.7689	24.3893	24.4715	24.8343	24.6289	24.2897	24.9662	24.7346	24.5889	24.8821	24.5917	24.399	24.3032	24.4028	24.784	24.7058	24.5774	24.3994	24.6689	24.3855	24.4956	24.3434	24.5001	24.328
DIAPH1	23.6823	24.0519	23.6943	23.9635	23.4829	24.0831	23.9855	24.0509	24.0669	23.8328	23.443	24.0664	24.4228	24.0485	24.5022	23.9673	23.5535	23.716	23.1197	23.8276	23.7015	23.6673	23.5732	23.1941	23.7242	23.9731	24.372	23.8952	23.5792	23.5629	23.3358	23.4601	23.8842	23.5206	23.8972	23.6408	23.3322	23.7748	23.8279	23.8744	23.7572	24.0944	23.323	23.757	23.614	23.4598	23.4438	23.6437	23.9979
DIAPH2	23.1616	22.8785	22.8057	23.1947	23.6537	23.4219	21.7835	22.9874	21.2324	23.5547	22.8069	23.0071	23.2926	23.268	23.1986	23.0875	23.3513	22.6647	22.6987	22.6736	22.338	22.5666	23.0487	22.7128	22.3918	23.7949	23.3831	23.2057	21.7291	22.219	23.0499	21.193	22.0987	23.5253	22.9238	22.3147	22.7433	23.0704	22.2424	23.2237	23.0941	22.4879	22.5174	22.8673	22.9699	22.9776	23.0965	23.067	20.2888
DIAPH3	21.8745	22.2688	20.3625	21.893	21.6655	21.5517	20.2514	20.7259	21.5759	21.3616	22.1589	21.8637	19.5921	21.2692	21.0882	22.2736	21.3153	21.9652	20.4862	21.4634	20.1148	21.0177	21.1865	21.5075	19.8745	21.8043	22.0313	20.9002	20.5477	21.6515	21.9193	21.0461	22.0157	20.8452	22.5054	20.6119	21.6103	20.3202	21.2689	22.0443	21.0312	21.2802	21.0215	22.023	21.0469	20.8211	20.8233	20.3944	22.5131
DIDO1	24.026	24.2183	24.3019	23.684	24.1158	23.934	23.9739	24.917	24.0536	23.9001	22.5545	24.7048	24.6311	24.3074	24.3597	23.6074	23.5422	23.6669	22.2508	21.9451	23.8406	23.8489	23.4411	23.491	23.5682	23.6493	24.4877	23.8695	23.4472	23.6336	23.5947	22.3342	23.6351	23.1469	24.4788	23.7418	24.0096	24.1873	24.1522	24.2035	23.7991	23.2483	22.931	20.3431	23.8318	20.8859	24.1571	23.9601	24.186
DIMT1	23.1613	23.595	23.1761	22.4055	21.6979	22.4136	23.1199	23.5043	20.7374	23.5863	23.3805	23.3773	25.0231	23.2946	23.4317	23.9389	23.2515	22.2055	22.5635	23.4557	22.0047	22.9966	22.7595	22.6249	22.9107	22.8354	23.2608	23.9586	22.5716	22.6308	22.5905	22.1368	23.1007	22.8998	23.2345	22.9201	24.0853	22.6121	23.4468	23.0565	23.3252	23.4725	22.1533	22.836	22.6987	23.0247	22.7614	22.7909	23.7566
DIP2A	21.8452	21.9865	22.0007	22.1601	22.581	21.9688	22.4911	22.7324	20.5078	22.2265	21.8879	21.0682	23.2531	23.6249	21.6455	21.7344	21.7376	22.2087	22.4221	22.1278	20.4048	21.8304	21.7803	22.0016	22.0597	21.6043	20.5553	21.4337	22.8242	22.6083	23.1943	23.5755	21.1677	21.8396	23.1908	22.0709	22.0556	22.0446	21.6664	20.7196	20.5126	21.538	21.7569	21.9813	21.6934	22.1069	20.1036	22.1924	21.7621
DIS3	23.2729	23.6966	23.6722	22.6316	23.1922	22.8279	23.3965	24.2084	24.1976	24.3457	24.2888	23.8098	24.9739	24.0616	23.8755	24.3812	23.6721	23.4433	23.9566	22.8179	22.0559	23.3619	23.2975	22.572	23.1011	23.0911	23.259	23.3528	22.7108	22.4747	23.1337	22.731	23.1227	22.5774	23.3573	23.1735	23.4118	23.3747	23.5895	23.2004	22.6561	23.3071	22.821	23.4268	23.0892	23.6359	23.4045	23.341	23.6765
DIS3L2	22.7024	22.7694	22.3617	19.7288	22.7807	19.7478	23.678	20.3957	23.797	24.2279	20.7955	21.0595	21.7639	20.7616	21.6935	21.4342	21.3378	21.2054	19.9714	23.3675	19.7912	22.5434	21.7761	21.6392	21.6449	24.0065	21.8442	21.0921	21.0247	20.3449	21.1965	20.8935	21.882	21.5584	22.2207	22.3374	23.5512	23.939	22.4755	23.1546	22.5263	21.7367	21.5065	22.5513	20.6709	20.1069	22.6547	19.8441	22.3512
DKC1	24.4219	24.3813	24.5599	23.969	24.4992	24.0641	24.197	24.7605	24.7739	24.7132	24.6243	24.7032	24.9141	24.5287	24.6707	24.8164	24.6677	24.2654	24.638	24.4082	24.2106	24.524	24.5141	24.6324	24.3497	24.1373	24.3062	24.5843	23.9888	24.6391	24.4977	24.0228	24.1938	24.0889	24.7352	24.2247	24.5405	24.2019	24.71	24.5616	24.6072	24.2832	24.5166	24.3552	24.5084	24.4412	24.4089	24.6387	24.308
[truncated: 3,452 more rows]
[truncated: 80 more columns]
