# Supplementary material for: Quantitative proteomics of patient fibroblasts reveal biomarkers and diagnostic signatures of mitochondrial disease
Source: JCI Insight. 2024 Oct 22;9(20):e178645. doi: 10.1172/jci.insight.178645 (PMC11530135; doi:10.1172/jci.insight.178645)
Supplement: Supplemental data set 4 [file jciinsight-9-178645-s129.xlsx]

## Sheet: Data File 4
Supplemental Data File 4: DE Results Summary (proteomics quality results, protein annotation and statistical analysis for each comparison against controls)
Protein Name	Uniprot ID	Peptides	Razor,,,unique,peptides	Unique,peptides	Sequence,coverage,,,,	Unique,,,razor,sequence,coverage,,,,	Unique,sequence,coverage,,,,	Mol,,weight,,kDa,	Q,value	Score	Intensity	MS,MS,count	GOBP,name	GOMF,name	GOCC,name	GOBP,slim,name	GOCC,slim,name	KEGG,name	GSEA	MIM	Reactome	Entry,name	Entry,Name	Protein,names,,,99	Gene,Names	MIM_	HGNC	GeneID	Protein,IDs	Majority,protein,IDs	Protein,names,,,119	Gene,names	id	ENSG	Protein,names_	Gene,names_	Gene,names,,,primary,,	Gene,names,,,synonym,,	Pathway	Subcellular,location,,CC,	MitoCarta3,0_List	MitoCarta3,0_Evidence	MitoCarta3,0_SubMitoLocalization	MitoCarta3,0_MitoPathways		logFC - MitoPatients	CI,L - MitoPatients	CI,R - MitoPatients	AveExpr - MitoPatients
A0A096LPI6	A0A096LPI6	16	16	0	61.6	61.6	0	30.376	0	111.57	8774600000	305																	A0A096LPI6;A0A096LNH5;H7C2G3;H7C1F6;A0A096LP73;A0A2R8YDR7;A0A096LNJ1	A0A096LPI6;A0A096LNH5;H7C2G3;H7C1F6		C21orf33	139	ENSG00000160221;ENSG00000276612;ENSG00000280071												0.14089	-0.0268027	0.308582	25.4289
A0A0C4DG89	A0A0C4DG89	40	40	1	42.2	42.2	1.9	117.46	0	182.7	10095000000	638		adenyl nucleotide binding;adenyl ribonucleotide binding;ATP binding;binding;catalytic activity;helicase activity;hydrolase activity;hydrolase activity, acting on acid anhydrides;hydrolase activity, acting on acid anhydrides, in phosphorus-containing anhydrides;nucleic acid binding;nucleoside-triphosphatase activity;nucleotide binding;purine nucleotide binding;purine ribonucleoside triphosphate bi…					AACTTT_UNKNOWN;ACEVEDO_LIVER_TUMOR_VS_NORMAL_ADJACENT_TISSUE_UP;BILANGES_SERUM_SENSITIVE_VIA_TSC2;chr5q31;E2F1_UP,V1_UP;GABRIELY_MIR21_TARGETS;GARY_CD5_TARGETS_DN;GNF2_DAP3;GNF2_HDAC1;GSE11864_UNTREATED_VS_CSF1_IFNG_PAM3CYS_IN_MAC_UP;GSE11924_TH2_VS_TH17_CD4_TCELL_DN;GSE14000_TRANSLATED_RNA_VS_MRNA_4H_LPS_DC_UP;GSE1448_ANTI_VALPHA2_VS_VBETA5_DP_THYMOCYTE_DN;GSE1460_DP_THYMOCYTE_VS_NAIVE_CD4_TCELL…										A0A0C4DG89;D6RJA6;H0Y9U3	A0A0C4DG89		DDX46	230	ENSG00000145833												-0.0391212	-0.160406	0.0821635	24.024
A0A1W2PNV4	A0A1W2PNV4	28	28	0	51	51	0	75.872	0	323.31	34659000000	982																	A0A1W2PNV4;E9PF58;F8WFD3	A0A1W2PNV4			339													0.0313074	-0.100226	0.16284	26.4885
A0A2R8YEA7	A0A2R8YEA7	16	2	2	82.8	15.9	15.9	17.471	0	23.761	626030000	71																	A0A2R8YEA7	A0A2R8YEA7			405													0.221272	-0.0644948	0.507039	21.5455
A0A499FI48	A0A499FI48	49	1	1	65.6	2.6	2.6	73.06	0	28.986	552090000	44																	A0A499FI48;C9JMN9	A0A499FI48			474													0.465434	-0.0661519	0.997021	21.6588
AAAS	Q9NRG9-2	9	9	9	22	22	22	55.813	0	18.644	848420000	67	behavior;biological regulation;biosynthetic process;carbohydrate metabolic process;carbohydrate transport;cell cycle;cell cycle process;cell surface receptor linked signaling pathway;cellular biosynthetic process;cellular component disassembly;cellular component disassembly at cellular level;cellular component organization;cellular component organization at cellular level;cellular component organ…		cell part;centrosome;cytoplasm;cytoplasmic part;cytoskeletal part;envelope;intracellular membrane-bounded organelle;intracellular non-membrane-bounded organelle;intracellular organelle;intracellular organelle part;intracellular part;macromolecular complex;membrane;membrane part;membrane-bounded organelle;microtubule organizing center;non-membrane-bounded organelle;nuclear envelope;nuclear membran…	behavior;biological regulation;biosynthetic process;carbohydrate metabolic process;carbohydrate transport;cell cycle;cellular component disassembly;cellular component organization;cellular membrane organization;cellular metabolic process;cellular nitrogen compound metabolic process;cellular process;establishment of localization;macromolecule metabolic process;macromolecule modification;membrane o…	cell part;centrosome;cytoplasm;intracellular membrane-bounded organelle;intracellular non-membrane-bounded organelle;intracellular organelle;macromolecular complex;membrane;microtubule organizing center;nuclear envelope;nuclear pore;nucleoplasm;nucleus;organelle;protein complex	RNA transport	ALCALA_APOPTOSIS;BONOME_OVARIAN_CANCER_SURVIVAL_SUBOPTIMAL_DEBULKING;CAMP_UP,V1_UP;chr12q13;ENDOMEMBRANE_SYSTEM;ENVELOPE;GARY_CD5_TARGETS_UP;GCM_BCL2L1;GCM_DENR;GCM_GSPT1;GCM_MLL;GCM_NF2;GCM_RAN;GCM_UBE2N;GOBERT_OLIGODENDROCYTE_DIFFERENTIATION_UP;GSE11924_TH1_VS_TH2_CD4_TCELL_UP;GSE14308_TH17_VS_NATURAL_TREG_UP;GSE15767_MED_VS_SCS_MAC_LN_DN;GSE17721_0,5H_VS_24H_LPS_BMDM_UP;GSE17721_0,5H_VS_24H_PO…	231550;605378	REACT_115831;REACT_163931;REACT_264487;REACT_268530;REACT_355174;REACT_6190;REACT_6354;REACT_6804;REACT_7991;REACT_9395	AAAS_HUMAN	AAAS_HUMAN	Aladin (Adracalin)	AAAS ADRACALA GL003	;231550;605378	13666	;8086	Q9NRG9-2;Q9NRG9;F8VZ44;H3BU82;F8VUB6	Q9NRG9-2;Q9NRG9;F8VZ44;H3BU82	Aladin	AAAS	5422	ENSG00000094914	Aladin (Adracalin)	AAAS ADRACALA GL003	AAAS	ADRACALA		SUBCELLULAR LOCATION: Nucleus, nuclear pore complex {ECO:0000269|PubMed:19782045}, Cytoplasm, cytoskeleton, spindle pole {ECO:0000269|PubMed:26246606}, Nucleus envelope {ECO:0000269|PubMed:27754849}, Note=In metaphase cells localizes within the spindle with some accumulation around spindle poles, with the highest concentration between the centrosome and metaphase plate (PubMed:26246606), The loca…						-0.533859	-0.841801	-0.225918	22.1242
AACS	Q86V21	14	14	14	23.2	23.2	23.2	75.143	0	18.221	832050000	61	adipose tissue development;anatomical structure development;biological regulation;carbohydrate homeostasis;carboxylic acid metabolic process;cell differentiation;cellular chemical homeostasis;cellular developmental process;cellular glucose homeostasis;cellular homeostasis;cellular ketone metabolic process;cellular lipid metabolic process;cellular metabolic process;cellular process;cellular respon…	acetoacetate-CoA ligase activity;acid-thiol ligase activity;adenyl nucleotide binding;adenyl ribonucleotide binding;ATP binding;binding;butyrate-CoA ligase activity;catalytic activity;ligase activity;ligase activity, forming carbon-sulfur bonds;nucleotide binding;purine nucleotide binding;purine ribonucleoside triphosphate binding;purine ribonucleotide binding;ribonucleotide binding	cell part;cytoplasmic part;cytosol;intracellular part	anatomical structure development;biological regulation;cell differentiation;cellular homeostasis;cellular ketone metabolic process;cellular lipid metabolic process;cellular metabolic process;cellular process;developmental process;homeostatic process;lipid metabolic process;metabolic process;organic acid metabolic process;primary metabolic process;regulation of transport;response to chemical stimu…	cell part;cytosol	Butanoate metabolism	BOCHKIS_FOXA2_TARGETS;CASORELLI_ACUTE_PROMYELOCYTIC_LEUKEMIA_DN;CHIANG_LIVER_CANCER_SUBCLASS_POLYSOMY7_DN;chr12q24;CREIGHTON_ENDOCRINE_THERAPY_RESISTANCE_5;DAVICIONI_TARGETS_OF_PAX_FOXO1_FUSIONS_UP;GROSS_HYPOXIA_VIA_ELK3_UP;GSE12366_PLASMA_CELL_VS_NAIVE_BCELL_UP;GSE12845_IGD_POS_BLOOD_VS_DARKZONE_GC_TONSIL_BCELL_DN;GSE17580_UNINFECTED_VS_S_MANSONI_INF_TREG_UP;GSE17721_0,5H_VS_8H_POLYIC_BMDM_UP;GS…	614364		AACS_HUMAN	AACS_HUMAN	Acetoacetyl-CoA synthetase (EC 6,2,1,16) (Acyl-CoA synthetase family member 1) (Protein sur-5 homolog)	AACS ACSF1	;614364	21298	;65985	Q86V21;Q86V21-2;Q86V21-3;E7EW25	Q86V21;Q86V21-2;Q86V21-3	Acetoacetyl-CoA synthetase	AACS	4249	ENSG00000081760	Acetoacetyl-CoA synthetase (EC 6,2,1,16) (Acyl-CoA synthetase family member 1) (Protein sur-5 homolog)	AACS ACSF1	AACS	ACSF1		SUBCELLULAR LOCATION: Cytoplasm, cytosol {ECO:0000250},						-0.212467	-0.554892	0.129958	21.8217
AAGAB	Q6PD74	6	6	6	29.8	29.8	29.8	34.593	0	20.446	999340000	64	establishment of localization;establishment of protein localization;protein transport;transport		cell part;cytoplasm;cytoplasmic part;cytosol;intracellular organelle part;intracellular part;nuclear part;nucleoplasm;organelle part	establishment of localization;protein transport;transport	cell part;cytoplasm;cytosol;nucleoplasm		ACEVEDO_LIVER_CANCER_WITH_H3K9ME3_DN;AIYAR_COBRA1_TARGETS_DN;BOUDOUKHA_BOUND_BY_IGF2BP2;BRUINS_UVC_RESPONSE_LATE;CASORELLI_ACUTE_PROMYELOCYTIC_LEUKEMIA_DN;CHARAFE_BREAST_CANCER_LUMINAL_VS_MESENCHYMAL_UP;chr15q22;CYTOPLASM;FEVR_CTNNB1_TARGETS_DN;GARCIA_TARGETS_OF_FLI1_AND_DAX1_DN;GRADE_COLON_CANCER_UP;GSE11924_TH1_VS_TH2_CD4_TCELL_UP;GSE1460_CD4_THYMOCYTE_VS_NAIVE_CD4_TCELL_CORD_BLOOD_UP;GSE1460_D…	148600;614888		AAGAB_HUMAN	AAGAB_HUMAN	Alpha- and gamma-adaptin-binding protein p34	AAGAB	;148600;614888	25662	;79719	Q6PD74;Q6PD74-2;H0YL49	Q6PD74	Alpha- and gamma-adaptin-binding protein p34	AAGAB	4079	ENSG00000103591	Alpha- and gamma-adaptin-binding protein p34	AAGAB	AAGAB			SUBCELLULAR LOCATION: Cytoplasm, cytosol {ECO:0000269|PubMed:23000146, ECO:0000269|PubMed:23064416},						0.29675	-0.0989881	0.692487	22.4541
AAK1	A0A096LP25	38	38	36	49.4	49.4	47.6	125.88	0	210.1	12455000000	709	biological regulation;cellular component organization;cellular component organization or biogenesis;cellular macromolecule metabolic process;cellular membrane organization;cellular metabolic process;cellular process;cellular protein metabolic process;endocytosis;establishment of localization;macromolecule metabolic process;macromolecule modification;membrane invagination;membrane organization;met…	adenyl nucleotide binding;adenyl ribonucleotide binding;AP-2 adaptor complex binding;ATP binding;binding;catalytic activity;kinase activity;Notch binding;nucleotide binding;phosphotransferase activity, alcohol group as acceptor;protein binding;protein complex binding;protein kinase activity;protein serine/threonine kinase activity;purine nucleotide binding;purine ribonucleoside triphosphate bindi…	axon part;cell leading edge;cell part;cell projection part;clathrin-coated vesicle;coated pit;coated vesicle;cytoplasmic membrane-bounded vesicle;cytoplasmic part;cytoplasmic vesicle;extrinsic to membrane;extrinsic to plasma membrane;intracellular membrane-bounded organelle;intracellular organelle;intracellular part;membrane part;membrane-bounded organelle;membrane-bounded vesicle;organelle;plasm…	biological regulation;cellular component organization;cellular membrane organization;cellular metabolic process;cellular process;endocytosis;establishment of localization;macromolecule metabolic process;macromolecule modification;membrane invagination;membrane organization;metabolic process;phosphorus metabolic process;primary metabolic process;protein metabolic process;protein modification proce…	cell leading edge;cell part;cytoplasmic membrane-bounded vesicle;intracellular membrane-bounded organelle;intracellular organelle;organelle;vesicle		AACTTT_UNKNOWN;ACTAYRNNNCCCR_UNKNOWN;ADDYA_ERYTHROID_DIFFERENTIATION_BY_HEMIN;ASTON_MAJOR_DEPRESSIVE_DISORDER_DN;BURTON_ADIPOGENESIS_11;CAGCTG_V$AP4_Q5;CAGGTG_V$E12_Q6;CASORELLI_ACUTE_PROMYELOCYTIC_LEUKEMIA_UP;CHARAFE_BREAST_CANCER_LUMINAL_VS_MESENCHYMAL_DN;CHEN_METABOLIC_SYNDROM_NETWORK;CHICAS_RB1_TARGETS_LOW_SERUM;chr2p14;chr2p24;CTACCTC,LET-7A,LET-7B,LET-7C,LET-7D,LET-7E,LET-7F,MIR-98,LET-7G,L…			AAK1_HUMAN;YJ005_HUMAN	AAK1_HUMAN;YJ005_HUMAN	AP2-associated protein kinase 1 (EC 2,7,11,1) (Adaptor-associated kinase 1);Uncharacterized protein FLJ45252	AAK1 KIAA1048	;616405	19679	;22848	A0A096LP25;Q2M2I8-2;Q2M2I8;E9PG46;Q6ZSR9;A0A096LNZ0;A0A096LP60	A0A096LP25;Q2M2I8-2;Q2M2I8;E9PG46	AP2-associated protein kinase 1	AAK1	136	ENSG00000115977	AP2-associated protein kinase 1 (EC 2,7,11,1) (Adaptor-associated kinase 1);Uncharacterized protein FLJ45252	AAK1 KIAA1048	AAK1	KIAA1048		Peripheral membrane protein {ECO:0000250|UniProtKB:F1MH24}, Membrane, clathrin-coated pit {ECO:0000269|PubMed:11877461}, Cell junction, synapse, presynapse {ECO:0000250|UniProtKB:P0C1X8}, Note=Active when found in clathrin-coated pits at the plasma membrane, In neuronal cells, enriched at presynaptic terminals, In non-neuronal cells, enriched at leading edge of migrating cells, {ECO:0000250|UniPr…						0.0599537	-0.0341491	0.154056	24.0719
AAMDC	Q9H7C9	6	6	6	60.7	60.7	60.7	13.332	0	15.982	2314100000	113	biological regulation;negative regulation of apoptosis;negative regulation of biological process;negative regulation of cell death;negative regulation of cellular process;negative regulation of programmed cell death;positive regulation of biological process;positive regulation of biosynthetic process;positive regulation of cell differentiation;positive regulation of cellular biosynthetic process;…		cell part;cytoplasm;intracellular part	biological regulation	cell part;cytoplasm					AAMDC_HUMAN	AAMDC_HUMAN	Mth938 domain-containing protein (Adipogenesis associated Mth938 domain-containing protein)	AAMDC C11orf67 PTD015		30205	;28971	Q9H7C9;E9PNP3;E9PR47;E9PIQ4;E9PJP1;E9PLK9;K4DI89;Q9H7C9-3;Q9H7C9-2	Q9H7C9;E9PNP3;E9PR47;E9PIQ4;E9PJP1;E9PLK9;K4DI89;Q9H7C9-3;Q9H7C9-2	Mth938 domain-containing protein	AAMDC	5283	ENSG00000087884	Mth938 domain-containing protein (Adipogenesis associated Mth938 domain-containing protein)	AAMDC C11orf67 PTD015	AAMDC	C11orf67		SUBCELLULAR LOCATION: Cytoplasm {ECO:0000250}, Note=Diffuse distribution with some highly concentrated spots around the nucleus, {ECO:0000250},						0.243058	-0.0216007	0.507716	23.2962
AAR2	A0A7P0T8J7	8	8	8	34	34	34	37.375	0	24.821	853020000	127										AAR2_HUMAN	AAR2_HUMAN	Protein AAR2 homolog (AAR2 splicing factor homolog)	AAR2 C20orf4 CGI-23 PRO0225	;617365	15886	;25980	A0A7P0T8J7;A2A2Q9;A0A7P0TA70;Q9Y312	A0A7P0T8J7;A2A2Q9;A0A7P0TA70;Q9Y312	Protein AAR2 homolog	AAR2	617	ENSG00000131043	Protein AAR2 homolog (AAR2 splicing factor homolog)	AAR2 C20orf4 CGI-23 PRO0225	AAR2	C20orf4								0.153966	-0.0296009	0.337534	22.0428
AARS1	P49588	61	61	61	79.5	79.5	79.5	106.81	0	323.31	119130000000	3478	alanyl-tRNA aminoacylation;amine metabolic process;amino acid activation;anatomical structure development;biological regulation;carboxylic acid metabolic process;cellular amine metabolic process;cellular amino acid metabolic process;cellular ketone metabolic process;cellular macromolecule metabolic process;cellular metabolic process;cellular nitrogen compound metabolic process;cellular process;ce…	adenyl nucleotide binding;adenyl ribonucleotide binding;alanine-tRNA ligase activity;amine binding;amino acid binding;aminoacyl-tRNA editing activity;aminoacyl-tRNA ligase activity;ATP binding;binding;carboxylic acid binding;carboxylic ester hydrolase activity;catalytic activity;cation binding;hydrolase activity;hydrolase activity, acting on ester bonds;ion binding;ligase activity;ligase activity…	cell part;cytoplasm;cytoplasmic part;cytosol;extracellular membrane-bounded organelle;extracellular organelle;extracellular region part;extracellular vesicular exosome;intracellular part;membrane;membrane-bounded organelle;membrane-bounded vesicle;organelle;vesicle	amine metabolic process;anatomical structure development;biological regulation;cellular amino acid metabolic process;cellular ketone metabolic process;cellular metabolic process;cellular nitrogen compound metabolic process;cellular process;developmental process;macromolecule metabolic process;macromolecule modification;metabolic process;molting cycle;multicellular organismal process;neurological …	cell part;cytoplasm;cytosol;extracellular organelle;membrane;organelle;vesicle	Aminoacyl-tRNA biosynthesis	ACEVEDO_NORMAL_TISSUE_ADJACENT_TO_LIVER_TUMOR_DN;AMINE_METABOLIC_PROCESS;AMINO_ACID_AND_DERIVATIVE_METABOLIC_PROCESS;AMINO_ACID_METABOLIC_PROCESS;BAE_BRCA1_TARGETS_UP;BHATI_G2M_ARREST_BY_2METHOXYESTRADIOL_DN;BIOPOLYMER_METABOLIC_PROCESS;BIOSYNTHETIC_PROCESS;BLUM_RESPONSE_TO_SALIRASIB_UP;BUYTAERT_PHOTODYNAMIC_THERAPY_STRESS_UP;CAIRO_HEPATOBLASTOMA_CLASSES_UP;CAMP_UP,V1_UP;CARBOXYLIC_ACID_METABOLIC…	601065;613287	REACT_15306	SYAC_HUMAN	SYAC_HUMAN	Alanine--tRNA ligase, cytoplasmic (EC 6,1,1,7) (Alanyl-tRNA synthetase) (AlaRS) (Renal carcinoma antigen NY-REN-42)	AARS1 AARS	;601065;613287;616339;619661;619691	20	;16	P49588;A0A6Q8PGN5;A0A6Q8PFY2;P49588-2;H3BPK7;A0A6Q8PF33;A0A6Q8PGE8;A0A6Q8PGR9;A0A6Q8PGB5;A0A6Q8PFK3;A0A6Q8PHJ2;A0A6Q8PH44;A0A6Q8PHP7;A0A6Q8PHP3;A0A6Q8PF77;A0A6Q8PG28;A0A6Q8PG62;A0A6Q8PGI8;A0A6Q8PHN5	P49588;A0A6Q8PGN5;A0A6Q8PFY2;P49588-2;H3BPK7;A0A6Q8PF33;A0A6Q8PGE8;A0A6Q8PGR9;A0A6Q8PGB5;A0A6Q8PFK3;A0A6Q8PHJ2;A0A6Q8PH44	Alanine--tRNA ligase, cytoplasmic	AARS	2891	ENSG00000090861	Alanine--tRNA ligase, cytoplasmic (EC 6,1,1,7) (Alanyl-tRNA synthetase) (AlaRS) (Renal carcinoma antigen NY-REN-42)	AARS1 AARS	AARS1	AARS		SUBCELLULAR LOCATION: Cytoplasm {ECO:0000255|HAMAP-Rule:MF_03133, ECO:0000269|PubMed:27911835},						-0.0330406	-0.175453	0.109371	26.4548
AARS2	Q5JTZ9	15	15	15	23.9	23.9	23.9	107.34	0	34.021	827200000	45	alanyl-tRNA aminoacylation;amine metabolic process;amino acid activation;carboxylic acid metabolic process;cellular amine metabolic process;cellular amino acid metabolic process;cellular component assembly;cellular component assembly at cellular level;cellular component organization;cellular component organization at cellular level;cellular component organization or biogenesis;cellular component …	adenyl nucleotide binding;adenyl ribonucleotide binding;alanine-tRNA ligase activity;aminoacyl-tRNA ligase activity;ATP binding;binding;catalytic activity;cation binding;ion binding;ligase activity;ligase activity, forming aminoacyl-tRNA and related compounds;ligase activity, forming carbon-oxygen bonds;metal ion binding;nucleic acid binding;nucleotide binding;purine nucleotide binding;purine rib…	cell part;cytoplasmic part;intracellular membrane-bounded organelle;intracellular organelle;intracellular part;membrane-bounded organelle;mitochondrion;organelle	amine metabolic process;cellular amino acid metabolic process;cellular component assembly;cellular component organization;cellular ketone metabolic process;cellular macromolecular complex assembly;cellular metabolic process;cellular nitrogen compound metabolic process;cellular process;macromolecular complex assembly;macromolecule metabolic process;metabolic process;nitrogen compound metabolic pro…	cell part;intracellular membrane-bounded organelle;intracellular organelle;mitochondrion;organelle	Aminoacyl-tRNA biosynthesis	ACEVEDO_LIVER_TUMOR_VS_NORMAL_ADJACENT_TISSUE_UP;chr6p21;CTTTGA_V$LEF1_Q2;GAUSSMANN_MLL_AF4_FUSION_TARGETS_A_DN;GCANCTGNY_V$MYOD_Q6;GCM_GSPT1;GCM_MLL;GCM_NF2;GCM_SUFU;GRADE_COLON_CANCER_UP;GSE11924_TH1_VS_TH2_CD4_TCELL_UP;GSE25087_TREG_VS_TCONV_ADULT_DN;GSE2706_UNSTIM_VS_8H_LPS_DC_UP;GSE30083_SP1_VS_SP4_THYMOCYTE_UP;GSE32423_CTRL_VS_IL7_IL4_MEMORY_CD8_TCELL_DN;KEGG_AMINOACYL_TRNA_BIOSYNTHESIS;REA…	612035;614096;615889	REACT_15302	SYAM_HUMAN	SYAM_HUMAN	Alanine--tRNA ligase, mitochondrial (EC 6,1,1,7) (Alanyl-tRNA synthetase) (AlaRS)	AARS2 AARSL KIAA1270	;612035;614096;615889	21022	;57505	Q5JTZ9	Q5JTZ9	Alanine--tRNA ligase, mitochondrial	AARS2	3915	ENSG00000124608	Alanine--tRNA ligase, mitochondrial (EC 6,1,1,7) (Alanyl-tRNA synthetase) (AlaRS)	AARS2 AARSL KIAA1270	AARS2	AARSL KIAA1270		SUBCELLULAR LOCATION: Mitochondrion {ECO:0000255|HAMAP-Rule:MF_03133, ECO:0000269|PubMed:21549344},	MitoCarta3,0	literature, APEX_matrix, targetP signal+, Rickettsial homolog, mito protein domain, MS/MS	Matrix	Mitochondrial central dogma > Translation > mt-tRNA synthetases		-0.306335	-0.656217	0.0435474	21.8637
AARSD1	Q9BTE6	14	14	1	51	51	5.6	45.479	0	70.44	2322100000	138	alanyl-tRNA aminoacylation;amine metabolic process;amino acid activation;carboxylic acid metabolic process;cellular amine metabolic process;cellular amino acid metabolic process;cellular ketone metabolic process;cellular macromolecule metabolic process;cellular metabolic process;cellular nitrogen compound metabolic process;cellular process;macromolecule metabolic process;metabolic process;ncRNA m…	adenyl nucleotide binding;adenyl ribonucleotide binding;alanine-tRNA ligase activity;aminoacyl-tRNA ligase activity;ATP binding;binding;catalytic activity;cation binding;ion binding;ligase activity;ligase activity, forming aminoacyl-tRNA and related compounds;ligase activity, forming carbon-oxygen bonds;metal ion binding;nucleic acid binding;nucleotide binding;purine nucleotide binding;purine rib…	cell part;cytoplasm;intracellular membrane-bounded organelle;intracellular organelle;intracellular part;membrane-bounded organelle;nucleus;organelle	amine metabolic process;cellular amino acid metabolic process;cellular ketone metabolic process;cellular metabolic process;cellular nitrogen compound metabolic process;cellular process;macromolecule metabolic process;metabolic process;nitrogen compound metabolic process;nucleobase-containing compound metabolic process;organic acid metabolic process;primary metabolic process;RNA metabolic process;…	cell part;cytoplasm;intracellular membrane-bounded organelle;intracellular organelle;nucleus;organelle		AGUIRRE_PANCREATIC_CANCER_COPY_NUMBER_UP;BRUINS_UVC_RESPONSE_LATE;CAGCTG_V$AP4_Q5;CAIRO_HEPATOBLASTOMA_CLASSES_UP;CASORELLI_ACUTE_PROMYELOCYTIC_LEUKEMIA_DN;CCAWWNAAGG_V$SRF_Q4;chr17q21;GCANCTGNY_V$MYOD_Q6;GGGCGGR_V$SP1_Q6;GRAESSMANN_APOPTOSIS_BY_DOXORUBICIN_DN;GSE10239_KLRG1INT_VS_KLRG1HIGH_EFF_CD8_TCELL_UP;GSE10463_CD40L_AND_VA347_VS_CD40L_IN_DC_DN;GSE10856_CTRL_VS_TNFRSF6B_IN_MACROPHAGE_DN;GSE1…	613212		AASD1_HUMAN	AASD1_HUMAN	Alanyl-tRNA editing protein Aarsd1 (Alanyl-tRNA synthetase domain-containing protein 1)	AARSD1	;613212	2841743946	;100885850;80755	Q9BTE6;H7C1K1;L7N2F5	Q9BTE6	Alanyl-tRNA editing protein Aarsd1	AARSD1	5025	ENSG00000108825;ENSG00000266967	Alanyl-tRNA editing protein Aarsd1 (Alanyl-tRNA synthetase domain-containing protein 1)	AARSD1	AARSD1			SUBCELLULAR LOCATION: Cytoplasm {ECO:0000250},						0.386142	0.250917	0.521367	23.2209
AASDHPPT	Q9NRN7	10	10	10	33	33	33	35.776	0	21.203	1353500000	93	amine metabolic process;biosynthetic process;carboxylic acid biosynthetic process;carboxylic acid metabolic process;cellular amine metabolic process;cellular amino acid metabolic process;cellular biosynthetic process;cellular ketone metabolic process;cellular lipid metabolic process;cellular metabolic process;cellular modified amino acid metabolic process;cellular nitrogen compound metabolic proc…	binding;catalytic activity;cation binding;holo-[acyl-carrier-protein] synthase activity;ion binding;magnesium ion binding;metal ion binding;phosphotransferase activity, for other substituted phosphate groups;transferase activity;transferase activity, transferring phosphorus-containing groups	cell part;cytoplasmic part;cytosol;extracellular membrane-bounded organelle;extracellular organelle;extracellular region part;extracellular vesicular exosome;intracellular part;membrane-bounded organelle;membrane-bounded vesicle;organelle;vesicle	amine metabolic process;biosynthetic process;cellular amino acid metabolic process;cellular ketone metabolic process;cellular lipid metabolic process;cellular metabolic process;cellular nitrogen compound metabolic process;cellular process;cofactor metabolic process;lipid metabolic process;metabolic process;nitrogen compound metabolic process;organic acid metabolic process;primary metabolic proces…	cell part;cytosol;extracellular organelle;organelle;vesicle	Pantothenate and CoA biosynthesis	ACEVEDO_LIVER_CANCER_UP;BAELDE_DIABETIC_NEPHROPATHY_DN;BLALOCK_ALZHEIMERS_DISEASE_DN;BROWN_MYELOID_CELL_DEVELOPMENT_DN;chr11q22;DIAZ_CHRONIC_MEYLOGENOUS_LEUKEMIA_UP;ENK_UV_RESPONSE_KERATINOCYTE_DN;ERB2_UP,V1_DN;FEVR_CTNNB1_TARGETS_DN;FLECHNER_PBL_KIDNEY_TRANSPLANT_OK_VS_DONOR_UP;FORTSCHEGGER_PHF8_TARGETS_DN;GATTGGY_V$NFY_Q6_01;GEORGES_TARGETS_OF_MIR192_AND_MIR215;GGGCGGR_V$SP1_Q6;GGGTGGRR_V$PAX4_…	607756	REACT_11172	ADPPT_HUMAN	ADPPT_HUMAN	L-aminoadipate-semialdehyde dehydrogenase-phosphopantetheinyl transferase (EC 2,7,8,7) (4'-phosphopantetheinyl transferase) (Alpha-aminoadipic semialdehyde dehydrogenase-phosphopantetheinyl transferase) (AASD-PPT) (LYS5 ortholog)	AASDHPPT CGI-80 HAH-P HSPC223 x0005	;607756	14235	;60496	Q9NRN7;E9PLW6;E9PNF3;Q9NRN7-2	Q9NRN7;E9PLW6	L-aminoadipate-semialdehyde dehydrogenase-phosphopantetheinyl transferase	AASDHPPT	5426	ENSG00000149313	L-aminoadipate-semialdehyde dehydrogenase-phosphopantetheinyl transferase (EC 2,7,8,7) (4'-phosphopantetheinyl transferase) (Alpha-aminoadipic semialdehyde dehydrogenase-phosphopantetheinyl transferase) (AASD-PPT) (LYS5 ortholog)	AASDHPPT CGI-80 HAH-P HSPC223 x0005	AASDHPPT			SUBCELLULAR LOCATION: Cytoplasm, cytosol {ECO:0000269|PubMed:12815048},						-0.148717	-0.41685	0.119417	22.3782
AATF	Q9NY61	12	12	12	37	37	37	63.132	0	46.577	2819100000	229	biological adhesion;biological regulation;cell adhesion;cell division;cell surface receptor linked signaling pathway;cellular component biogenesis;cellular component biogenesis at cellular level;cellular component organization or biogenesis;cellular component organization or biogenesis at cellular level;cellular process;cellular response to stimulus;cellular response to stress;embryonic cleavage;…	binding;leucine zipper domain binding;LRR domain binding;nucleic acid binding transcription factor activity;protein binding;protein domain specific binding;sequence-specific DNA binding transcription factor activity	adherens junction;anchoring junction;cell junction;cell part;cell-substrate adherens junction;cell-substrate junction;centrosome;cytoplasm;cytoplasmic part;cytoskeletal part;focal adhesion;Golgi apparatus;intracellular membrane-bounded organelle;intracellular non-membrane-bounded organelle;intracellular organelle;intracellular organelle part;intracellular part;membrane-bounded organelle;microtubu…	biological adhesion;biological regulation;cell adhesion;cell division;cellular process;regulation of cell cycle;regulation of mitotic cell cycle;response to DNA damage stimulus;response to stimulus;response to stress;ribosome biogenesis;signal transduction	cell part;centrosome;cytoplasm;Golgi apparatus;intracellular membrane-bounded organelle;intracellular non-membrane-bounded organelle;intracellular organelle;microtubule organizing center;nucleolus;nucleus;organelle		ACOSTA_PROLIFERATION_INDEPENDENT_MYC_TARGETS_UP;ALFANO_MYC_TARGETS;ANTI_APOPTOSIS;APOPTOSIS_GO;BENPORATH_EED_TARGETS;BENPORATH_ES_WITH_H3K27ME3;BHAT_ESR1_TARGETS_VIA_AKT1_UP;BRUINS_UVC_RESPONSE_LATE;CACGTG_V$MYC_Q2;CAIRO_HEPATOBLASTOMA_CLASSES_UP;CAMP_UP,V1_UP;CASORELLI_ACUTE_PROMYELOCYTIC_LEUKEMIA_DN;CELL_DEVELOPMENT;CHEOK_RESPONSE_TO_MERCAPTOPURINE_AND_HD_MTX_DN;chr17q11;DNA_BINDING;DODD_NASOPH…	608463	REACT_13638	AATF_HUMAN	AATF_HUMAN	Protein AATF (Apoptosis-antagonizing transcription factor) (Rb-binding protein Che-1)	AATF CHE1 DED HSPC277	;608463	19235	;26574	Q9NY61;A0A7P0TAR0;A0A7P0T868;A0A7P0Z434;A0A7P0Z4P2;A0A7P0Z4N2;A0A087WTH8;A0A7P0TBI0;A0A7P0TBG4;A0A087WWS8;A0A0J9YWE9	Q9NY61;A0A7P0TAR0;A0A7P0T868;A0A7P0Z434;A0A7P0Z4P2;A0A7P0Z4N2;A0A087WTH8;A0A7P0TBI0;A0A7P0TBG4	Protein AATF	AATF	5544	ENSG00000275700	Protein AATF (Apoptosis-antagonizing transcription factor) (Rb-binding protein Che-1)	AATF CHE1 DED HSPC277	AATF	CHE1 DED		SUBCELLULAR LOCATION: Nucleus, nucleolus {ECO:0000269|PubMed:12429849},						-0.0344777	-0.307235	0.23828	23.2386
ABAT	H3BRN4	8	8	8	23.3	23.3	23.3	58.14	0	17.508	589590000	57	adult behavior;amine catabolic process;amine metabolic process;behavior;behavioral response to cocaine;biological regulation;carboxylic acid catabolic process;carboxylic acid metabolic process;catabolic process;cell communication;cell-cell signaling;cellular amine metabolic process;cellular amino acid catabolic process;cellular amino acid metabolic process;cellular catabolic process;cellular keto…	(S)-3-amino-2-methylpropionate transaminase activity;4-aminobutyrate transaminase activity;binding;catalytic activity;cation binding;cofactor binding;enzyme binding;identical protein binding;ion binding;iron-sulfur cluster binding;metal cluster binding;metal ion binding;protein binding;protein dimerization activity;protein homodimerization activity;pyridoxal phosphate binding;succinate-semialdehy…	4-aminobutyrate transaminase complex;cell part;cell projection;cytoplasmic part;extracellular membrane-bounded organelle;extracellular organelle;extracellular region part;extracellular vesicular exosome;intracellular membrane-bounded organelle;intracellular organelle;intracellular organelle lumen;intracellular organelle part;intracellular part;macromolecular complex;membrane-bounded organelle;mem…	amine metabolic process;behavior;biological regulation;catabolic process;cell communication;cell-cell signaling;cellular amino acid metabolic process;cellular ketone metabolic process;cellular metabolic process;cellular nitrogen compound metabolic process;cellular process;establishment of localization;metabolic process;multicellular organismal process;multi-organism process;neurotransmitter metab…	cell part;cell projection;extracellular organelle;intracellular membrane-bounded organelle;intracellular organelle;macromolecular complex;mitochondrion;neuron projection;organelle;protein complex;vesicle	Alanine, aspartate and glutamate metabolism;beta-Alanine metabolism;Butanoate metabolism;Propanoate metabolism;Valine, leucine and isoleucine degradation	AFFAR_YY1_TARGETS_UP;BEHAVIOR;BLALOCK_ALZHEIMERS_DISEASE_DN;BROWNE_HCMV_INFECTION_18HR_UP;BROWNE_HCMV_INFECTION_20HR_UP;BROWNE_HCMV_INFECTION_24HR_UP;BROWNE_HCMV_INFECTION_4HR_UP;CAIRO_HEPATOBLASTOMA_DN;CHARAFE_BREAST_CANCER_LUMINAL_VS_MESENCHYMAL_UP;CHIANG_LIVER_CANCER_SUBCLASS_PROLIFERATION_DN;CHICAS_RB1_TARGETS_CONFLUENT;chr16p13;COFACTOR_BINDING;CREIGHTON_ENDOCRINE_THERAPY_RESISTANCE_1;CREIGH…	137150;613163	REACT_23964	GABT_HUMAN	GABT_HUMAN	4-aminobutyrate aminotransferase, mitochondrial (EC 2,6,1,19) ((S)-3-amino-2-methylpropionate transaminase) (EC 2,6,1,22) (GABA aminotransferase) (GABA-AT) (Gamma-amino-N-butyrate transaminase) (GABA transaminase) (GABA-T) (L-AIBAT)	ABAT GABAT	;137150;613163	23	;18	H3BRN4;H3BNQ7;P80404;H3BRJ1;H3BMJ9;H3BRT1;H3BPW8	H3BRN4;H3BNQ7;P80404	4-aminobutyrate aminotransferase, mitochondrial	ABAT	1348	ENSG00000183044	4-aminobutyrate aminotransferase, mitochondrial (EC 2,6,1,19) ((S)-3-amino-2-methylpropionate transaminase) (EC 2,6,1,22) (GABA aminotransferase) (GABA-AT) (Gamma-amino-N-butyrate transaminase) (GABA transaminase) (GABA-T) (L-AIBAT)	ABAT GABAT	ABAT	GABAT		SUBCELLULAR LOCATION: Mitochondrion matrix,	MitoCarta3,0	literature, APEX_matrix, targetP signal, mito protein domain, MS/MS++	Matrix	Metabolism > Amino acid metabolism > GABA metabolism | Metabolism > Metals and cofactors > Fe-S-containing proteins		-0.563441	-0.947046	-0.179837	21.6453
ABCB10	Q9NRK6	4	4	4	6	6	6	79.147	0.0039539	2.5475	692960000	15	cellular process;establishment of localization;transmembrane transport;transport	active transmembrane transporter activity;adenyl nucleotide binding;adenyl ribonucleotide binding;ATP binding;ATPase activity;ATPase activity, coupled;ATPase activity, coupled to movement of substances;ATPase activity, coupled to transmembrane movement of substances;binding;catalytic activity;hydrolase activity;hydrolase activity, acting on acid anhydrides;hydrolase activity, acting on acid anhyd…	cell part;cytoplasmic part;integral to membrane;integral to mitochondrial membrane;integral to organelle membrane;intracellular organelle part;intracellular part;intrinsic to membrane;intrinsic to organelle membrane;membrane;membrane part;mitochondrial inner membrane;mitochondrial membrane;mitochondrial membrane part;mitochondrial part;organelle inner membrane;organelle membrane;organelle part	cellular process;establishment of localization;transmembrane transport;transport	cell part;membrane	ABC transporters	ACEVEDO_LIVER_CANCER_UP;BENPORATH_MYC_MAX_TARGETS;BILD_E2F3_ONCOGENIC_SIGNATURE;BYSTRYKH_HEMATOPOIESIS_STEM_CELL_QTL_TRANS;CHIANG_LIVER_CANCER_SUBCLASS_UNANNOTATED_DN;chr1q32;DANG_BOUND_BY_MYC;FEVR_CTNNB1_TARGETS_UP;FORTSCHEGGER_PHF8_TARGETS_DN;GCNP_SHH_UP_EARLY,V1_UP;GEORGES_TARGETS_OF_MIR192_AND_MIR215;GGGCGGR_V$SP1_Q6;GRAESSMANN_APOPTOSIS_BY_DOXORUBICIN_UP;GRAESSMANN_RESPONSE_TO_MC_AND_DOXORUB…	605454	REACT_111108	ABCBA_HUMAN	ABCBA_HUMAN	ATP-binding cassette sub-family B member 10, mitochondrial (ABC-mitochondrial erythroid protein) (ABC-me protein) (ATP-binding cassette transporter 10) (ABC transporter 10 protein) (Mitochondrial ATP-binding cassette 2) (M-ABC2)	ABCB10	;605454	41	;23456	Q9NRK6	Q9NRK6	ATP-binding cassette sub-family B member 10, mitochondrial	ABCB10	5423	ENSG00000135776	ATP-binding cassette sub-family B member 10, mitochondrial (ABC-mitochondrial erythroid protein) (ABC-me protein) (ATP-binding cassette transporter 10) (ABC transporter 10 protein) (Mitochondrial ATP-binding cassette 2) (M-ABC2)	ABCB10	ABCB10			Multi-pass membrane protein {ECO:0000255},";"SUBCELLULAR LOCATION: Mitochondrion inner membrane {ECO:0000250|UniProtKB:Q9JI39}	MitoCarta3,0	literature, APEX_matrix, yeast mito homolog+, Rickettsial homolog, mito protein domain, induction, coexpression, MS/MS+	MIM	Metabolism > Metals and cofactors > Heme synthesis and processing | Small molecule transport > ABC transporters		-0.255388	-0.92602	0.415245	22.123
ABCC1	P33527-4	25	25	25	24.1	24.1	24.1	164.3	0	92.937	3165300000	263	arachidonic acid metabolic process;carboxylic acid metabolic process;cellular alkene metabolic process;cellular ketone metabolic process;cellular lipid metabolic process;cellular metabolic process;cellular process;cobalamin metabolic process;cofactor metabolic process;establishment of localization;fatty acid metabolic process;heterocycle metabolic process;icosanoid metabolic process;leukotriene m…	active transmembrane transporter activity;adenyl nucleotide binding;adenyl ribonucleotide binding;ATP binding;ATPase activity;ATPase activity, coupled;ATPase activity, coupled to movement of substances;ATPase activity, coupled to transmembrane movement of substances;binding;catalytic activity;hydrolase activity;hydrolase activity, acting on acid anhydrides;hydrolase activity, acting on acid anhyd…	basolateral plasma membrane;cell part;extracellular membrane-bounded organelle;extracellular organelle;extracellular region part;extracellular vesicular exosome;integral to membrane;integral to plasma membrane;intrinsic to membrane;intrinsic to plasma membrane;membrane;membrane part;membrane-bounded organelle;membrane-bounded vesicle;organelle;plasma membrane;plasma membrane part;vesicle	cellular alkene metabolic process;cellular ketone metabolic process;cellular lipid metabolic process;cellular metabolic process;cellular process;cofactor metabolic process;establishment of localization;heterocycle metabolic process;lipid metabolic process;metabolic process;nitrogen compound metabolic process;organic acid metabolic process;primary metabolic process;response to chemical stimulus;re…	cell part;extracellular organelle;membrane;organelle;plasma membrane;vesicle	ABC transporters;Vitamin digestion and absorption	ACTGCCT,MIR-34B;ACTIVE_TRANSMEMBRANE_TRANSPORTER_ACTIVITY;ADENYL_NUCLEOTIDE_BINDING;ADENYL_RIBONUCLEOTIDE_BINDING;ATP_BINDING;ATPASE_ACTIVITY;ATPASE_ACTIVITY_COUPLED;ATPASE_ACTIVITY_COUPLED_TO_MOVEMENT_OF_SUBSTANCES;BROWNE_HCMV_INFECTION_14HR_DN;BROWNE_HCMV_INFECTION_24HR_DN;BROWNE_HCMV_INFECTION_2HR_DN;BRUINS_UVC_RESPONSE_VIA_TP53_GROUP_A;CELL_FRACTION;CHIANG_LIVER_CANCER_SUBCLASS_PROLIFERATION_…	158343	REACT_150420;REACT_15480;REACT_163862	MRP1_HUMAN	MRP1_HUMAN	Multidrug resistance-associated protein 1 (EC 7,6,2,2) (ATP-binding cassette sub-family C member 1) (Glutathione-S-conjugate-translocating ATPase ABCC1) (EC 7,6,2,3) (Leukotriene C(4) transporter) (LTC4 transporter)	ABCC1 MRP MRP1	;158343;618915	51	;4363	P33527-4;P33527;I3L4X2;P33527-9;P33527-6;P33527-7;P33527-2;P33527-3;A0A7I2V2E0;P33527-8;P33527-5;A0A0A0MS99;A0A7I2V4C6	P33527-4;P33527;I3L4X2;P33527-9;P33527-6;P33527-7;P33527-2;P33527-3;A0A7I2V2E0;P33527-8;P33527-5;A0A0A0MS99;A0A7I2V4C6	Multidrug resistance-associated protein 1	ABCC1	2671	ENSG00000103222;ENSG00000278183	Multidrug resistance-associated protein 1 (EC 7,6,2,2) (ATP-binding cassette sub-family C member 1) (Glutathione-S-conjugate-translocating ATPase ABCC1) (EC 7,6,2,3) (Leukotriene C(4) transporter) (LTC4 transporter)	ABCC1 MRP MRP1	ABCC1	MRP MRP1		Multi-pass membrane protein {ECO:0000255|PROSITE-ProRule:PRU00441, ECO:0000269|PubMed:16230346},";"SUBCELLULAR LOCATION: Cell membrane {ECO:0000269|PubMed:16230346, ECO:0000269|PubMed:31273342}						-0.0950447	-0.279861	0.0897717	23.1954
ABCC4	O15439-2	12	12	12	13.4	13.4	13.4	144.2	0	14.144	481660000	33	biological regulation;blood coagulation;cell activation;cellular process;coagulation;establishment of localization;establishment of localization in cell;exocytosis;hemostasis;metabolic process;multicellular organismal process;oxidation-reduction process;platelet activation;platelet degranulation;positive regulation of biological process;positive regulation of cell proliferation;positive regulatio…	15-hydroxyprostaglandin dehydrogenase (NAD+) activity;active transmembrane transporter activity;adenyl nucleotide binding;adenyl ribonucleotide binding;ATP binding;ATPase activity;ATPase activity, coupled;ATPase activity, coupled to movement of substances;ATPase activity, coupled to transmembrane movement of substances;binding;catalytic activity;hydrolase activity;hydrolase activity, acting on ac…	basolateral plasma membrane;cell part;cytoplasmic part;cytoplasmic vesicle membrane;cytoplasmic vesicle part;integral to membrane;intracellular organelle part;intracellular part;intrinsic to membrane;membrane;membrane part;organelle membrane;organelle part;plasma membrane;plasma membrane part;platelet dense granule membrane;secretory granule membrane;vesicle membrane	biological regulation;cell activation;cellular process;coagulation;establishment of localization;exocytosis;metabolic process;multicellular organismal process;regulation of body fluid levels;response to chemical stimulus;response to drug;response to endogenous stimulus;response to stimulus;secretion;transmembrane transport;transport;vesicle-mediated transport	cell part;membrane;plasma membrane	ABC transporters;Bile secretion	AAACCAC,MIR-140;AGGTGCA,MIR-500;BENPORATH_MYC_MAX_TARGETS;BERTUCCI_MEDULLARY_VS_DUCTAL_BREAST_CANCER_UP;BLALOCK_ALZHEIMERS_DISEASE_DN;BOQUEST_STEM_CELL_CULTURED_VS_FRESH_UP;CACGTG_V$MYC_Q2;CASORELLI_ACUTE_PROMYELOCYTIC_LEUKEMIA_DN;CELL_FRACTION;CHARAFE_BREAST_CANCER_LUMINAL_VS_MESENCHYMAL_DN;CHEN_METABOLIC_SYNDROM_NETWORK;chr13q31;COLINA_TARGETS_OF_4EBP1_AND_4EBP2;CYTOPLASM;CYTOPLASMIC_MEMBRANE_B…	605250	REACT_15480;REACT_318	MRP4_HUMAN	MRP4_HUMAN	ATP-binding cassette sub-family C member 4 (EC 7,6,2,-) (EC 7,6,2,2) (EC 7,6,2,3) (MRP/cMOAT-related ABC transporter) (Multi-specific organic anion transporter B) (MOAT-B) (Multidrug resistance-associated protein 4)	ABCC4 MOATB MRP4	;605250	55	;10257	O15439-2;O15439;O15439-4;O15439-3;A0A2R8YDC1;A0A2R8Y6V8	O15439-2;O15439	Multidrug resistance-associated protein 4	ABCC4	1687	ENSG00000125257	ATP-binding cassette sub-family C member 4 (EC 7,6,2,-) (EC 7,6,2,2) (EC 7,6,2,3) (MRP/cMOAT-related ABC transporter) (Multi-specific organic anion transporter B) (MOAT-B) (Multidrug resistance-associated protein 4)	ABCC4 MOATB MRP4	ABCC4	MOATB MRP4		Multi-pass membrane protein {ECO:0000255}, Apical cell membrane {ECO:0000269|PubMed:11856762, ECO:0000269|PubMed:26721430}; Multi-pass membrane protein {ECO:0000255}, Note=Its localization to the basolateral or apical membranes is tissue-dependent, {ECO:0000305|PubMed:26721430},";"SUBCELLULAR LOCATION: Basolateral cell membrane {ECO:0000269|PubMed:11106685, ECO:0000269|PubMed:12883481, ECO:000026…						-0.225504	-0.556684	0.105677	21.4452
ABCD1	P33897	4	4	4	9.1	9.1	9.1	82.936	0	16.206	229030000	29	carboxylic acid catabolic process;carboxylic acid metabolic process;carboxylic acid transport;catabolic process;cellular catabolic process;cellular component organization;cellular component organization at cellular level;cellular component organization or biogenesis;cellular component organization or biogenesis at cellular level;cellular ketone metabolic process;cellular lipid catabolic process;c…	active transmembrane transporter activity;adenyl nucleotide binding;adenyl ribonucleotide binding;ATP binding;ATPase activity;ATPase activity, coupled;ATPase activity, coupled to movement of substances;ATPase activity, coupled to transmembrane movement of substances;binding;catalytic activity;enzyme binding;fatty acid transporter activity;fatty-acyl group transporter activity;fatty-acyl-CoA trans…	cell part;cytoplasm;cytoplasmic part;cytosol;integral to membrane;integral to organelle membrane;integral to peroxisomal membrane;intracellular membrane-bounded organelle;intracellular organelle;intracellular organelle part;intracellular part;intrinsic to membrane;intrinsic to organelle membrane;intrinsic to peroxisomal membrane;membrane;membrane part;membrane-bounded organelle;microbody;microbod…	catabolic process;cellular component organization;cellular ketone metabolic process;cellular lipid metabolic process;cellular metabolic process;cellular process;establishment of localization;lipid metabolic process;lipid transport;metabolic process;organelle organization;organic acid metabolic process;organic acid transport;peroxisome organization;primary metabolic process;small molecule metaboli…	cell part;cytoplasm;cytosol;intracellular membrane-bounded organelle;intracellular organelle;membrane;microbody;mitochondrion;organelle;peroxisome	ABC transporters;Peroxisome	AACTTT_UNKNOWN;ATM_DN,V1_DN;chrxq28;CTTTGA_V$LEF1_Q2;FEVR_CTNNB1_TARGETS_UP;GGGCGGR_V$SP1_Q6;GGGTGGRR_V$PAX4_03;GSE15930_NAIVE_VS_24H_IN_VITRO_STIM_CD8_TCELL_UP;GSE15930_NAIVE_VS_24H_IN_VITRO_STIM_IL12_CD8_TCELL_UP;GSE15930_NAIVE_VS_24H_IN_VITRO_STIM_INFAB_CD8_TCELL_UP;GSE15930_NAIVE_VS_48H_IN_VITRO_STIM_IL12_CD8_TCELL_UP;GSE17721_0,5H_VS_12H_LPS_BMDM_UP;GSE17721_0,5H_VS_24H_CPG_BMDM_UP;GSE17721_…	300100;300371	REACT_111158;REACT_121100;REACT_121147;REACT_17062	ABCD1_HUMAN	ABCD1_HUMAN	ATP-binding cassette sub-family D member 1 (EC 3,1,2,-) (EC 7,6,2,-) (Adrenoleukodystrophy protein) (ALDP)	ABCD1 ALD	;300100;300371	61	;215	P33897	P33897	ATP-binding cassette sub-family D member 1	ABCD1	2674	ENSG00000101986	ATP-binding cassette sub-family D member 1 (EC 7,6,2,4) (Adrenoleukodystrophy protein) (ALDP)	ABCD1 ALD	ABCD1	ALD		Multi-pass membrane protein {ECO:0000255}, Mitochondrion membrane {ECO:0000269|PubMed:16946495}; Multi-pass membrane protein, Endoplasmic reticulum membrane {ECO:0000269|PubMed:16946495}; Multi-pass membrane protein, Lysosome membrane {ECO:0000269|PubMed:16946495}; Multi-pass membrane protein,";"SUBCELLULAR LOCATION: Peroxisome membrane {ECO:0000269|PubMed:10777694, ECO:0000269|PubMed:16946495, E…	MitoCarta3,0	Rickettsial homolog, mito protein domain, induction	Membrane	Small molecule transport > ABC transporters		0.0292861	-0.286989	0.345561	21.3355
ABCD3	P28288	20	20	20	37.8	37.8	37.8	75.475	0	93.855	5933300000	337	carboxylic acid catabolic process;carboxylic acid metabolic process;catabolic process;cellular catabolic process;cellular component organization;cellular component organization at cellular level;cellular component organization or biogenesis;cellular component organization or biogenesis at cellular level;cellular ketone metabolic process;cellular lipid catabolic process;cellular lipid metabolic pr…	active transmembrane transporter activity;adenyl nucleotide binding;adenyl ribonucleotide binding;ATP binding;ATPase activity;ATPase activity, coupled;ATPase activity, coupled to movement of substances;ATPase activity, coupled to transmembrane movement of substances;binding;catalytic activity;hydrolase activity;hydrolase activity, acting on acid anhydrides;hydrolase activity, acting on acid anhyd…	cell part;cytoplasmic part;cytosol;integral to membrane;intracellular membrane-bounded organelle;intracellular organelle;intracellular organelle lumen;intracellular organelle part;intracellular part;intrinsic to membrane;membrane;membrane part;membrane-bounded organelle;membrane-enclosed lumen;microbody;microbody lumen;microbody membrane;microbody part;mitochondrial inner membrane;mitochondrial m…	catabolic process;cellular component organization;cellular ketone metabolic process;cellular lipid metabolic process;cellular metabolic process;cellular process;establishment of localization;lipid metabolic process;metabolic process;organelle organization;organic acid metabolic process;peroxisome organization;primary metabolic process;small molecule metabolic process;transmembrane transport;trans…	cell part;cytosol;intracellular membrane-bounded organelle;intracellular organelle;membrane;microbody;organelle;peroxisome	ABC transporters;Peroxisome	ACTIVE_TRANSMEMBRANE_TRANSPORTER_ACTIVITY;AGTCAGC,MIR-345;ATPASE_ACTIVITY;ATPASE_ACTIVITY_COUPLED;ATPASE_ACTIVITY_COUPLED_TO_MOVEMENT_OF_SUBSTANCES;BLUM_RESPONSE_TO_SALIRASIB_DN;BRUINS_UVC_RESPONSE_EARLY_LATE;CHARAFE_BREAST_CANCER_LUMINAL_VS_BASAL_DN;chr1p22;CYTOPLASM;CYTOPLASMIC_PART;DIAZ_CHRONIC_MEYLOGENOUS_LEUKEMIA_UP;ENK_UV_RESPONSE_EPIDERMIS_DN;ESTABLISHMENT_OF_LOCALIZATION;FLECHNER_BIOPSY_K…	170995	REACT_111158	ABCD3_HUMAN	ABCD3_HUMAN	ATP-binding cassette sub-family D member 3 (EC 3,1,2,-) (EC 7,6,2,-) (70 kDa peroxisomal membrane protein) (PMP70)	ABCD3 PMP70 PXMP1	;170995;616278	67	;5825	P28288;A0A3B3ITW3;P28288-2;P28288-3	P28288;A0A3B3ITW3;P28288-2	ATP-binding cassette sub-family D member 3	ABCD3	2584	ENSG00000117528	ATP-binding cassette sub-family D member 3 (70 kDa peroxisomal membrane protein) (PMP70)	ABCD3 PMP70 PXMP1	ABCD3	PMP70 PXMP1		Multi-pass membrane protein {ECO:0000255|PROSITE-ProRule:PRU00441, ECO:0000269|PubMed:10704444},";"SUBCELLULAR LOCATION: Peroxisome membrane {ECO:0000269|PubMed:10704444}	MitoCarta3,0	GFP, targetP signal, Rickettsial homolog, mito protein domain, induction, coexpression	Membrane	Small molecule transport > ABC transporters		-0.100235	-0.212939	0.0124683	23.7599
ABCE1	P61221	33	33	33	57.6	57.6	57.6	67.314	0	323.31	22554000000	898	biological regulation;catabolic process;cellular catabolic process;cellular macromolecule catabolic process;cellular macromolecule metabolic process;cellular metabolic process;cellular nitrogen compound metabolic process;cellular process;establishment of localization;macromolecule catabolic process;macromolecule metabolic process;metabolic process;multi-organism process;negative regulation of cat…	adenyl nucleotide binding;adenyl ribonucleotide binding;ATP binding;ATPase activity;binding;catalytic activity;enzyme inhibitor activity;enzyme regulator activity;hydrolase activity;hydrolase activity, acting on acid anhydrides;hydrolase activity, acting on acid anhydrides, in phosphorus-containing anhydrides;iron-sulfur cluster binding;metal cluster binding;nucleoside-triphosphatase activity;nuc…	cell part;cytoplasm;cytoplasmic part;intracellular membrane-bounded organelle;intracellular organelle;intracellular organelle lumen;intracellular organelle part;intracellular part;membrane;membrane-bounded organelle;membrane-enclosed lumen;mitochondrial matrix;mitochondrial part;mitochondrion;organelle;organelle lumen;organelle part	biological regulation;catabolic process;cellular metabolic process;cellular nitrogen compound metabolic process;cellular process;establishment of localization;macromolecule metabolic process;metabolic process;multi-organism process;nitrogen compound metabolic process;nucleobase-containing compound metabolic process;primary metabolic process;response to biotic stimulus;response to stimulus;RNA cat…	cell part;cytoplasm;intracellular membrane-bounded organelle;intracellular organelle;membrane;mitochondrion;organelle		AAGCCAT,MIR-135A,MIR-135B;BENPORATH_ES_1;BENPORATH_MYC_MAX_TARGETS;BERENJENO_TRANSFORMED_BY_RHOA_UP;BIOPOLYMER_CATABOLIC_PROCESS;BIOPOLYMER_METABOLIC_PROCESS;BLALOCK_ALZHEIMERS_DISEASE_DN;CAGCTG_V$AP4_Q5;CATABOLIC_PROCESS;CATTTCA,MIR-203;CCCACAT,MIR-299-3P;CELLULAR_CATABOLIC_PROCESS;CELLULAR_MACROMOLECULE_CATABOLIC_PROCESS;chr4q31;CTCTGGA,MIR-520A,MIR-525;CYTOPLASM;CYTOPLASMIC_PART;DACOSTA_UV_RES…	601213	REACT_15480	ABCE1_HUMAN	ABCE1_HUMAN	ATP-binding cassette sub-family E member 1 (2'-5'-oligoadenylate-binding protein) (HuHP68) (RNase L inhibitor) (Ribonuclease 4 inhibitor) (RNS4I)	ABCE1 RLI RNASEL1 RNASELI RNS4I OK/SW-cl,40	;601213	69	;6059	P61221;D6R9I9;D6RGF4;H0Y990	P61221;D6R9I9	ATP-binding cassette sub-family E member 1	ABCE1	3123	ENSG00000164163	ATP-binding cassette sub-family E member 1 (2'-5'-oligoadenylate-binding protein) (HuHP68) (RNase L inhibitor) (Ribonuclease 4 inhibitor) (RNS4I)	ABCE1 RLI RNASEL1 RNASELI RNS4I OK/SW-cl,40	ABCE1	RLI RNASEL1 RNASELI RNS4I		SUBCELLULAR LOCATION: Cytoplasm {ECO:0000269|PubMed:11585831}, Mitochondrion {ECO:0000269|PubMed:11585831}, Note=Localized to clusters of virus formation at the plasma membrane,						-0.123614	-0.244029	-0.00319958	25.4058
ABCF1	Q5STZ8	30	30	30	41.6	41.6	41.6	96.053	0	308.47	14890000000	789	biological regulation;biosynthetic process;cellular biosynthetic process;cellular macromolecule biosynthetic process;cellular macromolecule metabolic process;cellular metabolic process;cellular process;cellular protein metabolic process;defense response;establishment of localization;inflammatory response;macromolecule biosynthetic process;macromolecule metabolic process;metabolic process;positive…	adenyl nucleotide binding;adenyl ribonucleotide binding;ATP binding;ATPase activity;binding;catalytic activity;hydrolase activity;hydrolase activity, acting on acid anhydrides;hydrolase activity, acting on acid anhydrides, in phosphorus-containing anhydrides;nucleic acid binding;nucleoside-triphosphatase activity;nucleotide binding;purine nucleotide binding;purine ribonucleoside triphosphate bind…	cell part;cytoplasm;cytoplasmic part;cytosol;envelope;intracellular non-membrane-bounded organelle;intracellular organelle;intracellular organelle part;intracellular part;macromolecular complex;membrane;non-membrane-bounded organelle;nuclear envelope;nuclear part;nucleoplasm;organelle;organelle envelope;organelle part;polysomal ribosome;ribonucleoprotein complex;ribosome	biological regulation;biosynthetic process;cellular metabolic process;cellular process;establishment of localization;macromolecule metabolic process;metabolic process;primary metabolic process;protein metabolic process;regulation of translation;response to stimulus;response to stress;translation;translational initiation;transmembrane transport;transport	cell part;cytoplasm;cytosol;intracellular non-membrane-bounded organelle;intracellular organelle;macromolecular complex;membrane;nuclear envelope;nucleoplasm;organelle;ribonucleoprotein complex;ribosome		ACTIVE_TRANSMEMBRANE_TRANSPORTER_ACTIVITY;ADENYL_NUCLEOTIDE_BINDING;ADENYL_RIBONUCLEOTIDE_BINDING;ATP_BINDING;ATPASE_ACTIVITY;ATPASE_ACTIVITY_COUPLED;ATPASE_ACTIVITY_COUPLED_TO_MOVEMENT_OF_SUBSTANCES;BIOSYNTHETIC_PROCESS;BURTON_ADIPOGENESIS_PEAK_AT_16HR;BYSTRYKH_HEMATOPOIESIS_STEM_CELL_QTL_TRANS;CELLULAR_BIOSYNTHETIC_PROCESS;CELLULAR_MACROMOLECULE_METABOLIC_PROCESS;CELLULAR_PROTEIN_METABOLIC_PROC…	603429	REACT_15480	ABCF1_HUMAN	ABCF1_HUMAN	ATP-binding cassette sub-family F member 1 (ATP-binding cassette 50) (TNF-alpha-stimulated ABC protein)	ABCF1 ABC50	;603429	70	;23	Q5STZ8;Q8NE71;Q8NE71-2;H0YGW7;A0A0G2JIC2;A0A0G2JJB9;F5GYK6	Q5STZ8;Q8NE71;Q8NE71-2;H0YGW7	ATP-binding cassette sub-family F member 1	ABCF1	3944	ENSG00000204574;ENSG00000206490;ENSG00000225989;ENSG00000231129;ENSG00000232169;ENSG00000236149;ENSG00000236342	ATP-binding cassette sub-family F member 1 (ATP-binding cassette 50) (TNF-alpha-stimulated ABC protein)	ABCF1 ABC50	ABCF1	ABC50		SUBCELLULAR LOCATION: [Isoform 2]: Cytoplasm {ECO:0000269|PubMed:19570978}, Nucleus, nucleoplasm {ECO:0000269|PubMed:19570978}, Nucleus envelope {ECO:0000269|PubMed:19570978},						0.0992901	0.00953666	0.189044	24.9355
ABCF2	Q9UG63	32	32	32	50.6	50.6	50.6	71.289	0	117.22	12716000000	699	establishment of localization;transport	adenyl nucleotide binding;adenyl ribonucleotide binding;ATP binding;ATPase activity;binding;catalytic activity;hydrolase activity;hydrolase activity, acting on acid anhydrides;hydrolase activity, acting on acid anhydrides, in phosphorus-containing anhydrides;nucleoside-triphosphatase activity;nucleotide binding;purine nucleotide binding;purine ribonucleoside triphosphate binding;purine ribonucleo…	ATP-binding cassette (ABC) transporter complex;cell part;cytoplasmic part;envelope;intracellular organelle part;intracellular part;macromolecular complex;membrane;membrane part;mitochondrial envelope;mitochondrial part;organelle envelope;organelle part;protein complex	establishment of localization;transport	ATP-binding cassette (ABC) transporter complex;cell part;macromolecular complex;membrane;mitochondrial envelope;protein complex		AACTTT_UNKNOWN;ADENYL_NUCLEOTIDE_BINDING;ADENYL_RIBONUCLEOTIDE_BINDING;ALFANO_MYC_TARGETS;ATP_BINDING;BENPORATH_NANOG_TARGETS;BENPORATH_SOX2_TARGETS;BERENJENO_TRANSFORMED_BY_RHOA_UP;BURTON_ADIPOGENESIS_4;BURTON_ADIPOGENESIS_PEAK_AT_16HR;CAIRO_HEPATOBLASTOMA_CLASSES_UP;CASORELLI_ACUTE_PROMYELOCYTIC_LEUKEMIA_DN;CATTGTYY_V$SOX9_B1;chr7q35;CTTTGA_V$LEF1_Q2;CYTOPLASM;CYTOPLASMIC_PART;DIAZ_CHRONIC_MEYL…	612510		ABCF2_HUMAN	ABCF2_HUMAN	ATP-binding cassette sub-family F member 2 (Iron-inhibited ABC transporter 2)	ABCF2 HUSSY-18	;612510	71	;10061;114483834	Q9UG63;Q9UG63-2;C9JHK9;C9JZV3	Q9UG63;Q9UG63-2;C9JHK9;C9JZV3	ATP-binding cassette sub-family F member 2	ABCF2	5683	ENSG00000033050	ATP-binding cassette sub-family F member 2 (Iron-inhibited ABC transporter 2)	ABCF2 HUSSY-18	ABCF2									-0.0348562	-0.214003	0.144291	24.3352
ABCF3	Q9NUQ8	13	13	13	27.2	27.2	27.2	79.744	0	44.457	2451400000	162	defense response;defense response to virus;immune effector process;immune system process;multi-organism process;response to biotic stimulus;response to other organism;response to stimulus;response to stress;response to virus	adenyl nucleotide binding;adenyl ribonucleotide binding;ATP binding;ATPase activity;binding;catalytic activity;hydrolase activity;hydrolase activity, acting on acid anhydrides;hydrolase activity, acting on acid anhydrides, in phosphorus-containing anhydrides;nucleoside-triphosphatase activity;nucleotide binding;purine nucleotide binding;purine ribonucleoside triphosphate binding;purine ribonucleo…	cell part;membrane	immune system process;multi-organism process;response to biotic stimulus;response to stimulus;response to stress	cell part;membrane		AMUNDSON_GENOTOXIC_SIGNATURE;BROWNE_HCMV_INFECTION_20HR_UP;CACTGCC,MIR-34A,MIR-34C,MIR-449;chr3q25;DACOSTA_UV_RESPONSE_VIA_ERCC3_UP;GATAAGR_V$GATA_C;GINESTIER_BREAST_CANCER_ZNF217_AMPLIFIED_DN;GSE13306_RA_VS_UNTREATED_TCONV_UP;GSE13484_UNSTIM_VS_12H_YF17D_VACCINE_STIM_PBMC_UP;GSE17721_12H_VS_24H_POLYIC_BMDM_DN;GSE17721_POLYIC_VS_CPG_1H_BMDM_DN;GSE20715_0H_VS_6H_OZONE_TLR4_KO_LUNG_DN;GSE22886_NAIV…			ABCF3_HUMAN	ABCF3_HUMAN	ATP-binding cassette sub-family F member 3	ABCF3	;618967	72	;55324	Q9NUQ8;Q9NUQ8-2;F8WCU6	Q9NUQ8;Q9NUQ8-2	ATP-binding cassette sub-family F member 3	ABCF3	5473	ENSG00000161204	ATP-binding cassette sub-family F member 3	ABCF3	ABCF3									-0.122383	-0.246531	0.00176423	23.2616
ABHD10	Q9NUJ1	13	13	13	54.6	54.6	54.6	33.932	0	42.927	1911200000	110	carbohydrate catabolic process;carbohydrate metabolic process;catabolic process;cellular carbohydrate catabolic process;cellular carbohydrate metabolic process;cellular metabolic process;cellular process;glucuronoside catabolic process;glucuronoside metabolic process;metabolic process;primary metabolic process	catalytic activity;hydrolase activity;hydrolase activity, acting on glycosyl bonds;hydrolase activity, hydrolyzing O-glycosyl compounds	cell part;cytoplasmic part;cytosol;intracellular membrane-bounded organelle;intracellular organelle;intracellular part;membrane-bounded organelle;mitochondrion;organelle	carbohydrate metabolic process;catabolic process;cellular metabolic process;cellular process;metabolic process;primary metabolic process	cell part;cytosol;intracellular membrane-bounded organelle;intracellular organelle;mitochondrion;organelle		ACEVEDO_LIVER_CANCER_DN;ACEVEDO_NORMAL_TISSUE_ADJACENT_TO_LIVER_TUMOR_DN;BENPORATH_CYCLING_GENES;chr3q13;GARGALOVIC_RESPONSE_TO_OXIDIZED_PHOSPHOLIPIDS_BLACK_DN;GOBERT_OLIGODENDROCYTE_DIFFERENTIATION_DN;GSE12845_IGD_POS_BLOOD_VS_NAIVE_TONSIL_BCELL_UP;GSE12845_IGD_POS_BLOOD_VS_PRE_GC_TONSIL_BCELL_UP;GSE13485_DAY1_VS_DAY21_YF17D_VACCINE_PBMC_DN;GSE14000_UNSTIM_VS_16H_LPS_DC_UP;GSE1460_INTRATHYMIC_T_…			ABHDA_HUMAN	ABHDA_HUMAN	Palmitoyl-protein thioesterase ABHD10, mitochondrial (EC 3,1,2,22) (Acyl-protein thioesterase ABHD10) (Alpha/beta hydrolase domain-containing protein 10) (Abhydrolase domain-containing protein 10) (Mycophenolic acid acyl-glucuronide esterase, mitochondrial) (EC 3,1,1,93)	ABHD10	;618756	25656	;55347	Q9NUJ1;Q9NUJ1-2;Q9NUJ1-3	Q9NUJ1;Q9NUJ1-2	Mycophenolic acid acyl-glucuronide esterase, mitochondrial	ABHD10	5464	ENSG00000144827	Palmitoyl-protein thioesterase ABHD10, mitochondrial (EC 3,1,2,22) (Acyl-protein thioesterase ABHD10) (Alpha/beta hydrolase domain-containing protein 10) (Abhydrolase domain-containing protein 10) (Mycophenolic acid acyl-glucuronide esterase, mitochondrial) (EC 3,1,1,93)	ABHD10	ABHD10			SUBCELLULAR LOCATION: Mitochondrion {ECO:0000269|PubMed:31740833},	MitoCarta3,0	literature, APEX_IMS, APEX_matrix, Rickettsial homolog, mito protein domain, MS/MS++	Matrix	Metabolism > Detoxification > Xenobiotic metabolism		-0.088832	-0.348242	0.170578	22.9438
ABHD12	Q8N2K0	14	14	4	48.2	48.2	13.1	45.096	0	53.247	2820200000	198	acylglycerol catabolic process;acylglycerol metabolic process;adult behavior;adult locomotory behavior;adult walking behavior;behavior;catabolic process;cellular catabolic process;cellular lipid catabolic process;cellular lipid metabolic process;cellular metabolic process;cellular process;glycerol ether catabolic process;glycerol ether metabolic process;glycerolipid catabolic process;glycerolipid…	acylglycerol lipase activity;carboxylic ester hydrolase activity;catalytic activity;hydrolase activity;hydrolase activity, acting on ester bonds;lipase activity	alpha-amino-3-hydroxy-5-methyl-4-isoxazolepropionic acid selective glutamate receptor complex;cell part;integral to membrane;intrinsic to membrane;ionotropic glutamate receptor complex;macromolecular complex;membrane part;plasma membrane part;protein complex;receptor complex	behavior;catabolic process;cellular lipid metabolic process;cellular metabolic process;cellular process;glycerol ether metabolic process;lipid metabolic process;metabolic process;multicellular organismal process;primary metabolic process;response to abiotic stimulus;response to external stimulus;response to stimulus;small molecule metabolic process	cell part;macromolecular complex;protein complex;receptor complex		CHARAFE_BREAST_CANCER_LUMINAL_VS_BASAL_UP;CHEN_METABOLIC_SYNDROM_NETWORK;CHICAS_RB1_TARGETS_CONFLUENT;chr20p11;GOBERT_OLIGODENDROCYTE_DIFFERENTIATION_DN;GSE10463_CD40L_AND_VA347_VS_CD40L_IN_DC_UP;GSE11924_TFH_VS_TH17_CD4_TCELL_UP;GSE12366_GC_BCELL_VS_PLASMA_CELL_DN;GSE12366_PLASMA_CELL_VS_MEMORY_BCELL_UP;GSE15750_WT_VS_TRAF6KO_DAY6_EFF_CD8_TCELL_UP;GSE2706_2H_VS_8H_R848_AND_LPS_STIM_DC_UP;GSE2778…	612674;613599		ABD12_HUMAN	ABD12_HUMAN	Lysophosphatidylserine lipase ABHD12 (EC 3,1,-,-) (2-arachidonoylglycerol hydrolase ABHD12) (Abhydrolase domain-containing protein 12) (hABHD12) (Monoacylglycerol lipase ABHD12) (EC 3,1,1,23) (Oxidized phosphatidylserine lipase ABHD12) (EC 3,1,-,-)	ABHD12 C20orf22	;612674;613599	15868	;26090	Q8N2K0;Q8N2K0-2;Q8N2K0-3;Q5T712;A0A5F9ZHE8;I3L380	Q8N2K0;Q8N2K0-2;Q8N2K0-3	Monoacylglycerol lipase ABHD12	ABHD12	4376	ENSG00000100997	Lysophosphatidylserine lipase ABHD12 (EC 3,1,-,-) (2-arachidonoylglycerol hydrolase ABHD12) (Abhydrolase domain-containing protein 12) (hABHD12) (Monoacylglycerol lipase ABHD12) (EC 3,1,1,23) (Oxidized phosphatidylserine lipase ABHD12) (EC 3,1,-,-)	ABHD12 C20orf22	ABHD12	C20orf22		Single-pass membrane protein {ECO:0000255},";"SUBCELLULAR LOCATION: Endoplasmic reticulum membrane {ECO:0000269|PubMed:30237167}						-0.103521	-0.257871	0.0508295	23.4004
ABHD14B	Q96IU4	7	7	7	48.6	48.6	48.6	22.345	0	62.3	10176000000	279	biological regulation;metabolic process;positive regulation of biological process;positive regulation of biosynthetic process;positive regulation of cellular biosynthetic process;positive regulation of cellular metabolic process;positive regulation of cellular process;positive regulation of gene expression;positive regulation of macromolecule biosynthetic process;positive regulation of macromolec…	catalytic activity;hydrolase activity	cell part;cytoplasm;cytoplasmic part;cytosol;extracellular membrane-bounded organelle;extracellular organelle;extracellular region part;extracellular vesicular exosome;intracellular membrane-bounded organelle;intracellular non-membrane-bounded organelle;intracellular organelle;intracellular organelle part;intracellular part;membrane-bounded organelle;membrane-bounded vesicle;non-membrane-bounded …	biological regulation;metabolic process	cell part;cytoplasm;cytosol;extracellular organelle;intracellular membrane-bounded organelle;intracellular non-membrane-bounded organelle;intracellular organelle;nucleolus;nucleus;organelle;vesicle		ACEVEDO_NORMAL_TISSUE_ADJACENT_TO_LIVER_TUMOR_DN;BHATI_G2M_ARREST_BY_2METHOXYESTRADIOL_DN;chr3p21;DARWICHE_PAPILLOMA_PROGRESSION_RISK;DARWICHE_PAPILLOMA_RISK_HIGH_DN;DARWICHE_PAPILLOMA_RISK_LOW_DN;DARWICHE_SKIN_TUMOR_PROMOTER_DN;DARWICHE_SQUAMOUS_CELL_CARCINOMA_DN;DODD_NASOPHARYNGEAL_CARCINOMA_UP;GSE11864_UNTREATED_VS_CSF1_IFNG_PAM3CYS_IN_MAC_UP;GSE11864_UNTREATED_VS_CSF1_IN_MAC_UP;GSE14000_4H_VS…			ABHEB_HUMAN	ABHEB_HUMAN	Putative protein-lysine deacylase ABHD14B (EC 2,3,1,-) (Alpha/beta hydrolase domain-containing protein 14B) (Abhydrolase domain-containing protein 14B) (CCG1-interacting factor B)	ABHD14B CIB		28235	;84836	Q96IU4;F8W9U3;B4DQI4;Q96IU4-2	Q96IU4;F8W9U3;B4DQI4	Alpha/beta hydrolase domain-containing protein 14B	ABHD14B	4821	ENSG00000114779	Protein ABHD14B (EC 3,-,-,-) (Alpha/beta hydrolase domain-containing protein 14B) (Abhydrolase domain-containing protein 14B) (CCG1-interacting factor B)	ABHD14B CIB	ABHD14B	CIB		SUBCELLULAR LOCATION: Cytoplasm, Nucleus, Note=Predominantly cytoplasmic,						0.0827715	-0.158819	0.324362	26.0526
ABHD16A	A0A0G2JJD3	7	7	7	13.1	13.1	13.1	67.518	0.00019806	5.4512	1061900000	7		catalytic activity;hydrolase activity	cell part;integral to membrane;intrinsic to membrane;membrane part		cell part		ACEVEDO_LIVER_CANCER_UP;ACEVEDO_LIVER_TUMOR_VS_NORMAL_ADJACENT_TISSUE_UP;CACGTTT,MIR-302A;CAGCTG_V$AP4_Q5;chr6p21;CUI_TCF21_TARGETS_2_UP;GCM_CHUK;GCM_DENR;GCM_GSPT1;GCM_ING1;GCM_MLL;GCM_NF2;GCM_NUMA1;GCM_TINF2;GCM_UBE2N;GGGCGGR_V$SP1_Q6;GSE14350_IL2RB_KO_VS_WT_TEFF_DN;GSE16522_ANTI_CD3CD28_STIM_VS_UNSTIM_MEMORY_CD8_TCELL_DN;GSE17721_CTRL_VS_CPG_24H_BMDM_UP;GSE17721_LPS_VS_GARDIQUIMOD_16H_BMDM_UP;…	142620		ABHGA_HUMAN	ABHGA_HUMAN	Phosphatidylserine lipase ABHD16A (EC 3,1,-,-) (Alpha/beta hydrolase domain-containing protein 16A) (Abhydrolase domain-containing protein 16A) (HLA-B-associated transcript 5) (hBAT5) (Monoacylglycerol lipase ABHD16A) (EC 3,1,1,23) (Protein G5)	ABHD16A BAT5 G5 NG26 PP199	;142620;619735	13921	;7920	A0A0G2JJD3;O95870-2;O95870;A0A0G2JI89	A0A0G2JJD3;O95870-2;O95870;A0A0G2JI89	Abhydrolase domain-containing protein 16A	ABHD16A	266	ENSG00000204427;ENSG00000206403;ENSG00000224552;ENSG00000230475;ENSG00000231488;ENSG00000235676;ENSG00000236063	Phosphatidylserine lipase ABHD16A (EC 3,1,-,-) (Alpha/beta hydrolase domain-containing protein 16A) (Abhydrolase domain-containing protein 16A) (HLA-B-associated transcript 5) (hBAT5) (Monoacylglycerol lipase ABHD16A) (EC 3,1,1,23) (Protein G5)	ABHD16A BAT5 G5 NG26 PP199	ABHD16A	BAT5 G5 NG26		Multi-pass membrane protein {ECO:0000255},";"SUBCELLULAR LOCATION: Membrane {ECO:0000250|UniProtKB:Q9Z1Q2}						1.28099	0.717	1.84498	21.8287
ABI1	B6VEX4	16	16	12	49.9	49.9	41	43.294	0	69.163	9661300000	447	actin cytoskeleton organization;actin filament organization;actin filament-based process;actin polymerization or depolymerization;anatomical structure development;anatomical structure formation involved in morphogenesis;anatomical structure morphogenesis;anterior/posterior pattern specification;biological regulation;cell development;cell part morphogenesis;cell projection morphogenesis;cell proje…	binding;cytoskeletal protein binding;enzyme activator activity;enzyme regulator activity;kinase activator activity;kinase regulator activity;protein binding;protein complex binding;protein kinase activator activity;protein kinase regulator activity;protein tyrosine kinase activator activity	cell junction;cell part;cell projection;cell projection part;cytoplasm;cytoplasmic part;cytoskeletal part;cytoskeleton;cytosol;endoplasmic reticulum;extracellular membrane-bounded organelle;extracellular organelle;extracellular region part;extracellular vesicular exosome;filopodium;growth cone;intracellular;intracellular membrane-bounded organelle;intracellular non-membrane-bounded organelle;intr…	anatomical structure development;anatomical structure formation involved in morphogenesis;anatomical structure morphogenesis;biological regulation;cell development;cellular component morphogenesis;cellular component movement;cellular component organization;cellular metabolic process;cellular process;cytoskeleton organization;developmental process;immune system process;macromolecule metabolic proc…	cell part;cell projection;cytoplasm;cytoskeleton;cytosol;endoplasmic reticulum;extracellular organelle;filopodium;intracellular;intracellular membrane-bounded organelle;intracellular non-membrane-bounded organelle;intracellular organelle;macromolecular complex;membrane;nucleus;organelle;protein complex;site of polarized growth;vesicle		BAELDE_DIABETIC_NEPHROPATHY_DN;BIOPOLYMER_METABOLIC_PROCESS;BIOPOLYMER_MODIFICATION;BUYTAERT_PHOTODYNAMIC_THERAPY_STRESS_UP;CELL_FRACTION;CELL_PROJECTION;CELL_PROLIFERATION_GO_0008283;CELL_SURFACE_RECEPTOR_LINKED_SIGNAL_TRANSDUCTION_GO_0007166;CELLULAR_MACROMOLECULE_METABOLIC_PROCESS;CELLULAR_PROTEIN_METABOLIC_PROCESS;CHANG_POU5F1_TARGETS_UP;chr10p11;CTGYNNCTYTAA_UNKNOWN;CTTTGT_V$LEF1_Q2;CYTOPLAS…	603050	REACT_160086;REACT_264464;REACT_355372	ABI1_HUMAN	ABI1_HUMAN	Abl interactor 1 (Abelson interactor 1) (Abi-1) (Abl-binding protein 4) (AblBP4) (Eps8 SH3 domain-binding protein) (Eps8-binding protein) (Nap1-binding protein) (Nap1BP) (Spectrin SH3 domain-binding protein 1) (e3B1)	ABI1 SSH3BP1	;603050	11320	;10006	B6VEX4;A0A0A0MRT6;Q8IZP0-10;Q8IZP0-8;Q8IZP0-7;Q8IZP0-2;Q8IZP0-4;Q8IZP0-3;Q8IZP0-5;Q8IZP0-6;Q8IZP0-9;Q8IZP0;Q8IZP0-12;Q8IZP0-11	B6VEX4;A0A0A0MRT6;Q8IZP0-10;Q8IZP0-8;Q8IZP0-7;Q8IZP0-2;Q8IZP0-4;Q8IZP0-3;Q8IZP0-5;Q8IZP0-6;Q8IZP0-9;Q8IZP0;Q8IZP0-12;Q8IZP0-11	Abl interactor 1	ABI1	166	ENSG00000136754	Abl interactor 1 (Abelson interactor 1) (Abi-1) (Abl-binding protein 4) (AblBP4) (Eps8 SH3 domain-binding protein) (Eps8-binding protein) (Nap1-binding protein) (Nap1BP) (Spectrin SH3 domain-binding protein 1) (e3B1)	ABI1 SSH3BP1	ABI1	SSH3BP1		SUBCELLULAR LOCATION: Cytoplasm {ECO:0000250}, Nucleus {ECO:0000250}, Cell projection, lamellipodium {ECO:0000250}, Cell projection, filopodium {ECO:0000250}, Cell projection, growth cone {ECO:0000250}, Cell junction, synapse, postsynaptic density {ECO:0000250}, Cytoplasm, cytoskeleton {ECO:0000250}, Note=Localized to protruding lamellipodia and filopodia tips, Also localized to neuronal growth c…						0.00644707	-0.0818389	0.0947331	24.8964
ABI2	F8WAL6	11	7	7	25.1	18.6	18.6	58.777	0	15.362	721410000	34	actin cytoskeleton organization;actin filament organization;actin filament-based process;actin polymerization or depolymerization;anatomical structure development;behavior;biological regulation;camera-type eye development;cell migration;cell motility;cell projection organization;cellular component movement;cellular component organization;cellular component organization at cellular level;cellular …	binding;binding, bridging;cytoskeletal adaptor activity;cytoskeletal protein binding;DNA binding;enzyme binding;kinase binding;nucleic acid binding;proline-rich region binding;protein binding;protein binding, bridging;protein complex binding;protein domain specific binding;SH3 domain binding;ubiquitin protein ligase binding	adherens junction;anchoring junction;cell junction;cell part;cell projection;cell-cell adherens junction;cell-cell junction;cytoplasm;cytoplasmic part;cytoskeleton;cytosol;dendrite;filopodium;intracellular non-membrane-bounded organelle;intracellular organelle;intracellular part;lamellipodium;macromolecular complex;neuron projection;non-membrane-bounded organelle;organelle;protein complex;SCAR co…	anatomical structure development;behavior;biological regulation;cell motility;cellular component movement;cellular component organization;cellular metabolic process;cellular process;cytoskeleton organization;developmental process;locomotion;macromolecule metabolic process;macromolecule modification;metabolic process;multicellular organismal process;neurological system process;organelle organizati…	cell part;cell projection;cytoplasm;cytoskeleton;cytosol;filopodium;intracellular non-membrane-bounded organelle;intracellular organelle;macromolecular complex;neuron projection;organelle;protein complex	Regulation of actin cytoskeleton	AMUNDSON_POOR_SURVIVAL_AFTER_GAMMA_RADIATION_8G;ARGGGTTAA_UNKNOWN;BILD_CTNNB1_ONCOGENIC_SIGNATURE;BIOCARTA_ACTINY_PATHWAY;BIOPOLYMER_METABOLIC_PROCESS;BIOPOLYMER_MODIFICATION;CAGCTG_V$AP4_Q5;CELL_MIGRATION;CELLULAR_MACROMOLECULE_METABOLIC_PROCESS;CELLULAR_PROTEIN_METABOLIC_PROCESS;CHANDRAN_METASTASIS_TOP50_DN;CHEN_METABOLIC_SYNDROM_NETWORK;CHICAS_RB1_TARGETS_SENESCENT;chr2q33;CREIGHTON_ENDOCRINE_…	606442	REACT_160086;REACT_264464;REACT_355372	ABI2_HUMAN	ABI2_HUMAN	Abl interactor 2 (Abelson interactor 2) (Abi-2) (Abl-binding protein 3) (AblBP3) (Arg-binding protein 1) (ArgBP1)	ABI2 ARGBPIA	;606442	24011	;10152	F8WAL6;Q9NYB9;Q9NYB9-4;Q9NYB9-2;A0A7D9NKC8;A0A0C4DG21;E7EP65;E7EW77;E9PEZ7;Q9NYB9-3;H7C3Q7;H0Y6B5;F8WEB9;A0A0A0MQU9;F8WBL5;F8WAU3;F8WAZ8;F8WCD7;E7EUA1	F8WAL6;Q9NYB9;Q9NYB9-4;Q9NYB9-2;A0A7D9NKC8;A0A0C4DG21;E7EP65;E7EW77;E9PEZ7;Q9NYB9-3	Abl interactor 2	ABI2	227	ENSG00000138443	Abl interactor 2 (Abelson interactor 2) (Abi-2) (Abl-binding protein 3) (AblBP3) (Arg-binding protein 1) (ArgBP1)	ABI2 ARGBPIA	ABI2	ARGBPIA		SUBCELLULAR LOCATION: [Isoform 1]: Cell projection, lamellipodium {ECO:0000269|PubMed:11516653, ECO:0000269|PubMed:15572692}, Cell projection, filopodium {ECO:0000269|PubMed:11516653}, Cytoplasm, cytoskeleton {ECO:0000269|PubMed:15572692}, Cell junction, adherens junction {ECO:0000269|PubMed:15572692}, Note=Isoform 1 but not isoform 3 is localized to protruding lamellipodia and filopodia tips (Pu…						-0.194927	-0.634967	0.245112	21.7759
ABLIM1	F8W8M4	5	5	5	11.7	11.7	11.7	81.104	0	8.0828	1787100000	25	anatomical structure formation involved in morphogenesis;anatomical structure morphogenesis;axon guidance;biological regulation;cell projection assembly;cell projection organization;cellular component assembly;cellular component assembly at cellular level;cellular component assembly involved in morphogenesis;cellular component organization;cellular component organization at cellular level;cellula…	actin binding;binding;cation binding;cytoskeletal protein binding;ion binding;metal ion binding;protein binding;transition metal ion binding;zinc ion binding	actin cytoskeleton;actin filament bundle;actomyosin;cell part;cell projection;cytoplasm;cytoskeletal part;cytoskeleton;intracellular non-membrane-bounded organelle;intracellular organelle;intracellular organelle part;intracellular part;lamellipodium;non-membrane-bounded organelle;organelle;organelle part;stress fiber	anatomical structure formation involved in morphogenesis;anatomical structure morphogenesis;biological regulation;cellular component assembly;cellular component organization;cellular process;cytoskeleton organization;developmental process;locomotion;multicellular organismal process;neurological system process;organelle organization;response to chemical stimulus;response to external stimulus;respo…	cell part;cell projection;cytoplasm;cytoskeleton;intracellular non-membrane-bounded organelle;intracellular organelle;organelle	Axon guidance	ACTIN_BINDING;ACTIN_CYTOSKELETON;ANATOMICAL_STRUCTURE_DEVELOPMENT;ANATOMICAL_STRUCTURE_MORPHOGENESIS;BENPORATH_SOX2_TARGETS;BERENJENO_TRANSFORMED_BY_RHOA_DN;BLALOCK_ALZHEIMERS_DISEASE_UP;BRACHAT_RESPONSE_TO_CISPLATIN;BRACHAT_RESPONSE_TO_METHOTREXATE_UP;BROWNE_HCMV_INFECTION_24HR_UP;BRUECKNER_TARGETS_OF_MIRLET7A3_UP;CAGCTG_V$AP4_Q5;CAMP_UP,V1_DN;CASORELLI_ACUTE_PROMYELOCYTIC_LEUKEMIA_DN;CHEOK_RESP…	602330	REACT_22351	ABLM1_HUMAN	ABLM1_HUMAN	Actin-binding LIM protein 1 (abLIM-1) (Actin-binding LIM protein family member 1) (Actin-binding double zinc finger protein) (LIMAB1) (Limatin)	ABLIM1 ABLIM KIAA0059 LIMAB1	;602330	78	;3983	F8W8M4;A0A0A0MRL6;A0A3B3IS55;O14639-2;O14639-6;O14639;J3QSX6;A0A494C1P1;A0A494C1G0;O14639-4;O14639-3;O14639-5;H0Y7N6;F6XFR5	F8W8M4;A0A0A0MRL6;A0A3B3IS55;O14639-2;O14639-6;O14639;J3QSX6;A0A494C1P1;A0A494C1G0;O14639-4;O14639-3;O14639-5	Actin-binding LIM protein 1	ABLIM1	163	ENSG00000099204	Actin-binding LIM protein 1 (abLIM-1) (Actin-binding LIM protein family member 1) (Actin-binding double zinc finger protein) (LIMAB1) (Limatin)	ABLIM1 ABLIM KIAA0059 LIMAB1	ABLIM1	ABLIM KIAA0059 LIMAB1		SUBCELLULAR LOCATION: Cytoplasm {ECO:0000250}, Cytoplasm, cytoskeleton {ECO:0000250}, Note=Associated with the cytoskeleton, {ECO:0000250},						-0.45931	-1.31661	0.397986	22.2246
ABR	Q12979-2	15	15	14	28.5	28.5	27.3	93.706	0	50.937	1751300000	97	actin cytoskeleton organization;actin filament-based process;anatomical structure development;anatomical structure morphogenesis;biological regulation;brain development;cell surface receptor linked signaling pathway;cellular component organization;cellular component organization at cellular level;cellular component organization or biogenesis;cellular component organization or biogenesis at cellul…	enzyme activator activity;enzyme regulator activity;GTPase activator activity;GTPase regulator activity;guanyl-nucleotide exchange factor activity;nucleoside-triphosphatase regulator activity;Ras guanyl-nucleotide exchange factor activity;Rho guanyl-nucleotide exchange factor activity;small GTPase regulator activity	cell part;cytoplasmic part;cytosol;intracellular;intracellular part;membrane;plasma membrane	anatomical structure development;anatomical structure morphogenesis;biological regulation;cellular component organization;cellular process;cytoskeleton organization;developmental process;multicellular organismal process;neurological system process;organelle organization;regulation of transport;response to biotic stimulus;response to chemical stimulus;response to stimulus;signal transduction	cell part;cytosol;intracellular;membrane;plasma membrane		AACTGGA,MIR-145;AACWWCAANK_UNKNOWN;AAGCACT,MIR-520F;ACAWYAAAG_UNKNOWN;ACCTGTTG_UNKNOWN;ATGTTAA,MIR-302C;CACTGCC,MIR-34A,MIR-34C,MIR-449;CAGCAGG,MIR-370;CAGCTG_V$AP4_Q5;CAGGTG_V$E12_Q6;CCCNNGGGAR_V$OLF1_01;CHEN_METABOLIC_SYNDROM_NETWORK;chr17p13;CTCAGGG,MIR-125B,MIR-125A;CTCNANGTGNY_UNKNOWN;CTTTGA_V$LEF1_Q2;DEBIASI_APOPTOSIS_BY_REOVIRUS_INFECTION_DN;DELYS_THYROID_CANCER_UP;ENK_UV_RESPONSE_EPIDERMI…	600365	REACT_11051;REACT_13638;REACT_18407	ABR_HUMAN	ABR_HUMAN	Active breakpoint cluster region-related protein	ABR	;600365	81	;29	Q12979-2;Q12979;Q12979-4;A0A0G2JQ41;A0A1C7CYZ0;B7Z683;I3L2P5;I3L3W0;A0A0G2JRJ1;I3L1U8;I3NI05;Q12979-3;A0A0G2JQB5;I3L0R7;I3L4Y1;A0A0G2JQT5;I3L379;A0A0D9SGD7;H0Y554;A0A0G2JSE0	Q12979-2;Q12979;Q12979-4;A0A0G2JQ41;A0A1C7CYZ0;B7Z683	Active breakpoint cluster region-related protein	ABR	3468	ENSG00000159842;ENSG00000276016;ENSG00000278741	Active breakpoint cluster region-related protein	ABR	ABR			SUBCELLULAR LOCATION: Cell projection, dendritic spine {ECO:0000250|UniProtKB:Q5SSL4}, Cell projection, axon {ECO:0000250|UniProtKB:Q5SSL4}, Cell junction, synapse {ECO:0000250|UniProtKB:A0A0G2JTR4},						-0.631642	-0.966501	-0.296784	22.5372
ABRACL	Q9P1F3	3	3	3	46.9	46.9	46.9	9.0564	0	24.296	4499200000	100										ABRAL_HUMAN	ABRAL_HUMAN	Costars family protein ABRACL (ABRA C-terminal-like protein)	ABRACL C6orf115 HSPC280 PRO2013		21230	;58527	Q9P1F3;Q5SZC9	Q9P1F3	Costars family protein ABRACL	ABRACL	5608	ENSG00000146386	Costars family protein ABRACL (ABRA C-terminal-like protein)	ABRACL C6orf115 HSPC280 PRO2013	ABRACL	C6orf115								1.53001	0.631153	2.42887	24.4897
ABRAXAS2	Q15018	10	10	10	31.6	31.6	31.6	46.9	0	30.486	2579700000	178	cellular process;cellular response to cold;cellular response to freezing;cellular response to stimulus;cellular response to stress;response to abiotic stimulus;response to cold;response to freezing;response to stimulus;response to stress;response to temperature stimulus	binding;polyubiquitin binding;protein binding;small conjugating protein binding;ubiquitin binding	BRISC complex;cell part;cytoplasm;intracellular organelle part;intracellular part;macromolecular complex;nuclear part;organelle part;protein complex	cellular process;response to abiotic stimulus;response to stimulus;response to stress	cell part;cytoplasm;macromolecular complex;protein complex		AAACCAC,MIR-140;AAAGGGA,MIR-204,MIR-211;AATGTGA,MIR-23A,MIR-23B;ACTGAAA,MIR-30A-3P,MIR-30E-3P;CCAWNWWNNNGGC_UNKNOWN;CHEOK_RESPONSE_TO_HD_MTX_DN;chr10q26;CTACTAG,MIR-325;DEBIASI_APOPTOSIS_BY_REOVIRUS_INFECTION_UP;GCM_BNIP1;GGARNTKYCCA_UNKNOWN;GGCNKCCATNK_UNKNOWN;GGGATGC,MIR-324-5P;GSE10239_KLRG1INT_VS_KLRG1HIGH_EFF_CD8_TCELL_DN;GSE11924_TFH_VS_TH2_CD4_TCELL_UP;GSE11924_TH2_VS_TH17_CD4_TCELL_UP;GSE…			ABRX2_HUMAN	ABRX2_HUMAN	BRISC complex subunit Abraxas 2 (Abraxas brother protein 1) (Protein FAM175B)	ABRAXAS2 ABRO1 FAM175B KIAA0157	;611144	28975	;23172	Q15018	Q15018	BRISC complex subunit Abro1	FAM175B	3671	ENSG00000165660	BRISC complex subunit Abraxas 2 (Abraxas brother protein 1) (Protein FAM175B)	ABRAXAS2 ABRO1 FAM175B KIAA0157	ABRAXAS2	ABRO1 FAM175B KIAA0157		SUBCELLULAR LOCATION: Cytoplasm {ECO:0000269|PubMed:20656690, ECO:0000269|PubMed:21195082, ECO:0000269|PubMed:21282113, ECO:0000269|PubMed:22974638, ECO:0000269|PubMed:24075985, ECO:0000269|PubMed:25283148}, Nucleus {ECO:0000269|PubMed:21282113, ECO:0000269|PubMed:22974638, ECO:0000269|PubMed:24075985, ECO:0000269|PubMed:25283148}, Cytoplasm, cytoskeleton, spindle pole {ECO:0000269|PubMed:2619566…						-0.0924925	-0.213478	0.0284931	23.0819
ACAA1	P09110	18	18	18	64.6	64.6	64.6	44.292	0	218.65	9208300000	591	bile acid metabolic process;carboxylic acid catabolic process;carboxylic acid metabolic process;catabolic process;cellular catabolic process;cellular ketone metabolic process;cellular lipid catabolic process;cellular lipid metabolic process;cellular metabolic process;cellular process;fatty acid beta-oxidation;fatty acid beta-oxidation using acyl-CoA oxidase;fatty acid catabolic process;fatty acid…	acetyl-CoA C-acyltransferase activity;acyl-CoA oxidase activity;C-acyltransferase activity;catalytic activity;oxidoreductase activity;oxidoreductase activity, acting on the CH-CH group of donors;oxidoreductase activity, acting on the CH-CH group of donors, oxygen as acceptor;palmitoyl-CoA oxidase activity;transferase activity;transferase activity, transferring acyl groups;transferase activity, tr…	cell part;cytoplasmic part;intracellular membrane-bounded organelle;intracellular organelle;intracellular organelle lumen;intracellular organelle part;intracellular part;membrane;membrane-bounded organelle;membrane-enclosed lumen;microbody;microbody lumen;microbody part;organelle;organelle lumen;organelle part;peroxisomal matrix;peroxisomal part;peroxisome	catabolic process;cellular ketone metabolic process;cellular lipid metabolic process;cellular metabolic process;cellular process;lipid metabolic process;metabolic process;organic acid metabolic process;primary metabolic process;small molecule metabolic process	cell part;intracellular membrane-bounded organelle;intracellular organelle;membrane;microbody;organelle;peroxisome	Benzoate degradation;Biosynthesis of unsaturated fatty acids;Fatty acid metabolism;Peroxisome;PPAR signaling pathway;Valine, leucine and isoleucine degradation	ACEVEDO_LIVER_CANCER_DN;ACEVEDO_LIVER_TUMOR_VS_NORMAL_ADJACENT_TISSUE_DN;BLALOCK_ALZHEIMERS_DISEASE_UP;BOCHKIS_FOXA2_TARGETS;BOYAULT_LIVER_CANCER_SUBCLASS_G123_DN;BROWNE_HCMV_INFECTION_20HR_DN;BROWNE_HCMV_INFECTION_4HR_DN;BYSTRYKH_HEMATOPOIESIS_STEM_CELL_AND_BRAIN_QTL_CIS;CAIRO_HEPATOBLASTOMA_DN;CHESLER_BRAIN_HIGHEST_GENETIC_VARIANCE;CHESLER_BRAIN_QTL_CIS;chr3p23;CREIGHTON_ENDOCRINE_THERAPY_RESIS…	604054	REACT_121147;REACT_17062	THIK_HUMAN	THIK_HUMAN	3-ketoacyl-CoA thiolase, peroxisomal (EC 2,3,1,16) (Acetyl-CoA C-myristoyltransferase) (EC 2,3,1,155) (Acetyl-CoA acyltransferase) (EC 2,3,1,9) (Beta-ketothiolase) (Peroxisomal 3-oxoacyl-CoA thiolase)	ACAA1 ACAA PTHIO	;604054	82	;30	P09110;C9JDE9;H7C131;P09110-2;H0Y4D4;B4DVF4;F2Z2Q6;F2Z3P7	P09110;C9JDE9;H7C131;P09110-2;H0Y4D4	3-ketoacyl-CoA thiolase, peroxisomal	ACAA1	2236	ENSG00000060971	3-ketoacyl-CoA thiolase, peroxisomal (EC 2,3,1,16) (Acetyl-CoA C-myristoyltransferase) (EC 2,3,1,155) (Acetyl-CoA acyltransferase) (EC 2,3,1,9) (Beta-ketothiolase) (Peroxisomal 3-oxoacyl-CoA thiolase)	ACAA1 ACAA PTHIO	ACAA1	ACAA PTHIO	fatty acid metabolism, {ECO:0000250|UniProtKB:P21775},";"PATHWAY: Lipid metabolism	SUBCELLULAR LOCATION: Peroxisome {ECO:0000250|UniProtKB:P21775},	MitoCarta3,0	yeast mito homolog++, Rickettsial homolog, mito protein domain, coexpression	unknown	Metabolism > Lipid metabolism		0.145957	-0.0444951	0.336409	24.2551
ACAA2	P42765	25	25	25	81.4	81.4	81.4	41.924	0	323.31	31540000000	1438	alcohol metabolic process;biosynthetic process;carboxylic acid metabolic process;cellular ketone metabolic process;cellular lipid metabolic process;cellular metabolic process;cellular process;cellular response to chemical stimulus;cellular response to hypoxia;cellular response to oxygen levels;cellular response to stimulus;cellular response to stress;cholesterol biosynthetic process;cholesterol m…	acetyl-CoA C-acyltransferase activity;C-acyltransferase activity;catalytic activity;transferase activity;transferase activity, transferring acyl groups;transferase activity, transferring acyl groups other than amino-acyl groups	cell part;cytoplasmic part;extracellular membrane-bounded organelle;extracellular organelle;extracellular region part;extracellular vesicular exosome;intracellular membrane-bounded organelle;intracellular organelle;intracellular organelle part;intracellular part;membrane;membrane-bounded organelle;membrane-bounded vesicle;mitochondrial inner membrane;mitochondrial membrane;mitochondrial part;mito…	alcohol metabolic process;biosynthetic process;cellular ketone metabolic process;cellular lipid metabolic process;cellular metabolic process;cellular process;lipid metabolic process;metabolic process;organic acid metabolic process;primary metabolic process;response to chemical stimulus;response to stimulus;response to stress;small molecule metabolic process	cell part;extracellular organelle;intracellular membrane-bounded organelle;intracellular organelle;membrane;mitochondrion;organelle;vesicle	Benzoate degradation;Fatty acid elongation in mitochondria;Fatty acid metabolism;Valine, leucine and isoleucine degradation	ABBUD_LIF_SIGNALING_1_UP;ALCALAY_AML_BY_NPM1_LOCALIZATION_DN;BECKER_TAMOXIFEN_RESISTANCE_DN;BERENJENO_ROCK_SIGNALING_NOT_VIA_RHOA_UP;BOYAULT_LIVER_CANCER_SUBCLASS_G123_DN;BROWNE_HCMV_INFECTION_16HR_DN;BURTON_ADIPOGENESIS_6;CAGGTG_V$E12_Q6;CAIRO_HEPATOBLASTOMA_DN;CAIRO_LIVER_DEVELOPMENT_DN;CHEMNITZ_RESPONSE_TO_PROSTAGLANDIN_E2_DN;chr18q21;CYCLIN_D1_UP,V1_DN;DAIRKEE_CANCER_PRONE_RESPONSE_BPA_E2;DEL…	604770		THIM_HUMAN	THIM_HUMAN	3-ketoacyl-CoA thiolase, mitochondrial (EC 2,3,1,16) (Acetyl-CoA acetyltransferase) (EC 2,3,1,9) (Acetyl-CoA acyltransferase) (Acyl-CoA hydrolase, mitochondrial) (EC 3,1,2,-, EC 3,1,2,1, EC 3,1,2,2) (Beta-ketothiolase) (Mitochondrial 3-oxoacyl-CoA thiolase) (T1)	ACAA2	;604770	83	;10449	P42765;A0A0B4J2A4;K7EME0;K7EJ68;K7EJB1;K7ER88	P42765;A0A0B4J2A4;K7EME0	3-ketoacyl-CoA thiolase, mitochondrial	ACAA2	2798	ENSG00000167315	3-ketoacyl-CoA thiolase, mitochondrial (EC 2,3,1,16) (Acetyl-CoA acetyltransferase) (EC 2,3,1,9) (Acetyl-CoA acyltransferase) (Acyl-CoA hydrolase, mitochondrial) (EC 3,1,2,-) (EC 3,1,2,1) (EC 3,1,2,2) (Beta-ketothiolase) (Mitochondrial 3-oxoacyl-CoA thiolase) (T1)	ACAA2	ACAA2		fatty acid beta-oxidation, {ECO:0000269|PubMed:25478839},";"PATHWAY: Lipid metabolism	SUBCELLULAR LOCATION: Mitochondrion {ECO:0000269|PubMed:18371312},	MitoCarta3,0	literature, APEX_matrix, targetP signal, Rickettsial homolog, mito protein domain, induction, coexpression+, MS/MS++	Matrix	Metabolism > Carbohydrate metabolism > Ketone metabolism | Metabolism > Lipid metabolism > Fatty acid oxidation | Metabolism > Amino acid metabolism > Lysine metabolism		0.102206	-0.0296549	0.234066	25.49
ACACA	Q13085	44	44	37	24.3	24.3	21.2	265.55	0	90.218	3861500000	259	acetyl-CoA metabolic process;acyl-CoA biosynthetic process;acyl-CoA metabolic process;acylglycerol biosynthetic process;acylglycerol metabolic process;amine transport;amino acid transmembrane transport;amino acid transport;anatomical structure homeostasis;betaine transport;biological regulation;biosynthetic process;biotin metabolic process;carboxylic acid biosynthetic process;carboxylic acid meta…	acetyl-CoA carboxylase activity;adenyl nucleotide binding;adenyl ribonucleotide binding;ATP binding;binding;biotin carboxylase activity;catalytic activity;cation binding;CoA carboxylase activity;ion binding;ligase activity;ligase activity, forming carbon-carbon bonds;ligase activity, forming carbon-nitrogen bonds;metal ion binding;nucleotide binding;purine nucleotide binding;purine ribonucleoside…	actin cytoskeleton;cell part;cytoplasm;cytoplasmic part;cytoskeleton;cytosol;extracellular membrane-bounded organelle;extracellular organelle;extracellular region part;extracellular vesicular exosome;intracellular membrane-bounded organelle;intracellular non-membrane-bounded organelle;intracellular organelle;intracellular organelle part;intracellular part;membrane-bounded organelle;membrane-bound…	amine transport;amino acid transport;biological regulation;biosynthetic process;cellular amide metabolic process;cellular component assembly;cellular component organization;cellular ketone metabolic process;cellular lipid metabolic process;cellular metabolic process;cellular nitrogen compound metabolic process;cellular process;cofactor metabolic process;energy reserve metabolic process;establishm…	cell part;cytoplasm;cytoskeleton;cytosol;extracellular organelle;intracellular membrane-bounded organelle;intracellular non-membrane-bounded organelle;intracellular organelle;mitochondrion;nucleolus;organelle;vesicle	Fatty acid biosynthesis;Insulin signaling pathway;Propanoate metabolism;Pyruvate metabolism	AAAGGAT,MIR-501;AACATTC,MIR-409-3P;AACTGGA,MIR-145;AAGGGAT,MIR-188;AAGTCCA,MIR-422B,MIR-422A;ACATTCC,MIR-1,MIR-206;ACCAAAG,MIR-9;ACTGAAA,MIR-30A-3P,MIR-30E-3P;ACTGCAG,MIR-17-3P;ACTGCCT,MIR-34B;ATF2_S_UP,V1_DN;ATF2_UP,V1_DN;ATGAAGG,MIR-205;ATGTAGC,MIR-221,MIR-222;ATGTTAA,MIR-302C;ATGTTTC,MIR-494;ATM_DN,V1_UP;BIOCARTA_CHREBP2_PATHWAY;BIOCARTA_LEPTIN_PATHWAY;BLUM_RESPONSE_TO_SALIRASIB_DN;BOYAULT_LIV…	200350;613933	REACT_11082;REACT_11153;REACT_1319;REACT_147904;REACT_169312;REACT_2122	ACACA_HUMAN	ACACA_HUMAN	Acetyl-CoA carboxylase 1 (ACC1) (EC 6,4,1,2) (Acetyl-Coenzyme A carboxylase alpha) (ACC-alpha)	ACACA ACAC ACC1 ACCA	;200350;613933	84	;31	Q13085;Q13085-3;Q13085-2;Q13085-4;Q59FY4;A0A087X0W4;S4R3S7;A0A0C4DGT1;A0A087WVR6;A0A087X2F8;A0A087WYS8;A0A087X126	Q13085;Q13085-3;Q13085-2;Q13085-4;Q59FY4	Acetyl-CoA carboxylase 1;Biotin carboxylase	ACACA	3481	ENSG00000275176;ENSG00000278540	Acetyl-CoA carboxylase 1 (ACC1) (EC 6,4,1,2) (Acetyl-Coenzyme A carboxylase alpha) (ACC-alpha)	ACACA ACAC ACC1 ACCA	ACACA	ACAC ACC1 ACCA	malonyl-CoA biosynthesis; malonyl-CoA from acetyl-CoA: step 1/1, {ECO:0000305|PubMed:20457939, ECO:0000305|PubMed:20952656},";"PATHWAY: Lipid metabolism	SUBCELLULAR LOCATION: Cytoplasm, cytosol {ECO:0000250|UniProtKB:Q5SWU9},	MitoCarta3,0	targetP signal, Rickettsial homolog, mito protein domain, coexpression	Matrix	Metabolism > Lipid metabolism > Type II fatty acid synthesis | Metabolism > Vitamin metabolism > Biotin utilizing proteins		0.0131401	-0.115413	0.141693	22.9873
ACAD9	Q9H845	26	26	26	47.7	47.7	47.7	68.76	0	78.577	4216800000	315	cellular component assembly;cellular component assembly at cellular level;cellular component biogenesis;cellular component organization;cellular component organization at cellular level;cellular component organization or biogenesis;cellular component organization or biogenesis at cellular level;cellular macromolecular complex assembly;cellular macromolecular complex subunit organization;cellular …	acyl-CoA dehydrogenase activity;binding;catalytic activity;coenzyme binding;cofactor binding;flavin adenine dinucleotide binding;oxidoreductase activity;oxidoreductase activity, acting on the CH-CH group of donors	cell part;cell projection;cytoplasmic part;dendrite;intracellular membrane-bounded organelle;intracellular organelle;intracellular part;membrane-bounded organelle;mitochondrion;neuron projection;nucleus;organelle	cellular component assembly;cellular component organization;cellular macromolecular complex assembly;cellular process;macromolecular complex assembly;protein complex assembly;protein complex biogenesis	cell part;cell projection;intracellular membrane-bounded organelle;intracellular organelle;mitochondrion;neuron projection;nucleus;organelle	Geraniol degradation;Naphthalene degradation	BURTON_ADIPOGENESIS_6;chr3q21;DARWICHE_PAPILLOMA_RISK_HIGH_DN;DARWICHE_PAPILLOMA_RISK_LOW_UP;DARWICHE_SKIN_TUMOR_PROMOTER_DN;DARWICHE_SQUAMOUS_CELL_CARCINOMA_DN;DOUGLAS_BMI1_TARGETS_DN;GCM_RAB10;GRAESSMANN_APOPTOSIS_BY_DOXORUBICIN_UP;GSE13485_PRE_VS_POST_YF17D_VACCINATION_PBMC_DN;GSE15930_NAIVE_VS_24H_IN_VITRO_STIM_CD8_TCELL_DN;GSE15930_NAIVE_VS_24H_IN_VITRO_STIM_IL12_CD8_TCELL_DN;GSE15930_NAIVE_…	611103;611126		ACAD9_HUMAN	ACAD9_HUMAN	Complex I assembly factor ACAD9, mitochondrial (Acyl-CoA dehydrogenase family member 9) (ACAD-9) (EC 1,3,8,-)	ACAD9	;611103;611126	21497	;28976	Q9H845;Q9H9W4;A0A7P0T8U3;A0A7P0T871;A0A7P0T7Z1;H0Y8Z9;A0A7P0T9N9;A0A7P0TB58;A0A7P0TB68;A0A7P0Z450;D6RCD8	Q9H845;Q9H9W4;A0A7P0T8U3;A0A7P0T871;A0A7P0T7Z1;H0Y8Z9;A0A7P0T9N9;A0A7P0TB58	Acyl-CoA dehydrogenase family member 9, mitochondrial	ACAD9	5291	ENSG00000177646	Complex I assembly factor ACAD9, mitochondrial (Acyl-CoA dehydrogenase family member 9) (ACAD-9) (EC 1,3,8,-)	ACAD9	ACAD9			Matrix side {ECO:0000269|PubMed:16020546}, Note=Essentially associated with membranes, {ECO:0000269|PubMed:16020546},"; Peripheral membrane protein {ECO:0000269|PubMed:16020546};"SUBCELLULAR LOCATION: Mitochondrion inner membrane {ECO:0000269|PubMed:16020546, ECO:0000269|PubMed:20816094}	MitoCarta3,0	literature, APEX_matrix, targetP signal+, mito protein domain+, MS/MS++	MIM	OXPHOS > Complex I > CI assembly factors | OXPHOS > OXPHOS assembly factors		-0.0757881	-0.354321	0.202745	23.6275
ACADM	P11310-2	16	16	16	45.2	45.2	45.2	47.019	0	59.418	4235300000	285	amine biosynthetic process;amine metabolic process;anatomical structure development;betaine biosynthetic process;betaine metabolic process;biological regulation;biosynthetic process;carbohydrate biosynthetic process;carbohydrate metabolic process;carboxylic acid biosynthetic process;carboxylic acid catabolic process;carboxylic acid metabolic process;cardiac cell differentiation;cardiac muscle cel…	acyl-CoA dehydrogenase activity;binding;catalytic activity;coenzyme binding;cofactor binding;flavin adenine dinucleotide binding;identical protein binding;medium-chain-acyl-CoA dehydrogenase activity;oxidoreductase activity;oxidoreductase activity, acting on the CH-CH group of donors;protein binding	axon;cell part;cell projection;cytoplasmic part;extracellular membrane-bounded organelle;extracellular organelle;extracellular region part;extracellular vesicular exosome;intracellular membrane-bounded organelle;intracellular organelle;intracellular organelle lumen;intracellular organelle part;intracellular part;membrane-bounded organelle;membrane-bounded vesicle;membrane-enclosed lumen;mitochond…	amine metabolic process;anatomical structure development;biological regulation;biosynthetic process;carbohydrate metabolic process;catabolic process;cell differentiation;cellular amino acid metabolic process;cellular ketone metabolic process;cellular lipid metabolic process;cellular metabolic process;cellular nitrogen compound metabolic process;cellular process;developmental process;energy reserv…	cell part;cell projection;extracellular organelle;intracellular membrane-bounded organelle;intracellular organelle;mitochondrion;neuron projection;nucleus;organelle;vesicle	beta-Alanine metabolism;Fatty acid metabolism;PPAR signaling pathway;Propanoate metabolism;Valine, leucine and isoleucine degradation	ALONSO_METASTASIS_UP;BAELDE_DIABETIC_NEPHROPATHY_DN;BENPORATH_MYC_TARGETS_WITH_EBOX;BENPORATH_NANOG_TARGETS;BERENJENO_TRANSFORMED_BY_RHOA_DN;BURTON_ADIPOGENESIS_5;CAIRO_HEPATOBLASTOMA_DN;CAIRO_LIVER_DEVELOPMENT_DN;CARBOXYLIC_ACID_METABOLIC_PROCESS;CASTELLANO_NRAS_TARGETS_UP;CATABOLIC_PROCESS;CELLULAR_CATABOLIC_PROCESS;CELLULAR_LIPID_CATABOLIC_PROCESS;CELLULAR_LIPID_METABOLIC_PROCESS;CHICAS_RB1_TA…	201450;607008	REACT_116145;REACT_160;REACT_1697;REACT_1708	ACADM_HUMAN	ACADM_HUMAN	Medium-chain specific acyl-CoA dehydrogenase, mitochondrial (MCAD) (EC 1,3,8,7) (Medium chain acyl-CoA dehydrogenase) (MCADH)	ACADM	;201450;607008	89	;34	P11310-2;P11310;Q5T4U5;F6YB23;A0A7P0TB51;A0A7P0T8G6;A0A7P0T932;A0A7P0TB55;A0A7P0TA63;A0A7P0TBD1;A0A7P0T8J9;A0A7P0TAB2;A0A7P0TA39;E9PJM9;A0A7P0TB28;A0A7P0T9W7;E9PRX4;H0YDT5	P11310-2;P11310;Q5T4U5;F6YB23;A0A7P0TB51;A0A7P0T8G6;A0A7P0T932;A0A7P0TB55	Medium-chain specific acyl-CoA dehydrogenase, mitochondrial	ACADM	2299	ENSG00000117054	Medium-chain specific acyl-CoA dehydrogenase, mitochondrial (MCAD) (EC 1,3,8,7) (Medium chain acyl-CoA dehydrogenase) (MCADH)	ACADM	ACADM		mitochondrial fatty acid beta-oxidation, {ECO:0000269|PubMed:2251268},";"PATHWAY: Lipid metabolism	SUBCELLULAR LOCATION: Mitochondrion matrix {ECO:0000269|PubMed:16020546},	MitoCarta3,0	literature, APEX_matrix, targetP signal, mito protein domain+, induction, coexpression++, MS/MS++	Matrix	Metabolism > Lipid metabolism > Fatty acid oxidation		0.185331	-0.0569901	0.427652	23.61
ACADSB	P45954	9	9	9	31.9	31.9	31.9	47.485	0	24.104	1080700000	59	amine catabolic process;amine metabolic process;branched chain family amino acid catabolic process;branched chain family amino acid metabolic process;carboxylic acid catabolic process;carboxylic acid metabolic process;catabolic process;cellular amine metabolic process;cellular amino acid catabolic process;cellular amino acid metabolic process;cellular catabolic process;cellular ketone metabolic p…	acyl-CoA dehydrogenase activity;binding;catalytic activity;coenzyme binding;cofactor binding;flavin adenine dinucleotide binding;oxidoreductase activity;oxidoreductase activity, acting on the CH-CH group of donors	cell part;cytoplasmic part;extracellular membrane-bounded organelle;extracellular organelle;extracellular region part;extracellular vesicular exosome;intracellular membrane-bounded organelle;intracellular organelle;intracellular organelle lumen;intracellular organelle part;intracellular part;membrane-bounded organelle;membrane-bounded vesicle;membrane-enclosed lumen;mitochondrial matrix;mitochond…	amine metabolic process;catabolic process;cellular amino acid metabolic process;cellular ketone metabolic process;cellular lipid metabolic process;cellular metabolic process;cellular nitrogen compound metabolic process;cellular process;lipid metabolic process;metabolic process;nitrogen compound metabolic process;organic acid metabolic process;primary metabolic process;small molecule metabolic pro…	cell part;extracellular organelle;intracellular membrane-bounded organelle;intracellular organelle;mitochondrion;organelle;vesicle	Fatty acid metabolism;Valine, leucine and isoleucine degradation	AAAGGAT,MIR-501;ACEVEDO_LIVER_CANCER_DN;ACEVEDO_NORMAL_TISSUE_ADJACENT_TO_LIVER_TUMOR_DN;BRUINS_UVC_RESPONSE_LATE;CAGGTG_V$E12_Q6;CARBOXYLIC_ACID_METABOLIC_PROCESS;CELLULAR_LIPID_METABOLIC_PROCESS;chr10q25;CREIGHTON_ENDOCRINE_THERAPY_RESISTANCE_5;CYTOPLASM;CYTOPLASMIC_PART;DOANE_BREAST_CANCER_ESR1_UP;ENK_UV_RESPONSE_KERATINOCYTE_DN;FARMER_BREAST_CANCER_BASAL_VS_LULMINAL;FATTY_ACID_METABOLIC_PROCE…	600301;610006	REACT_197	ACDSB_HUMAN	ACDSB_HUMAN	Short/branched chain specific acyl-CoA dehydrogenase, mitochondrial (SBCAD) (EC 1,3,8,5) (2-methyl branched chain acyl-CoA dehydrogenase) (2-MEBCAD) (2-methylbutyryl-coenzyme A dehydrogenase) (2-methylbutyryl-CoA dehydrogenase)	ACADSB	;600301;610006	91	;36	P45954;P45954-2	P45954;P45954-2	Short/branched chain specific acyl-CoA dehydrogenase, mitochondrial	ACADSB	2811	ENSG00000196177	Short/branched chain specific acyl-CoA dehydrogenase, mitochondrial (SBCAD) (EC 1,3,8,5) (2-methyl branched chain acyl-CoA dehydrogenase) (2-MEBCAD) (2-methylbutyryl-coenzyme A dehydrogenase) (2-methylbutyryl-CoA dehydrogenase)	ACADSB	ACADSB		L-isoleucine degradation, {ECO:0000269|PubMed:11013134},"; mitochondrial fatty acid beta-oxidation, {ECO:0000269|PubMed:11013134},; PATHWAY: Amino-acid degradation;"PATHWAY: Lipid metabolism	SUBCELLULAR LOCATION: Mitochondrion matrix {ECO:0000305|PubMed:11013134},	MitoCarta3,0	literature, APEX_matrix, targetP signal, mito protein domain+, induction, coexpression, MS/MS++	Matrix	Metabolism > Lipid metabolism > Fatty acid oxidation | Metabolism > Amino acid metabolism > Branched-chain amino acid metabolism		-0.155025	-0.557258	0.247207	22.1269
ACADVL	P49748-2	40	40	40	68.6	68.6	68.6	68.058	0	323.31	38035000000	1484	biological regulation;carboxylic acid catabolic process;carboxylic acid metabolic process;catabolic process;cell differentiation;cellular catabolic process;cellular developmental process;cellular ketone metabolic process;cellular lipid catabolic process;cellular lipid metabolic process;cellular macromolecule metabolic process;cellular metabolic process;cellular process;cellular protein metabolic …	acyl-CoA dehydrogenase activity;binding;catalytic activity;coenzyme binding;cofactor binding;flavin adenine dinucleotide binding;long-chain-acyl-CoA dehydrogenase activity;oxidoreductase activity;oxidoreductase activity, acting on the CH-CH group of donors	cell part;cytoplasm;cytoplasmic part;intracellular membrane-bounded organelle;intracellular non-membrane-bounded organelle;intracellular organelle;intracellular organelle lumen;intracellular organelle part;intracellular part;membrane;membrane-bounded organelle;membrane-enclosed lumen;mitochondrial inner membrane;mitochondrial matrix;mitochondrial membrane;mitochondrial nucleoid;mitochondrial part…	biological regulation;catabolic process;cell differentiation;cellular ketone metabolic process;cellular lipid metabolic process;cellular metabolic process;cellular process;developmental process;generation of precursor metabolites and energy;homeostatic process;lipid metabolic process;macromolecule metabolic process;metabolic process;multicellular organismal process;organic acid metabolic process;…	cell part;cytoplasm;intracellular membrane-bounded organelle;intracellular non-membrane-bounded organelle;intracellular organelle;membrane;mitochondrion;nucleolus;nucleus;organelle	Fatty acid metabolism	ACEVEDO_LIVER_CANCER_DN;ACEVEDO_LIVER_TUMOR_VS_NORMAL_ADJACENT_TISSUE_DN;BOYAULT_LIVER_CANCER_SUBCLASS_G3_DN;BROWNE_HCMV_INFECTION_16HR_DN;BROWNE_HCMV_INFECTION_48HR_DN;CARBOXYLIC_ACID_METABOLIC_PROCESS;CASORELLI_ACUTE_PROMYELOCYTIC_LEUKEMIA_DN;CATABOLIC_PROCESS;CELLULAR_CATABOLIC_PROCESS;CELLULAR_LIPID_CATABOLIC_PROCESS;CELLULAR_LIPID_METABOLIC_PROCESS;chr17p13;CONCANNON_APOPTOSIS_BY_EPOXOMICIN_…	201475;609575	REACT_18273;REACT_2025	ACADV_HUMAN	ACADV_HUMAN	Very long-chain specific acyl-CoA dehydrogenase, mitochondrial (VLCAD) (EC 1,3,8,9)	ACADVL VLCAD	;201475;609575	92	;37	P49748-2;P49748;P49748-3;G3V1M7;K7EQP4;J3QRJ8;J3KSR4;J3KS89;J3QKU9;K7EJW8;K7EMF8	P49748-2;P49748;P49748-3	Very long-chain specific acyl-CoA dehydrogenase, mitochondrial	ACADVL	2900	ENSG00000072778	Very long-chain specific acyl-CoA dehydrogenase, mitochondrial (VLCAD) (EC 1,3,8,9)	ACADVL VLCAD	ACADVL	VLCAD	mitochondrial fatty acid beta-oxidation, {ECO:0000269|PubMed:7668252, ECO:0000269|PubMed:9599005, ECO:0000269|PubMed:9839948},";"PATHWAY: Lipid metabolism	Peripheral membrane protein {ECO:0000269|PubMed:17374501},"; Peripheral membrane protein {ECO:0000269|PubMed:9599005},; SUBCELLULAR LOCATION: [Isoform 2]: Mitochondrion inner membrane {ECO:0000269|PubMed:17374501};"SUBCELLULAR LOCATION: Mitochondrion inner membrane {ECO:0000269|PubMed:9461620, ECO:0000269|PubMed:9599005}	MitoCarta3,0	literature, APEX_matrix, targetP signal+, mito protein domain+, coexpression+, MS/MS++	MIM	Metabolism > Lipid metabolism > Fatty acid oxidation		-0.268274	-0.446019	-0.0905292	25.7199
ACAN	P16112-2	18	18	1	12.5	12.5	0.7	257.44	0	180.7	708800000	35	amine metabolic process;aminoglycan biosynthetic process;aminoglycan catabolic process;aminoglycan metabolic process;anatomical structure development;biological adhesion;biosynthetic process;carbohydrate biosynthetic process;carbohydrate catabolic process;carbohydrate metabolic process;catabolic process;cell adhesion;cellular biosynthetic process;cellular catabolic process;cellular component disa…	binding;carbohydrate binding;cation binding;extracellular matrix structural constituent;glycosaminoglycan binding;hyaluronic acid binding;ion binding;metal ion binding;pattern binding;polysaccharide binding;structural molecule activity	cell part;cytoplasmic part;extracellular matrix;extracellular region;extracellular region part;Golgi apparatus part;Golgi lumen;intracellular organelle lumen;intracellular organelle part;intracellular part;lysosomal lumen;membrane-enclosed lumen;organelle lumen;organelle part;proteinaceous extracellular matrix;vacuolar lumen;vacuolar part	amine metabolic process;anatomical structure development;biological adhesion;biosynthetic process;carbohydrate metabolic process;catabolic process;cell adhesion;cellular component disassembly;cellular component organization;cellular metabolic process;cellular process;developmental process;extracellular matrix organization;extracellular structure organization;macromolecule metabolic process;metabo…	cell part;extracellular matrix;extracellular region;proteinaceous extracellular matrix		AACTTT_UNKNOWN;BENPORATH_ES_WITH_H3K27ME3;BENPORATH_SUZ12_TARGETS;BOQUEST_STEM_CELL_CULTURED_VS_FRESH_UP;BRUINS_UVC_RESPONSE_VIA_TP53_GROUP_A;CACGTG_V$MYC_Q2;CARBOHYDRATE_BINDING;chr15q26;CORRE_MULTIPLE_MYELOMA_DN;CTGAGCC,MIR-24;DARWICHE_PAPILLOMA_RISK_HIGH_UP;DARWICHE_PAPILLOMA_RISK_LOW_UP;DARWICHE_SKIN_TUMOR_PROMOTER_UP;DARWICHE_SQUAMOUS_CELL_CARCINOMA_UP;EXTRACELLULAR_MATRIX_STRUCTURAL_CONSTIT…	155760;165800;608361;612813	REACT_118572;REACT_121120;REACT_121313;REACT_163906;REACT_268431;REACT_268786	PGCA_HUMAN	PGCA_HUMAN	Aggrecan core protein (Cartilage-specific proteoglycan core protein) (CSPCP) (Chondroitin sulfate proteoglycan core protein 1) (Chondroitin sulfate proteoglycan 1) [Cleaved into: Aggrecan core protein 2]	ACAN AGC1 CSPG1 MSK16	;155760;165800;608361;612813	319	;176	P16112-2;P16112-3	P16112-2;P16112-3	Aggrecan core protein;Aggrecan core protein 2	ACAN	2380		Aggrecan core protein (Cartilage-specific proteoglycan core protein) (CSPCP) (Chondroitin sulfate proteoglycan core protein 1) (Chondroitin sulfate proteoglycan 1) [Cleaved into: Aggrecan core protein 2]	ACAN AGC1 CSPG1 MSK16	ACAN	AGC1 CSPG1 MSK16		SUBCELLULAR LOCATION: Secreted, extracellular space, extracellular matrix {ECO:0000250},						0.46793	-0.118175	1.05404	21.005
ACAP2	Q15057	13	13	13	27.2	27.2	27.2	88.028	0	42.899	1671500000	82		binding;cation binding;enzyme activator activity;enzyme regulator activity;GTPase activator activity;GTPase regulator activity;ion binding;metal ion binding;nucleoside-triphosphatase regulator activity;transition metal ion binding;zinc ion binding	cell part;cytoplasmic part;endosomal part;endosome membrane;intracellular organelle part;intracellular part;membrane;organelle membrane;organelle part		cell part;membrane	Endocytosis	ACATTCC,MIR-1,MIR-206;ACCATTT,MIR-522;AMUNDSON_RESPONSE_TO_ARSENITE;ATGTACA,MIR-493;BILBAN_B_CLL_LPL_DN;BLALOCK_ALZHEIMERS_DISEASE_UP;BORCZUK_MALIGNANT_MESOTHELIOMA_UP;BOYLAN_MULTIPLE_MYELOMA_C_D_UP;chr3q29;CTTTGA_V$LEF1_Q2;CUI_TCF21_TARGETS_2_DN;DACOSTA_UV_RESPONSE_VIA_ERCC3_DN;DACOSTA_UV_RESPONSE_VIA_ERCC3_TTD_DN;DACOSTA_UV_RESPONSE_VIA_ERCC3_XPCS_DN;DAIRKEE_TERT_TARGETS_DN;DASU_IL6_SIGNALING_S…	607766		ACAP2_HUMAN	ACAP2_HUMAN	Arf-GAP with coiled-coil, ANK repeat and PH domain-containing protein 2 (Centaurin-beta-2) (Cnt-b2)	ACAP2 CENTB2 KIAA0041	;607766	16469	;23527	Q15057;A0A087X1H5;A0A0U1RQT1;A0A5F9ZHJ9;H7C3Q8;H7C3K3;F8WAU0;C9J8L1	Q15057;A0A087X1H5;A0A0U1RQT1	Arf-GAP with coiled-coil, ANK repeat and PH domain-containing protein 2	ACAP2	3686	ENSG00000114331	Arf-GAP with coiled-coil, ANK repeat and PH domain-containing protein 2 (Centaurin-beta-2) (Cnt-b2)	ACAP2 CENTB2 KIAA0041	ACAP2	CENTB2 KIAA0041		Peripheral membrane protein {ECO:0000250},";"SUBCELLULAR LOCATION: Endosome membrane {ECO:0000250}						-0.138593	-0.469517	0.19233	22.7908
ACAT1	P24752	19	19	19	69.1	69.1	69.1	45.199	0	312.47	28366000000	976	adipose tissue development;amine catabolic process;amine metabolic process;anatomical structure development;biosynthetic process;brain development;branched chain family amino acid catabolic process;branched chain family amino acid metabolic process;carboxylic acid catabolic process;carboxylic acid metabolic process;catabolic process;cellular amine metabolic process;cellular amino acid catabolic p…	acetyl-CoA C-acetyltransferase activity;acetyl-CoA C-acyltransferase activity;acetyltransferase activity;binding;C-acetyltransferase activity;C-acyltransferase activity;catalytic activity;cation binding;coenzyme binding;cofactor binding;ion binding;metal ion binding;transferase activity;transferase activity, transferring acyl groups;transferase activity, transferring acyl groups other than amino-…	cell part;cytoplasmic part;extracellular membrane-bounded organelle;extracellular organelle;extracellular region part;extracellular vesicular exosome;intracellular membrane-bounded organelle;intracellular organelle;intracellular organelle lumen;intracellular organelle part;intracellular part;membrane;membrane-bounded organelle;membrane-bounded vesicle;membrane-enclosed lumen;mitochondrial inner m…	amine metabolic process;anatomical structure development;biosynthetic process;catabolic process;cellular amino acid metabolic process;cellular component assembly;cellular component organization;cellular ketone body metabolic process;cellular ketone metabolic process;cellular lipid metabolic process;cellular metabolic process;cellular nitrogen compound metabolic process;cellular process;developmen…	cell part;extracellular organelle;intracellular membrane-bounded organelle;intracellular organelle;membrane;mitochondrion;organelle;vesicle	Benzoate degradation;Butanoate metabolism;Carbon fixation pathways in prokaryotes;Fatty acid metabolism;Glyoxylate and dicarboxylate metabolism;Lysine degradation;Propanoate metabolism;Pyruvate metabolism;Synthesis and degradation of ketone bodies;Terpenoid backbone biosynthesis;Tryptophan metabolism;Two-component system;Valine, leucine and isoleucine degradation	ACETYLTRANSFERASE_ACTIVITY;ACEVEDO_LIVER_CANCER_DN;ALCALAY_AML_BY_NPM1_LOCALIZATION_DN;BLALOCK_ALZHEIMERS_DISEASE_DN;BOYAULT_LIVER_CANCER_SUBCLASS_G3_DN;CAIRO_HEPATOBLASTOMA_DN;CASORELLI_ACUTE_PROMYELOCYTIC_LEUKEMIA_DN;chr11q22;CYTOPLASM;CYTOPLASMIC_PART;DEURIG_T_CELL_PROLYMPHOCYTIC_LEUKEMIA_DN;DIAZ_CHRONIC_MEYLOGENOUS_LEUKEMIA_UP;DURCHDEWALD_SKIN_CARCINOGENESIS_UP;ENK_UV_RESPONSE_EPIDERMIS_DN;FL…	203750;607809	REACT_1464;REACT_197;REACT_59	THIL_HUMAN	THIL_HUMAN	Acetyl-CoA acetyltransferase, mitochondrial (EC 2,3,1,9) (Acetoacetyl-CoA thiolase) (T2)	ACAT1 ACAT MAT	;203750;607809	93	;38	P24752;A0A5F9ZHL1;A0A5F9ZHJ7;A0A5F9ZHJ0;A0A5F9ZHD4;A0A5F9ZI66;A0A5F9ZHH9;H0YEL7;P24752-2;A0A5F9ZHL7;E9PRQ6	P24752;A0A5F9ZHL1;A0A5F9ZHJ7;A0A5F9ZHJ0;A0A5F9ZHD4;A0A5F9ZI66	Acetyl-CoA acetyltransferase, mitochondrial	ACAT1	2537	ENSG00000075239	Acetyl-CoA acetyltransferase, mitochondrial (EC 2,3,1,9) (Acetoacetyl-CoA thiolase) (T2)	ACAT1 ACAT MAT	ACAT1	ACAT MAT	fatty acid beta-oxidation, {ECO:0000269|PubMed:1715688, ECO:0000269|PubMed:7728148, ECO:0000269|PubMed:9744475},";"PATHWAY: Lipid metabolism	SUBCELLULAR LOCATION: Mitochondrion {ECO:0000269|PubMed:1979337},	MitoCarta3,0	literature, APEX_matrix, targetP signal+, Rickettsial homolog, mito protein domain, induction, coexpression+, MS/MS++	Matrix	Metabolism > Carbohydrate metabolism > Ketone metabolism | Metabolism > Lipid metabolism > Fatty acid oxidation | Metabolism > Amino acid metabolism > Branched-chain amino acid metabolism | Metabolism > Amino acid metabolism > Lysine metabolism		0.154156	-0.0362557	0.344568	26.0149
ACAT2	Q9BWD1	17	17	17	61.2	61.2	61.2	41.35	0	234.43	13132000000	602	lipid metabolic process;metabolic process;primary metabolic process	acetyl-CoA C-acetyltransferase activity;acetyl-CoA C-acyltransferase activity;acetyltransferase activity;C-acetyltransferase activity;C-acyltransferase activity;catalytic activity;transferase activity;transferase activity, transferring acyl groups;transferase activity, transferring acyl groups other than amino-acyl groups	cell part;cytoplasm;extracellular membrane-bounded organelle;extracellular organelle;extracellular region part;extracellular vesicular exosome;intracellular membrane-bounded organelle;intracellular non-membrane-bounded organelle;intracellular organelle;intracellular organelle part;intracellular part;membrane-bounded organelle;membrane-bounded vesicle;non-membrane-bounded organelle;nuclear part;nu…	lipid metabolic process;metabolic process;primary metabolic process	cell part;cytoplasm;extracellular organelle;intracellular membrane-bounded organelle;intracellular non-membrane-bounded organelle;intracellular organelle;nucleolus;nucleoplasm;nucleus;organelle;vesicle	Benzoate degradation;Butanoate metabolism;Carbon fixation pathways in prokaryotes;Fatty acid metabolism;Glyoxylate and dicarboxylate metabolism;Lysine degradation;Propanoate metabolism;Pyruvate metabolism;Synthesis and degradation of ketone bodies;Terpenoid backbone biosynthesis;Tryptophan metabolism;Two-component system;Valine, leucine and isoleucine degradation	ACEVEDO_LIVER_CANCER_DN;ACEVEDO_NORMAL_TISSUE_ADJACENT_TO_LIVER_TUMOR_DN;AFFAR_YY1_TARGETS_DN;BENPORATH_NANOG_TARGETS;BROWNE_HCMV_INFECTION_14HR_DN;CAMP_UP,V1_DN;CASORELLI_ACUTE_PROMYELOCYTIC_LEUKEMIA_DN;chr6q25;CYTOPLASM;DAVICIONI_RHABDOMYOSARCOMA_PAX_FOXO1_FUSION_UP;DAVICIONI_TARGETS_OF_PAX_FOXO1_FUSIONS_UP;FEVR_CTNNB1_TARGETS_DN;FORTSCHEGGER_PHF8_TARGETS_DN;GGGCGGR_V$SP1_Q6;GSE11057_CD4_EFF_ME…	100678		THIC_HUMAN	THIC_HUMAN	Acetyl-CoA acetyltransferase, cytosolic (EC 2,3,1,9) (Acetyl-CoA transferase-like protein) (Cytosolic acetoacetyl-CoA thiolase)	ACAT2 ACTL	;100678	94	;39	Q9BWD1;Q9BWD1-2	Q9BWD1;Q9BWD1-2	Acetyl-CoA acetyltransferase, cytosolic	ACAT2	5077	ENSG00000120437	Acetyl-CoA acetyltransferase, cytosolic (EC 2,3,1,9) (Acetyl-CoA transferase-like protein) (Cytosolic acetoacetyl-CoA thiolase)	ACAT2 ACTL	ACAT2	ACTL	fatty acid metabolism, {ECO:0000269|PubMed:7911016},";"PATHWAY: Lipid metabolism	SUBCELLULAR LOCATION: Cytoplasm, cytosol {ECO:0000305|PubMed:7911016},						-0.106003	-0.368392	0.156387	25.4178
ACBD3	Q9H3P7	18	18	18	49.8	49.8	49.8	60.593	0	323.31	14629000000	771	biosynthetic process;establishment of localization;lipid biosynthetic process;lipid metabolic process;metabolic process;primary metabolic process;steroid biosynthetic process;steroid metabolic process;transport	binding;carboxylic acid binding;coenzyme binding;cofactor binding;fatty acid binding;fatty-acyl-CoA binding;lipid binding;monocarboxylic acid binding	cell part;cytoplasmic part;Golgi apparatus;Golgi apparatus part;Golgi membrane;integral to membrane;intracellular membrane-bounded organelle;intracellular organelle;intracellular organelle part;intracellular part;intrinsic to membrane;membrane;membrane part;membrane-bounded organelle;mitochondrion;organelle;organelle membrane;organelle part	biosynthetic process;establishment of localization;lipid metabolic process;metabolic process;primary metabolic process;transport	cell part;Golgi apparatus;intracellular membrane-bounded organelle;intracellular organelle;membrane;mitochondrion;organelle		AACTGGA,MIR-145;AACTTT_UNKNOWN;ACEVEDO_LIVER_CANCER_UP;ACEVEDO_LIVER_TUMOR_VS_NORMAL_ADJACENT_TISSUE_UP;ATACTGT,MIR-144;ATGTTAA,MIR-302C;BAELDE_DIABETIC_NEPHROPATHY_DN;BLUM_RESPONSE_TO_SALIRASIB_UP;BORCZUK_MALIGNANT_MESOTHELIOMA_UP;BUYTAERT_PHOTODYNAMIC_THERAPY_STRESS_UP;CACTGCC,MIR-34A,MIR-34C,MIR-449;CHICAS_RB1_TARGETS_SENESCENT;chr1q41;CREIGHTON_ENDOCRINE_THERAPY_RESISTANCE_3;CYTAGCAAY_UNKNOWN…	606809		GCP60_HUMAN	GCP60_HUMAN	Golgi resident protein GCP60 (Acyl-CoA-binding domain-containing protein 3) (Golgi complex-associated protein 1) (GOCAP1) (Golgi phosphoprotein 1) (GOLPH1) (PBR- and PKA-associated protein 7) (Peripheral benzodiazepine receptor-associated protein PAP7) [Cleaved into: Golgi resident protein GCP60, N-terminally processed]	ACBD3 GCP60 GOCAP1 GOLPH1	;606809	15453	;64746	Q9H3P7	Q9H3P7	Golgi resident protein GCP60	ACBD3	5228	ENSG00000182827	Golgi resident protein GCP60 (Acyl-CoA-binding domain-containing protein 3) (Golgi complex-associated protein 1) (GOCAP1) (Golgi phosphoprotein 1) (GOLPH1) (PBR- and PKA-associated protein 7) (Peripheral benzodiazepine receptor-associated protein PAP7) [Cleaved into: Golgi resident protein GCP60, N-terminally processed]	ACBD3 GCP60 GOCAP1 GOLPH1	ACBD3	GCP60 GOCAP1 GOLPH1		Cytoplasmic side {ECO:0000250}, Mitochondrion {ECO:0000250}, Note=Also mitochondrial (via its interaction with PBR), {ECO:0000250},"; Peripheral membrane protein {ECO:0000305|PubMed:31381608};"SUBCELLULAR LOCATION: Golgi apparatus membrane {ECO:0000269|PubMed:22124328, ECO:0000269|PubMed:27009356, ECO:0000269|PubMed:30755512, ECO:0000269|PubMed:31381608}						0.0141803	-0.0782008	0.106562	25.1364
ACBD5	Q5T8D3-3	9	9	9	21.9	21.9	21.9	58.977	0	13.806	1035200000	40	autophagy;catabolic process;cellular catabolic process;cellular component organization;cellular component organization at cellular level;cellular component organization or biogenesis;cellular component organization or biogenesis at cellular level;cellular metabolic process;cellular process;establishment of localization;metabolic process;organelle organization;peroxisome degradation;peroxisome org…	binding;carboxylic acid binding;coenzyme binding;cofactor binding;fatty acid binding;fatty-acyl-CoA binding;lipid binding;monocarboxylic acid binding	cell part;cytoplasmic part;integral to membrane;intracellular membrane-bounded organelle;intracellular organelle;intracellular organelle part;intracellular part;intrinsic to membrane;membrane;membrane part;membrane-bounded organelle;microbody;microbody membrane;microbody part;nuclear part;nucleoplasm;nucleus;organelle;organelle membrane;organelle part;peroxisomal membrane;peroxisomal part;peroxis…	autophagy;catabolic process;cellular component organization;cellular metabolic process;cellular process;establishment of localization;metabolic process;organelle organization;peroxisome organization;transport	cell part;intracellular membrane-bounded organelle;intracellular organelle;membrane;microbody;nucleoplasm;nucleus;organelle;peroxisome		AACTTT_UNKNOWN;ACTAYRNNNCCCR_UNKNOWN;ATAAGCT,MIR-21;chr10p12;CUI_TCF21_TARGETS_2_DN;FULCHER_INFLAMMATORY_RESPONSE_LECTIN_VS_LPS_DN;GABRIELY_MIR21_TARGETS;GGAMTNNNNNTCCY_UNKNOWN;GGGCGGR_V$SP1_Q6;GGGTGGRR_V$PAX4_03;GGGYGTGNY_UNKNOWN;GOBERT_OLIGODENDROCYTE_DIFFERENTIATION_DN;GSE17974_IL4_AND_ANTI_IL12_VS_UNTREATED_48H_ACT_CD4_TCELL_UP;GSE9988_LPS_VS_CTRL_TREATED_MONOCYTE_DN;IWANAGA_CARCINOGENESIS_BY…			ACBD5_HUMAN	ACBD5_HUMAN	Acyl-CoA-binding domain-containing protein 5	ACBD5 KIAA1996	;616618;618863	23338	;91452	Q5T8D3-3;A0A7I2YQE9;Q5T8D3-2;B7Z2R7;A0A7I2YQD7;A0A7I2V5E1;A0A7I2V2Y9;A0A7I2V420;Q5T8D3;A0A7I2V2M2;A0A7I2V560;A0A7I2YQJ9;A0A7I2V347;A0A7I2V5U2;A0A7I2V690;A0A7I2V462;Q5T8E0;X6RDD7;A0A7I2V556;Q5T8D3-4;A0A7I2V5L4;A0A7I2YQS1;A0A7I2V2R8;A0A087X0B8	Q5T8D3-3;A0A7I2YQE9;Q5T8D3-2;B7Z2R7;A0A7I2YQD7;A0A7I2V5E1;A0A7I2V2Y9;A0A7I2V420;Q5T8D3;A0A7I2V2M2;A0A7I2V560;A0A7I2YQJ9;A0A7I2V347;A0A7I2V5U2;A0A7I2V690;A0A7I2V462;Q5T8E0;X6RDD7;A0A7I2V556;Q5T8D3-4;A0A7I2V5L4	Acyl-CoA-binding domain-containing protein 5	ACBD5	565	ENSG00000107897	Acyl-CoA-binding domain-containing protein 5	ACBD5 KIAA1996	ACBD5	KIAA1996		Single-pass membrane protein {ECO:0000250},";"SUBCELLULAR LOCATION: Peroxisome membrane {ECO:0000250}						-0.0279922	-0.440551	0.384567	22.3241
ACE	A0A0A0MSN4	15	15	12	13.6	13.6	12.1	142.42	0	24.442	19451000000	39	acid secretion;anatomical structure development;angiotensin catabolic process in blood;angiotensin maturation;antigen processing and presentation;antigen processing and presentation of peptide antigen;antigen processing and presentation of peptide antigen via MHC class I;arachidonic acid secretion;beta-amyloid metabolic process;biological regulation;blood vessel remodeling;carboxylic acid transpo…	actin binding;anion binding;binding;bradykinin receptor binding;carboxypeptidase activity;catalytic activity;cation binding;chloride ion binding;cytoskeletal protein binding;drug binding;endopeptidase activity;enzyme binding;exopeptidase activity;G-protein-coupled receptor binding;hydrolase activity;ion binding;kinase binding;metal ion binding;metallopeptidase activity;mitogen-activated protein k…	cell part;cytoplasmic part;endosome;external side of plasma membrane;extracellular membrane-bounded organelle;extracellular organelle;extracellular region;extracellular region part;extracellular space;extracellular vesicular exosome;integral to membrane;intracellular membrane-bounded organelle;intracellular organelle;intracellular part;intrinsic to membrane;lysosome;lytic vacuole;membrane;membran…	anatomical structure development;biological regulation;catabolic process;cell differentiation;cell proliferation;cellular metabolic process;cellular process;circulatory system process;developmental process;endocrine process;establishment of localization;hormone metabolic process;immune system process;lipid transport;macromolecule metabolic process;metabolic process;multicellular organismal proces…	cell part;endosome;extracellular organelle;extracellular region;extracellular space;intracellular membrane-bounded organelle;intracellular organelle;lysosome;membrane;organelle;plasma membrane;vacuole;vesicle	Chagas disease (American trypanosomiasis);Hypertrophic cardiomyopathy (HCM);Renin-angiotensin system	AAAGACA,MIR-511;ABE_VEGFA_TARGETS;ACEVEDO_FGFR1_TARGETS_IN_PROSTATE_CANCER_MODEL_DN;AGGAGTG,MIR-483;ATCATGA,MIR-433;BENPORATH_MYC_TARGETS_WITH_EBOX;BIOCARTA_ACE2_PATHWAY;BYSTRYKH_HEMATOPOIESIS_STEM_CELL_QTL_TRANS;CAGCTG_V$AP4_Q5;CELL_FRACTION;CELLULAR_MACROMOLECULE_METABOLIC_PROCESS;CELLULAR_PROTEIN_METABOLIC_PROCESS;CHEN_METABOLIC_SYNDROM_NETWORK;CHIARADONNA_NEOPLASTIC_TRANSFORMATION_CDC25_DN;ch…	106180;267430;601367;612624;614519	REACT_147707	ACE_HUMAN	ACE_HUMAN	Angiotensin-converting enzyme (ACE) (EC 3,4,15,1) (Dipeptidyl carboxypeptidase I) (Kininase II) (CD antigen CD143) [Cleaved into: Angiotensin-converting enzyme, soluble form]	ACE DCP DCP1	;106180;267430;601367;612624;614519	2707	;1636	A0A0A0MSN4;P12821;P12821-2;F6X3S4;P12821-4;P12821-3;J3KTB8;J3KS28;J3QLR4;J3KSQ5	A0A0A0MSN4;P12821;P12821-2;F6X3S4;P12821-4;P12821-3	Angiotensin-converting enzyme;Angiotensin-converting enzyme, soluble form	ACE	180	ENSG00000159640;ENSG00000264813	Angiotensin-converting enzyme (ACE) (EC 3,2,1,-) (EC 3,4,15,1) (Dipeptidyl carboxypeptidase I) (Kininase II) (CD antigen CD143) [Cleaved into: Angiotensin-converting enzyme, soluble form]	ACE DCP DCP1	ACE	DCP DCP1		Single-pass type I membrane protein, Cytoplasm {ECO:0000250}, Note=Detected in both cell membrane and cytoplasm in neurons, {ECO:0000250},"; SUBCELLULAR LOCATION: Cell membrane;"SUBCELLULAR LOCATION: [Angiotensin-converting enzyme, soluble form]: Secreted,						-4.12736	-5.82177	-2.43296	24.4272
ACIN1	S4R3H4	27	27	27	29.9	29.9	29.9	145.44	0	156.74	9418300000	647	apoptosis;apoptotic chromosome condensation;biological regulation;cell death;cell differentiation;cellular component disassembly;cellular component disassembly at cellular level;cellular component disassembly involved in apoptosis;cellular component organization;cellular component organization at cellular level;cellular component organization or biogenesis;cellular component organization or bioge…	ATPase activity;binding;catalytic activity;enzyme binding;hydrolase activity;hydrolase activity, acting on acid anhydrides;hydrolase activity, acting on acid anhydrides, in phosphorus-containing anhydrides;nucleic acid binding;nucleoside-triphosphatase activity;nucleotide binding;protein binding;pyrophosphatase activity	cell part;cytoplasm;cytoplasmic part;cytosol;intracellular membrane-bounded organelle;intracellular non-membrane-bounded organelle;intracellular organelle;intracellular organelle part;intracellular part;membrane;membrane-bounded organelle;non-membrane-bounded organelle;nuclear body;nuclear part;nuclear speck;nucleolus;nucleoplasm;nucleoplasm part;nucleus;organelle;organelle part;plasma membrane	biological regulation;cell death;cell differentiation;cellular component disassembly;cellular component organization;cellular metabolic process;cellular nitrogen compound metabolic process;cellular process;chromosome organization;death;developmental process;DNA metabolic process;DNA packaging;macromolecule metabolic process;metabolic process;mRNA metabolic process;mRNA processing;nitrogen compoun…	cell part;cytoplasm;cytosol;intracellular membrane-bounded organelle;intracellular non-membrane-bounded organelle;intracellular organelle;membrane;nucleolus;nucleoplasm;nucleus;organelle;plasma membrane	mRNA surveillance pathway;RNA transport;Spliceosome	ACTTTAT,MIR-142-5P;ANATOMICAL_STRUCTURE_DEVELOPMENT;APOPTOSIS_GO;APOPTOTIC_NUCLEAR_CHANGES;APOPTOTIC_PROGRAM;BENPORATH_SOX2_TARGETS;BHAT_ESR1_TARGETS_NOT_VIA_AKT1_UP;BHAT_ESR1_TARGETS_VIA_AKT1_UP;CASORELLI_ACUTE_PROMYELOCYTIC_LEUKEMIA_DN;CCTGAGT,MIR-510;CELL_DEVELOPMENT;CHANG_CORE_SERUM_RESPONSE_DN;chr14q11;CHROMOSOME_CONDENSATION;CHROMOSOME_ORGANIZATION_AND_BIOGENESIS;CRGAARNNNNCGA_UNKNOWN;CTGCA…	604562	REACT_107	ACINU_HUMAN	ACINU_HUMAN	Apoptotic chromatin condensation inducer in the nucleus (Acinus)	ACIN1 ACINUS KIAA0670	;604562	17066	;22985	S4R3H4;E7EQT4;Q9UKV3;Q9UKV3-5;G3V3B0;Q9UKV3-3;Q9UKV3-2;G3V3T3;A0A087WYN3	S4R3H4;E7EQT4;Q9UKV3;Q9UKV3-5	Apoptotic chromatin condensation inducer in the nucleus	ACIN1	6108	ENSG00000100813	Apoptotic chromatin condensation inducer in the nucleus (Acinus)	ACIN1 ACINUS KIAA0670	ACIN1	ACINUS KIAA0670		SUBCELLULAR LOCATION: Nucleus, Nucleus speckle, Nucleus, nucleoplasm, Note=Phosphorylation on Ser-1180 by SRPK2 redistributes it from the nuclear speckles to the nucleoplasm,						-0.0735779	-0.227833	0.0806767	24.3362
ACLY	P53396	78	78	78	69.7	69.7	69.7	120.84	0	323.31	163040000000	3508	acyl-CoA biosynthetic process;acyl-CoA metabolic process;acylglycerol biosynthetic process;acylglycerol metabolic process;biological regulation;biosynthetic process;carbohydrate metabolic process;carboxylic acid metabolic process;cellular biosynthetic process;cellular carbohydrate metabolic process;cellular ketone metabolic process;cellular lipid metabolic process;cellular metabolic process;cellu…	acid-thiol ligase activity;adenyl nucleotide binding;adenyl ribonucleotide binding;ATP binding;ATP citrate synthase activity;binding;catalytic activity;cation binding;CoA-ligase activity;cofactor binding;ion binding;ligase activity;ligase activity, forming carbon-sulfur bonds;metal ion binding;nucleotide binding;purine nucleotide binding;purine ribonucleoside triphosphate binding;purine ribonucle…	cell part;citrate lyase complex;cytoplasm;cytoplasmic part;cytosol;extracellular membrane-bounded organelle;extracellular organelle;extracellular region part;extracellular vesicular exosome;intracellular membrane-bounded organelle;intracellular organelle;intracellular organelle part;intracellular part;macromolecular complex;membrane;membrane-bounded organelle;membrane-bounded vesicle;mitochondrio…	biological regulation;biosynthetic process;carbohydrate metabolic process;cellular ketone metabolic process;cellular lipid metabolic process;cellular metabolic process;cellular nitrogen compound metabolic process;cellular process;cofactor metabolic process;energy reserve metabolic process;generation of precursor metabolites and energy;glycerol ether metabolic process;heterocycle metabolic process…	cell part;cytoplasm;cytosol;extracellular organelle;intracellular membrane-bounded organelle;intracellular organelle;macromolecular complex;membrane;mitochondrion;nucleoplasm;organelle;plasma membrane;protein complex;vesicle	Carbon fixation pathways in prokaryotes;Citrate cycle (TCA cycle)	ACEVEDO_LIVER_CANCER_UP;ACEVEDO_LIVER_TUMOR_VS_NORMAL_ADJACENT_TISSUE_UP;AGUIRRE_PANCREATIC_CANCER_COPY_NUMBER_UP;AKL_HTLV1_INFECTION_UP;BILD_SRC_ONCOGENIC_SIGNATURE;BLUM_RESPONSE_TO_SALIRASIB_DN;BOQUEST_STEM_CELL_CULTURED_VS_FRESH_UP;BOYAULT_LIVER_CANCER_SUBCLASS_G123_UP;CACGTG_V$MYC_Q2;CAGGTG_V$E12_Q6;CAIRO_HEPATOBLASTOMA_CLASSES_UP;CAIRO_HEPATOBLASTOMA_UP;CARBOHYDRATE_METABOLIC_PROCESS;CARBOXY…	108728	REACT_1319;REACT_2122	ACLY_HUMAN	ACLY_HUMAN	ATP-citrate synthase (EC 2,3,3,8) (ATP-citrate (pro-S-)-lyase) (ACL) (Citrate cleavage enzyme)	ACLY	;108728	115	;47	P53396;P53396-2;P53396-3;K7EIE7;K7ESG8	P53396;P53396-2;P53396-3	ATP-citrate synthase	ACLY	3009	ENSG00000131473	ATP-citrate synthase (EC 2,3,3,8) (ATP-citrate (pro-S-)-lyase) (ACL) (Citrate cleavage enzyme)	ACLY	ACLY			SUBCELLULAR LOCATION: Cytoplasm, cytosol {ECO:0000269|PubMed:9116495},	MitoCarta3,0	APEX_matrix, yeast mito homolog+, Rickettsial homolog, mito protein domain, coexpression	Matrix	Metabolism > Carbohydrate metabolism > TCA-associated		0.308934	0.185482	0.432385	27.4616
ACO1	P21399	38	38	38	53.9	53.9	53.9	98.398	0	254.26	11027000000	726	acetyl-CoA catabolic process;acetyl-CoA metabolic process;biological regulation;carboxylic acid metabolic process;catabolic process;cation homeostasis;cellular catabolic process;cellular cation homeostasis;cellular chemical homeostasis;cellular homeostasis;cellular ion homeostasis;cellular iron ion homeostasis;cellular ketone metabolic process;cellular metabolic process;cellular metal ion homeost…	4 iron, 4 sulfur cluster binding;aconitate hydratase activity;binding;carbon-oxygen lyase activity;catalytic activity;cation binding;hydro-lyase activity;ion binding;iron-responsive element binding;iron-sulfur cluster binding;lyase activity;metal cluster binding;metal ion binding;mRNA binding;nucleic acid binding;RNA binding	cell part;cytoplasm;cytoplasmic part;cytosol;endoplasmic reticulum;extracellular membrane-bounded organelle;extracellular organelle;extracellular region part;extracellular vesicular exosome;Golgi apparatus;intracellular membrane-bounded organelle;intracellular organelle;intracellular part;membrane-bounded organelle;membrane-bounded vesicle;mitochondrion;organelle;vesicle	biological regulation;catabolic process;cellular homeostasis;cellular ion homeostasis;cellular ketone metabolic process;cellular metabolic process;cellular process;cofactor metabolic process;developmental process;homeostatic process;metabolic process;multicellular organismal process;organic acid metabolic process;post-embryonic development;regulation of translation;response to chemical stimulus;r…	cell part;cytoplasm;cytosol;endoplasmic reticulum;extracellular organelle;Golgi apparatus;intracellular membrane-bounded organelle;intracellular organelle;mitochondrion;organelle;vesicle	Carbon fixation pathways in prokaryotes;Citrate cycle (TCA cycle);Glyoxylate and dicarboxylate metabolism	BONOME_OVARIAN_CANCER_SURVIVAL_SUBOPTIMAL_DEBULKING;BOYAULT_LIVER_CANCER_SUBCLASS_G23_DN;BROWNE_HCMV_INFECTION_20HR_DN;CARBOHYDRATE_METABOLIC_PROCESS;CARBON_OXYGEN_LYASE_ACTIVITY;CARBOXYLIC_ACID_METABOLIC_PROCESS;CELLULAR_CARBOHYDRATE_METABOLIC_PROCESS;CHENG_RESPONSE_TO_NICKEL_ACETATE;chr9p21;CYTOPLASM;CYTOPLASMIC_PART;CYTOSOL;DAVICIONI_MOLECULAR_ARMS_VS_ERMS_UP;DIAZ_CHRONIC_MEYLOGENOUS_LEUKEMIA_…	100880		ACOC_HUMAN;PDE2A_HUMAN	ACOHC_HUMAN;PDE2A_HUMAN	cGMP-dependent 3',5'-cyclic phosphodiesterase (EC 3,1,4,17) (Cyclic GMP-stimulated phosphodiesterase) (CGS-PDE) (cGSPDE);Cytoplasmic aconitate hydratase (Aconitase) (EC 4,2,1,3) (Citrate hydro-lyase) (Ferritin repressor protein) (Iron regulatory protein 1) (IRP1) (Iron-responsive element-binding protein 1) (IRE-BP 1)	ACO1 IREB1;PDE2A	;100880;"602658;619150	117;8777	;48;"5138	P21399;F5H2R8;F5H143;F5H3Z7;E9PEF1;O00408-5;O00408-4;O00408-3;O00408	P21399	Cytoplasmic aconitate hydratase	ACO1	2481	ENSG00000122729	cGMP-dependent 3',5'-cyclic phosphodiesterase (EC 3,1,4,17) (Cyclic GMP-stimulated phosphodiesterase) (CGS-PDE) (cGSPDE);Cytoplasmic aconitate hydratase (Aconitase) (EC 4,2,1,3) (Citrate hydro-lyase) (Ferritin repressor protein) (Iron regulatory protein 1) (IRP1) (Iron-responsive element-binding protein 1) (IRE-BP 1)	ACO1 IREB1;PDE2A	ACO1;PDE2A	IREB1		Lipid-anchor {ECO:0000269|PubMed:19632989},; SUBCELLULAR LOCATION: [Isoform 5]: Mitochondrion {ECO:0000305},"; SUBCELLULAR LOCATION: [Isoform PDE2A1]: Cytoplasm {ECO:0000269|PubMed:19632989, ECO:0000269|PubMed:28463107},; SUBCELLULAR LOCATION: [Isoform PDE2A2]: Mitochondrion matrix {ECO:0000250|UniProtKB:Q922S4}, Mitochondrion inner membrane {ECO:0000269|PubMed:28463107}, Mitochondrion outer memb…	MitoCarta3,0	literature	MIM	Signaling > cAMP-PKA signaling		-0.0182869	-0.198159	0.161586	24.0422
ACO2	Q99798	43	43	43	69.1	69.1	69.1	85.424	0	323.31	37582000000	1630	acetyl-CoA catabolic process;acetyl-CoA metabolic process;carboxylic acid metabolic process;catabolic process;cellular catabolic process;cellular ketone metabolic process;cellular metabolic process;cellular process;citrate metabolic process;coenzyme catabolic process;coenzyme metabolic process;cofactor catabolic process;cofactor metabolic process;generation of precursor metabolites and energy;iso…	3 iron, 4 sulfur cluster binding;4 iron, 4 sulfur cluster binding;aconitate hydratase activity;binding;carbon-oxygen lyase activity;catalytic activity;cation binding;hydro-lyase activity;ion binding;iron ion binding;iron-sulfur cluster binding;lyase activity;metal cluster binding;metal ion binding;transition metal ion binding	cell part;cytoplasmic part;intracellular membrane-bounded organelle;intracellular organelle;intracellular organelle lumen;intracellular organelle part;intracellular part;membrane-bounded organelle;membrane-enclosed lumen;mitochondrial matrix;mitochondrial part;mitochondrion;nucleus;organelle;organelle lumen;organelle part	catabolic process;cellular ketone metabolic process;cellular metabolic process;cellular process;cofactor metabolic process;generation of precursor metabolites and energy;metabolic process;organic acid metabolic process;small molecule metabolic process	cell part;intracellular membrane-bounded organelle;intracellular organelle;mitochondrion;nucleus;organelle	Carbon fixation pathways in prokaryotes;Citrate cycle (TCA cycle);Glyoxylate and dicarboxylate metabolism	AEROBIC_RESPIRATION;BENPORATH_MYC_TARGETS_WITH_EBOX;BENPORATH_NANOG_TARGETS;BENPORATH_SOX2_TARGETS;BIOCARTA_KREB_PATHWAY;BLALOCK_ALZHEIMERS_DISEASE_DN;BURTON_ADIPOGENESIS_5;CAMP_UP,V1_UP;CARBOHYDRATE_METABOLIC_PROCESS;CARBOXYLIC_ACID_METABOLIC_PROCESS;CATABOLIC_PROCESS;CATION_BINDING;CATTTCA,MIR-203;CELLULAR_CARBOHYDRATE_METABOLIC_PROCESS;CELLULAR_CATABOLIC_PROCESS;CELLULAR_RESPIRATION;chr22q13;C…	100850;614559	REACT_118595;REACT_1785	ACON_HUMAN	ACON_HUMAN	Aconitate hydratase, mitochondrial (Aconitase) (EC 4,2,1,3) (Citrate hydro-lyase)	ACO2	;100850;614559;616289	118	;50	Q99798;A0A7I2V586;A2A274;A0A7I2V3U0;A0A7I2V5T4;A0A7I2V3F1;A0A7I2V5A1;A0A7I2V614;A0A7I2V538;A0A7I2V6A6;A0A7I2V5W7;A0A7I2V3C8;A0A7I2V4I8;A0A7I2V3U7;A0A7I2V5U4;A0A7I2V2Y4	Q99798;A0A7I2V586;A2A274;A0A7I2V3U0;A0A7I2V5T4;A0A7I2V3F1;A0A7I2V5A1;A0A7I2V614	Aconitate hydratase, mitochondrial	ACO2	4957	ENSG00000100412	Aconitate hydratase, mitochondrial (Aconitase) (EC 4,2,1,3) (Citrate hydro-lyase)	ACO2	ACO2		isocitrate from oxaloacetate: step 2/2,"; tricarboxylic acid cycle;"PATHWAY: Carbohydrate metabolism	SUBCELLULAR LOCATION: Mitochondrion {ECO:0000250|UniProtKB:P16276},	MitoCarta3,0	literature, APEX_matrix, targetP signal, Rickettsial homolog, mito protein domain, induction, coexpression++, MS/MS++	Matrix	Metabolism > Carbohydrate metabolism > TCA cycle | Metabolism > Metals and cofactors > Fe-S-containing proteins		0.259633	0.122475	0.396791	25.4568
ACOT13	Q9NPJ3	6	6	6	47.1	47.1	47.1	14.96	0	15.428	1692300000	81	cellular component assembly;cellular component organization;cellular component organization or biogenesis;macromolecular complex assembly;macromolecular complex subunit organization;metabolic process;protein complex assembly;protein complex subunit organization;protein homooligomerization;protein homotetramerization;protein oligomerization;protein tetramerization	acyl-CoA hydrolase activity;catalytic activity;CoA hydrolase activity;hydrolase activity;hydrolase activity, acting on ester bonds;thiolester hydrolase activity	cell part;cytoplasmic part;cytoskeletal part;cytosol;extracellular membrane-bounded organelle;extracellular organelle;extracellular region part;extracellular vesicular exosome;intracellular membrane-bounded organelle;intracellular non-membrane-bounded organelle;intracellular organelle;intracellular organelle part;intracellular part;membrane-bounded organelle;membrane-bounded vesicle;mitochondrion…	cellular component assembly;cellular component organization;macromolecular complex assembly;metabolic process;protein complex assembly	cell part;cytosol;extracellular organelle;intracellular membrane-bounded organelle;intracellular non-membrane-bounded organelle;intracellular organelle;mitochondrion;nucleus;organelle;vesicle		BLALOCK_ALZHEIMERS_DISEASE_DN;BONOME_OVARIAN_CANCER_SURVIVAL_OPTIMAL_DEBULKING;BRUINS_UVC_RESPONSE_LATE;BUYTAERT_PHOTODYNAMIC_THERAPY_STRESS_DN;chr6p22;FLECHNER_BIOPSY_KIDNEY_TRANSPLANT_OK_VS_DONOR_UP;FLECHNER_BIOPSY_KIDNEY_TRANSPLANT_REJECTED_VS_OK_DN;GSE13306_TREG_VS_TCONV_DN;GSE1432_6H_VS_24H_IFNG_MICROGLIA_DN;GSE14769_UNSTIM_VS_20MIN_LPS_BMDM_UP;GSE14769_UNSTIM_VS_60MIN_LPS_BMDM_UP;GSE14769_U…	615652		ACO13_HUMAN	ACO13_HUMAN	Acyl-coenzyme A thioesterase 13 (Acyl-CoA thioesterase 13) (EC 3,1,2,-) (Hotdog-fold thioesterase superfamily member 2) (Palmitoyl-CoA hydrolase) (EC 3,1,2,2) (Thioesterase superfamily member 2) (THEM2) [Cleaved into: Acyl-coenzyme A thioesterase 13, N-terminally processed]	ACOT13 THEM2 HT012 PNAS-27	;615652	20999	;55856	Q9NPJ3;Q9NPJ3-2	Q9NPJ3;Q9NPJ3-2	Acyl-coenzyme A thioesterase 13;Acyl-coenzyme A thioesterase 13, N-terminally processed	ACOT13	5380	ENSG00000112304	Acyl-coenzyme A thioesterase 13 (Acyl-CoA thioesterase 13) (EC 3,1,2,-) (Hotdog-fold thioesterase superfamily member 2) (Palmitoyl-CoA hydrolase) (EC 3,1,2,2) (Thioesterase superfamily member 2) (THEM2) [Cleaved into: Acyl-coenzyme A thioesterase 13, N-terminally processed]	ACOT13 THEM2 HT012 PNAS-27	ACOT13	THEM2		SUBCELLULAR LOCATION: Cytoplasm, cytosol {ECO:0000250|UniProtKB:Q9CQR4}, Mitochondrion {ECO:0000250|UniProtKB:Q9CQR4}, Nucleus {ECO:0000250|UniProtKB:Q9CQR4}, Cytoplasm, cytoskeleton, spindle {ECO:0000250|UniProtKB:Q9CQR4}, Note=During interphase, found both in the nucleus and in the cytoplasm, At mitosis, localizes to the spindle, Colocalizes with tubulin, {ECO:0000250|UniProtKB:Q9CQR4},	MitoCarta3,0	mito protein domain, induction, coexpression, MS/MS++	Matrix	Metabolism > Lipid metabolism		0.982019	0.295829	1.66821	22.6077
ACOT2	A0A087X0W7	14	14	2	46.1	46.1	11.6	46.292	0	55.413	3016400000	173	acyl-CoA metabolic process;carboxylic acid metabolic process;cellular ketone metabolic process;cellular lipid metabolic process;cellular metabolic process;cellular process;coenzyme metabolic process;cofactor metabolic process;fatty acid metabolic process;lipid metabolic process;long-chain fatty acid metabolic process;metabolic process;monocarboxylic acid metabolic process;organic acid metabolic p…	acyl-CoA hydrolase activity;acyl-CoA thioesterase activity;binding;carboxylic ester hydrolase activity;catalytic activity;CoA hydrolase activity;hydrolase activity;hydrolase activity, acting on ester bonds;palmitoyl-CoA hydrolase activity;protein binding;receptor binding;thiolester hydrolase activity	cell part;cytoplasmic part;extracellular membrane-bounded organelle;extracellular organelle;extracellular region part;extracellular vesicular exosome;intracellular membrane-bounded organelle;intracellular organelle;intracellular part;membrane-bounded organelle;membrane-bounded vesicle;mitochondrion;organelle;vesicle	cellular ketone metabolic process;cellular lipid metabolic process;cellular metabolic process;cellular process;cofactor metabolic process;lipid metabolic process;metabolic process;organic acid metabolic process;primary metabolic process;small molecule metabolic process	cell part;extracellular organelle;intracellular membrane-bounded organelle;intracellular organelle;mitochondrion;organelle;vesicle	Biosynthesis of unsaturated fatty acids	ACEVEDO_FGFR1_TARGETS_IN_PROSTATE_CANCER_MODEL_DN;CARBOXYLIC_ACID_METABOLIC_PROCESS;CELLULAR_LIPID_METABOLIC_PROCESS;chr14q24;COENZYME_METABOLIC_PROCESS;COFACTOR_METABOLIC_PROCESS;CYTOPLASM;CYTOPLASMIC_PART;DACOSTA_UV_RESPONSE_VIA_ERCC3_COMMON_UP;FATTY_ACID_METABOLIC_PROCESS;GAUSSMANN_MLL_AF4_FUSION_TARGETS_A_DN;GSE14769_UNSTIM_VS_80MIN_LPS_BMDM_UP;GSE17721_PAM3CSK4_VS_CPG_2H_BMDM_DN;GSE17721_POL…	609972		ACOT2_HUMAN	ACOT2_HUMAN	Acyl-coenzyme A thioesterase 2, mitochondrial (Acyl-CoA thioesterase 2) (EC 3,1,2,2) (Acyl-coenzyme A thioester hydrolase 2a) (CTE-Ia) (Long-chain acyl-CoA thioesterase 2) (ZAP128)	ACOT2 PTE2 PTE2A	;609972	18431	;10965	A0A087X0W7;A0A087WT95;P49753;P49753-2;A0A2R8Y7H3	A0A087X0W7;A0A087WT95;P49753;P49753-2	Acyl-coenzyme A thioesterase 2, mitochondrial	ACOT2	117	ENSG00000119673	Acyl-coenzyme A thioesterase 2, mitochondrial (Acyl-CoA thioesterase 2) (EC 3,1,2,2) (Acyl-coenzyme A thioester hydrolase 2a) (CTE-Ia) (Long-chain acyl-CoA thioesterase 2) (ZAP128)	ACOT2 PTE2 PTE2A	ACOT2	PTE2 PTE2A	fatty acid metabolism, {ECO:0000305|PubMed:10944470, ECO:0000305|PubMed:16940157},";"PATHWAY: Lipid metabolism	SUBCELLULAR LOCATION: Mitochondrion {ECO:0000269|PubMed:16940157},	MitoCarta3,0	literature, mito protein domain, induction, coexpression, MS/MS++	Matrix	Metabolism > Lipid metabolism		0.0184101	-0.274777	0.311597	23.4156
ACOT7	O00154-4	14	14	13	54.1	54.1	52.1	37.419	0	110.38	14924000000	469	biosynthetic process;carboxylic acid biosynthetic process;carboxylic acid catabolic process;carboxylic acid metabolic process;catabolic process;cellular biosynthetic process;cellular catabolic process;cellular ketone metabolic process;cellular lipid catabolic process;cellular lipid metabolic process;cellular metabolic process;cellular nitrogen compound metabolic process;cellular process;coenzyme …	acyl-CoA thioesterase activity;binding;carboxylic acid binding;carboxylic ester hydrolase activity;catalytic activity;CoA hydrolase activity;coenzyme binding;cofactor binding;fatty acid binding;fatty-acyl-CoA binding;hydrolase activity;hydrolase activity, acting on ester bonds;identical protein binding;lipid binding;monocarboxylic acid binding;palmitoyl-CoA hydrolase activity;protein binding;prot…	cell body;cell part;cell projection;cytoplasm;cytoplasmic part;cytosol;extracellular membrane-bounded organelle;extracellular organelle;extracellular region part;extracellular vesicular exosome;intracellular membrane-bounded organelle;intracellular organelle;intracellular organelle part;intracellular part;membrane-bounded organelle;membrane-bounded vesicle;mitochondrion;neuron projection;nuclear …	biosynthetic process;catabolic process;cellular ketone metabolic process;cellular lipid metabolic process;cellular metabolic process;cellular nitrogen compound metabolic process;cellular process;cofactor metabolic process;heterocycle metabolic process;lipid metabolic process;metabolic process;nitrogen compound metabolic process;nucleobase-containing compound metabolic process;nucleobase-containin…	cell body;cell part;cell projection;cytoplasm;cytosol;extracellular organelle;intracellular membrane-bounded organelle;intracellular organelle;mitochondrion;neuron projection;nucleoplasm;organelle;vesicle	Biosynthesis of unsaturated fatty acids	ACCAAAG,MIR-9;ATGAAGG,MIR-205;BERENJENO_TRANSFORMED_BY_RHOA_UP;BILD_HRAS_ONCOGENIC_SIGNATURE;BLALOCK_ALZHEIMERS_DISEASE_DN;BONOME_OVARIAN_CANCER_POOR_SURVIVAL_DN;BONOME_OVARIAN_CANCER_SURVIVAL_SUBOPTIMAL_DEBULKING;CAGTGTT,MIR-141,MIR-200A;CHIARADONNA_NEOPLASTIC_TRANSFORMATION_CDC25_DN;CHIARADONNA_NEOPLASTIC_TRANSFORMATION_KRAS_CDC25_UP;CHICAS_RB1_TARGETS_CONFLUENT;CHICAS_RB1_TARGETS_SENESCENT;chr…	602587		BACH_HUMAN	BACH_HUMAN	Cytosolic acyl coenzyme A thioester hydrolase (EC 3,1,2,2) (Acyl-CoA thioesterase 7) (Brain acyl-CoA hydrolase) (BACH) (hBACH) (CTE-IIa) (CTE-II) (Long chain acyl-CoA thioester hydrolase)	ACOT7 BACH	;602587	24157	;11332	O00154-4;O00154-6;O00154-7;O00154;O00154-5;O00154-2;O00154-3;K7EKP8	O00154-4;O00154-6;O00154-7;O00154;O00154-5;O00154-2;O00154-3;K7EKP8	Cytosolic acyl coenzyme A thioester hydrolase	ACOT7	1532	ENSG00000097021	Cytosolic acyl coenzyme A thioester hydrolase (EC 3,1,2,2) (Acyl-CoA thioesterase 7) (Brain acyl-CoA hydrolase) (BACH) (hBACH) (CTE-IIa) (CTE-II) (Long chain acyl-CoA thioester hydrolase)	ACOT7 BACH	ACOT7	BACH	fatty acid metabolism, {ECO:0000305|PubMed:10578051},";"PATHWAY: Lipid metabolism	SUBCELLULAR LOCATION: [Isoform 1]: Mitochondrion {ECO:0000269|PubMed:12435388},; SUBCELLULAR LOCATION: [Isoform 5]: Mitochondrion {ECO:0000269|PubMed:12435388},"; SUBCELLULAR LOCATION: [Isoform 6]: Cytoplasm, cytosol {ECO:0000305|PubMed:12435388},;"SUBCELLULAR LOCATION: [Isoform 4]: Cytoplasm, cytosol {ECO:0000305|PubMed:12435388},	MitoCarta3,0	targetP signal+, mito protein domain, induction	Matrix	Metabolism > Lipid metabolism		-0.0118451	-0.177126	0.153436	25.5169
ACOT9	Q9Y305-4	25	25	25	62.1	62.1	62.1	50.85	0	142.44	11971000000	688	acyl-CoA metabolic process;cellular metabolic process;cellular process;coenzyme metabolic process;cofactor metabolic process;metabolic process;thioester metabolic process	acetyl-CoA hydrolase activity;carboxylic ester hydrolase activity;catalytic activity;CoA hydrolase activity;hydrolase activity;hydrolase activity, acting on ester bonds;thiolester hydrolase activity	cell part;cytoplasmic part;intracellular membrane-bounded organelle;intracellular organelle;intracellular part;membrane-bounded organelle;mitochondrion;organelle	cellular metabolic process;cellular process;cofactor metabolic process;metabolic process	cell part;intracellular membrane-bounded organelle;intracellular organelle;mitochondrion;organelle		ACEVEDO_LIVER_TUMOR_VS_NORMAL_ADJACENT_TISSUE_UP;AKT_UP,V1_UP;BERENJENO_TRANSFORMED_BY_RHOA_UP;BRUINS_UVC_RESPONSE_LATE;BRUINS_UVC_RESPONSE_VIA_TP53_GROUP_A;CARBOXYLIC_ACID_METABOLIC_PROCESS;CASORELLI_ACUTE_PROMYELOCYTIC_LEUKEMIA_DN;CELLULAR_LIPID_METABOLIC_PROCESS;CHEN_METABOLIC_SYNDROM_NETWORK;chrxp22;COENZYME_METABOLIC_PROCESS;COFACTOR_METABOLIC_PROCESS;CYTOPLASM;CYTOPLASMIC_PART;DAVICIONI_MOL…	300862		ACOT9_HUMAN	ACOT9_HUMAN	Acyl-coenzyme A thioesterase 9, mitochondrial (Acyl-CoA thioesterase 9) (EC 3,1,2,-) (Acyl-CoA thioester hydrolase 9)	ACOT9 CGI-16	;300862	17152	;23597	Q9Y305-4;Q9Y305-2;Q9Y305;Q9Y305-3;H7C5Q2;C9J7L8	Q9Y305-4;Q9Y305-2;Q9Y305;Q9Y305-3;H7C5Q2	Acyl-coenzyme A thioesterase 9, mitochondrial	ACOT9	5897	ENSG00000123130	Acyl-coenzyme A thioesterase 9, mitochondrial (Acyl-CoA thioesterase 9) (EC 3,1,2,-) (Acyl-CoA thioester hydrolase 9)	ACOT9 CGI-16	ACOT9			SUBCELLULAR LOCATION: Mitochondrion {ECO:0000250},	MitoCarta3,0	literature, targetP signal, mito protein domain, MS/MS++	MIM	Metabolism > Lipid metabolism		0.0742382	-0.12374	0.272216	25.0148
ACOX1	Q15067-2	20	20	20	43.6	43.6	43.6	74.667	0	117.79	5831400000	380	biological regulation;carboxylic acid catabolic process;carboxylic acid metabolic process;catabolic process;cellular catabolic process;cellular component organization;cellular component organization at cellular level;cellular component organization or biogenesis;cellular component organization or biogenesis at cellular level;cellular ketone metabolic process;cellular lipid catabolic process;cellu…	acyl-CoA dehydrogenase activity;acyl-CoA oxidase activity;binding;carboxylic acid binding;catalytic activity;coenzyme binding;cofactor binding;FAD binding;fatty acid binding;flavin adenine dinucleotide binding;lipid binding;monocarboxylic acid binding;oxidoreductase activity;oxidoreductase activity, acting on the CH-CH group of donors;oxidoreductase activity, acting on the CH-CH group of donors, …	cell part;cytoplasmic part;intracellular membrane-bounded organelle;intracellular non-membrane-bounded organelle;intracellular organelle;intracellular organelle lumen;intracellular organelle part;intracellular part;membrane;membrane-bounded organelle;membrane-enclosed lumen;microbody;microbody lumen;microbody membrane;microbody part;mitochondrion;non-membrane-bounded organelle;nuclear part;nucleo…	biological regulation;catabolic process;cellular component organization;cellular ketone metabolic process;cellular lipid metabolic process;cellular metabolic process;cellular process;generation of precursor metabolites and energy;homeostatic process;lipid metabolic process;metabolic process;multicellular organismal process;organelle fission;organelle organization;organic acid metabolic process;pr…	cell part;intracellular membrane-bounded organelle;intracellular non-membrane-bounded organelle;intracellular organelle;membrane;microbody;mitochondrion;nucleolus;nucleoplasm;nucleus;organelle;peroxisome;plasma membrane	alpha-Linolenic acid metabolism;Biosynthesis of unsaturated fatty acids;Fatty acid metabolism;Peroxisome;PPAR signaling pathway	AFFAR_YY1_TARGETS_UP;BENPORATH_MYC_TARGETS_WITH_EBOX;BENPORATH_SOX2_TARGETS;BIOCARTA_PPARA_PATHWAY;BOGNI_TREATMENT_RELATED_MYELOID_LEUKEMIA_DN;BROWNE_HCMV_INFECTION_14HR_DN;BROWNE_HCMV_INFECTION_24HR_DN;BROWNE_HCMV_INFECTION_6HR_DN;BYSTRYKH_HEMATOPOIESIS_STEM_CELL_QTL_TRANS;CHIANG_LIVER_CANCER_SUBCLASS_INTERFERON_DN;CHIANG_LIVER_CANCER_SUBCLASS_UNANNOTATED_UP;chr17q24;CREIGHTON_ENDOCRINE_THERAPY_…	264470;609751	REACT_116145;REACT_121147;REACT_17062	ACOX1_HUMAN	ACOX1_HUMAN	Peroxisomal acyl-coenzyme A oxidase 1 (AOX) (EC 1,3,3,6) (Palmitoyl-CoA oxidase) (Peroxisomal fatty acyl-CoA oxidase) (Straight-chain acyl-CoA oxidase) (SCOX) [Cleaved into: Peroxisomal acyl-CoA oxidase 1, A chain;Peroxisomal acyl-CoA oxidase 1, B chain;Peroxisomal acyl-CoA oxidase 1, C chain]	ACOX1 ACOX	;264470;609751;618960	119	;51	Q15067-2;Q15067;Q15067-3;K7ELT1;I3L0T4;I3L2U4;K7ENF1;K7ESC7;I3L4S5	Q15067-2;Q15067;Q15067-3	Peroxisomal acyl-coenzyme A oxidase 1	ACOX1	3689	ENSG00000161533	Peroxisomal acyl-CoA oxidase 1, B chain; Peroxisomal acyl-CoA oxidase 1, C chain]";"Peroxisomal acyl-coenzyme A oxidase 1 (AOX) (EC 1,3,3,6) (Palmitoyl-CoA oxidase) (Straight-chain acyl-CoA oxidase) (SCOX) [Cleaved into: Peroxisomal acyl-CoA oxidase 1, A chain	ACOX1 ACOX	ACOX1	ACOX	peroxisomal fatty acid beta-oxidation, {ECO:0000269|PubMed:17603022},";"PATHWAY: Lipid metabolism	SUBCELLULAR LOCATION: Peroxisome {ECO:0000269|PubMed:32169171},						0.0464686	-0.131024	0.223961	23.7163
ACOX3	O15254-2	8	8	8	18.8	18.8	18.8	69.574	0	22.152	11525000000	104	carboxylic acid catabolic process;carboxylic acid metabolic process;catabolic process;cellular catabolic process;cellular ketone metabolic process;cellular lipid catabolic process;cellular lipid metabolic process;cellular metabolic process;cellular process;fatty acid beta-oxidation;fatty acid beta-oxidation using acyl-CoA oxidase;fatty acid catabolic process;fatty acid metabolic process;fatty aci…	acyl-CoA dehydrogenase activity;acyl-CoA oxidase activity;binding;catalytic activity;coenzyme binding;cofactor binding;flavin adenine dinucleotide binding;oxidoreductase activity;oxidoreductase activity, acting on the CH-CH group of donors;oxidoreductase activity, acting on the CH-CH group of donors, oxygen as acceptor;pristanoyl-CoA oxidase activity;protein binding;receptor binding	cell part;cytoplasmic part;intracellular membrane-bounded organelle;intracellular organelle;intracellular organelle lumen;intracellular organelle part;intracellular part;membrane;membrane-bounded organelle;membrane-enclosed lumen;microbody;microbody lumen;microbody part;mitochondrion;organelle;organelle lumen;organelle part;peroxisomal matrix;peroxisomal part;peroxisome	catabolic process;cellular ketone metabolic process;cellular lipid metabolic process;cellular metabolic process;cellular process;lipid metabolic process;metabolic process;organic acid metabolic process;primary metabolic process;small molecule metabolic process	cell part;intracellular membrane-bounded organelle;intracellular organelle;membrane;microbody;mitochondrion;organelle;peroxisome	alpha-Linolenic acid metabolism;Biosynthesis of unsaturated fatty acids;Fatty acid metabolism;Peroxisome;PPAR signaling pathway	ACEVEDO_LIVER_CANCER_DN;ACEVEDO_LIVER_TUMOR_VS_NORMAL_ADJACENT_TISSUE_DN;BENPORATH_MYC_MAX_TARGETS;BILE_ACID_METABOLIC_PROCESS;BLALOCK_ALZHEIMERS_DISEASE_UP;CAGGTG_V$E12_Q6;CARBOXYLIC_ACID_METABOLIC_PROCESS;CELLULAR_LIPID_METABOLIC_PROCESS;chr4p15;CYTOPLASM;CYTOPLASMIC_PART;DANG_BOUND_BY_MYC;DUTERTRE_ESTRADIOL_RESPONSE_24HR_DN;FATTY_ACID_METABOLIC_PROCESS;FIGUEROA_AML_METHYLATION_CLUSTER_6_UP;GRA…	603402	REACT_17017	ACOX3_HUMAN	ACOX3_HUMAN	Peroxisomal acyl-coenzyme A oxidase 3 (EC 1,3,3,6) (Branched-chain acyl-CoA oxidase) (BRCACox) (Pristanoyl-CoA oxidase)	ACOX3 BRCOX PRCOX	;603402	121	;8310	O15254-2;O15254	O15254-2;O15254	Peroxisomal acyl-coenzyme A oxidase 3	ACOX3	1670	ENSG00000087008	Peroxisomal acyl-coenzyme A oxidase 3 (EC 1,3,3,6) (Branched-chain acyl-CoA oxidase) (BRCACox) (Pristanoyl-CoA oxidase)	ACOX3 BRCOX PRCOX	ACOX3	BRCOX PRCOX	peroxisomal fatty acid beta-oxidation,";"PATHWAY: Lipid metabolism	SUBCELLULAR LOCATION: Peroxisome {ECO:0000305},						-0.928224	-1.64188	-0.214573	26.5304
ACP1	P24666	12	12	3	77.2	77.2	22.8	18.042	0	115.07	5889600000	333		acid phosphatase activity;catalytic activity;hydrolase activity;hydrolase activity, acting on ester bonds;non-membrane spanning protein tyrosine phosphatase activity;phosphatase activity;phosphoprotein phosphatase activity;phosphoric ester hydrolase activity;protein tyrosine phosphatase activity	cell part;cytoplasm;extracellular membrane-bounded organelle;extracellular organelle;extracellular region part;extracellular vesicular exosome;internal side of plasma membrane;intracellular part;membrane part;membrane-bounded organelle;membrane-bounded vesicle;organelle;plasma membrane part;vesicle		cell part;cytoplasm;extracellular organelle;organelle;vesicle	Riboflavin metabolism	AAGCAAT,MIR-137;ACEVEDO_LIVER_CANCER_UP;ACEVEDO_LIVER_TUMOR_VS_NORMAL_ADJACENT_TISSUE_UP;BLALOCK_ALZHEIMERS_DISEASE_DN;CAIRO_HEPATOBLASTOMA_CLASSES_UP;CASORELLI_ACUTE_PROMYELOCYTIC_LEUKEMIA_DN;CELL_FRACTION;CHEN_NEUROBLASTOMA_COPY_NUMBER_GAINS;chr2p25;CHYLA_CBFA2T3_TARGETS_DN;DIAZ_CHRONIC_MEYLOGENOUS_LEUKEMIA_UP;FEVR_CTNNB1_TARGETS_DN;FUKUSHIMA_TNFSF11_TARGETS;GROSS_HYPOXIA_VIA_ELK3_AND_HIF1A_DN;…	171500		PPAC_HUMAN	PPAC_HUMAN	Low molecular weight phosphotyrosine protein phosphatase (LMW-PTP) (LMW-PTPase) (EC 3,1,3,48) (Adipocyte acid phosphatase) (Low molecular weight cytosolic acid phosphatase) (EC 3,1,3,2) (Red cell acid phosphatase 1)	ACP1	;171500	122	;52	P24666;P24666-3;G5E9R5;P24666-4;F2Z2Q9	P24666;P24666-3;G5E9R5;P24666-4	Low molecular weight phosphotyrosine protein phosphatase	ACP1	2535	ENSG00000143727	Low molecular weight phosphotyrosine protein phosphatase (LMW-PTP) (LMW-PTPase) (EC 3,1,3,48) (Adipocyte acid phosphatase) (Low molecular weight cytosolic acid phosphatase) (EC 3,1,3,2) (Red cell acid phosphatase 1)	ACP1	ACP1			SUBCELLULAR LOCATION: Cytoplasm,						-0.252818	-0.40164	-0.103995	24.5272
ACP2	A0A5F9ZHR7	8	8	8	23	23	23	49.352	0	24.109	1263200000	62	anatomical structure development;cellular component organization;cellular component organization at cellular level;cellular component organization or biogenesis;cellular component organization or biogenesis at cellular level;cellular metabolic process;cellular process;dephosphorylation;developmental process;lysosome organization;metabolic process;organelle organization;phosphate-containing compou…	acid phosphatase activity;catalytic activity;hydrolase activity;hydrolase activity, acting on ester bonds;phosphatase activity;phosphoric ester hydrolase activity	cell part;cytoplasmic part;extracellular membrane-bounded organelle;extracellular organelle;extracellular region part;extracellular vesicular exosome;integral to membrane;intracellular membrane-bounded organelle;intracellular organelle;intracellular organelle lumen;intracellular organelle part;intracellular part;intrinsic to membrane;lysosomal lumen;lysosomal membrane;lysosome;lytic vacuole;membr…	anatomical structure development;cellular component organization;cellular metabolic process;cellular process;developmental process;metabolic process;organelle organization;phosphorus metabolic process;vacuole organization	cell part;extracellular organelle;intracellular membrane-bounded organelle;intracellular organelle;lysosome;membrane;organelle;vacuole;vesicle	Riboflavin metabolism	ACEVEDO_LIVER_CANCER_DN;ACEVEDO_LIVER_TUMOR_VS_NORMAL_ADJACENT_TISSUE_DN;CHEN_METABOLIC_SYNDROM_NETWORK;CHIARADONNA_NEOPLASTIC_TRANSFORMATION_CDC25_DN;chr11p11;FEVR_CTNNB1_TARGETS_DN;GSE10325_MYELOID_VS_LUPUS_MYELOID_DN;GSE13484_UNSTIM_VS_12H_YF17D_VACCINE_STIM_PBMC_DN;GSE13485_CTRL_VS_DAY7_YF17D_VACCINE_PBMC_DN;GSE13485_DAY3_VS_DAY7_YF17D_VACCINE_PBMC_DN;GSE13485_PRE_VS_POST_YF17D_VACCINATION_PB…	171650		PPAL_HUMAN	PPAL_HUMAN	Lysosomal acid phosphatase (LAP) (EC 3,1,3,2)	ACP2	;171650	123	;53	A0A5F9ZHR7;P11117;E9PHY0;E9PQY3;A0A5F9ZH82;B7Z7D2;A0A5F9ZI20;A0A5F9ZH40;B7Z6U3;P11117-2	A0A5F9ZHR7;P11117;E9PHY0;E9PQY3;A0A5F9ZH82;B7Z7D2;A0A5F9ZI20;A0A5F9ZH40;B7Z6U3;P11117-2	Lysosomal acid phosphatase	ACP2	501	ENSG00000134575	Lysosomal acid phosphatase (LAP) (EC 3,1,3,2)	ACP2	ACP2			Lumenal side {ECO:0000305|PubMed:2684640, ECO:0000305|PubMed:3056714}, Lysosome lumen, Note=The soluble form arises by proteolytic processing of the membrane-bound form, {ECO:0000269|PubMed:2684640, ECO:0000269|PubMed:3056714},"; Single-pass membrane protein {ECO:0000255};"SUBCELLULAR LOCATION: Lysosome membrane {ECO:0000269|PubMed:2684640, ECO:0000269|PubMed:3056714}						0.102847	-0.202853	0.408547	22.689
ACSF2	E9PF16	5	5	5	12.9	12.9	12.9	63.652	0	16.128	470180000	17	carboxylic acid metabolic process;cellular ketone metabolic process;cellular lipid metabolic process;cellular metabolic process;cellular process;fatty acid metabolic process;lipid metabolic process;metabolic process;monocarboxylic acid metabolic process;organic acid metabolic process;oxoacid metabolic process;primary metabolic process;small molecule metabolic process	adenyl nucleotide binding;adenyl ribonucleotide binding;ATP binding;binding;catalytic activity;ligase activity;nucleotide binding;purine nucleotide binding;purine ribonucleoside triphosphate binding;purine ribonucleotide binding;ribonucleotide binding	cell part;cytoplasmic part;intracellular membrane-bounded organelle;intracellular organelle;intracellular part;membrane-bounded organelle;mitochondrion;organelle	cellular ketone metabolic process;cellular lipid metabolic process;cellular metabolic process;cellular process;lipid metabolic process;metabolic process;organic acid metabolic process;primary metabolic process;small molecule metabolic process	cell part;intracellular membrane-bounded organelle;intracellular organelle;mitochondrion;organelle		AACTTT_UNKNOWN;AGUIRRE_PANCREATIC_CANCER_COPY_NUMBER_UP;chr17q21;DELYS_THYROID_CANCER_DN;GOZGIT_ESR1_TARGETS_UP;GSE12845_IGD_NEG_BLOOD_VS_PRE_GC_TONSIL_BCELL_UP;GSE12845_IGD_POS_VS_NEG_BLOOD_BCELL_DN;GSE13229_IMM_VS_INTMATURE_NKCELL_UP;GSE14308_TH2_VS_NATURAL_TREG_DN;GSE17721_0,5H_VS_12H_PAM3CSK4_BMDM_UP;GSE17721_12H_VS_24H_PAM3CSK4_BMDM_DN;GSE17721_CTRL_VS_CPG_2H_BMDM_DN;GSE17721_CTRL_VS_PAM3CSK…	610465		ACSF2_HUMAN	ACSF2_HUMAN	Medium-chain acyl-CoA ligase ACSF2, mitochondrial (EC 6,2,1,2)	ACSF2 UNQ493/PRO1009	;610465	26101	;80221	E9PF16;Q96CM8-4;Q96CM8-3;Q96CM8;Q96CM8-2	E9PF16;Q96CM8-4;Q96CM8-3;Q96CM8;Q96CM8-2	Acyl-CoA synthetase family member 2, mitochondrial	ACSF2	1077	ENSG00000167107	Medium-chain acyl-CoA ligase ACSF2, mitochondrial (EC 6,2,1,2)	ACSF2 UNQ493/PRO1009	ACSF2			SUBCELLULAR LOCATION: Mitochondrion {ECO:0000305},	MitoCarta3,0	APEX_matrix, targetP signal+, Rickettsial homolog, mito protein domain, MS/MS++	Matrix	Metabolism > Lipid metabolism > Fatty acid oxidation		0.232986	-0.164555	0.630527	21.4541
ACSL1	P33121	19	19	18	30.2	30.2	29.1	77.942	0	39.083	2897000000	144	acyl-CoA biosynthetic process;acyl-CoA metabolic process;acylglycerol biosynthetic process;acylglycerol metabolic process;adiponectin-mediated signaling pathway;biological regulation;biosynthetic process;carboxylic acid metabolic process;catabolic process;cell surface receptor linked signaling pathway;cellular biosynthetic process;cellular catabolic process;cellular ketone metabolic process;cellu…	adenyl nucleotide binding;adenyl ribonucleotide binding;ATP binding;binding;catalytic activity;fatty acid ligase activity;ligase activity;ligase activity, forming carbon-sulfur bonds;long-chain fatty acid-CoA ligase activity;nucleotide binding;purine nucleotide binding;purine ribonucleoside triphosphate binding;purine ribonucleotide binding;ribonucleotide binding	cell part;cytoplasmic part;endoplasmic reticulum membrane;endoplasmic reticulum part;integral to membrane;intracellular membrane-bounded organelle;intracellular organelle;intracellular organelle part;intracellular part;intrinsic to membrane;membrane;membrane part;membrane-bounded organelle;microbody;microbody membrane;microbody part;mitochondrial membrane;mitochondrial outer membrane;mitochondria…	biological regulation;biosynthetic process;catabolic process;cellular ketone metabolic process;cellular lipid metabolic process;cellular metabolic process;cellular process;cofactor metabolic process;glycerol ether metabolic process;lipid metabolic process;metabolic process;organic acid metabolic process;primary metabolic process;regulation of protein modification process;response to chemical stim…	cell part;intracellular membrane-bounded organelle;intracellular organelle;membrane;microbody;mitochondrion;organelle;plasma membrane	Adipocytokine signaling pathway;Fatty acid metabolism;Peroxisome;PPAR signaling pathway	AAGCACA,MIR-218;ACEVEDO_METHYLATED_IN_LIVER_CANCER_DN;ACTGCCT,MIR-34B;AMBROSINI_FLAVOPIRIDOL_TREATMENT_TP53;ATGAAGG,MIR-205;BILANGES_RAPAMYCIN_SENSITIVE_GENES;BLALOCK_ALZHEIMERS_DISEASE_UP;BOCHKIS_FOXA2_TARGETS;BURTON_ADIPOGENESIS_5;CACTGCC,MIR-34A,MIR-34C,MIR-449;CAGTCAC,MIR-134;CAIRO_HEPATOBLASTOMA_DN;CAIRO_LIVER_DEVELOPMENT_DN;CEBALLOS_TARGETS_OF_TP53_AND_MYC_UP;CHARAFE_BREAST_CANCER_BASAL_VS_…	152425	REACT_116145;REACT_121100;REACT_121147;REACT_380	ACSL1_HUMAN;ACSL5_HUMAN	ACSL1_HUMAN;ACSL5_HUMAN	Long-chain-fatty-acid--CoA ligase 1 (EC 6,2,1,3) (Acyl-CoA synthetase 1) (ACS1) (Arachidonate--CoA ligase) (EC 6,2,1,15) (Long-chain acyl-CoA synthetase 1) (LACS 1) (Long-chain acyl-CoA synthetase 2) (LACS 2) (Long-chain fatty acid-CoA ligase 2) (Palmitoyl-CoA ligase 1) (Palmitoyl-CoA ligase 2) (Phytanate--CoA ligase) (EC 6,2,1,24);Long-chain-fatty-acid--CoA ligase 5 (EC 6,2,1,3) (Arachidonate--C…	ACSL1 FACL1 FACL2 LACS LACS1 LACS2;ACSL5 ACS5 FACL5 UNQ633/PRO1250	;152425;"605677	16526;3569	;2180;"51703	P33121;E7EPM6;P33121-2;P33121-3;B7Z3Z9;D6RER0;H0Y9U7;H0Y9Z9;D6RG07;Q9ULC5-4;Q9ULC5;Q9ULC5-3	P33121;E7EPM6;P33121-2;P33121-3;B7Z3Z9;D6RER0	Long-chain-fatty-acid--CoA ligase 1	ACSL1	2666	ENSG00000151726	Long-chain-fatty-acid--CoA ligase 1 (EC 6,2,1,3) (Acyl-CoA synthetase 1) (ACS1) (Arachidonate--CoA ligase) (EC 6,2,1,15) (Long-chain acyl-CoA synthetase 1) (LACS 1) (Long-chain acyl-CoA synthetase 2) (LACS 2) (Long-chain fatty acid-CoA ligase 2) (Palmitoyl-CoA ligase 1) (Palmitoyl-CoA ligase 2) (Phytanate--CoA ligase) (EC 6,2,1,24);Long-chain-fatty-acid--CoA ligase 5 (EC 6,2,1,3) (Arachidonate--C…	ACSL1 FACL1 FACL2 LACS LACS1 LACS2;ACSL5 ACS5 FACL5 UNQ633/PRO1250	ACSL1;ACSL5	ACS5 FACL5;FACL1 FACL2 LACS LACS1 LACS2		Single-pass type III membrane protein {ECO:0000250}, Cell membrane {ECO:0000269|PubMed:24269233},"; Single-pass type III membrane protein {ECO:0000250}, Endoplasmic reticulum membrane {ECO:0000250}; Single-pass type III membrane protein {ECO:0000250}, Endoplasmic reticulum membrane {ECO:0000269|PubMed:24269233}; Single-pass type III membrane protein {ECO:0000250}, Microsome membrane {ECO:0000250}…	MitoCarta3,0	Rickettsial homolog, mito protein domain, coexpression	MOM	Metabolism > Lipid metabolism > Fatty acid oxidation		-0.247989	-0.422604	-0.0733749	23.3117
ACSL3	A0A7P0TA76	26	26	24	45.9	45.9	43.4	79.643	0	154.11	10229000000	650	acyl-CoA biosynthetic process;acyl-CoA metabolic process;acylglycerol biosynthetic process;acylglycerol metabolic process;anatomical structure development;biological regulation;biosynthetic process;brain development;carboxylic acid biosynthetic process;carboxylic acid metabolic process;cellular biosynthetic process;cellular component assembly;cellular component organization;cellular component org…	adenyl nucleotide binding;adenyl ribonucleotide binding;ATP binding;binding;catalytic activity;enzyme binding;fatty acid ligase activity;kinase binding;ligase activity;ligase activity, forming carbon-sulfur bonds;long-chain fatty acid-CoA ligase activity;nucleotide binding;protein binding;protein domain specific binding;protein kinase binding;purine nucleotide binding;purine ribonucleoside tripho…	cell part;cytoplasmic part;endoplasmic reticulum;endoplasmic reticulum membrane;endoplasmic reticulum part;Golgi apparatus;integral to membrane;intracellular membrane-bounded organelle;intracellular organelle;intracellular organelle part;intracellular part;intrinsic to membrane;lipid particle;membrane;membrane part;membrane-bounded organelle;microbody;microbody membrane;microbody part;mitochondri…	anatomical structure development;biological regulation;biosynthetic process;cellular component assembly;cellular component organization;cellular ketone metabolic process;cellular lipid metabolic process;cellular metabolic process;cellular process;cofactor metabolic process;developmental process;glycerol ether metabolic process;lipid metabolic process;macromolecular complex assembly;metabolic proc…	cell part;endoplasmic reticulum;Golgi apparatus;intracellular membrane-bounded organelle;intracellular organelle;lipid particle;membrane;microbody;organelle	Adipocytokine signaling pathway;Fatty acid metabolism;Peroxisome;PPAR signaling pathway	ALONSO_METASTASIS_UP;ASTIER_INTEGRIN_SIGNALING;ATAGGAA,MIR-202;BAELDE_DIABETIC_NEPHROPATHY_DN;BERTUCCI_MEDULLARY_VS_DUCTAL_BREAST_CANCER_DN;BLALOCK_ALZHEIMERS_DISEASE_DN;BONOME_OVARIAN_CANCER_SURVIVAL_SUBOPTIMAL_DEBULKING;BROWNE_HCMV_INFECTION_12HR_DN;CAIRO_HEPATOBLASTOMA_CLASSES_UP;CASORELLI_ACUTE_PROMYELOCYTIC_LEUKEMIA_DN;CEBALLOS_TARGETS_OF_TP53_AND_MYC_UP;CHANG_CORE_SERUM_RESPONSE_DN;chr2q34;…	602371	REACT_380	ACSL3_HUMAN	ACSL3_HUMAN	Fatty acid CoA ligase Acsl3 (Arachidonate--CoA ligase) (EC 6,2,1,15) (Long-chain acyl-CoA synthetase 3) (LACS 3) (Long-chain-fatty-acid--CoA ligase 3) (EC 6,2,1,3) (Medium-chain acyl-CoA ligase Acsl3) (EC 6,2,1,2)	ACSL3 ACS3 FACL3 LACS3	;602371	3570	;2181	A0A7P0TA76;O95573;A0A7P0TBB1;A0A7P0T8L6;A0A7P0TB52;A0A7P0T905;H7BYZ7;A0A7P0TBL9;F5GWH2	A0A7P0TA76;O95573;A0A7P0TBB1;A0A7P0T8L6;A0A7P0TB52;A0A7P0T905;H7BYZ7	Long-chain-fatty-acid--CoA ligase 3	ACSL3	637	ENSG00000123983	Long-chain-fatty-acid--CoA ligase 3 (EC 6,2,1,3) (Arachidonate--CoA ligase) (EC 6,2,1,15) (Long-chain acyl-CoA synthetase 3) (LACS 3)	ACSL3 ACS3 FACL3 LACS3	ACSL3	ACS3 FACL3 LACS3		Single-pass type III membrane protein {ECO:0000250}, Endoplasmic reticulum membrane {ECO:0000250}; Single-pass type III membrane protein {ECO:0000250}, Microsome membrane {ECO:0000250}; Single-pass type III membrane protein {ECO:0000250}, Peroxisome membrane {ECO:0000250}; Single-pass type III membrane protein {ECO:0000250},";"SUBCELLULAR LOCATION: Mitochondrion outer membrane {ECO:0000250}						-0.197821	-0.318465	-0.0771783	24.4649
ACSL4	O60488-2	21	19	19	43	43	43	74.435	0	86.851	6424500000	399	acyl-CoA biosynthetic process;acyl-CoA metabolic process;acylglycerol biosynthetic process;acylglycerol metabolic process;anatomical structure development;biological regulation;biosynthetic process;carboxylic acid metabolic process;carboxylic acid transport;cellular biosynthetic process;cellular ketone metabolic process;cellular lipid metabolic process;cellular metabolic process;cellular process;…	acid-thiol ligase activity;adenyl nucleotide binding;adenyl ribonucleotide binding;arachidonate-CoA ligase activity;ATP binding;binding;catalytic activity;fatty acid ligase activity;ligase activity;ligase activity, forming carbon-sulfur bonds;long-chain fatty acid-CoA ligase activity;nucleotide binding;purine nucleotide binding;purine ribonucleoside triphosphate binding;purine ribonucleotide bind…	cell body;cell part;cytoplasm;cytoplasmic part;endoplasmic reticulum membrane;endoplasmic reticulum part;ER-mitochondrion membrane contact site;extracellular membrane-bounded organelle;extracellular organelle;extracellular region part;extracellular vesicular exosome;integral to membrane;intracellular membrane-bounded organelle;intracellular organelle;intracellular organelle part;intracellular par…	anatomical structure development;biological regulation;biosynthetic process;cellular ketone metabolic process;cellular lipid metabolic process;cellular metabolic process;cellular process;cofactor metabolic process;developmental process;establishment of localization;glycerol ether metabolic process;lipid metabolic process;lipid transport;metabolic process;multicellular organismal process;organic a…	cell body;cell part;cytoplasm;extracellular organelle;intracellular membrane-bounded organelle;intracellular organelle;lipid particle;membrane;microbody;neuronal cell body;organelle;vesicle	Adipocytokine signaling pathway;Fatty acid metabolism;Peroxisome;PPAR signaling pathway	AACTGGA,MIR-145;AACTTT_UNKNOWN;ACACTAC,MIR-142-3P;ACEVEDO_NORMAL_TISSUE_ADJACENT_TO_LIVER_TUMOR_UP;AMUNDSON_GENOTOXIC_SIGNATURE;ATACTGT,MIR-144;ATTCTTT,MIR-186;BEHAVIOR;BENPORATH_NANOG_TARGETS;BRUINS_UVC_RESPONSE_LATE;CACTGCC,MIR-34A,MIR-34C,MIR-449;CAGCTG_V$AP4_Q5;CAGGTG_V$E12_Q6;CAMP_UP,V1_UP;CHESLER_BRAIN_HIGHEST_EXPRESSION;CHIANG_LIVER_CANCER_SUBCLASS_CTNNB1_DN;CHIANG_LIVER_CANCER_SUBCLASS_IN…	300157;300194;300387	REACT_380	ACSL4_HUMAN	ACSL4_HUMAN	Long-chain-fatty-acid--CoA ligase 4 (EC 6,2,1,3) (Arachidonate--CoA ligase) (EC 6,2,1,15) (Long-chain acyl-CoA synthetase 4) (LACS 4)	ACSL4 ACS4 FACL4 LACS4	;300157;300194;300387	3571	;2182	O60488-2;O60488;H0Y9A0;D6RDA8;D6RF95	O60488-2;O60488	Long-chain-fatty-acid--CoA ligase 4	ACSL4	1790	ENSG00000068366	Long-chain-fatty-acid--CoA ligase 4 (EC 6,2,1,3) (Arachidonate--CoA ligase) (EC 6,2,1,15) (Long-chain acyl-CoA synthetase 4) (LACS 4)	ACSL4 ACS4 FACL4 LACS4	ACSL4	ACS4 FACL4 LACS4		Single-pass type III membrane protein {ECO:0000250}, Cell membrane {ECO:0000269|PubMed:24269233},"; Single-pass type III membrane protein {ECO:0000250}, Endoplasmic reticulum membrane {ECO:0000269|PubMed:24269233}; Single-pass type III membrane protein {ECO:0000250}, Microsome membrane {ECO:0000250}; Single-pass type III membrane protein {ECO:0000250}, Peroxisome membrane {ECO:0000250};"SUBCELLUL…						0.0665388	-0.0843175	0.217395	24.0633
ACSS2	Q9NR19	5	5	5	10.8	10.8	10.8	78.579	0	11.965	808980000	35	acetate biosynthetic process;acetate metabolic process;acetyl-CoA biosynthetic process;acetyl-CoA biosynthetic process from acetate;acetyl-CoA metabolic process;alcohol metabolic process;biosynthetic process;carboxylic acid biosynthetic process;carboxylic acid metabolic process;cellular biosynthetic process;cellular ketone metabolic process;cellular metabolic process;cellular process;coenzyme bio…	acetate-CoA ligase activity;acid-thiol ligase activity;adenyl nucleotide binding;adenyl ribonucleotide binding;AMP binding;ATP binding;binding;catalytic activity;CoA-ligase activity;ligase activity;ligase activity, forming carbon-sulfur bonds;nucleotide binding;purine nucleotide binding;purine ribonucleoside triphosphate binding;purine ribonucleotide binding;ribonucleotide binding	cell part;cytoplasm;cytoplasmic part;cytosol;intracellular membrane-bounded organelle;intracellular organelle;intracellular organelle part;intracellular part;membrane-bounded organelle;nuclear part;nucleoplasm;organelle;organelle part	alcohol metabolic process;biosynthetic process;cellular ketone metabolic process;cellular metabolic process;cellular process;cofactor metabolic process;lipid metabolic process;metabolic process;organic acid metabolic process;primary metabolic process;small molecule metabolic process;xenobiotic metabolic process	cell part;cytoplasm;cytosol;intracellular membrane-bounded organelle;intracellular organelle;nucleoplasm;organelle	Carbon fixation pathways in prokaryotes;Glycolysis / Gluconeogenesis;Methane metabolism;Propanoate metabolism;Pyruvate metabolism	AACTTT_UNKNOWN;BENPORATH_MYC_MAX_TARGETS;BILD_MYC_ONCOGENIC_SIGNATURE;BRUINS_UVC_RESPONSE_LATE;CHANG_CORE_SERUM_RESPONSE_DN;CHEMNITZ_RESPONSE_TO_PROSTAGLANDIN_E2_DN;chr20q11;DANG_BOUND_BY_MYC;DEMAGALHAES_AGING_DN;FORTSCHEGGER_PHF8_TARGETS_DN;GSE11057_NAIVE_VS_EFF_MEMORY_CD4_TCELL_UP;GSE16522_MEMORY_VS_NAIVE_ANTI_CD3CD28_STIM_CD8_TCELL_UP;GSE17580_UNINFECTED_VS_S_MANSONI_INF_TEFF_UP;GSE17721_0,5H_…	605832	REACT_34	ACSA_HUMAN	ACSA_HUMAN	Acetyl-coenzyme A synthetase, cytoplasmic (EC 6,2,1,1) (Acetate--CoA ligase) (Acetyl-CoA synthetase) (ACS) (AceCS) (Acetyl-CoA synthetase 1) (AceCS1) (Acyl-CoA synthetase short-chain family member 2) (Acyl-activating enzyme) (Propionate--CoA ligase) (EC 6,2,1,17)	ACSS2 ACAS2	;605832	15814	;55902	Q9NR19;Q9NR19-2;F8WDJ9;F8WCJ4;C9JXD9;C9J7L5;C9IYL0;B4DEH9;C9JY31	Q9NR19;Q9NR19-2	Acetyl-coenzyme A synthetase, cytoplasmic	ACSS2	5408	ENSG00000131069	Acetyl-coenzyme A synthetase, cytoplasmic (EC 6,2,1,1) (Acetate--CoA ligase) (Acetyl-CoA synthetase) (ACS) (AceCS) (Acetyl-CoA synthetase 1) (AceCS1) (Acyl-CoA synthetase short-chain family member 2) (Acyl-activating enzyme) (Propionate--CoA ligase) (EC 6,2,1,17)	ACSS2 ACAS2	ACSS2	ACAS2		SUBCELLULAR LOCATION: Cytoplasm, cytosol {ECO:0000269|PubMed:10843999, ECO:0000269|PubMed:28003429},						0.0604352	-0.469193	0.590064	21.6543
ACTA1	P68032	49	23	4	89.9	58.9	18.8	42.019	0	323.31	1107800000000	3621	actin cytoskeleton organization;actin filament organization;actin filament-based movement;actin filament-based process;actin-mediated cell contraction;actin-myosin filament sliding;actomyosin structure organization;anatomical structure development;anatomical structure formation involved in morphogenesis;anatomical structure morphogenesis;apoptosis;biological regulation;cardiac muscle contraction;…	adenyl nucleotide binding;adenyl ribonucleotide binding;ADP binding;ATP binding;ATPase activity;binding;catalytic activity;cytoskeletal protein binding;hydrolase activity;hydrolase activity, acting on acid anhydrides;hydrolase activity, acting on acid anhydrides, in phosphorus-containing anhydrides;myosin binding;nucleoside-triphosphatase activity;nucleotide binding;protein binding;purine nucleot…	actin cytoskeleton;actin filament;actin filament bundle;actomyosin;actomyosin, actin part;adherens junction;anchoring junction;blood microparticle;cell junction;cell part;cell-substrate adherens junction;cell-substrate junction;contractile fiber part;cytoplasm;cytoplasmic part;cytoskeletal part;cytoskeleton;cytosol;extracellular membrane-bounded organelle;extracellular organelle;extracellular reg…	anatomical structure development;anatomical structure formation involved in morphogenesis;anatomical structure morphogenesis;biological regulation;cell death;cell development;cell growth;cellular component assembly;cellular component movement;cellular component organization;cellular process;circulatory system process;cytoskeleton organization;death;developmental process;growth;metabolic process;m…	cell part;cytoplasm;cytoskeleton;cytosol;extracellular organelle;extracellular space;intracellular non-membrane-bounded organelle;intracellular organelle;macromolecular complex;membrane;organelle;plasma membrane;protein complex;vesicle	Cardiac muscle contraction;Dilated cardiomyopathy;Hypertrophic cardiomyopathy (HCM)	ACEVEDO_FGFR1_TARGETS_IN_PROSTATE_CANCER_MODEL_DN;ACTIN_CYTOSKELETON;ACTIN_CYTOSKELETON_ORGANIZATION_AND_BIOGENESIS;ACTIN_FILAMENT;ACTIN_FILAMENT_BASED_PROCESS;ACTIN_FILAMENT_ORGANIZATION;ADENYL_NUCLEOTIDE_BINDING;ADENYL_RIBONUCLEOTIDE_BINDING;ADP_BINDING;AFFAR_YY1_TARGETS_UP;AGCATTA,MIR-155;AMIT_EGF_RESPONSE_480_HELA;ANATOMICAL_STRUCTURE_DEVELOPMENT;APRELIKOVA_BRCA1_TARGETS;ATP_BINDING;BANDRES_R…	102540;102610;161800;255310;612098;612794;613424	REACT_16969	ACTC_HUMAN;ACTS_HUMAN	ACTC_HUMAN;ACTS_HUMAN	Actin, alpha cardiac muscle 1 (EC 3,6,4,-) (Alpha-cardiac actin) [Cleaved into: Actin, alpha cardiac muscle 1, intermediate form];Actin, alpha skeletal muscle (EC 3,6,4,-) (Alpha-actin-1) [Cleaved into: Actin, alpha skeletal muscle, intermediate form]	ACTA1 ACTA;ACTC1 ACTC	;102540;"102610;161800;255310;612098;612794;613424;616852	129;143	;58;"70	P68032;P68133;A6NL76	P68032;P68133;A6NL76	Actin, alpha cardiac muscle 1;Actin, alpha skeletal muscle	ACTC1;ACTA1	3235	ENSG00000143632;ENSG00000159251	Actin, alpha cardiac muscle 1 (Alpha-cardiac actin) [Cleaved into: Actin, alpha cardiac muscle 1, intermediate form];Actin, alpha skeletal muscle (Alpha-actin-1) [Cleaved into: Actin, alpha skeletal muscle, intermediate form]	ACTA1 ACTA;ACTC1 ACTC	ACTA1;ACTC1	ACTA;ACTC		SUBCELLULAR LOCATION: Cytoplasm, cytoskeleton,						1.17533	0.684984	1.66568	32.5763
ACTA2	P62736	48	4	2	89.9	13	5.3	42.009	0	167.09	33022000000	288	anatomical structure development;biological regulation;cell development;cellular developmental process;cellular process;circulatory system process;developmental process;glomerular mesangial cell development;mesangial cell development;multicellular organismal process;multi-organism process;muscle contraction;muscle system process;regulation of anatomical structure size;regulation of biological qua…	adenyl nucleotide binding;adenyl ribonucleotide binding;ATP binding;binding;enzyme binding;kinase binding;nucleotide binding;protein binding;protein kinase binding;purine nucleotide binding;purine ribonucleoside triphosphate binding;purine ribonucleotide binding;ribonucleotide binding	actin cytoskeleton;cell part;contractile fiber;contractile fiber part;cytoplasm;cytoplasmic part;cytoskeleton;cytosol;extracellular membrane-bounded organelle;extracellular organelle;extracellular region part;extracellular space;extracellular vesicular exosome;intracellular non-membrane-bounded organelle;intracellular organelle;intracellular part;macromolecular complex;membrane-bounded organelle;…	anatomical structure development;biological regulation;cell development;cellular process;circulatory system process;developmental process;multicellular organismal process;multi-organism process;muscle contraction;response to biotic stimulus;response to stimulus	cell part;cytoplasm;cytoskeleton;cytosol;extracellular organelle;extracellular space;intracellular non-membrane-bounded organelle;intracellular organelle;macromolecular complex;organelle;protein complex;vesicle	Vascular smooth muscle contraction	ABDULRAHMAN_KIDNEY_CANCER_VHL_DN;ACEVEDO_FGFR1_TARGETS_IN_PROSTATE_CANCER_MODEL_DN;ANASTASSIOU_CANCER_MESENCHYMAL_TRANSITION_SIGNATURE;APRELIKOVA_BRCA1_TARGETS;BERENJENO_ROCK_SIGNALING_NOT_VIA_RHOA_DN;BERTUCCI_MEDULLARY_VS_DUCTAL_BREAST_CANCER_DN;BMI1_DN,V1_UP;BROWNE_HCMV_INFECTION_24HR_DN;BRUINS_UVC_RESPONSE_LATE;BRUINS_UVC_RESPONSE_VIA_TP53_GROUP_A;BURTON_ADIPOGENESIS_8;BURTON_ADIPOGENESIS_PEAK…	102620;611788;613834;614042	REACT_20558	ACTA_HUMAN	ACTA_HUMAN	Actin, aortic smooth muscle (EC 3,6,4,-) (Alpha-actin-2) (Cell growth-inhibiting gene 46 protein) [Cleaved into: Actin, aortic smooth muscle, intermediate form]	ACTA2 ACTSA ACTVS GIG46	;102620;611788;613834;614042	130	;59	P62736;F6UVQ4;F6QUT6	P62736	Actin, aortic smooth muscle	ACTA2	3185	ENSG00000107796	Actin, aortic smooth muscle (Alpha-actin-2) (Cell growth-inhibiting gene 46 protein) [Cleaved into: Actin, aortic smooth muscle, intermediate form]	ACTA2 ACTSA ACTVS GIG46	ACTA2	ACTSA ACTVS		SUBCELLULAR LOCATION: Cytoplasm, cytoskeleton,						1.09602	0.293723	1.89832	27.1827
ACTB	P60709	53	2	0	98.4	4.8	0	41.736	0	142.9	236650000000	854	adherens junction organization;anatomical structure development;anatomical structure homeostasis;ATP-dependent chromatin remodeling;axon guidance;biological adhesion;biological regulation;blood coagulation;cell adhesion;cell junction assembly;cell junction organization;cell surface receptor linked signaling pathway;cell-cell adhesion;cell-cell junction organization;cellular component assembly;cel…	adenyl nucleotide binding;adenyl ribonucleotide binding;ATP binding;binding;cytoskeletal protein binding;enzyme binding;identical protein binding;kinesin binding;nitric-oxide synthase binding;nucleotide binding;protein binding;purine nucleotide binding;purine ribonucleoside triphosphate binding;purine ribonucleotide binding;ribonucleotide binding;structural constituent of cytoskeleton;structural …	adherens junction;anchoring junction;axon;blood microparticle;cell cortex part;cell junction;cell part;cell projection;cell-substrate adherens junction;cell-substrate junction;chromatin;chromosomal part;cortical cytoskeleton;cytoplasm;cytoplasmic part;cytoskeletal part;cytoskeleton;cytosol;extracellular membrane-bounded organelle;extracellular organelle;extracellular region part;extracellular spa…	anatomical structure development;biological adhesion;biological regulation;cell adhesion;cell junction organization;cellular component assembly;cellular component movement;cellular component organization;cellular metabolic process;cellular process;chromatin modification;chromatin organization;chromosome organization;coagulation;developmental process;homeostatic process;immune system process;locom…	cell part;cell projection;cytoplasm;cytoskeleton;cytosol;extracellular organelle;extracellular space;histone methyltransferase complex;intracellular non-membrane-bounded organelle;intracellular organelle;macromolecular complex;membrane;neuron projection;nucleoplasm;organelle;plasma membrane;protein complex;ribonucleoprotein complex;vesicle	Adherens junction;Arrhythmogenic right ventricular cardiomyopathy (ARVC);Bacterial invasion of epithelial cells;Dilated cardiomyopathy;Focal adhesion;Hypertrophic cardiomyopathy (HCM);Leukocyte transendothelial migration;Pathogenic Escherichia coli infection;Phagosome;Phototransduction - fly;Regulation of actin cytoskeleton;Shigellosis;Tight junction;Vibrio cholerae infection;Viral myocarditis	AAANWWTGC_UNKNOWN;AACTGGA,MIR-145;AACTTT_UNKNOWN;ATGAAGG,MIR-205;BASSO_HAIRY_CELL_LEUKEMIA_DN;BENPORATH_MYC_TARGETS_WITH_EBOX;BERENJENO_TRANSFORMED_BY_RHOA_DN;BROWNE_HCMV_INFECTION_14HR_DN;BROWNE_HCMV_INFECTION_24HR_DN;BROWNE_HCMV_INFECTION_6HR_UP;BRUINS_UVC_RESPONSE_LATE;CAGCTG_V$AP4_Q5;CASORELLI_ACUTE_PROMYELOCYTIC_LEUKEMIA_DN;CAVARD_LIVER_CANCER_MALIGNANT_VS_BENIGN;CCAWWNAAGG_V$SRF_Q4;CHEN_LUN…	102630;243310;607371	REACT_11035;REACT_11049;REACT_147867;REACT_160086;REACT_16936;REACT_17050;REACT_19195;REACT_20649;REACT_22266;REACT_22365;REACT_24970;REACT_263952;REACT_264198;REACT_264245;REACT_264464;REACT_355252;REACT_355372;REACT_355469	ACTB_HUMAN	ACTB_HUMAN	Actin, cytoplasmic 1 (EC 3,6,4,-) (Beta-actin) [Cleaved into: Actin, cytoplasmic 1, N-terminally processed]	ACTB	;102630;243310;607371	132	;60	P60709;E7EVS6;A0A2R8YGF8	P60709;E7EVS6	Actin, cytoplasmic 1;Actin, cytoplasmic 1, N-terminally processed	ACTB	3098	ENSG00000075624	Actin, cytoplasmic 1 (Beta-actin) [Cleaved into: Actin, cytoplasmic 1, N-terminally processed]	ACTB	ACTB			SUBCELLULAR LOCATION: Cytoplasm, cytoskeleton {ECO:0000269|PubMed:11687588, ECO:0000269|PubMed:17289661}, Nucleus {ECO:0000269|PubMed:11687588, ECO:0000269|PubMed:29925947}, Note=Localized in cytoplasmic mRNP granules containing untranslated mRNAs, {ECO:0000269|PubMed:17289661},						-0.0518644	-0.192217	0.0884882	31.597
ACTG1	P63261	53	53	0	98.4	98.4	0	41.792	0	323.31	8696100000000	22080	actin cytoskeleton organization;actin filament-based process;actomyosin structure organization;adherens junction organization;anatomical structure homeostasis;axon guidance;biological adhesion;biological regulation;cell adhesion;cell junction assembly;cell junction organization;cell surface receptor linked signaling pathway;cell-cell adhesion;cell-cell junction organization;cellular component ass…	adenyl nucleotide binding;adenyl ribonucleotide binding;ATP binding;binding;enzyme binding;identical protein binding;nucleotide binding;protein binding;purine nucleotide binding;purine ribonucleoside triphosphate binding;purine ribonucleotide binding;ribonucleotide binding;structural constituent of cytoskeleton;structural molecule activity;ubiquitin protein ligase binding	blood microparticle;cell part;contractile fiber;cytoplasmic part;cytoskeletal part;cytoskeleton;cytosol;extracellular membrane-bounded organelle;extracellular organelle;extracellular region part;extracellular space;extracellular vesicular exosome;filamentous actin;intracellular membrane-bounded organelle;intracellular non-membrane-bounded organelle;intracellular organelle;intracellular organelle …	biological adhesion;biological regulation;cell adhesion;cell junction organization;cellular component assembly;cellular component movement;cellular component organization;cellular process;cytoskeleton organization;homeostatic process;immune system process;locomotion;membrane organization;organelle organization;response to chemical stimulus;response to external stimulus;response to stimulus;respon…	cell part;cytoskeleton;cytosol;extracellular organelle;extracellular space;intracellular membrane-bounded organelle;intracellular non-membrane-bounded organelle;intracellular organelle;macromolecular complex;membrane;nucleus;organelle;plasma membrane;protein complex;vesicle	Adherens junction;Arrhythmogenic right ventricular cardiomyopathy (ARVC);Bacterial invasion of epithelial cells;Dilated cardiomyopathy;Focal adhesion;Hypertrophic cardiomyopathy (HCM);Leukocyte transendothelial migration;Pathogenic Escherichia coli infection;Phagosome;Phototransduction - fly;Regulation of actin cytoskeleton;Shigellosis;Tight junction;Vibrio cholerae infection;Viral myocarditis	AACTGGA,MIR-145;ACEVEDO_NORMAL_TISSUE_ADJACENT_TO_LIVER_TUMOR_DN;BAELDE_DIABETIC_NEPHROPATHY_DN;BENPORATH_MYC_TARGETS_WITH_EBOX;BILANGES_RAPAMYCIN_SENSITIVE_VIA_TSC1_AND_TSC2;BIOCARTA_HIVNEF_PATHWAY;BROWNE_HCMV_INFECTION_48HR_DN;BRUINS_UVC_RESPONSE_LATE;CAGCACT,MIR-512-3P;CHARAFE_BREAST_CANCER_LUMINAL_VS_MESENCHYMAL_DN;CHEN_LUNG_CANCER_SURVIVAL;CHEN_METABOLIC_SYNDROM_NETWORK;chr17q25;CTACTGT,MIR-…	102560;604717;614583	REACT_11035;REACT_11049;REACT_147867;REACT_160086;REACT_19195;REACT_20649;REACT_22266;REACT_22365;REACT_263952;REACT_264198;REACT_264464;REACT_355252;REACT_355372;REACT_355469	ACTG_HUMAN	ACTG_HUMAN	Actin, cytoplasmic 2 (EC 3,6,4,-) (Gamma-actin) [Cleaved into: Actin, cytoplasmic 2, N-terminally processed]	ACTG1 ACTG	;102560;604717;614583	144	;71	P63261;I3L3I0;I3L1U9;I3L3R2;J3KT65	P63261;I3L3I0;I3L1U9	Actin, cytoplasmic 2;Actin, cytoplasmic 2, N-terminally processed	ACTG1	3225	ENSG00000184009	Actin, cytoplasmic 2 (Gamma-actin) [Cleaved into: Actin, cytoplasmic 2, N-terminally processed]	ACTG1 ACTG	ACTG1	ACTG		SUBCELLULAR LOCATION: Cytoplasm, cytoskeleton {ECO:0000269|PubMed:28493397},						0.245259	0.135838	0.35468	33.5258
ACTL6A	O96019	15	15	13	52.4	52.4	47.1	47.46	0	168.04	9938000000	448	anatomical structure development;ATP-dependent chromatin remodeling;biological regulation;biosynthetic process;cellular biosynthetic process;cellular component organization;cellular component organization at cellular level;cellular component organization or biogenesis;cellular component organization or biogenesis at cellular level;cellular macromolecule biosynthetic process;cellular macromolecule…	binding;chromatin binding;protein binding transcription factor activity;transcription coactivator activity;transcription cofactor activity;transcription factor binding transcription factor activity	cell part;chromatin;chromatin remodeling complex;chromosomal part;DNA helicase complex;H4/H2A histone acetyltransferase complex;histone acetyltransferase complex;Ino80 complex;intracellular membrane-bounded organelle;intracellular organelle;intracellular organelle part;intracellular part;macromolecular complex;membrane;membrane-bounded organelle;npBAF complex;NuA4 histone acetyltransferase comple…	anatomical structure development;biological regulation;biosynthetic process;cellular component organization;cellular metabolic process;cellular nitrogen compound metabolic process;cellular process;chromatin modification;chromatin organization;chromosome organization;developmental process;DNA metabolic process;DNA recombination;DNA repair;histone modification;macromolecule metabolic process;macrom…	cell part;chromatin remodeling complex;DNA helicase complex;intracellular membrane-bounded organelle;intracellular organelle;macromolecular complex;membrane;nucleoplasm;nucleus;organelle;plasma membrane;protein complex		ACEVEDO_LIVER_CANCER_UP;ACEVEDO_LIVER_TUMOR_VS_NORMAL_ADJACENT_TISSUE_UP;ACTGCCT,MIR-34B;BERENJENO_TRANSFORMED_BY_RHOA_UP;BLALOCK_ALZHEIMERS_DISEASE_UP;BORCZUK_MALIGNANT_MESOTHELIOMA_UP;BOYAULT_LIVER_CANCER_SUBCLASS_G3_UP;CHANG_CORE_SERUM_RESPONSE_UP;chr3q26;CHROMATIN_BINDING;CHROMATIN_MODIFICATION;CHROMATIN_REMODELING;CHROMOSOME_ORGANIZATION_AND_BIOGENESIS;CSR_LATE_UP,V1_UP;CTTTGT_V$LEF1_Q2;DIAZ…	604958	REACT_264245;REACT_264545	ACL6A_HUMAN	ACL6A_HUMAN	Actin-like protein 6A (53 kDa BRG1-associated factor A) (Actin-related protein Baf53a) (ArpNbeta) (BRG1-associated factor 53A) (BAF53A) (INO80 complex subunit K)	ACTL6A BAF53 BAF53A INO80K	;604958	24124	;86	O96019;O96019-2;H7C5S0;C9JQT2	O96019;O96019-2;H7C5S0	Actin-like protein 6A	ACTL6A	2063	ENSG00000136518	Actin-like protein 6A (53 kDa BRG1-associated factor A) (Actin-related protein Baf53a) (ArpNbeta) (BRG1-associated factor 53A) (BAF53A) (INO80 complex subunit K)	ACTL6A BAF53 BAF53A INO80K	ACTL6A	BAF53 BAF53A INO80K		SUBCELLULAR LOCATION: Nucleus {ECO:0000269|PubMed:18026119},						0.125814	-0.0409606	0.292589	24.9021
ACTN1	P12814	84	1	1	88.7	2.5	2.5	103.06	0	29.568	937180000	63	actin crosslink formation;actin cytoskeleton organization;actin filament bundle assembly;actin filament organization;actin filament-based process;biological regulation;blood coagulation;cell activation;cell junction assembly;cell junction organization;cell-substrate junction assembly;cellular component assembly;cellular component assembly at cellular level;cellular component organization;cellular…	binding;calcium ion binding;cation binding;cytoskeletal protein binding;double-stranded RNA binding;integrin binding;ion binding;ion channel binding;ligand-dependent nuclear receptor transcription coactivator activity;metal ion binding;nucleic acid binding;protein binding;protein binding transcription factor activity;protein complex binding;receptor binding;RNA binding;transcription coactivator a…	actin filament bundle;actomyosin;adherens junction;anchoring junction;cell cortex part;cell junction;cell part;cell projection;cell projection part;cell-cell adherens junction;cell-cell junction;cell-substrate adherens junction;cell-substrate junction;contractile fiber part;cortical actin cytoskeleton;cortical cytoskeleton;cytoplasm;cytoplasmic membrane-bounded vesicle lumen;cytoplasmic part;cyto…	biological regulation;cell activation;cell junction organization;cellular component assembly;cellular component organization;cellular process;coagulation;cytoskeleton organization;establishment of localization;exocytosis;extracellular matrix organization;extracellular structure organization;multicellular organismal process;organelle organization;regulation of body fluid levels;secretion;transport…	cell part;cell projection;cytoplasm;cytoskeleton;cytosol;extracellular organelle;extracellular region;extracellular space;intracellular membrane-bounded organelle;intracellular non-membrane-bounded organelle;intracellular organelle;membrane;neuron projection;nucleus;organelle;plasma membrane;pseudopodium;vesicle	Adherens junction;Amoebiasis;Arrhythmogenic right ventricular cardiomyopathy (ARVC);Focal adhesion;Leukocyte transendothelial migration;Regulation of actin cytoskeleton;Systemic lupus erythematosus;Tight junction	AAGCACA,MIR-218;ADHERENS_JUNCTION;AMIT_EGF_RESPONSE_480_HELA;ATAGGAA,MIR-202;BANDRES_RESPONSE_TO_CARMUSTIN_MGMT_24HR_DN;BANDRES_RESPONSE_TO_CARMUSTIN_MGMT_48HR_DN;BANDRES_RESPONSE_TO_CARMUSTIN_WITHOUT_MGMT_24HR_DN;BANDRES_RESPONSE_TO_CARMUSTIN_WITHOUT_MGMT_48HR_DN;BASOLATERAL_PLASMA_MEMBRANE;BERENJENO_TRANSFORMED_BY_RHOA_UP;BERTUCCI_MEDULLARY_VS_DUCTAL_BREAST_CANCER_DN;BIDUS_METASTASIS_DN;BIOCART…	102575;615193	REACT_163942;REACT_20580;REACT_23832;REACT_318	ACTN1_HUMAN	ACTN1_HUMAN	Alpha-actinin-1 (Alpha-actinin cytoskeletal isoform) (F-actin cross-linking protein) (Non-muscle alpha-actinin-1)	ACTN1	;102575;615193	163	;87	P12814	P12814	Alpha-actinin-1	ACTN1	2321	ENSG00000072110	Alpha-actinin-1 (Alpha-actinin cytoskeletal isoform) (F-actin cross-linking protein) (Non-muscle alpha-actinin-1)	ACTN1	ACTN1			SUBCELLULAR LOCATION: Cytoplasm, cytoskeleton {ECO:0000269|PubMed:24069336, ECO:0000269|PubMed:7750553}, Cytoplasm, myofibril, sarcomere, Z line {ECO:0000269|PubMed:7750553}, Cell membrane {ECO:0000250|UniProtKB:Q9Z1P2}, Cell junction {ECO:0000250|UniProtKB:Q9Z1P2}, Cell projection, ruffle {ECO:0000250|UniProtKB:Q7TPR4}, Note=Colocalizes with MYOZ2 and PPP3CA at the Z-line of heart and skeletal m…						0.63306	-0.0104922	1.27661	22.6223
ACTN1,1	P12814-3	86	86	0	87.1	87.1	0	105.57	0	323.31	1066800000000	8901	actin crosslink formation;actin cytoskeleton organization;actin filament bundle assembly;actin filament organization;actin filament-based process;biological regulation;blood coagulation;cell activation;cell junction assembly;cell junction organization;cell-substrate junction assembly;cellular component assembly;cellular component assembly at cellular level;cellular component organization;cellular…	binding;calcium ion binding;cation binding;cytoskeletal protein binding;double-stranded RNA binding;integrin binding;ion binding;ion channel binding;ligand-dependent nuclear receptor transcription coactivator activity;metal ion binding;nucleic acid binding;protein binding;protein binding transcription factor activity;protein complex binding;receptor binding;RNA binding;transcription coactivator a…	actin filament bundle;actomyosin;adherens junction;anchoring junction;cell cortex part;cell junction;cell part;cell projection;cell projection part;cell-cell adherens junction;cell-cell junction;cell-substrate adherens junction;cell-substrate junction;contractile fiber part;cortical actin cytoskeleton;cortical cytoskeleton;cytoplasm;cytoplasmic membrane-bounded vesicle lumen;cytoplasmic part;cyto…	biological regulation;cell activation;cell junction organization;cellular component assembly;cellular component organization;cellular process;coagulation;cytoskeleton organization;establishment of localization;exocytosis;extracellular matrix organization;extracellular structure organization;multicellular organismal process;organelle organization;regulation of body fluid levels;secretion;transport…	cell part;cell projection;cytoplasm;cytoskeleton;cytosol;extracellular organelle;extracellular region;extracellular space;intracellular membrane-bounded organelle;intracellular non-membrane-bounded organelle;intracellular organelle;membrane;neuron projection;nucleus;organelle;plasma membrane;pseudopodium;vesicle	Adherens junction;Amoebiasis;Arrhythmogenic right ventricular cardiomyopathy (ARVC);Focal adhesion;Leukocyte transendothelial migration;Regulation of actin cytoskeleton;Systemic lupus erythematosus;Tight junction	AAGCACA,MIR-218;ADHERENS_JUNCTION;AMIT_EGF_RESPONSE_480_HELA;ATAGGAA,MIR-202;BANDRES_RESPONSE_TO_CARMUSTIN_MGMT_24HR_DN;BANDRES_RESPONSE_TO_CARMUSTIN_MGMT_48HR_DN;BANDRES_RESPONSE_TO_CARMUSTIN_WITHOUT_MGMT_24HR_DN;BANDRES_RESPONSE_TO_CARMUSTIN_WITHOUT_MGMT_48HR_DN;BASOLATERAL_PLASMA_MEMBRANE;BERENJENO_TRANSFORMED_BY_RHOA_UP;BERTUCCI_MEDULLARY_VS_DUCTAL_BREAST_CANCER_DN;BIDUS_METASTASIS_DN;BIOCART…	102575;615193	REACT_163942;REACT_20580;REACT_23832;REACT_318	ACTN1_HUMAN	ACTN1_HUMAN	Alpha-actinin-1 (Alpha-actinin cytoskeletal isoform) (F-actin cross-linking protein) (Non-muscle alpha-actinin-1)	ACTN1	;102575;615193	163	;87	P12814-3;P12814-2;P12814-4;H9KV75	P12814-3;P12814-2;P12814-4;H9KV75	Alpha-actinin-1	ACTN1	2322	ENSG00000072110	Alpha-actinin-1 (Alpha-actinin cytoskeletal isoform) (F-actin cross-linking protein) (Non-muscle alpha-actinin-1)	ACTN1	ACTN1			SUBCELLULAR LOCATION: Cytoplasm, cytoskeleton {ECO:0000269|PubMed:24069336, ECO:0000269|PubMed:7750553}, Cytoplasm, myofibril, sarcomere, Z line {ECO:0000269|PubMed:7750553}, Cell membrane {ECO:0000250|UniProtKB:Q9Z1P2}, Cell junction {ECO:0000250|UniProtKB:Q9Z1P2}, Cell projection, ruffle {ECO:0000250|UniProtKB:Q7TPR4}, Note=Colocalizes with MYOZ2 and PPP3CA at the Z-line of heart and skeletal m…						0.326711	0.165168	0.488254	30.0155
ACTN4	O43707	82	53	48	80.5	59.2	56	104.85	0	323.31	793260000000	5922	actin cytoskeleton organization;actin filament bundle assembly;actin filament organization;actin filament-based process;biological regulation;blood coagulation;cell activation;cell junction assembly;cell junction organization;cell-cell junction assembly;cell-cell junction organization;cellular component assembly;cellular component assembly at cellular level;cellular component organization;cellula…	actin binding;actin filament binding;binding;calcium ion binding;cation binding;cytoskeletal protein binding;hormone receptor binding;identical protein binding;integrin binding;ion binding;ligand-dependent nuclear receptor transcription coactivator activity;metal ion binding;nuclear hormone receptor binding;nucleoside binding;protein binding;protein binding transcription factor activity;protein c…	actin filament bundle;actomyosin;adherens junction;anchoring junction;cell cortex part;cell junction;cell part;cell projection;cell-cell junction;cell-substrate adherens junction;cell-substrate junction;contractile fiber part;cortical cytoskeleton;cytoplasm;cytoplasmic membrane-bounded vesicle lumen;cytoplasmic part;cytoplasmic vesicle part;cytoskeletal part;cytoskeleton;extracellular membrane-bo…	biological regulation;cell activation;cell junction organization;cellular component assembly;cellular component organization;cellular process;coagulation;cytoskeleton organization;establishment of localization;exocytosis;multicellular organismal process;organelle organization;protein transport;regulation of body fluid levels;regulation of transport;response to chemical stimulus;response to stimul…	cell part;cell projection;cytoplasm;cytoskeleton;extracellular organelle;extracellular region;extracellular space;intracellular membrane-bounded organelle;intracellular non-membrane-bounded organelle;intracellular organelle;macromolecular complex;neuron projection;nucleus;organelle;protein complex;pseudopodium;ribonucleoprotein complex;vesicle	Adherens junction;Amoebiasis;Arrhythmogenic right ventricular cardiomyopathy (ARVC);Focal adhesion;Leukocyte transendothelial migration;Regulation of actin cytoskeleton;Systemic lupus erythematosus;Tight junction	AAACCAC,MIR-140;ACTIN_BINDING;ACTIN_FILAMENT_BINDING;ACTTTAT,MIR-142-5P;AMIT_SERUM_RESPONSE_480_MCF10A;BCAT_BILD_ET_AL_UP;BERENJENO_TRANSFORMED_BY_RHOA_REVERSIBLY_DN;BERENJENO_TRANSFORMED_BY_RHOA_UP;CELL_PROJECTION;CHICAS_RB1_TARGETS_CONFLUENT;chr19q13;CTATGCA,MIR-153;CYTOPLASM;CYTOPLASMIC_PART;CYTOSKELETAL_PROTEIN_BINDING;DELACROIX_RAR_BOUND_ES;DELYS_THYROID_CANCER_UP;ENK_UV_RESPONSE_KERATINOCYT…	603278;604638	REACT_23832;REACT_318	ACTN4_HUMAN	ACTN4_HUMAN	Alpha-actinin-4 (Non-muscle alpha-actinin 4)	ACTN4	;603278;604638	166	;81	O43707;F5GXS2;H7C144;O43707-2;O43707-3	O43707;F5GXS2;H7C144;O43707-2	Alpha-actinin-4	ACTN4	1748	ENSG00000130402	Alpha-actinin-4 (Non-muscle alpha-actinin 4)	ACTN4	ACTN4			SUBCELLULAR LOCATION: Nucleus {ECO:0000269|PubMed:22351778, ECO:0000269|PubMed:9508771}, Cytoplasm {ECO:0000269|PubMed:22351778, ECO:0000269|PubMed:9508771}, Cell junction {ECO:0000250|UniProtKB:P57780}, Cytoplasm, cytoskeleton, stress fiber {ECO:0000269|PubMed:9508771}, Note=Localized in cytoplasmic mRNP granules containing untranslated mRNAs, Nuclear translocation can be induced by the PI3 kina…						0.28315	0.134672	0.431628	29.305
ACTR10	Q9NZ32	14	14	14	47.7	47.7	47.7	46.306	0	99.241	5085100000	344	cellular component movement;cellular process;microtubule-based movement;microtubule-based process		cell part;cytoplasm;cytoskeletal part;dynactin complex;intracellular organelle part;intracellular part;macromolecular complex;microtubule associated complex;organelle part;protein complex	cellular component movement;cellular process	cell part;cytoplasm;macromolecular complex;protein complex		AGUIRRE_PANCREATIC_CANCER_COPY_NUMBER_UP;BLALOCK_ALZHEIMERS_DISEASE_DN;chr14q22;CTTTGCA,MIR-527;GCM_BAG5;GCM_CSNK1D;GCM_HBP1;GCM_MLL;GCM_NF2;GCM_RAB10;GGATTA_V$PITX2_Q2;GSE12845_IGD_NEG_BLOOD_VS_DARKZONE_GC_TONSIL_BCELL_DN;GSE14308_TH17_VS_NAIVE_CD4_TCELL_UP;GSE14308_TH2_VS_NATURAL_TREG_DN;GSE1432_1H_VS_6H_IFNG_MICROGLIA_DN;GSE1432_6H_VS_24H_IFNG_MICROGLIA_UP;GSE1432_CTRL_VS_IFNG_6H_MICROGLIA_DN;…			ARP10_HUMAN	ARP10_HUMAN	Actin-related protein 10 (Actin-related protein 11) (hARP11)	ACTR10 ACTR11 ARP10 ARP11	;619731	17372	;55860	Q9NZ32;V9GYX7;G3V2Q5;G3V5Y4;F6S9Y6;G3V524;H0YJD9;G3V4K6	Q9NZ32;V9GYX7;G3V2Q5;G3V5Y4;F6S9Y6	Actin-related protein 10	ACTR10	5565	ENSG00000131966	Actin-related protein 10 (Actin-related protein 11) (hARP11)	ACTR10 ACTR11 ARP11	ACTR10	ACTR11 ARP11		SUBCELLULAR LOCATION: Cytoplasm, cytoskeleton {ECO:0000250},						0.313778	0.18828	0.439277	23.8969
ACTR1A	P61163	27	27	15	71.8	71.8	46	42.613	0	323.31	47186000000	1375	antigen processing and presentation;antigen processing and presentation of exogenous antigen;antigen processing and presentation of exogenous peptide antigen;antigen processing and presentation of exogenous peptide antigen via MHC class II;antigen processing and presentation of peptide antigen;antigen processing and presentation of peptide antigen via MHC class II;antigen processing and presentat…	adenyl nucleotide binding;adenyl ribonucleotide binding;ATP binding;binding;nucleotide binding;purine nucleotide binding;purine ribonucleoside triphosphate binding;purine ribonucleotide binding;ribonucleotide binding	cell part;centrosome;cytoplasm;cytoplasmic part;cytoskeletal part;cytosol;dynactin complex;extracellular membrane-bounded organelle;extracellular organelle;extracellular region part;extracellular vesicular exosome;intracellular non-membrane-bounded organelle;intracellular organelle;intracellular organelle part;intracellular part;macromolecular complex;membrane-bounded organelle;membrane-bounded v…	cell cycle;cellular component organization;cellular process;establishment of localization;immune system process;mitotic cell cycle;organelle organization;transport;vesicle-mediated transport	cell part;centrosome;cytoplasm;cytosol;extracellular organelle;intracellular non-membrane-bounded organelle;intracellular organelle;macromolecular complex;microtubule organizing center;organelle;protein complex;vesicle		ACCAAAG,MIR-9;ACTAYRNNNCCCR_UNKNOWN;ACTGCAG,MIR-17-3P;ACTGCCT,MIR-34B;ACTIN_CYTOSKELETON;ALFANO_MYC_TARGETS;ARGGGTTAA_UNKNOWN;BASAKI_YBX1_TARGETS_UP;BENPORATH_NANOG_TARGETS;BENPORATH_SOX2_TARGETS;BLALOCK_ALZHEIMERS_DISEASE_DN;BYSTRYKH_HEMATOPOIESIS_STEM_CELL_AND_BRAIN_QTL_TRANS;CACTGCC,MIR-34A,MIR-34C,MIR-449;CAFFAREL_RESPONSE_TO_THC_8HR_3_DN;chr10q24;COLDREN_GEFITINIB_RESISTANCE_UP;CTTTGA_V$LEF1…	605143	REACT_121399;REACT_15296;REACT_15364;REACT_15451;REACT_160315;REACT_267965	ACTZ_HUMAN	ACTZ_HUMAN	Alpha-centractin (Centractin) (ARP1) (Actin-RPV) (Centrosome-associated actin homolog)	ACTR1A CTRN1	;605143	167	;10121	P61163;R4GMT0;A0A1B0GVS3	P61163;R4GMT0	Alpha-centractin	ACTR1A	3120	ENSG00000138107	Alpha-centractin (Centractin) (ARP1) (Actin-RPV) (Centrosome-associated actin homolog)	ACTR1A CTRN1	ACTR1A	CTRN1		SUBCELLULAR LOCATION: Cytoplasm, cytoskeleton {ECO:0000250|UniProtKB:P85515}, Cytoplasm, cytoskeleton, microtubule organizing center, centrosome {ECO:0000269|PubMed:14654843}, Cytoplasm, cell cortex {ECO:0000269|PubMed:22327364},						0.246426	0.144092	0.348759	26.706
ACTR1B	P42025	21	9	9	67.3	40.2	40.2	42.293	0	65.194	7417700000	417	antigen processing and presentation;antigen processing and presentation of exogenous antigen;antigen processing and presentation of exogenous peptide antigen;antigen processing and presentation of exogenous peptide antigen via MHC class II;antigen processing and presentation of peptide antigen;antigen processing and presentation of peptide antigen via MHC class II;antigen processing and presentat…	adenyl nucleotide binding;adenyl ribonucleotide binding;ATP binding;binding;nucleotide binding;purine nucleotide binding;purine ribonucleoside triphosphate binding;purine ribonucleotide binding;ribonucleotide binding	cell part;centrosome;cytoplasm;cytoplasmic part;cytoskeletal part;cytosol;dynactin complex;extracellular membrane-bounded organelle;extracellular organelle;extracellular region part;extracellular vesicular exosome;intracellular non-membrane-bounded organelle;intracellular organelle;intracellular organelle part;intracellular part;macromolecular complex;membrane;membrane-bounded organelle;membrane-…	immune system process	cell part;centrosome;cytoplasm;cytosol;extracellular organelle;intracellular non-membrane-bounded organelle;intracellular organelle;macromolecular complex;membrane;microtubule organizing center;organelle;protein complex;vesicle		ACTIN_CYTOSKELETON;BENPORATH_NANOG_TARGETS;BLALOCK_ALZHEIMERS_DISEASE_DN;BLALOCK_ALZHEIMERS_DISEASE_INCIPIENT_DN;BROWNE_HCMV_INFECTION_48HR_DN;CCTNTMAGA_UNKNOWN;chr2q11;CTGCAGY_UNKNOWN;CTTTAAR_UNKNOWN;CYTOSKELETAL_PART;CYTOSKELETON;GATTGGY_V$NFY_Q6_01;GEORGES_TARGETS_OF_MIR192_AND_MIR215;GRAESSMANN_APOPTOSIS_BY_DOXORUBICIN_UP;GSE15930_NAIVE_VS_24H_IN_VITRO_STIM_CD8_TCELL_UP;GSE15930_NAIVE_VS_24H_…	605144	REACT_121399	ACTY_HUMAN	ACTY_HUMAN	Beta-centractin (Actin-related protein 1B) (ARP1B)	ACTR1B CTRN2	;605144	168	;10120	P42025	P42025	Beta-centractin	ACTR1B	2784	ENSG00000115073	Beta-centractin (Actin-related protein 1B) (ARP1B)	ACTR1B CTRN2	ACTR1B	CTRN2		SUBCELLULAR LOCATION: Cytoplasm, cytoskeleton, Cytoplasm, cytoskeleton, microtubule organizing center, centrosome,						0.206055	0.0629372	0.349172	25.597
ACTR2	P61160	26	26	6	56.9	56.9	19	44.76	0	323.31	122460000000	1882	actin cytoskeleton organization;actin filament organization;actin filament-based process;actin nucleation;anatomical structure formation involved in morphogenesis;Arp2/3 complex-mediated actin nucleation;asymmetric cell division;axon guidance;biological regulation;cell cycle cytokinesis;cell cycle process;cell division;cell projection assembly;cell projection organization;cell surface receptor li…	adenyl nucleotide binding;adenyl ribonucleotide binding;ATP binding;binding;nucleotide binding;purine nucleotide binding;purine ribonucleoside triphosphate binding;purine ribonucleotide binding;ribonucleotide binding;structural constituent of cytoskeleton;structural molecule activity	actin cap;actin cytoskeleton;adherens junction;anchoring junction;Arp2/3 protein complex;cell cortex part;cell junction;cell part;cell projection;cell-substrate adherens junction;cell-substrate junction;cytoplasm;cytoplasmic part;cytoskeletal part;cytoskeleton;cytosol;extracellular membrane-bounded organelle;extracellular organelle;extracellular region part;extracellular vesicular exosome;focal a…	anatomical structure formation involved in morphogenesis;biological regulation;cell division;cellular component assembly;cellular component movement;cellular component organization;cellular localization;cellular process;cytokinesis;cytoskeleton organization;developmental process;establishment of localization;establishment or maintenance of cell polarity;immune system process;localization;locomoti…	cell part;cell projection;cytoplasm;cytoskeleton;cytosol;extracellular organelle;intracellular non-membrane-bounded organelle;intracellular organelle;macromolecular complex;membrane;organelle;protein complex;vesicle		ACTIN_CYTOSKELETON;ATGCTGG,MIR-338;BIOCARTA_ACTINY_PATHWAY;BIOCARTA_CDC42RAC_PATHWAY;BIOCARTA_MPR_PATHWAY;BIOCARTA_RHO_PATHWAY;BIOCARTA_SALMONELLA_PATHWAY;BLALOCK_ALZHEIMERS_DISEASE_DN;CASORELLI_ACUTE_PROMYELOCYTIC_LEUKEMIA_DN;CHARAFE_BREAST_CANCER_LUMINAL_VS_MESENCHYMAL_DN;CHENG_RESPONSE_TO_NICKEL_ACETATE;chr2p;CYTOSKELETAL_PART;CYTOSKELETON;DIAZ_CHRONIC_MEYLOGENOUS_LEUKEMIA_UP;ENK_UV_RESPONSE_K…	604221	REACT_160086;REACT_263952;REACT_355372	ARP2_HUMAN	ARP2_HUMAN	Actin-related protein 2 (Actin-like protein 2)	ACTR2 ARP2	;604221	169	;10097	P61160;P61160-2;A0A1B0GWD0;A0A1B0GWH0	P61160;P61160-2	Actin-related protein 2	ACTR2	3119	ENSG00000138071	Actin-related protein 2 (Actin-like protein 2)	ACTR2 ARP2	ACTR2	ARP2		SUBCELLULAR LOCATION: Cytoplasm, cytoskeleton {ECO:0000269|PubMed:9000076}, Cell projection {ECO:0000269|PubMed:9000076}, Nucleus {ECO:0000269|PubMed:17220302, ECO:0000269|PubMed:29925947},						0.236959	0.138514	0.335405	28.2058
ACTR3	P61158	38	38	32	78.5	78.5	74.2	47.371	0	323.31	149750000000	2623	actin cytoskeleton organization;actin filament organization;actin filament-based process;actin nucleation;anatomical structure morphogenesis;Arp2/3 complex-mediated actin nucleation;asymmetric cell division;axon guidance;biological regulation;cell cycle cytokinesis;cell cycle process;cell division;cell part morphogenesis;cell projection morphogenesis;cell projection organization;cell surface rece…	adenyl nucleotide binding;adenyl ribonucleotide binding;ATP binding;binding;nucleotide binding;purine nucleotide binding;purine ribonucleoside triphosphate binding;purine ribonucleotide binding;ribonucleotide binding;structural constituent of cytoskeleton;structural molecule activity	actin cytoskeleton;actin filament;adherens junction;anchoring junction;Arp2/3 protein complex;cell junction;cell part;cell projection;cell-cell junction;cell-substrate adherens junction;cell-substrate junction;cytoplasmic part;cytoskeletal part;cytoskeleton;cytosol;excitatory synapse;extracellular membrane-bounded organelle;extracellular organelle;extracellular region part;extracellular vesicular…	anatomical structure morphogenesis;biological regulation;cell division;cellular component morphogenesis;cellular component movement;cellular component organization;cellular localization;cellular process;cytokinesis;cytoskeleton organization;developmental process;establishment of localization;establishment or maintenance of cell polarity;immune system process;localization;locomotion;organelle loca…	cell part;cell projection;cytoskeleton;cytosol;extracellular organelle;intracellular non-membrane-bounded organelle;intracellular organelle;macromolecular complex;membrane;organelle;protein complex;synapse;vesicle		AACTGGA,MIR-145;AACTTT_UNKNOWN;ACATATC,MIR-190;ACEVEDO_LIVER_CANCER_UP;ACEVEDO_NORMAL_TISSUE_ADJACENT_TO_LIVER_TUMOR_UP;ACTIN_CYTOSKELETON;BAELDE_DIABETIC_NEPHROPATHY_DN;BENPORATH_MYC_MAX_TARGETS;BIOCARTA_ACTINY_PATHWAY;BIOCARTA_CDC42RAC_PATHWAY;BIOCARTA_MPR_PATHWAY;BIOCARTA_RHO_PATHWAY;BIOCARTA_SALMONELLA_PATHWAY;BLALOCK_ALZHEIMERS_DISEASE_DN;BRUECKNER_TARGETS_OF_MIRLET7A3_DN;CASORELLI_ACUTE_PRO…	604222	REACT_160086;REACT_263952;REACT_355372	ARP3_HUMAN	ARP3_HUMAN	Actin-related protein 3 (Actin-like protein 3)	ACTR3 ARP3	;604222	170	;10096	P61158;B4DXW1;F8WDR7;C9IZN3;F8WEW2;F8WE84	P61158;B4DXW1	Actin-related protein 3	ACTR3	3118	ENSG00000115091	Actin-related protein 3 (Actin-like protein 3)	ACTR3 ARP3	ACTR3	ARP3		SUBCELLULAR LOCATION: Cytoplasm, cytoskeleton {ECO:0000269|PubMed:19109554}, Cell projection {ECO:0000269|PubMed:9230079}, Nucleus {ECO:0000269|PubMed:16767080, ECO:0000269|PubMed:17220302, ECO:0000269|PubMed:29925947}, Note=In pre-apoptotic cells, colocalizes with MEFV in large specks (pyroptosomes) (PubMed:19109554),						0.0505492	-0.0487536	0.149852	27.8095
ACY1	Q03154	15	15	15	56.1	56.1	56.1	45.884	0	54.229	2785700000	148	amine metabolic process;carboxylic acid metabolic process;cellular amine metabolic process;cellular amino acid metabolic process;cellular ketone metabolic process;cellular metabolic process;cellular nitrogen compound metabolic process;cellular process;metabolic process;nitrogen compound metabolic process;organic acid metabolic process;oxoacid metabolic process;primary metabolic process;small mole…	aminoacylase activity;binding;catalytic activity;cation binding;hydrolase activity;hydrolase activity, acting on carbon-nitrogen (but not peptide) bonds;hydrolase activity, acting on carbon-nitrogen (but not peptide) bonds, in linear amides;ion binding;metal ion binding;metallopeptidase activity;peptidase activity;peptidase activity, acting on L-amino acid peptides	cell part;cytoplasm;cytoplasmic part;cytosol;extracellular membrane-bounded organelle;extracellular organelle;extracellular region part;extracellular vesicular exosome;intracellular part;membrane-bounded organelle;membrane-bounded vesicle;organelle;vesicle	amine metabolic process;cellular amino acid metabolic process;cellular ketone metabolic process;cellular metabolic process;cellular nitrogen compound metabolic process;cellular process;metabolic process;nitrogen compound metabolic process;organic acid metabolic process;primary metabolic process;small molecule metabolic process;xenobiotic metabolic process	cell part;cytoplasm;cytosol;extracellular organelle;organelle;vesicle	Arginine and proline metabolism	AKT_UP_MTOR_DN,V1_DN;BAELDE_DIABETIC_NEPHROPATHY_UP;BARIS_THYROID_CANCER_DN;BOYLAN_MULTIPLE_MYELOMA_C_D_UP;BROWNE_HCMV_INFECTION_16HR_DN;BROWNE_HCMV_INFECTION_48HR_DN;CACGTG_V$MYC_Q2;CHANG_CORE_SERUM_RESPONSE_DN;CHEN_METABOLIC_SYNDROM_NETWORK;chr3p21;CTTTGT_V$LEF1_Q2;CYTOPLASM;CYTOPLASMIC_PART;CYTOSOL;DELYS_THYROID_CANCER_UP;DIAZ_CHRONIC_MEYLOGENOUS_LEUKEMIA_UP;FLECHNER_BIOPSY_KIDNEY_TRANSPLANT_R…	104620;609924	REACT_264461;REACT_267633	ACY1_HUMAN	ACY1_HUMAN	Aminoacylase-1 (ACY-1) (EC 3,5,1,14) (N-acyl-L-amino-acid amidohydrolase)	ACY1	;104620;609924	177	;95	Q03154;A0A1B0GU86;A0A1B0GW23;Q03154-4;C9JMV9;Q03154-2;Q03154-3;A0A1B0GV31;A0A1B0GVA5;C9JYZ0;F8WC59;A0A1B0GTG3;A0A1B0GVZ3;A0A1B0GVG0;A0A1B0GU36;A0A1B0GUT4	Q03154;A0A1B0GU86;A0A1B0GW23;Q03154-4;C9JMV9;Q03154-2;Q03154-3;A0A1B0GV31;A0A1B0GVA5	Aminoacylase-1	ACY1;ABHD14A-ACY1	3357	ENSG00000114786;ENSG00000243989	Aminoacylase-1 (ACY-1) (EC 3,5,1,14) (N-acyl-L-amino-acid amidohydrolase)	ACY1	ACY1			SUBCELLULAR LOCATION: Cytoplasm,						-0.200943	-0.385952	-0.0159334	23.0141
ACYP1	G3V2U7	3	3	3	27.9	27.9	27.9	14.125	0.00020321	6.1188	272110000	11	cellular metabolic process;cellular process;metabolic process;phosphate-containing compound metabolic process;phosphorus metabolic process	acylphosphatase activity;catalytic activity;hydrolase activity;hydrolase activity, acting on acid anhydrides;hydrolase activity, acting on acid anhydrides, in phosphorus-containing anhydrides	extracellular membrane-bounded organelle;extracellular organelle;extracellular region part;extracellular vesicular exosome;membrane-bounded organelle;membrane-bounded vesicle;organelle;vesicle	cellular metabolic process;cellular process;metabolic process;phosphorus metabolic process	extracellular organelle;organelle;vesicle	Aminobenzoate degradation;Pyruvate metabolism	BENPORATH_CYCLING_GENES;BRUECKNER_TARGETS_OF_MIRLET7A3_UP;CHICAS_RB1_TARGETS_SENESCENT;chr14q24;CONCANNON_APOPTOSIS_BY_EPOXOMICIN_DN;CSR_EARLY_UP,V1_DN;DACOSTA_UV_RESPONSE_VIA_ERCC3_COMMON_UP;DACOSTA_UV_RESPONSE_VIA_ERCC3_UP;DAVICIONI_MOLECULAR_ARMS_VS_ERMS_UP;DIAZ_CHRONIC_MEYLOGENOUS_LEUKEMIA_UP;DOUGLAS_BMI1_TARGETS_UP;EIF4E_UP;ENK_UV_RESPONSE_KERATINOCYTE_DN;GATTGGY_V$NFY_Q6_01;GRUETZMANN_PANCR…	600875		ACYP1_HUMAN	ACYP1_HUMAN	Acylphosphatase-1 (EC 3,6,1,7) (Acylphosphatase, erythrocyte isozyme) (Acylphosphatase, organ-common type isozyme) (Acylphosphate phosphohydrolase 1)	ACYP1 ACYPE	;600875	179	;97	G3V2U7;P07311	G3V2U7;P07311	Acylphosphatase;Acylphosphatase-1	ACYP1	1254	ENSG00000119640	Acylphosphatase-1 (EC 3,6,1,7) (Acylphosphatase, erythrocyte isozyme) (Acylphosphatase, organ-common type isozyme) (Acylphosphate phosphohydrolase 1)	ACYP1 ACYPE	ACYP1	ACYPE								-0.225187	-0.589334	0.13896	21.3966
ADA	P00813	24	24	24	67.8	67.8	67.8	40.764	0	149.22	7763100000	465	2'-deoxyribonucleotide metabolic process;adenosine catabolic process;adenosine metabolic process;aging;amine transport;anatomical structure development;B cell activation;B cell activation involved in immune response;B cell differentiation;behavior;biological regulation;biosynthetic process;catabolic process;cell activation;cell activation involved in immune response;cell differentiation;cellular …	adenosine deaminase activity;binding;catalytic activity;cation binding;deaminase activity;hydrolase activity;hydrolase activity, acting on carbon-nitrogen (but not peptide) bonds;hydrolase activity, acting on carbon-nitrogen (but not peptide) bonds, in cyclic amidines;ion binding;metal ion binding;nucleoside binding;purine nucleoside binding;transition metal ion binding;zinc ion binding	cell body;cell junction;cell part;cell projection cytoplasm;cell projection part;cell surface;cytoplasm;cytoplasmic membrane-bounded vesicle lumen;cytoplasmic part;cytoplasmic vesicle part;cytosol;dendrite cytoplasm;external side of plasma membrane;extracellular region part;extracellular space;intracellular membrane-bounded organelle;intracellular organelle;intracellular organelle part;intracellu…	aging;amine transport;anatomical structure development;behavior;biological regulation;biosynthetic process;catabolic process;cell activation;cell differentiation;cellular aromatic compound metabolic process;cellular metabolic compound salvage;cellular metabolic process;cellular nitrogen compound metabolic process;cellular process;developmental process;establishment of localization;heterocycle met…	cell body;cell part;cell surface;cytoplasm;cytosol;extracellular space;intracellular membrane-bounded organelle;intracellular organelle;lysosome;membrane;neuronal cell body;organelle;plasma membrane;vacuole	Primary immunodeficiency;Purine metabolism	BALDWIN_PRKCI_TARGETS_UP;BARIS_THYROID_CANCER_UP;BAUS_TFF2_TARGETS_UP;BOYLAN_MULTIPLE_MYELOMA_C_D_DN;BROWNE_HCMV_INFECTION_14HR_DN;CHARAFE_BREAST_CANCER_LUMINAL_VS_BASAL_DN;CHIARETTI_T_ALL_REFRACTORY_TO_THERAPY;chr20q13;COATES_MACROPHAGE_M1_VS_M2_UP;COLINA_TARGETS_OF_4EBP1_AND_4EBP2;DACOSTA_UV_RESPONSE_VIA_ERCC3_UP;DAVICIONI_MOLECULAR_ARMS_VS_ERMS_DN;DEAMINASE_ACTIVITY;DIAZ_CHRONIC_MEYLOGENOUS_LE…	102700;608958	REACT_1923	ADA_HUMAN	ADA_HUMAN	Adenosine deaminase (EC 3,5,4,4) (Adenosine aminohydrolase)	ADA ADA1	;102700;608958	186	;100	P00813;F5GWI4;F5GXW0;F5GYD4	P00813;F5GWI4;F5GXW0	Adenosine deaminase	ADA	2083	ENSG00000196839	Adenosine deaminase (EC 3,5,4,4) (Adenosine aminohydrolase)	ADA ADA1	ADA	ADA1		Extracellular side, Cell junction {ECO:0000269|PubMed:11772392}, Cytoplasmic vesicle lumen {ECO:0000250|UniProtKB:P03958}, Cytoplasm {ECO:0000250}, Lysosome {ECO:0000269|PubMed:8452534}, Note=Colocalized with DPP4 at the cell surface, {ECO:0000269|PubMed:11772392},"; Peripheral membrane protein;"SUBCELLULAR LOCATION: Cell membrane {ECO:0000269|PubMed:11772392, ECO:0000269|PubMed:8101391}						0.346623	-0.076634	0.769879	23.8891
ADAM10	O14672	14	14	14	33	33	33	84.141	0	50.09	2360400000	67	axon guidance;biological regulation;cell activation;cell communication;cell surface receptor linked signaling pathway;cell-cell signaling;cellular component disassembly;cellular component disassembly at cellular level;cellular component organization;cellular component organization at cellular level;cellular component organization or biogenesis;cellular component organization or biogenesis at cell…	binding;catalytic activity;cation binding;endopeptidase activity;enzyme binding;hydrolase activity;identical protein binding;integrin binding;ion binding;kinase binding;metal ion binding;metalloendopeptidase activity;metallopeptidase activity;peptidase activity;peptidase activity, acting on L-amino acid peptides;protein binding;protein complex binding;protein dimerization activity;protein homodim…	adherens junction;anchoring junction;cell junction;cell part;cell surface;cell-substrate adherens junction;cell-substrate junction;cytoplasm;cytoplasmic membrane-bounded vesicle;cytoplasmic part;cytoplasmic vesicle;cytoskeletal part;endoplasmic reticulum part;extracellular membrane-bounded organelle;extracellular organelle;extracellular region part;extracellular vesicular exosome;focal adhesion;G…	biological regulation;cell activation;cell communication;cell-cell signaling;cellular component disassembly;cellular component organization;cellular metabolic process;cellular process;developmental process;embryo development;extracellular matrix organization;extracellular structure organization;immune system process;locomotion;macromolecule metabolic process;macromolecule modification;metabolic p…	cell part;cell surface;cytoplasm;cytoplasmic membrane-bounded vesicle;extracellular organelle;Golgi apparatus;intracellular membrane-bounded organelle;intracellular organelle;membrane;nucleus;organelle;plasma membrane;vesicle	Alzheimer's disease;Epithelial cell signaling in Helicobacter pylori infection	ADDYA_ERYTHROID_DIFFERENTIATION_BY_HEMIN;AGTCTTA,MIR-499;AKT_UP,V1_UP;AKT_UP_MTOR_DN,V1_UP;ATATGCA,MIR-448;ATGTACA,MIR-493;ATGTTTC,MIR-494;BIOPOLYMER_METABOLIC_PROCESS;BIOPOLYMER_MODIFICATION;BOQUEST_STEM_CELL_CULTURED_VS_FRESH_UP;BUYTAERT_PHOTODYNAMIC_THERAPY_STRESS_DN;BYSTROEM_CORRELATED_WITH_IL5_DN;BYSTRYKH_HEMATOPOIESIS_STEM_CELL_QTL_TRANS;CACGTG_V$MYC_Q2;CAGCTTT,MIR-320;CAGGTG_V$E12_Q6;CELL_…	602192;615537;615590	REACT_118572;REACT_118614;REACT_118636;REACT_118862;REACT_150401;REACT_160089;REACT_160106;REACT_160205;REACT_160243;REACT_160254;REACT_264198;REACT_9417	ADA10_HUMAN	ADA10_HUMAN	Disintegrin and metalloproteinase domain-containing protein 10 (ADAM 10) (EC 3,4,24,81) (CDw156) (Kuzbanian protein homolog) (Mammalian disintegrin-metalloprotease) (CD antigen CD156c)	ADAM10 KUZ MADM	;602192;615537;615590	188	;102	O14672;O14672-2;H0YNC5;H0YK87;C9J9B4	O14672;O14672-2	Disintegrin and metalloproteinase domain-containing protein 10	ADAM10	1607	ENSG00000137845	Disintegrin and metalloproteinase domain-containing protein 10 (ADAM 10) (EC 3,4,24,81) (CDw156) (Kuzbanian protein homolog) (Mammalian disintegrin-metalloprotease) (CD antigen CD156c)	ADAM10 KUZ MADM	ADAM10	KUZ MADM		Single-pass type I membrane protein {ECO:0000305}, Cytoplasmic vesicle, clathrin-coated vesicle {ECO:0000269|PubMed:12475894}, Cell projection, axon {ECO:0000250|UniProtKB:O35598}, Cell projection, dendrite {ECO:0000250|UniProtKB:O35598}, Cell junction, adherens junction {ECO:0000269|PubMed:30463011}, Cytoplasm {ECO:0000269|PubMed:30463011}, Note=Is localized in the plasma membrane but is also ex…						-0.170743	-0.658438	0.316953	22.9664
ADAM12	O43184	11	11	11	19.9	19.9	19.9	99.541	0	71.842	637300000	35	anatomical structure formation involved in morphogenesis;biological adhesion;biological regulation;cell adhesion;cell surface receptor linked signaling pathway;cellular process;cellular response to stimulus;developmental process;enzyme linked receptor protein signaling pathway;epidermal growth factor receptor signaling pathway;myoblast fusion;regulation of biological process;regulation of cellula…	binding;catalytic activity;cation binding;endopeptidase activity;hydrolase activity;ion binding;metal ion binding;metalloendopeptidase activity;metallopeptidase activity;peptidase activity;peptidase activity, acting on L-amino acid peptides;protein binding;protein domain specific binding;SH3 domain binding;transition metal ion binding;zinc ion binding	cell part;cytoplasmic part;extracellular region;integral to membrane;intracellular membrane-bounded organelle;intracellular organelle;intracellular organelle part;intracellular part;intrinsic to membrane;membrane;membrane part;membrane-bounded organelle;mitochondrion;nuclear part;nucleoplasm;organelle;organelle part;plasma membrane	anatomical structure formation involved in morphogenesis;biological adhesion;biological regulation;cell adhesion;cellular process;developmental process;response to stimulus;signal transduction;syncytium formation	cell part;extracellular region;intracellular membrane-bounded organelle;intracellular organelle;membrane;mitochondrion;nucleoplasm;organelle;plasma membrane		AAAYRNCTG_UNKNOWN;ALK_DN,V1_UP;ANASTASSIOU_CANCER_MESENCHYMAL_TRANSITION_SIGNATURE;ANATOMICAL_STRUCTURE_DEVELOPMENT;BENPORATH_SUZ12_TARGETS;BERENJENO_TRANSFORMED_BY_RHOA_UP;BERTUCCI_MEDULLARY_VS_DUCTAL_BREAST_CANCER_DN;BIOCARTA_CARDIACEGF_PATHWAY;BMI1_DN,V1_UP;BMI1_DN_MEL18_DN,V1_UP;BOQUEST_STEM_CELL_CULTURED_VS_FRESH_UP;BROWNE_HCMV_INFECTION_18HR_DN;BURTON_ADIPOGENESIS_5;BUYTAERT_PHOTODYNAMIC_TH…	602714	REACT_9417	ADA12_HUMAN	ADA12_HUMAN	Disintegrin and metalloproteinase domain-containing protein 12 (ADAM 12) (EC 3,4,24,-) (Meltrin-alpha)	ADAM12 MLTN UNQ346/PRO545	;602714	190	;8038	O43184;O43184-3;O43184-4;O43184-2;Q5JRP2	O43184;O43184-3;O43184-4;O43184-2	Disintegrin and metalloproteinase domain-containing protein 12	ADAM12	1707	ENSG00000148848	Disintegrin and metalloproteinase domain-containing protein 12 (ADAM 12) (EC 3,4,24,-) (Meltrin-alpha)	ADAM12 MLTN UNQ346/PRO545	ADAM12	MLTN		Single-pass type I membrane protein,; SUBCELLULAR LOCATION: [Isoform 2]: Secreted,; SUBCELLULAR LOCATION: [Isoform 3]: Secreted {ECO:0000305},; SUBCELLULAR LOCATION: [Isoform 4]: Secreted {ECO:0000305},";"SUBCELLULAR LOCATION: [Isoform 1]: Cell membrane						-0.0172606	-0.480125	0.445603	21.6955
ADAM9	Q13443	11	11	11	21	21	21	90.555	0	37.022	2148800000	210	activation of MAPKK activity;activation of protein kinase activity;biological adhesion;biological regulation;cell activation;cell adhesion;cell adhesion mediated by integrin;cell differentiation;cell surface receptor linked signaling pathway;cell-cell adhesion;cell-cell adhesion mediated by integrin;cell-matrix adhesion;cell-substrate adhesion;cellular component disassembly;cellular component dis…	binding;catalytic activity;cation binding;collagen binding;endopeptidase activity;enzyme binding;extracellular matrix binding;hydrolase activity;integrin binding;ion binding;kinase binding;laminin binding;metal ion binding;metalloendopeptidase activity;metallopeptidase activity;peptidase activity;peptidase activity, acting on L-amino acid peptides;protein binding;protein complex binding;protein d…	adherens junction;anchoring junction;basolateral plasma membrane;cell junction;cell part;cell surface;cell-substrate adherens junction;cell-substrate junction;cytoplasm;extracellular membrane-bounded organelle;extracellular organelle;extracellular region;extracellular region part;extracellular space;extracellular vesicular exosome;focal adhesion;integral to membrane;intracellular part;intrinsic t…	biological adhesion;biological regulation;cell activation;cell adhesion;cell differentiation;cellular component disassembly;cellular component organization;cellular metabolic process;cellular process;developmental process;extracellular matrix organization;extracellular structure organization;immune system process;macromolecule metabolic process;macromolecule modification;metabolic process;multice…	cell part;cell surface;cytoplasm;extracellular organelle;extracellular region;extracellular space;organelle;vesicle		AAACCAC,MIR-140;AACTTT_UNKNOWN;AGCACTT,MIR-93,MIR-302A,MIR-302B,MIR-302C,MIR-302D,MIR-372,MIR-373,MIR-520E,MIR-520A,MIR-526B,MIR-520B,MIR-520C,MIR-520D;CHIBA_RESPONSE_TO_TSA_DN;chr8p11;chr8p12;CREIGHTON_ENDOCRINE_THERAPY_RESISTANCE_5;CTCAGGG,MIR-125B,MIR-125A;CTTTGA_V$LEF1_Q2;CUI_TCF21_TARGETS_2_DN;DER_IFN_BETA_RESPONSE_UP;DUTERTRE_ESTRADIOL_RESPONSE_24HR_DN;EIF4E_DN;ENZYME_BINDING;ERB2_UP,V1_DN;…	602713;612775	REACT_150401	ADAM9_HUMAN	ADAM9_HUMAN	Disintegrin and metalloproteinase domain-containing protein 9 (ADAM 9) (EC 3,4,24,-) (Cellular disintegrin-related protein) (Meltrin-gamma) (Metalloprotease/disintegrin/cysteine-rich protein 9) (Myeloma cell metalloproteinase)	ADAM9 KIAA0021 MCMP MDC9 MLTNG	;602713;612775	216	;8754	Q13443;A0A7I2V3W3;A0A7I2V4B3;A0A7I2YQ97;Q13443-2;A0A7I2V2Z6;A0A7I2V5N8;A0AVL1;F8WC54;A0A7I2V3B5;A0A7I2V2E1;A0A7I2V3C1;A0A7I2V303;A0A0J9YY58;A0A7I2V5Q0;A0A7I2V5C0;C9JPM3;C9J6H5;A0A7I2V3I3	Q13443;A0A7I2V3W3;A0A7I2V4B3;A0A7I2YQ97;Q13443-2;A0A7I2V2Z6;A0A7I2V5N8;A0AVL1;F8WC54;A0A7I2V3B5;A0A7I2V2E1;A0A7I2V3C1	Disintegrin and metalloproteinase domain-containing protein 9	ADAM9	575	ENSG00000168615	Disintegrin and metalloproteinase domain-containing protein 9 (ADAM 9) (EC 3,4,24,-) (Cellular disintegrin-related protein) (Meltrin-gamma) (Metalloprotease/disintegrin/cysteine-rich protein 9) (Myeloma cell metalloproteinase)	ADAM9 KIAA0021 MCMP MDC9 MLTNG	ADAM9	KIAA0021 MCMP MDC9 MLTNG		Single-pass type I membrane protein {ECO:0000255},; SUBCELLULAR LOCATION: [Isoform 2]: Secreted {ECO:0000269|PubMed:12054541},";"SUBCELLULAR LOCATION: [Isoform 1]: Cell membrane {ECO:0000269|PubMed:8647900}						-0.234231	-0.366904	-0.101558	22.8686
ADAR	P55265-5	41	41	41	56.5	56.5	56.5	103.64	0	166.24	10435000000	681	adenosine to inosine editing;anatomical structure development;base conversion or substitution editing;biological regulation;cell differentiation;cell surface receptor linked signaling pathway;cellular component assembly;cellular component assembly at cellular level;cellular component organization;cellular component organization at cellular level;cellular component organization or biogenesis;cellu…	adenosine deaminase activity;binding;catalytic activity;cation binding;deaminase activity;DNA binding;double-stranded RNA adenosine deaminase activity;hydrolase activity;hydrolase activity, acting on carbon-nitrogen (but not peptide) bonds;hydrolase activity, acting on carbon-nitrogen (but not peptide) bonds, in cyclic amidines;ion binding;metal ion binding;nucleic acid binding	cell part;cytoplasm;intracellular membrane-bounded organelle;intracellular non-membrane-bounded organelle;intracellular organelle;intracellular organelle part;intracellular part;membrane;membrane-bounded organelle;non-membrane-bounded organelle;nuclear part;nucleolus;nucleoplasm;nucleus;organelle;organelle part	anatomical structure development;biological regulation;cell differentiation;cellular component assembly;cellular component organization;cellular macromolecular complex assembly;cellular metabolic process;cellular nitrogen compound metabolic process;cellular process;developmental process;embryo development;establishment of localization;immune system process;macromolecular complex assembly;macromol…	cell part;cytoplasm;intracellular membrane-bounded organelle;intracellular non-membrane-bounded organelle;intracellular organelle;membrane;nucleolus;nucleoplasm;nucleus;organelle	Cytosolic DNA-sensing pathway;Measles	ACATTCC,MIR-1,MIR-206;BENPORATH_NANOG_TARGETS;BENPORATH_SOX2_TARGETS;BIOPOLYMER_METABOLIC_PROCESS;BIOPOLYMER_MODIFICATION;BOYAULT_LIVER_CANCER_SUBCLASS_G1_UP;BYSTROEM_CORRELATED_WITH_IL5_DN;chr1q21;CYTOPLASM;DER_IFN_ALPHA_RESPONSE_UP;DER_IFN_BETA_RESPONSE_UP;DER_IFN_GAMMA_RESPONSE_UP;DODD_NASOPHARYNGEAL_CARCINOMA_DN;EINAV_INTERFERON_SIGNATURE_IN_CANCER;GEISS_RESPONSE_TO_DSRNA_UP;GRADE_COLON_CANCE…	127400;146920;615010	REACT_1231;REACT_1966;REACT_25162	DSRAD_HUMAN	DSRAD_HUMAN	Double-stranded RNA-specific adenosine deaminase (DRADA) (EC 3,5,4,37) (136 kDa double-stranded RNA-binding protein) (p136) (Interferon-inducible protein 4) (IFI-4) (K88DSRBP)	ADAR ADAR1 DSRAD G1P1 IFI4	;127400;146920;615010	225	;103	P55265-5;P55265;P55265-4;A0A7P0Z4F9;A0A7P0Z4K3;A0A3B3ISU1;P55265-2;A0A3B3IRQ9;P55265-3;A0A3B3ISX1;A0A3B3ITG9;A0A7P0TA14	P55265-5;P55265;P55265-4;A0A7P0Z4F9;A0A7P0Z4K3;A0A3B3ISU1;P55265-2;A0A3B3IRQ9;P55265-3;A0A3B3ISX1	Double-stranded RNA-specific adenosine deaminase	ADAR	3059	ENSG00000160710	Double-stranded RNA-specific adenosine deaminase (DRADA) (EC 3,5,4,37) (136 kDa double-stranded RNA-binding protein) (p136) (Interferon-inducible protein 4) (IFI-4) (K88DSRBP)	ADAR ADAR1 DSRAD G1P1 IFI4	ADAR	ADAR1 DSRAD G1P1 IFI4		SUBCELLULAR LOCATION: [Isoform 5]: Cytoplasm {ECO:0000269|PubMed:19124606}, Nucleus {ECO:0000269|PubMed:19124606, ECO:0000269|PubMed:7565688}, Nucleus, nucleolus {ECO:0000269|PubMed:12665561}, Note=Predominantly nuclear but can shuttle between nucleus and cytoplasm, TNPO1 can mediate its nuclear import whereas XPO5 can mediate its nuclear export, {ECO:0000269|PubMed:19124606},";"SUBCELLULAR LOCAT…						-0.307182	-0.465596	-0.148769	24.1077
ADCY9	O60503	5	5	5	5.5	5.5	5.5	150.7	0.00019912	5.5756	531770000	10	activation of adenylate cyclase activity;activation of adenylate cyclase activity by G-protein signaling pathway;activation of phospholipase C activity;activation of protein kinase A activity;activation of protein kinase activity;biological regulation;biosynthetic process;cAMP-mediated signaling;cell communication;cell surface receptor linked signaling pathway;cell-cell signaling;cellular biosynt…	adenyl nucleotide binding;adenyl ribonucleotide binding;adenylate cyclase activity;ATP binding;binding;catalytic activity;cation binding;cyclase activity;ion binding;lyase activity;metal ion binding;nucleotide binding;phosphorus-oxygen lyase activity;purine nucleotide binding;purine ribonucleoside triphosphate binding;purine ribonucleotide binding;ribonucleotide binding	cell part;integral to membrane;integral to plasma membrane;intrinsic to membrane;intrinsic to plasma membrane;membrane;membrane part;plasma membrane;plasma membrane part	biological regulation;biosynthetic process;cell communication;cell-cell signaling;cellular metabolic process;cellular nitrogen compound metabolic process;cellular process;energy reserve metabolic process;establishment of localization;fluid transport;generation of precursor metabolites and energy;homeostatic process;immune system process;metabolic process;multicellular organismal process;nitrogen …	cell part;membrane;plasma membrane	Bile secretion;Calcium signaling pathway;Chemokine signaling pathway;Dilated cardiomyopathy;Endocrine and other factor-regulated calcium reabsorption;Gap junction;Gastric acid secretion;GnRH signaling pathway;Melanogenesis;Oocyte meiosis;Pancreatic secretion;Progesterone-mediated oocyte maturation;Purine metabolism;Salivary secretion;Vascular smooth muscle contraction;Vasopressin-regulated water …	ACACTAC,MIR-142-3P;ACTACCT,MIR-196A,MIR-196B;AMUNDSON_POOR_SURVIVAL_AFTER_GAMMA_RADIATION_2G;ATACCTC,MIR-202;BASSO_HAIRY_CELL_LEUKEMIA_DN;BHAT_ESR1_TARGETS_NOT_VIA_AKT1_UP;BHAT_ESR1_TARGETS_VIA_AKT1_UP;BLALOCK_ALZHEIMERS_DISEASE_DN;BLUM_RESPONSE_TO_SALIRASIB_DN;BONOME_OVARIAN_CANCER_SURVIVAL_SUBOPTIMAL_DEBULKING;BYSTRYKH_HEMATOPOIESIS_STEM_CELL_QTL_TRANS;CHEMNITZ_RESPONSE_TO_PROSTAGLANDIN_E2_DN;c…	603302	REACT_15312;REACT_15333;REACT_15530;REACT_1665;REACT_19231;REACT_19327;REACT_19333;REACT_1946;REACT_24023;REACT_268323	ADCY9_HUMAN	ADCY9_HUMAN	Adenylate cyclase type 9 (EC 4,6,1,1) (ATP pyrophosphate-lyase 9) (Adenylate cyclase type IX) (ACIX) (Adenylyl cyclase 9) (AC9)	ADCY9 KIAA0520	;603302	240	;115	O60503;I3NI20;I3L342	O60503;I3NI20	Adenylate cyclase type 9	ADCY9	1794	ENSG00000162104	Adenylate cyclase type 9 (EC 4,6,1,1) (ATP pyrophosphate-lyase 9) (Adenylate cyclase type IX) (ACIX) (Adenylyl cyclase 9) (AC9)	ADCY9 KIAA0520	ADCY9	KIAA0520		Multi-pass membrane protein {ECO:0000305},";"SUBCELLULAR LOCATION: Cell membrane {ECO:0000269|PubMed:10987815, ECO:0000269|PubMed:9628827}						-0.445292	-0.834492	-0.0560912	21.4453
ADD1	E7EV99	25	25	24	59.5	59.5	58.2	70.055	0	193.6	12974000000	561	actin cytoskeleton organization;actin filament bundle assembly;actin filament capping;actin filament organization;actin filament-based process;anatomical structure homeostasis;anatomical structure morphogenesis;apoptosis;barbed-end actin filament capping;biological regulation;cell communication;cell death;cell differentiation;cell morphogenesis;cell volume homeostasis;cellular component assembly;…	actin binding;actin filament binding;binding;cytoskeletal protein binding;identical protein binding;protein binding;protein dimerization activity;protein heterodimerization activity;protein homodimerization activity;spectrin binding;structural molecule activity;transcription factor binding	adherens junction;anchoring junction;cell junction;cell part;cell projection;cell projection part;cell-substrate adherens junction;cell-substrate junction;cytoplasmic part;cytoskeletal part;cytoskeleton;cytosol;dendritic spine;F-actin capping protein complex;focal adhesion;intermediate filament cytoskeleton;intracellular membrane-bounded organelle;intracellular non-membrane-bounded organelle;intr…	anatomical structure morphogenesis;biological regulation;cell communication;cell death;cell differentiation;cell morphogenesis;cellular component assembly;cellular component disassembly;cellular component morphogenesis;cellular component organization;cellular homeostasis;cellular metabolic process;cellular process;cytoskeleton organization;death;developmental process;embryo development;establishm…	cell part;cell projection;cytoskeleton;cytosol;F-actin capping protein complex;intracellular membrane-bounded organelle;intracellular non-membrane-bounded organelle;intracellular organelle;macromolecular complex;membrane;neuron projection;nucleoplasm;nucleus;organelle;plasma membrane;protein complex		ACEVEDO_METHYLATED_IN_LIVER_CANCER_DN;ACTIN_BINDING;ATATGCA,MIR-448;BROWNE_HCMV_INFECTION_14HR_DN;BROWNE_HCMV_INFECTION_48HR_DN;CCCACAT,MIR-299-3P;CHANDRAN_METASTASIS_UP;CHAUHAN_RESPONSE_TO_METHOXYESTRADIOL_DN;CHICAS_RB1_TARGETS_CONFLUENT;chr4p16;CTTTGTA,MIR-524;CYTOSKELETAL_PROTEIN_BINDING;DACOSTA_UV_RESPONSE_VIA_ERCC3_TTD_UP;DAVICIONI_TARGETS_OF_PAX_FOXO1_FUSIONS_UP;DAVIES_MULTIPLE_MYELOMA_VS_M…	102680	REACT_13541;REACT_18273;REACT_268444	ADDA_HUMAN	ADDA_HUMAN	Alpha-adducin (Erythrocyte adducin subunit alpha)	ADD1 ADDA	;102680	243	;118	E7EV99;E7ENY0;P35611-2;P35611-6;P35611;P35611-3;P35611-4;P35611-5;A0A0A0MSR2;H0Y9H2;D6RF25;D6RAH3;D6RJE2;H0YFD8;H0YG19	E7EV99;E7ENY0;P35611-2;P35611-6;P35611;P35611-3;P35611-4;P35611-5;A0A0A0MSR2;H0Y9H2	Alpha-adducin	ADD1	1028	ENSG00000087274	Alpha-adducin (Erythrocyte adducin subunit alpha)	ADD1 ADDA	ADD1	ADDA		Cytoplasmic side,"; Peripheral membrane protein;"SUBCELLULAR LOCATION: Cytoplasm, cytoskeleton, Cell membrane						-0.573546	-0.768671	-0.378421	24.887
ADD3	Q9UEY8-2	25	25	25	40.4	40.4	40.4	75.67	0	144.28	8117400000	579	cellular process;establishment of localization;transmembrane transport;transport	structural constituent of cytoskeleton;structural molecule activity	cell cortex;cell junction;cell part;cell-cell junction;chromosome;condensed chromosome;condensed nuclear chromosome;cytoplasm;cytoplasmic part;cytoskeleton;cytosol;intracellular non-membrane-bounded organelle;intracellular organelle;intracellular organelle part;intracellular part;membrane;non-membrane-bounded organelle;nuclear chromosome;nuclear part;nucleoplasm;organelle;organelle part;plasma me…	cellular process;establishment of localization;transmembrane transport;transport	cell cortex;cell part;chromosome;cytoplasm;cytoskeleton;cytosol;intracellular non-membrane-bounded organelle;intracellular organelle;membrane;nuclear chromosome;nucleoplasm;organelle;plasma membrane		AAAYRNCTG_UNKNOWN;AACTGGA,MIR-145;AACTTT_UNKNOWN;ALFANO_MYC_TARGETS;AMBROSINI_FLAVOPIRIDOL_TREATMENT_TP53;ATGTTAA,MIR-302C;BAELDE_DIABETIC_NEPHROPATHY_DN;BENPORATH_NANOG_TARGETS;BENPORATH_NOS_TARGETS;BENPORATH_OCT4_TARGETS;BENPORATH_SOX2_TARGETS;BERNARD_PPAPDC1B_TARGETS_DN;BLALOCK_ALZHEIMERS_DISEASE_INCIPIENT_UP;BLALOCK_ALZHEIMERS_DISEASE_UP;BROWNE_HCMV_INFECTION_14HR_DN;BROWNE_HCMV_INFECTION_18H…	601568	REACT_268444	ADDG_HUMAN	ADDG_HUMAN	Gamma-adducin (Adducin-like protein 70)	ADD3 ADDL	;601568;617008	245	;120	Q9UEY8-2;Q9UEY8	Q9UEY8-2;Q9UEY8	Gamma-adducin	ADD3	5679	ENSG00000148700	Gamma-adducin (Adducin-like protein 70)	ADD3 ADDL	ADD3	ADDL		Cytoplasmic side,"; Peripheral membrane protein;"SUBCELLULAR LOCATION: Cytoplasm, cytoskeleton, Cell membrane						-0.176957	-0.490012	0.136097	24.0127
ADGRE2	P48960-2	15	15	14	28	28	24.7	81.742	0	135.18	7046400000	413	biological adhesion;biological regulation;cell adhesion;cell communication;cell surface receptor linked signaling pathway;cell-cell signaling;cellular component movement;cellular process;cellular response to stimulus;defense response;G-protein coupled receptor protein signaling pathway;immune response;immune system process;inflammatory response;regulation of biological process;regulation of cellu…	binding;calcium ion binding;cation binding;G-protein coupled receptor activity;ion binding;metal ion binding;molecular transducer activity;receptor activity;signal transducer activity;signaling receptor activity;transmembrane signaling receptor activity	adherens junction;anchoring junction;cell junction;cell part;cell-substrate adherens junction;cell-substrate junction;extracellular membrane-bounded organelle;extracellular organelle;extracellular region part;extracellular space;extracellular vesicular exosome;focal adhesion;integral to membrane;integral to plasma membrane;intrinsic to membrane;intrinsic to plasma membrane;membrane;membrane part;…	biological adhesion;biological regulation;cell adhesion;cell communication;cell-cell signaling;cellular component movement;cellular process;immune system process;response to stimulus;response to stress;signal transduction;signaling	cell part;extracellular organelle;extracellular space;membrane;organelle;plasma membrane;vesicle		ACOSTA_PROLIFERATION_INDEPENDENT_MYC_TARGETS_DN;BENPORATH_CYCLING_GENES;BENPORATH_MYC_MAX_TARGETS;BMI1_DN,V1_UP;BMI1_DN_MEL18_DN,V1_UP;CELL_CELL_SIGNALING;CHARAFE_BREAST_CANCER_LUMINAL_VS_BASAL_DN;CHARAFE_BREAST_CANCER_LUMINAL_VS_MESENCHYMAL_DN;CHEN_METABOLIC_SYNDROM_NETWORK;chr19p13;CREIGHTON_ENDOCRINE_THERAPY_RESISTANCE_4;CUI_TCF21_TARGETS_2_DN;DANG_BOUND_BY_MYC;DAVICIONI_MOLECULAR_ARMS_VS_ERMS…	601211	REACT_18372	AGRE2_HUMAN;AGRE5_HUMAN	AGRE2_HUMAN;AGRE5_HUMAN	Adhesion G protein-coupled receptor E5 (Leukocyte antigen CD97) (CD antigen CD97) [Cleaved into: Adhesion G protein-coupled receptor E5 subunit alpha;Adhesion G protein-coupled receptor E2 (EGF-like module receptor 2) (EGF-like module-containing mucin-like hormone receptor-like 2) (CD antigen CD312);Adhesion G protein-coupled receptor E5 subunit beta]	ADGRE2 EMR2;ADGRE5 CD97	;125630;"601211;606100	1711;3337	;30817;"976	P48960-2;P48960-3;P48960;K7EKV5;K7EPE8;K7EPP8;M0QY55;B4DWB8;Q9UHX3-4;Q9UHX3-6;Q9UHX3-3;Q9UHX3-2;Q9UHX3	P48960-2;P48960-3;P48960	CD97 antigen;CD97 antigen subunit alpha;CD97 antigen subunit beta	CD97	2871	ENSG00000123146	Adhesion G protein-coupled receptor E5 subunit beta]";"Adhesion G protein-coupled receptor E5 (Leukocyte antigen CD97) (CD antigen CD97) [Cleaved into: Adhesion G protein-coupled receptor E5 subunit alpha;Adhesion G protein-coupled receptor E2 (EGF-like module receptor 2) (EGF-like module-containing mucin-like hormone receptor-like 2) (CD antigen CD312)	ADGRE2 EMR2;ADGRE5 CD97	ADGRE2;ADGRE5	CD97;EMR2		Multi-pass membrane protein {ECO:0000255},; Multi-pass membrane protein, Cell projection, ruffle membrane {ECO:0000269|PubMed:17928360}; Multi-pass membrane protein, Note=Localized at the leading edge of migrating cells, {ECO:0000269|PubMed:17928360},"; SUBCELLULAR LOCATION: [Adhesion G protein-coupled receptor E5 subunit alpha]: Secreted, extracellular space {ECO:0000305},";"SUBCELLULAR LOCATION…						0.0911542	-0.181852	0.36416	24.1904
ADGRL2	O95490-6	4	4	4	4.1	4.1	4.1	165.06	0	9.4573	110720000	12	biological regulation;cell surface receptor linked signaling pathway;cellular process;cellular response to stimulus;G-protein coupled receptor protein signaling pathway;regulation of biological process;regulation of cellular process;response to stimulus;signal transduction	binding;carbohydrate binding;G-protein coupled receptor activity;latrotoxin receptor activity;molecular transducer activity;receptor activity;signal transducer activity;signaling receptor activity;transmembrane signaling receptor activity	cell part;integral to membrane;intrinsic to membrane;membrane;membrane part;plasma membrane	biological regulation;cellular process;response to stimulus;signal transduction	cell part;membrane;plasma membrane		AACTTT_UNKNOWN;AACWWCAANK_UNKNOWN;AATGTGA,MIR-23A,MIR-23B;ACEVEDO_METHYLATED_IN_LIVER_CANCER_DN;AKL_HTLV1_INFECTION_DN;ATTCTTT,MIR-186;BLALOCK_ALZHEIMERS_DISEASE_DN;BOYLAN_MULTIPLE_MYELOMA_D_UP;BROWNE_HCMV_INFECTION_14HR_DN;CAHOY_OLIGODENDROCUTIC;CAIRO_LIVER_DEVELOPMENT_UP;chr1p31;CHYLA_CBFA2T3_TARGETS_DN;CREIGHTON_ENDOCRINE_THERAPY_RESISTANCE_3;CTTTGA_V$LEF1_Q2;CTTTGT_V$LEF1_Q2;CTTTGTA,MIR-524;D…	607018		AGRL2_HUMAN	AGRL2_HUMAN	Adhesion G protein-coupled receptor L2 (Calcium-independent alpha-latrotoxin receptor 2) (CIRL-2) (Latrophilin homolog 1) (Latrophilin-2) (Lectomedin-1)	ADGRL2 KIAA0786 LEC1 LPHH1 LPHN2	;607018	18582	;23266	O95490-6;A0A6I8PTT2;A0A6I8PIV6;A0A6I8PRJ0;A0A6I8PLG0;A0A6I8PRQ0;A0A6I8PUE4;B1ALU1;A0A6I8PRM6;B1ALU3;O95490-7;O95490;O95490-2;O95490-5;O95490-3;O95490-4;H0Y5C0;A0A6I8PU30	O95490-6;A0A6I8PTT2;A0A6I8PIV6;A0A6I8PRJ0;A0A6I8PLG0;A0A6I8PRQ0;A0A6I8PUE4;B1ALU1;A0A6I8PRM6;B1ALU3;O95490-7;O95490;O95490-2;O95490-5;O95490-3;O95490-4;H0Y5C0	Latrophilin-2	LPHN2;ADGRL2	524	ENSG00000117114	Adhesion G protein-coupled receptor L2 (Calcium-independent alpha-latrotoxin receptor 2) (CIRL-2) (Latrophilin homolog 1) (Latrophilin-2) (Lectomedin-1)	ADGRL2 KIAA0786 LEC1 LPHH1 LPHN2	ADGRL2	KIAA0786 LEC1 LPHH1 LPHN2		Multi-pass membrane protein {ECO:0000255},";"SUBCELLULAR LOCATION: Membrane {ECO:0000255}						0.170028	-0.163282	0.503338	21.1489
ADH5	P11766	19	19	19	64.4	64.4	64.4	39.724	0	323.31	41289000000	1065	aging;alcohol catabolic process;alcohol metabolic process;aldehyde catabolic process;biological regulation;catabolic process;cellular aldehyde metabolic process;cellular catabolic process;cellular lipid metabolic process;cellular macromolecule metabolic process;cellular metabolic process;cellular process;cellular protein metabolic process;developmental process;diterpenoid metabolic process;ethano…	alcohol dehydrogenase (NAD) activity;binding;carboxylic acid binding;catalytic activity;cation binding;electron carrier activity;fatty acid binding;formaldehyde dehydrogenase activity;ion binding;lipid binding;metal ion binding;monocarboxylic acid binding;oxidoreductase activity;oxidoreductase activity, acting on CH-OH group of donors;oxidoreductase activity, acting on the aldehyde or oxo group o…	cell part;cytoplasmic part;extracellular membrane-bounded organelle;extracellular organelle;extracellular region part;extracellular vesicular exosome;intracellular membrane-bounded organelle;intracellular organelle;intracellular part;membrane-bounded organelle;membrane-bounded vesicle;mitochondrion;nucleus;organelle;vesicle	aging;alcohol metabolic process;biological regulation;catabolic process;cellular aldehyde metabolic process;cellular lipid metabolic process;cellular metabolic process;cellular process;developmental process;lipid metabolic process;macromolecule metabolic process;macromolecule modification;metabolic process;multicellular organismal process;peptidyl-amino acid modification;primary metabolic process…	cell part;extracellular organelle;intracellular membrane-bounded organelle;intracellular organelle;mitochondrion;nucleus;organelle;vesicle	Chloroalkane and chloroalkene degradation;Drug metabolism - cytochrome P450;Fatty acid metabolism;Glycolysis / Gluconeogenesis;Metabolism of xenobiotics by cytochrome P450;Methane metabolism;Naphthalene degradation;Retinol metabolism;Tyrosine metabolism	ALCOHOL_METABOLIC_PROCESS;BAE_BRCA1_TARGETS_UP;BLALOCK_ALZHEIMERS_DISEASE_DN;BROWNE_HCMV_INFECTION_16HR_DN;BRUINS_UVC_RESPONSE_LATE;CHIANG_LIVER_CANCER_SUBCLASS_UNANNOTATED_DN;chr4q23;DIAZ_CHRONIC_MEYLOGENOUS_LEUKEMIA_UP;DODD_NASOPHARYNGEAL_CARCINOMA_DN;ELECTRON_CARRIER_ACTIVITY;ENK_UV_RESPONSE_KERATINOCYTE_DN;FLECHNER_BIOPSY_KIDNEY_TRANSPLANT_OK_VS_DONOR_UP;FLECHNER_BIOPSY_KIDNEY_TRANSPLANT_REJE…	103710		ADHX_HUMAN	ADHX_HUMAN	Alcohol dehydrogenase class-3 (EC 1,1,1,1) (Alcohol dehydrogenase 5) (Alcohol dehydrogenase class chi chain) (Alcohol dehydrogenase class-III) (Glutathione-dependent formaldehyde dehydrogenase) (FALDH) (FDH) (GSH-FDH) (EC 1,1,1,-) (S-(hydroxymethyl)glutathione dehydrogenase) (EC 1,1,1,284)	ADH5 ADHX FDH	;103710;619151	253	;128	P11766;H0YAG8;D6RFE4;D6R9G2;D6RAY0	P11766	Alcohol dehydrogenase class-3	ADH5	2306	ENSG00000197894	Alcohol dehydrogenase class-3 (EC 1,1,1,1) (Alcohol dehydrogenase 5) (Alcohol dehydrogenase class chi chain) (Alcohol dehydrogenase class-III) (Glutathione-dependent formaldehyde dehydrogenase) (FALDH) (FDH) (GSH-FDH) (EC 1,1,1,-) (S-(hydroxymethyl)glutathione dehydrogenase) (EC 1,1,1,284)	ADH5 ADHX FDH	ADH5	ADHX FDH		SUBCELLULAR LOCATION: Cytoplasm {ECO:0000305},						-0.202526	-0.362403	-0.0426487	26.6042
ADI1	Q9BV57	11	11	11	67.6	67.6	67.6	21.498	0	67.883	5858000000	210	amine biosynthetic process;amine metabolic process;amino acid salvage;aspartate family amino acid biosynthetic process;aspartate family amino acid metabolic process;biosynthetic process;carboxylic acid biosynthetic process;carboxylic acid metabolic process;cellular amine metabolic process;cellular amino acid biosynthetic process;cellular amino acid metabolic process;cellular biogenic amine metabo…	acireductone dioxygenase [iron(II)-requiring] activity;binding;catalytic activity;cation binding;dioxygenase activity;ion binding;iron ion binding;metal ion binding;oxidoreductase activity;oxidoreductase activity, acting on single donors with incorporation of molecular oxygen;oxidoreductase activity, acting on single donors with incorporation of molecular oxygen, incorporation of two atoms of oxy…	cell part;cytoplasm;cytoplasmic part;cytosol;Golgi apparatus;intracellular membrane-bounded organelle;intracellular organelle;intracellular organelle part;intracellular part;membrane;membrane-bounded organelle;nuclear part;nucleoplasm;nucleus;organelle;organelle part;plasma membrane	amine metabolic process;biosynthetic process;cellular amino acid metabolic process;cellular ketone metabolic process;cellular metabolic compound salvage;cellular metabolic process;cellular nitrogen compound metabolic process;cellular process;metabolic process;nitrogen compound metabolic process;organic acid metabolic process;primary metabolic process;small molecule metabolic process;sulfur compou…	cell part;cytoplasm;cytosol;Golgi apparatus;intracellular membrane-bounded organelle;intracellular organelle;membrane;nucleoplasm;nucleus;organelle;plasma membrane	Cysteine and methionine metabolism	ACEVEDO_LIVER_CANCER_DN;ACEVEDO_NORMAL_TISSUE_ADJACENT_TO_LIVER_TUMOR_DN;AMINE_METABOLIC_PROCESS;AMINO_ACID_AND_DERIVATIVE_METABOLIC_PROCESS;AMINO_ACID_METABOLIC_PROCESS;BLALOCK_ALZHEIMERS_DISEASE_DN;BOYAULT_LIVER_CANCER_SUBCLASS_G12_DN;CADWELL_ATG16L1_TARGETS_DN;CARBOXYLIC_ACID_METABOLIC_PROCESS;chr2p25;CYTOPLASM;DAIRKEE_TERT_TARGETS_UP;DOUGLAS_BMI1_TARGETS_UP;GARY_CD5_TARGETS_DN;GNF2_CEBPA;GRAD…	613400	REACT_75881	MTND_HUMAN	MTND_HUMAN	Acireductone dioxygenase (Acireductone dioxygenase (Fe(2+)-requiring)) (ARD') (Fe-ARD) (EC 1,13,11,54) (Acireductone dioxygenase (Ni(2+)-requiring)) (ARD) (Ni-ARD) (EC 1,13,11,53) (Membrane-type 1 matrix metalloproteinase cytoplasmic tail-binding protein 1) (MTCBP-1) (Submergence-induced protein-like factor) (Sip-L)	ADI1 MTCBP1 HMFT1638	;613400	30576	;55256	Q9BV57;Q9BV57-2;A0A0G2JQN5;H7C382	Q9BV57;Q9BV57-2	1,2-dihydroxy-3-keto-5-methylthiopentene dioxygenase	ADI1	5052	ENSG00000182551	1,2-dihydroxy-3-keto-5-methylthiopentene dioxygenase (EC 1,13,11,54) (Acireductone dioxygenase (Fe(2+)-requiring)) (ARD) (Fe-ARD) (Membrane-type 1 matrix metalloproteinase cytoplasmic tail-binding protein 1) (MTCBP-1) (Submergence-induced protein-like factor) (Sip-L)	ADI1 MTCBP1 HMFT1638	ADI1	MTCBP1	L-methionine biosynthesis via salvage pathway; L-methionine from S-methyl-5-thio-alpha-D-ribose 1-phosphate: step 5/6, {ECO:0000255|HAMAP-Rule:MF_03154},";"PATHWAY: Amino-acid biosynthesis	Cytoplasmic side, Note=Localizes to the plasma membrane when complexed to MMP14,"; Peripheral membrane protein;"SUBCELLULAR LOCATION: Cytoplasm, Nucleus, Cell membrane						-0.109753	-0.415346	0.19584	24.716
ADIRF	Q15847	5	5	5	82.9	82.9	82.9	7.8547	0	151.15	10825000000	190	biological regulation;biosynthetic process;cell differentiation;cellular biosynthetic process;cellular developmental process;cellular macromolecule biosynthetic process;cellular macromolecule metabolic process;cellular metabolic process;cellular nitrogen compound metabolic process;cellular process;cellular response to abiotic stimulus;cellular response to radiation;cellular response to stimulus;d…		cell part;cytoplasm;extracellular membrane-bounded organelle;extracellular organelle;extracellular region part;extracellular vesicular exosome;intracellular membrane-bounded organelle;intracellular organelle;intracellular organelle part;intracellular part;membrane-bounded organelle;membrane-bounded vesicle;nuclear part;nucleoplasm;nucleus;organelle;organelle part;vesicle	biological regulation;biosynthetic process;cell differentiation;cellular metabolic process;cellular nitrogen compound metabolic process;cellular process;developmental process;macromolecule metabolic process;metabolic process;nitrogen compound metabolic process;nucleobase-containing compound metabolic process;primary metabolic process;response to abiotic stimulus;response to stimulus;RNA metabolic…	cell part;cytoplasm;extracellular organelle;intracellular membrane-bounded organelle;intracellular organelle;nucleoplasm;nucleus;organelle;vesicle					ADIRF_HUMAN	ADIRF_HUMAN	Adipogenesis regulatory factor (Adipogenesis factor rich in obesity) (Adipose most abundant gene transcript 2 protein) (Adipose-specific protein 2) (apM-2)	ADIRF AFRO APM2 C10orf116		24043	;10974	Q15847;Q5TBU2	Q15847	Adipogenesis regulatory factor	ADIRF	3771	ENSG00000148671	Adipogenesis regulatory factor (Adipogenesis factor rich in obesity) (Adipose most abundant gene transcript 2 protein) (Adipose-specific protein 2) (apM-2)	ADIRF AFRO APM2 C10orf116	ADIRF	AFRO APM2 C10orf116		SUBCELLULAR LOCATION: Nucleus {ECO:0000269|PubMed:23239344},						-0.845736	-1.90615	0.214677	25.1211
ADK	P55263	23	23	23	69.3	69.3	69.3	40.545	0	156.78	16959000000	679	2'-deoxyribonucleotide biosynthetic process;2'-deoxyribonucleotide metabolic process;adenosine metabolic process;AMP biosynthetic process;AMP metabolic process;AMP salvage;biological regulation;biosynthetic process;cell proliferation;cellular aromatic compound metabolic process;cellular biosynthetic process;cellular metabolic compound salvage;cellular metabolic process;cellular nitrogen compound …	adenosine kinase activity;adenyl nucleotide binding;adenyl ribonucleotide binding;ATP binding;binding;catalytic activity;cation binding;ion binding;kinase activity;metal ion binding;nucleobase-containing compound kinase activity;nucleoside kinase activity;nucleotide binding;phosphotransferase activity, alcohol group as acceptor;purine nucleotide binding;purine ribonucleoside triphosphate binding;…	cell part;cytoplasm;cytoplasmic part;cytosol;intracellular organelle part;intracellular part;nuclear part;nucleoplasm;organelle part	biological regulation;biosynthetic process;cell proliferation;cellular aromatic compound metabolic process;cellular metabolic compound salvage;cellular metabolic process;cellular nitrogen compound metabolic process;cellular process;heterocycle metabolic process;metabolic process;nitrogen compound metabolic process;nucleobase-containing compound metabolic process;nucleobase-containing small molecu…	cell part;cytoplasm;cytosol;nucleoplasm	Purine metabolism	ALONSO_METASTASIS_UP;BIOSYNTHETIC_PROCESS;BLALOCK_ALZHEIMERS_DISEASE_DN;CACGTG_V$MYC_Q2;CAGGTG_V$E12_Q6;CAIRO_HEPATOBLASTOMA_DN;CATTTCA,MIR-203;CCAWNWWNNNGGC_UNKNOWN;CELLULAR_BIOSYNTHETIC_PROCESS;chr10q22;COLDREN_GEFITINIB_RESISTANCE_DN;CREIGHTON_ENDOCRINE_THERAPY_RESISTANCE_1;DAVICIONI_MOLECULAR_ARMS_VS_ERMS_UP;DAZARD_RESPONSE_TO_UV_SCC_UP;DELYS_THYROID_CANCER_UP;DEURIG_T_CELL_PROLYMPHOCYTIC_LEU…	102750;614300	REACT_1923	ADK_HUMAN	ADK_HUMAN	Adenosine kinase (AK) (EC 2,7,1,20) (Adenosine 5'-phosphotransferase)	ADK	;102750;614300	257	;132	P55263;P55263-2;A0A5K1VW54;P55263-3;A0A5K1VW94;P55263-4;A0A5F9ZH31;A0A5F9ZHJ1;A0A5F9ZH72;A0A5F9ZGZ8;A0A5F9ZH83;A0A5F9ZH76	P55263;P55263-2;A0A5K1VW54;P55263-3;A0A5K1VW94;P55263-4;A0A5F9ZH31;A0A5F9ZHJ1;A0A5F9ZH72	Adenosine kinase	ADK	3058	ENSG00000156110	Adenosine kinase (AK) (EC 2,7,1,20) (Adenosine 5'-phosphotransferase)	ADK	ADK		AMP biosynthesis via salvage pathway; AMP from adenosine: step 1/1,";"PATHWAY: Purine metabolism	SUBCELLULAR LOCATION: [Isoform 2]: Cytoplasm {ECO:0000269|PubMed:19635462},";"SUBCELLULAR LOCATION: [Isoform 1]: Nucleus {ECO:0000269|PubMed:19635462},						-0.164979	-0.326527	-0.00343215	25.572
ADNP	Q9H2P0	11	11	11	14.3	14.3	14.3	123.56	0	22.93	697180000	52	biological regulation;biosynthetic process;cellular biosynthetic process;cellular macromolecule biosynthetic process;cellular macromolecule metabolic process;cellular metabolic process;cellular nitrogen compound metabolic process;cellular process;macromolecule biosynthetic process;macromolecule metabolic process;metabolic process;negative regulation of apoptosis;negative regulation of biological …	binding;cation binding;chromatin binding;DNA binding;ion binding;metal ion binding;nucleic acid binding	cell part;extracellular region part;extracellular space;intracellular membrane-bounded organelle;intracellular organelle;intracellular part;membrane-bounded organelle;nucleus;organelle	biological regulation;biosynthetic process;cellular metabolic process;cellular nitrogen compound metabolic process;cellular process;macromolecule metabolic process;metabolic process;nitrogen compound metabolic process;nucleobase-containing compound metabolic process;primary metabolic process;RNA metabolic process	cell part;extracellular space;intracellular membrane-bounded organelle;intracellular organelle;nucleus;organelle		AACTTT_UNKNOWN;AMUNDSON_RESPONSE_TO_ARSENITE;ATAACCT,MIR-154;ATCTTGC,MIR-31;BIDUS_METASTASIS_UP;BORCZUK_MALIGNANT_MESOTHELIOMA_UP;CACGTG_V$MYC_Q2;CAGGTG_V$E12_Q6;CATTGTYY_V$SOX9_B1;CCAWNWWNNNGGC_UNKNOWN;CHEN_HOXA5_TARGETS_9HR_UP;chr20q13;CTGCAGY_UNKNOWN;CTTTGT_V$LEF1_Q2;CTTTGTA,MIR-524;DACOSTA_UV_RESPONSE_VIA_ERCC3_DN;DAZARD_RESPONSE_TO_UV_NHEK_DN;DAZARD_RESPONSE_TO_UV_SCC_DN;DODD_NASOPHARYNGEAL_…	611386;615873		ADNP_HUMAN	ADNP_HUMAN	Activity-dependent neuroprotector homeobox protein (Activity-dependent neuroprotective protein)	ADNP ADNP1 KIAA0784	;611386;615873	15766	;23394	Q9H2P0;A0A669KBJ7;A0A2R8Y6X0;A0A2R8YCL6	Q9H2P0;A0A669KBJ7;A0A2R8Y6X0	Activity-dependent neuroprotector homeobox protein	ADNP	5214	ENSG00000101126	Activity-dependent neuroprotector homeobox protein (Activity-dependent neuroprotective protein)	ADNP ADNP1 KIAA0784	ADNP	ADNP1 KIAA0784		SUBCELLULAR LOCATION: Nucleus {ECO:0000255|PROSITE-ProRule:PRU00108},						-0.206799	-0.613147	0.199549	21.7332
ADPGK	Q9BRR6-2	17	17	17	44.2	44.2	44.2	53.96	0	112.51	4140000000	272	alcohol catabolic process;alcohol metabolic process;carbohydrate catabolic process;carbohydrate metabolic process;catabolic process;cellular carbohydrate catabolic process;cellular carbohydrate metabolic process;cellular metabolic process;cellular process;generation of precursor metabolites and energy;glucose catabolic process;glucose metabolic process;glycolysis;hexose catabolic process;hexose m…	ADP-specific glucokinase activity;binding;catalytic activity;cation binding;ion binding;kinase activity;metal ion binding;phosphotransferase activity, alcohol group as acceptor;transferase activity;transferase activity, transferring phosphorus-containing groups	cell part;cytoplasmic part;endoplasmic reticulum;extracellular region;intracellular membrane-bounded organelle;intracellular organelle;intracellular part;membrane;membrane-bounded organelle;organelle	alcohol metabolic process;carbohydrate metabolic process;catabolic process;cellular metabolic process;cellular process;generation of precursor metabolites and energy;metabolic process;primary metabolic process;small molecule metabolic process	cell part;endoplasmic reticulum;extracellular region;intracellular membrane-bounded organelle;intracellular organelle;membrane;organelle	Glycolysis / Gluconeogenesis	AACTGGA,MIR-145;ACATTCC,MIR-1,MIR-206;BYSTRYKH_HEMATOPOIESIS_STEM_CELL_QTL_CIS;chr15q24;CTTTGT_V$LEF1_Q2;GGGCGGR_V$SP1_Q6;GKCGCNNNNNNNTGAYG_UNKNOWN;GNF2_BNIP2;GNF2_DDX5;GNF2_STAT6;GNF2_TYK2;GOLDRATH_NAIVE_VS_MEMORY_CD8_TCELL_UP;GSE10325_MYELOID_VS_LUPUS_MYELOID_DN;GSE12366_GC_VS_MEMORY_BCELL_DN;GSE13306_TREG_VS_TCONV_UP;GSE15750_DAY6_VS_DAY10_TRAF6KO_EFF_CD8_TCELL_DN;GSE17721_LPS_VS_GARDIQUIMOD_1…	611861		ADPGK_HUMAN	ADPGK_HUMAN	ADP-dependent glucokinase (ADP-GK) (ADPGK) (EC 2,7,1,147) (RbBP-35)	ADPGK PSEC0260	;611861	25250	;83440	Q9BRR6-2;Q9BRR6;H3BRS6;Q9BRR6-3;Q9BRR6-4;Q9BRR6-5;H3BU35;H3BTH4;H3BN66;Q9BRR6-6	Q9BRR6-2;Q9BRR6;H3BRS6	ADP-dependent glucokinase	ADPGK	4995	ENSG00000159322	ADP-dependent glucokinase (ADP-GK) (ADPGK) (EC 2,7,1,147) (RbBP-35)	ADPGK PSEC0260	ADPGK		glycolysis, {ECO:0000255|PROSITE-ProRule:PRU00584},";"PATHWAY: Carbohydrate degradation	SUBCELLULAR LOCATION: Secreted {ECO:0000305},						-0.120335	-0.300661	0.0599903	23.7777
ADPRS	Q9NX46	9	9	9	32	32	32	38.946	0	39.514	2079100000	62	cellular process;cellular response to chemical stimulus;cellular response to oxidative stress;cellular response to oxygen radical;cellular response to reactive oxygen species;cellular response to stimulus;cellular response to stress;cellular response to superoxide;response to chemical stimulus;response to inorganic substance;response to oxidative stress;response to oxygen radical;response to reac…	binding;catalytic activity;cation binding;hydrolase activity;hydrolase activity, acting on glycosyl bonds;hydrolase activity, hydrolyzing O-glycosyl compounds;ion binding;metal ion binding;poly(ADP-ribose) glycohydrolase activity	cell part;cytoplasmic part;intracellular organelle lumen;intracellular organelle part;intracellular part;membrane-enclosed lumen;mitochondrial matrix;mitochondrial part;nuclear part;nucleoplasm;organelle lumen;organelle part	cellular process;response to chemical stimulus;response to oxidative stress;response to stimulus;response to stress	cell part;nucleoplasm		BYSTRYKH_HEMATOPOIESIS_STEM_CELL_QTL_TRANS;chr1p34;GCM_NF2;GSE10094_LCMV_VS_LISTERIA_IND_EFF_CD4_TCELL_DN;GSE14000_UNSTIM_VS_4H_LPS_DC_DN;GSE14769_UNSTIM_VS_240MIN_LPS_BMDM_UP;GSE17721_CTRL_VS_GARDIQUIMOD_12H_BMDM_DN;GSE17721_LPS_VS_PAM3CSK4_2H_BMDM_DN;GSE2706_LPS_VS_R848_AND_LPS_8H_STIM_DC_UP;GSE3337_4H_VS_16H_IFNG_IN_CD8POS_DC_UP;GSE36392_TYPE_2_MYELOID_VS_MAC_IL25_TREATED_LUNG_DN;GSE37416_CTRL…	610624		ADPRS_HUMAN	ADPRS_HUMAN	ADP-ribosylhydrolase ARH3 (ADP-ribose glycohydrolase ARH3) (ADP-ribosylhydrolase 3) (O-acetyl-ADP-ribose deacetylase ARH3) (EC 3,5,1,-) (Poly(ADP-ribose) glycohydrolase ARH3) (EC 3,2,1,143) ([Protein ADP-ribosylarginine] hydrolase-like protein 2) ([Protein ADP-ribosylserine] hydrolase) (EC 3,2,2,-)	ADPRS ADPRHL2 ARH3	;610624;618170	21304	;54936	Q9NX46	Q9NX46	Poly(ADP-ribose) glycohydrolase ARH3	ADPRHL2	5524	ENSG00000116863	ADP-ribose glycohydrolase ARH3 (ADP-ribosylhydrolase 3) (O-acetyl-ADP-ribose deacetylase ARH3) (EC 3,5,1,-) (Poly(ADP-ribose) glycohydrolase ARH3) (EC 3,2,1,143) ([Protein ADP-ribosylarginine] hydrolase-like protein 2) ([Protein ADP-ribosylserine] hydrolase) (EC 3,2,2,-)	ADPRS ADPRHL2 ARH3	ADPRS	ADPRHL2 ARH3		ADP-D-ribose-recognition is required for recruitment to DNA damage sites, {ECO:0000269|PubMed:30045870},";"SUBCELLULAR LOCATION: Nucleus {ECO:0000269|PubMed:17991898}, Cytoplasm {ECO:0000269|PubMed:16278211}, Chromosome {ECO:0000269|PubMed:30045870}, Mitochondrion matrix {ECO:0000269|PubMed:17991898, ECO:0000305|PubMed:22433848}, Note=Recruited to DNA lesion regions following DNA damage						-0.044113	-0.189174	0.100948	23.6551
ADRM1	Q16186	7	7	7	24.6	24.6	24.6	42.153	0	58.39	3531000000	127	biological regulation;biosynthetic process;cellular biosynthetic process;cellular component assembly;cellular component assembly at cellular level;cellular component organization;cellular component organization at cellular level;cellular component organization or biogenesis;cellular component organization or biogenesis at cellular level;cellular macromolecular complex assembly;cellular macromolec…	binding;endopeptidase activator activity;endopeptidase regulator activity;enzyme activator activity;enzyme binding;enzyme regulator activity;peptidase activator activity;peptidase regulator activity;protease binding;proteasome binding;protein binding;protein complex binding	cell part;cytoplasm;integral to membrane;integral to plasma membrane;intracellular membrane-bounded organelle;intracellular organelle;intracellular organelle part;intracellular part;intrinsic to membrane;intrinsic to plasma membrane;macromolecular complex;membrane;membrane part;membrane-bounded organelle;nuclear part;nucleoplasm;nucleus;organelle;organelle part;plasma membrane;plasma membrane par…	biological regulation;biosynthetic process;cellular component assembly;cellular component organization;cellular macromolecular complex assembly;cellular metabolic process;cellular nitrogen compound metabolic process;cellular process;macromolecular complex assembly;macromolecule metabolic process;metabolic process;nitrogen compound metabolic process;nucleobase-containing compound metabolic process…	cell part;cytoplasm;intracellular membrane-bounded organelle;intracellular organelle;macromolecular complex;membrane;nucleoplasm;nucleus;organelle;plasma membrane;proteasome complex;protein complex		BIOPOLYMER_METABOLIC_PROCESS;CELL_FRACTION;CELLULAR_COMPONENT_ASSEMBLY;CELLULAR_MACROMOLECULE_METABOLIC_PROCESS;CELLULAR_PROTEIN_COMPLEX_ASSEMBLY;CELLULAR_PROTEIN_METABOLIC_PROCESS;CONCANNON_APOPTOSIS_BY_EPOXOMICIN_UP;CSR_EARLY_UP,V1_UP;CTTTGT_V$LEF1_Q2;ENZYME_ACTIVATOR_ACTIVITY;ENZYME_REGULATOR_ACTIVITY;GRADE_COLON_CANCER_UP;GSE12845_IGD_NEG_BLOOD_VS_NAIVE_TONSIL_BCELL_UP;GSE14026_TH1_VS_TH17_UP…	610650		ADRM1_HUMAN	ADRM1_HUMAN	Proteasomal ubiquitin receptor ADRM1 (110 kDa cell membrane glycoprotein) (Gp110) (Adhesion-regulating molecule 1) (ARM-1) (Proteasome regulatory particle non-ATPase 13) (hRpn13) (Rpn13 homolog)	ADRM1 GP110	;610650	15759	;11047	Q16186;A0A087WX59;A0A087WUX6	Q16186;A0A087WX59	Proteasomal ubiquitin receptor ADRM1	ADRM1	3778	ENSG00000130706	Proteasomal ubiquitin receptor ADRM1 (110 kDa cell membrane glycoprotein) (Gp110) (Adhesion-regulating molecule 1) (ARM-1) (Proteasome regulatory particle non-ATPase 13) (hRpn13) (Rpn13 homolog)	ADRM1 GP110	ADRM1	GP110		SUBCELLULAR LOCATION: Cytoplasm {ECO:0000269|PubMed:16990800}, Nucleus {ECO:0000269|PubMed:16990800},						0.128293	-0.228597	0.485182	24.2666
ADSL	P30566	25	25	25	64	64	64	54.889	0	173	11532000000	575	aerobic respiration;AMP biosynthetic process;AMP metabolic process;biosynthetic process;cellular aromatic compound metabolic process;cellular biosynthetic process;cellular component assembly;cellular component organization;cellular component organization or biogenesis;cellular metabolic process;cellular nitrogen compound biosynthetic process;cellular nitrogen compound metabolic process;cellular p…	(S)-2-(5-amino-1-(5-phospho-D-ribosyl)imidazole-4-carboxamido)succinate AMP-lyase (fumarate-forming) activity;amidine-lyase activity;carbon-nitrogen lyase activity;catalytic activity;lyase activity;N6-(1,2-dicarboxyethyl)AMP AMP-lyase (fumarate-forming) activity	cell part;cytoplasmic part;cytosol;intracellular membrane-bounded organelle;intracellular organelle;intracellular part;membrane-bounded organelle;mitochondrion;organelle	biosynthetic process;cellular aromatic compound metabolic process;cellular component assembly;cellular component organization;cellular metabolic process;cellular nitrogen compound metabolic process;cellular process;cellular respiration;generation of precursor metabolites and energy;heterocycle metabolic process;macromolecular complex assembly;metabolic process;nitrogen compound metabolic process;…	cell part;cytosol;intracellular membrane-bounded organelle;intracellular organelle;mitochondrion;organelle	Alanine, aspartate and glutamate metabolism;Purine metabolism	ALONSO_METASTASIS_UP;BOYAULT_LIVER_CANCER_SUBCLASS_G3_UP;BRUINS_UVC_RESPONSE_LATE;BYSTRYKH_HEMATOPOIESIS_STEM_CELL_QTL_TRANS;CAIRO_HEPATOBLASTOMA_CLASSES_UP;chr22q13;CREIGHTON_ENDOCRINE_THERAPY_RESISTANCE_1;CYTOPLASM;DODD_NASOPHARYNGEAL_CARCINOMA_DN;ENK_UV_RESPONSE_EPIDERMIS_UP;FEVR_CTNNB1_TARGETS_DN;GARY_CD5_TARGETS_DN;GCGNNANTTCC_UNKNOWN;GGCNRNWCTTYS_UNKNOWN;GNF2_MSH6;GNF2_NS;GNF2_RAN;GNF2_RFC3…	103050;608222	REACT_1776	PUR8_HUMAN	PUR8_HUMAN	Adenylosuccinate lyase (ADSL) (ASL) (EC 4,3,2,2) (Adenylosuccinase) (ASase)	ADSL AMPS	;103050;608222	291	;158	P30566;A0A7P0T9A7;A0A7P0Z472;A0A096LNY6;A0A1B0GTJ7;A0A1B0GWJ0;A0A0A6YY92;A0A7P0T8E4;A0A1B0GTG9;A0A096LNY5;P30566-2;A0A1B0GWF8;A0A096LP92;A0A096LNY4;A0A096LPA2;A0A096LP72;B4DEP1;A0A1W2PRX2;A0A096LP76;V9GY96;A0A096LNT0	P30566;A0A7P0T9A7;A0A7P0Z472;A0A096LNY6;A0A1B0GTJ7;A0A1B0GWJ0;A0A0A6YY92;A0A7P0T8E4;A0A1B0GTG9;A0A096LNY5;P30566-2;A0A1B0GWF8;A0A096LP92	Adenylosuccinate lyase	ADSL	134	ENSG00000239900	Adenylosuccinate lyase (ADSL) (ASL) (EC 4,3,2,2) (Adenylosuccinase) (ASase)	ADSL AMPS	ADSL	AMPS	5-amino-1-(5-phospho-D-ribosyl)imidazole-4-carboxamide from 5-amino-1-(5-phospho-D-ribosyl)imidazole-4-carboxylate: step 2/2,"; AMP biosynthesis via de novo pathway; AMP from IMP: step 2/2,; IMP biosynthesis via de novo pathway; PATHWAY: Purine metabolism;"PATHWAY: Purine metabolism							0.0632882	-0.0388453	0.165422	24.8407
ADSS1	P30520	22	22	22	57.2	57.2	57.2	50.097	0	155.31	13955000000	585	amine metabolic process;AMP biosynthetic process;AMP metabolic process;aspartate family amino acid metabolic process;aspartate metabolic process;biosynthetic process;carboxylic acid metabolic process;cellular amine metabolic process;cellular amino acid metabolic process;cellular aromatic compound metabolic process;cellular biosynthetic process;cellular ketone metabolic process;cellular metabolic …	adenylosuccinate synthase activity;anion binding;binding;catalytic activity;cation binding;GTP binding;guanyl nucleotide binding;guanyl ribonucleotide binding;ion binding;ligase activity;ligase activity, forming carbon-nitrogen bonds;magnesium ion binding;metal ion binding;nucleotide binding;phosphate ion binding;purine nucleotide binding;purine ribonucleoside triphosphate binding;purine ribonucl…	cell part;cytoplasm;cytoplasmic part;cytosol;extracellular membrane-bounded organelle;extracellular organelle;extracellular region part;extracellular vesicular exosome;intracellular part;membrane;membrane-bounded organelle;membrane-bounded vesicle;organelle;plasma membrane;vesicle	amine metabolic process;biosynthetic process;cellular amino acid metabolic process;cellular aromatic compound metabolic process;cellular ketone metabolic process;cellular metabolic process;cellular nitrogen compound metabolic process;cellular process;heterocycle metabolic process;immune system process;metabolic process;nitrogen compound metabolic process;nucleobase-containing compound metabolic p…	cell part;cytoplasm;cytosol;extracellular organelle;membrane;organelle;plasma membrane;vesicle	Alanine, aspartate and glutamate metabolism;Purine metabolism	AAAGACA,MIR-511;ACTAYRNNNCCCR_UNKNOWN;BIOSYNTHETIC_PROCESS;BYSTRYKH_HEMATOPOIESIS_STEM_CELL_QTL_TRANS;CACGTG_V$MYC_Q2;CELLULAR_BIOSYNTHETIC_PROCESS;CTCNANGTGNY_UNKNOWN;CTTTGT_V$LEF1_Q2;DIAZ_CHRONIC_MEYLOGENOUS_LEUKEMIA_UP;GARCIA_TARGETS_OF_FLI1_AND_DAX1_DN;GAVIN_FOXP3_TARGETS_CLUSTER_T4;GGGCGGR_V$SP1_Q6;GGGYGTGNY_UNKNOWN;GRUETZMANN_PANCREATIC_CANCER_UP;GSE1432_1H_VS_6H_IFNG_MICROGLIA_UP;GSE14769_…	103060	REACT_1776	PURA1_HUMAN;PURA2_HUMAN	PURA1_HUMAN;PURA2_HUMAN	Adenylosuccinate synthetase isozyme 1 (AMPSase 1) (AdSS 1) (EC 6,3,4,4) (Adenylosuccinate synthetase, basic isozyme) (Adenylosuccinate synthetase, muscle isozyme) (M-type adenylosuccinate synthetase) (Adenylosuccinate synthetase-like 1) (AdSSL1) (IMP--aspartate ligase 1);Adenylosuccinate synthetase isozyme 2 (AMPSase 2) (AdSS 2) (EC 6,3,4,4) (Adenylosuccinate synthetase, acidic isozyme) (Adenylos…	ADSS1 ADSSL1;ADSS2 ADSS	;103060;"612498;617030	20093;292	;122622;"159	P30520;Q8N142;Q8N142-2;G3V5D8;G3V232;G3V2N1	P30520	Adenylosuccinate synthetase isozyme 2	ADSS	2626	ENSG00000035687	Adenylosuccinate synthetase isozyme 1 (AMPSase 1) (AdSS 1) (EC 6,3,4,4) (Adenylosuccinate synthetase, basic isozyme) (Adenylosuccinate synthetase, muscle isozyme) (M-type adenylosuccinate synthetase) (Adenylosuccinate synthetase-like 1) (AdSSL1) (IMP--aspartate ligase 1);Adenylosuccinate synthetase isozyme 2 (AMPSase 2) (AdSS 2) (EC 6,3,4,4) (Adenylosuccinate synthetase, acidic isozyme) (Adenylos…	ADSS1 ADSSL1;ADSS2 ADSS	ADSS1;ADSS2	ADSS;ADSSL1	AMP biosynthesis via de novo pathway; AMP from IMP: step 1/2, {ECO:0000255|HAMAP-Rule:MF_03126, ECO:0000269|PubMed:26506222},"; AMP from IMP: step 1/2, {ECO:0000255|HAMAP-Rule:MF_03127},";"PATHWAY: Purine metabolism	SUBCELLULAR LOCATION: Cytoplasm {ECO:0000255|HAMAP-Rule:MF_03126, ECO:0000269|PubMed:15786719},;SUBCELLULAR LOCATION: Cytoplasm {ECO:0000255|HAMAP-Rule:MF_03127}, Mitochondrion {ECO:0000250|UniProtKB:A4Z6H1}, Note=Partially associated with particulate fractions,						0.0703466	-0.0408937	0.181587	24.9289
AFAP1	Q8N556	17	17	16	30.4	30.4	29.5	80.724	0	53.144	3032100000	204	biological regulation;regulation of biological process;regulation of cellular component organization;regulation of cellular process;regulation of cytoskeleton organization;regulation of organelle organization;regulation of response to stimulus;regulation of signal transduction;regulation of signaling		actin cytoskeleton;adherens junction;anchoring junction;cell junction;cell part;cell-substrate adherens junction;cell-substrate junction;cytoplasm;cytoskeleton;focal adhesion;intracellular non-membrane-bounded organelle;intracellular organelle;intracellular part;non-membrane-bounded organelle;organelle	biological regulation;regulation of organelle organization	cell part;cytoplasm;cytoskeleton;intracellular non-membrane-bounded organelle;intracellular organelle;organelle		ACCAAAG,MIR-9;ACTGTGA,MIR-27A,MIR-27B;ALFANO_MYC_TARGETS;BENPORATH_CYCLING_GENES;BOYLAN_MULTIPLE_MYELOMA_D_UP;CAIRO_LIVER_DEVELOPMENT_UP;chr4p16;CTACTGT,MIR-199A;CTTTGT_V$LEF1_Q2;DACOSTA_UV_RESPONSE_VIA_ERCC3_COMMON_DN;DACOSTA_UV_RESPONSE_VIA_ERCC3_DN;DODD_NASOPHARYNGEAL_CARCINOMA_DN;ENK_UV_RESPONSE_KERATINOCYTE_DN;GEISS_RESPONSE_TO_DSRNA_UP;GOBERT_OLIGODENDROCYTE_DIFFERENTIATION_DN;GRUETZMANN_PA…	608252		AF1L1_HUMAN;AFAP1_HUMAN	AF1L1_HUMAN;AFAP1_HUMAN	Actin filament-associated protein 1 (110 kDa actin filament-associated protein) (AFAP-110);Actin filament-associated protein 1-like 1 (AFAP1-like protein 1)	AFAP1 AFAP;AFAP1L1	;608252;"614410	24017;26714	;134265;"60312	Q8N556;Q8N556-2;Q8TED9-3;Q8TED9	Q8N556;Q8N556-2	Actin filament-associated protein 1	AFAP1	4396	ENSG00000196526	Actin filament-associated protein 1 (110 kDa actin filament-associated protein) (AFAP-110);Actin filament-associated protein 1-like 1 (AFAP1-like protein 1)	AFAP1 AFAP;AFAP1L1	AFAP1;AFAP1L1	AFAP		SUBCELLULAR LOCATION: Cytoplasm {ECO:0000269|PubMed:21333378}, Cell projection, podosome {ECO:0000269|PubMed:21333378}, Cell projection, invadopodium {ECO:0000269|PubMed:21333378}, Cytoplasm, cytoskeleton, stress fiber {ECO:0000269|PubMed:21333378},;SUBCELLULAR LOCATION: Cytoplasm, cytoskeleton, stress fiber {ECO:0000269|PubMed:15485829},						0.165547	-0.187004	0.518099	23.3549
AFDN	A8MQ02	11	11	11	7.2	7.2	7.2	201.8	0	12.602	431690000	56	adherens junction organization;biological adhesion;biological regulation;cell adhesion;cell communication;cell junction assembly;cell junction organization;cell-cell junction organization;cell-cell signaling;cellular component assembly;cellular component assembly at cellular level;cellular component organization;cellular component organization at cellular level;cellular component organization or …	binding;enzyme binding;GTPase binding;protein binding;protein C-terminus binding;Ras GTPase binding;small GTPase binding	adherens junction;anchoring junction;apical part of cell;cell junction;cell part;cell-cell adherens junction;cell-cell junction;cytoplasm;cytoplasmic part;cytosol;intracellular organelle part;intracellular part;membrane;nuclear part;nucleoplasm;organelle part;plasma membrane	biological adhesion;biological regulation;cell adhesion;cell communication;cell junction organization;cell-cell signaling;cellular component assembly;cellular component organization;cellular process;response to stimulus;signal transduction;signaling	apical part of cell;cell part;cytoplasm;cytosol;membrane;nucleoplasm;plasma membrane	Adherens junction;Leukocyte transendothelial migration;Tight junction	BASAKI_YBX1_TARGETS_DN;BENPORATH_CYCLING_GENES;BRUINS_UVC_RESPONSE_LATE;CELL_CELL_SIGNALING;CELL_JUNCTION;chr6q27;CTTTGT_V$LEF1_Q2;DODD_NASOPHARYNGEAL_CARCINOMA_UP;GCM_GSTA4;GCM_NF2;GRESHOCK_CANCER_COPY_NUMBER_UP;GSE11057_CD4_EFF_MEM_VS_PBMC_UP;GSE11057_EFF_MEM_VS_CENT_MEM_CD4_TCELL_UP;GSE11057_NAIVE_VS_CENT_MEMORY_CD4_TCELL_DN;GSE11057_NAIVE_VS_EFF_MEMORY_CD4_TCELL_DN;GSE12366_NAIVE_VS_MEMORY_BC…	159559	REACT_19195	AFAD_HUMAN	AFAD_HUMAN	Afadin (ALL1-fused gene from chromosome 6 protein) (Protein AF-6) (Afadin adherens junction formation factor)	AFDN AF6 MLLT4	;159559	7137	;4301	A8MQ02;J3KN01;P55196-1;P55196;P55196-5;Q5TIG5;P55196-6;P55196-3;P55196-2;H0Y8L4;H0Y7R8;H0Y9I0;H0YA98;H0Y948;F8W9I4;E9PFY5	A8MQ02;J3KN01;P55196-1;P55196;P55196-5;Q5TIG5;P55196-6;P55196-3;P55196-2	Afadin	MLLT4	703	ENSG00000130396	Afadin (ALL1-fused gene from chromosome 6 protein) (Protein AF-6) (Afadin adherens junction formation factor)	AFDN AF6 MLLT4	AFDN	AF6 MLLT4		SUBCELLULAR LOCATION: Cell junction, adherens junction {ECO:0000269|PubMed:30463011}, Note=Not found at cell-matrix AJs, {ECO:0000250|UniProtKB:O35889},						-0.0216731	-0.3228	0.279454	21.3487
AFG3L2	Q9Y4W6	24	24	23	36.3	36.3	35.3	88.583	0	54.39	4019700000	205	anatomical structure development;anatomical structure morphogenesis;axon ensheathment;axonogenesis;biological regulation;cell development;cell part morphogenesis;cell projection morphogenesis;cell projection organization;cellular component morphogenesis;cellular component organization;cellular component organization at cellular level;cellular component organization or biogenesis;cellular componen…	adenyl nucleotide binding;adenyl ribonucleotide binding;ATP binding;binding;catalytic activity;cation binding;endopeptidase activity;hydrolase activity;ion binding;metal ion binding;metalloendopeptidase activity;metallopeptidase activity;nucleotide binding;peptidase activity;peptidase activity, acting on L-amino acid peptides;protein binding;purine nucleotide binding;purine ribonucleoside triphos…	cell part;cytoplasmic part;integral to membrane;intracellular membrane-bounded organelle;intracellular organelle;intracellular organelle part;intracellular part;intrinsic to membrane;membrane;membrane part;membrane-bounded organelle;mitochondrial inner membrane;mitochondrial membrane;mitochondrial part;mitochondrion;organelle;organelle inner membrane;organelle membrane;organelle part	anatomical structure development;anatomical structure morphogenesis;biological regulation;cell development;cellular component morphogenesis;cellular component organization;cellular membrane organization;cellular metabolic process;cellular process;death;developmental process;macromolecule metabolic process;membrane fusion;membrane organization;metabolic process;mitochondrion organization;organelle…	cell part;intracellular membrane-bounded organelle;intracellular organelle;membrane;mitochondrion;organelle		BASSO_B_LYMPHOCYTE_NETWORK;chr18p11;CROMER_METASTASIS_DN;CYTOPLASM;CYTOPLASMIC_PART;ENK_UV_RESPONSE_KERATINOCYTE_DN;GROSS_HYPOXIA_VIA_ELK3_AND_HIF1A_UP;GSE13485_DAY3_VS_DAY7_YF17D_VACCINE_PBMC_UP;GSE14000_TRANSLATED_RNA_VS_MRNA_4H_LPS_DC_UP;GSE14000_UNSTIM_VS_4H_LPS_DC_TRANSLATED_RNA_UP;GSE14308_TH2_VS_TH17_UP;GSE17721_0,5H_VS_8H_GARDIQUIMOD_BMDM_UP;GSE17721_CPG_VS_GARDIQUIMOD_2H_BMDM_DN;GSE17721…	604581;610246;614487		AFG32_HUMAN	AFG32_HUMAN	AFG3-like protein 2 (EC 3,4,24,-) (Paraplegin-like protein)	AFG3L2	;604581;610246;614487;618977	315	;10939	Q9Y4W6;K7EP56	Q9Y4W6	AFG3-like protein 2	AFG3L2	5965	ENSG00000141385	AFG3-like protein 2 (EC 3,4,24,-) (Paraplegin-like protein)	AFG3L2	AFG3L2			Multi-pass membrane protein {ECO:0000255},";"SUBCELLULAR LOCATION: Mitochondrion {ECO:0000269|PubMed:10395799, ECO:0000269|PubMed:22354088}, Mitochondrion inner membrane {ECO:0000250|UniProtKB:Q8JZQ2}	MitoCarta3,0	literature, APEX_matrix, targetP signal, Rickettsial homolog, mito protein domain+, induction, coexpression++, MS/MS++	MIM	Protein import, sorting and homeostasis > Protein homeostasis > Proteases		0.300905	0.1326	0.46921	23.1081
AGFG1	P52594-2	11	11	11	30.8	30.8	30.8	54.181	0	155.83	9894800000	432	acrosome assembly;anatomical structure formation involved in morphogenesis;cellular component assembly;cellular component assembly at cellular level;cellular component assembly involved in morphogenesis;cellular component organization;cellular component organization at cellular level;cellular component organization or biogenesis;cellular component organization or biogenesis at cellular level;cell…	binding;cation binding;DNA binding;ion binding;metal ion binding;nucleic acid binding;RNA binding;transition metal ion binding;zinc ion binding	cell body;cell part;cell projection;cytoplasmic membrane-bounded vesicle;cytoplasmic part;cytoplasmic vesicle;intracellular membrane-bounded organelle;intracellular organelle;intracellular organelle part;intracellular part;macromolecular complex;membrane part;membrane-bounded organelle;membrane-bounded vesicle;neuronal cell body;nuclear part;nuclear pore;organelle;organelle part;pore complex;prot…	anatomical structure formation involved in morphogenesis;cellular component assembly;cellular component organization;cellular process;cytoskeleton organization;developmental process;establishment of localization;multicellular organismal development;multicellular organismal process;nuclear transport;nucleobase-containing compound transport;nucleocytoplasmic transport;nucleus organization;organelle…	cell body;cell part;cell projection;cytoplasmic membrane-bounded vesicle;intracellular membrane-bounded organelle;intracellular organelle;macromolecular complex;neuronal cell body;nuclear pore;organelle;protein complex;vesicle		ACCAAAG,MIR-9;ATGCTGC,MIR-103,MIR-107;ATGTAGC,MIR-221,MIR-222;BENPORATH_CYCLING_GENES;BENPORATH_PROLIFERATION;BROWNE_HCMV_INFECTION_14HR_DN;BYSTRYKH_HEMATOPOIESIS_STEM_CELL_QTL_TRANS;CAGTATT,MIR-200B,MIR-200C,MIR-429;CAIRO_HEPATOBLASTOMA_CLASSES_UP;CELLULAR_LOCALIZATION;chr2q36;CUI_TCF21_TARGETS_2_DN;DACOSTA_UV_RESPONSE_VIA_ERCC3_DN;DACOSTA_UV_RESPONSE_VIA_ERCC3_XPCS_DN;DEBIASI_APOPTOSIS_BY_REOVI…	600862		AGFG1_HUMAN	AGFG1_HUMAN	Arf-GAP domain and FG repeat-containing protein 1 (HIV-1 Rev-binding protein) (Nucleoporin-like protein RIP) (Rev-interacting protein) (Rev/Rex activation domain-binding protein)	AGFG1 HRB RAB RIP	;600862	5175	;3267	P52594-2;P52594-3;P52594;P52594-4;B8ZZY2;C9J2I0	P52594-2;P52594-3;P52594;P52594-4;B8ZZY2;C9J2I0	Arf-GAP domain and FG repeat-containing protein 1	AGFG1	2987	ENSG00000173744	Arf-GAP domain and FG repeat-containing protein 1 (HIV-1 Rev-binding protein) (Nucleoporin-like protein RIP) (Rev-interacting protein) (Rev/Rex activation domain-binding protein)	AGFG1 HRB RAB RIP	AGFG1	HRB RAB RIP		SUBCELLULAR LOCATION: Nucleus {ECO:0000269|PubMed:10613896, ECO:0000269|PubMed:7634337}, Cytoplasmic vesicle {ECO:0000269|PubMed:10613896},						0.117176	-0.00817007	0.242523	25.1333
AGK	E9PC15	14	14	14	47.2	47.2	47.2	43.796	0	87.111	6226200000	267	activation of protein kinase activity;activation of protein kinase C activity by G-protein coupled receptor protein signaling pathway;biological regulation;biosynthetic process;cell surface receptor linked signaling pathway;cellular biosynthetic process;cellular lipid metabolic process;cellular metabolic process;cellular process;cellular response to stimulus;ceramide biosynthetic process;ceramide…	acylglycerol kinase activity;adenyl nucleotide binding;adenyl ribonucleotide binding;ATP binding;binding;catalytic activity;ceramide kinase activity;diacylglycerol kinase activity;kinase activity;lipid kinase activity;NAD+ kinase activity;nucleotide binding;phosphotransferase activity, alcohol group as acceptor;purine nucleotide binding;purine ribonucleoside triphosphate binding;purine ribonucleo…	cell part;cytoplasmic part;intracellular membrane-bounded organelle;intracellular organelle;intracellular organelle part;intracellular part;membrane;membrane-bounded organelle;mitochondrial membrane;mitochondrial part;mitochondrion;organelle;organelle membrane;organelle part	biological regulation;biosynthetic process;cellular lipid metabolic process;cellular metabolic process;cellular process;lipid metabolic process;metabolic process;primary metabolic process;regulation of protein modification process;response to stimulus;signal transduction	cell part;intracellular membrane-bounded organelle;intracellular organelle;membrane;mitochondrion;organelle	Glycerolipid metabolism	BRUINS_UVC_RESPONSE_LATE;chr7q34;CTTTGT_V$LEF1_Q2;DODD_NASOPHARYNGEAL_CARCINOMA_DN;GGGACCA,MIR-133A,MIR-133B;GOBERT_OLIGODENDROCYTE_DIFFERENTIATION_DN;GRAESSMANN_APOPTOSIS_BY_DOXORUBICIN_DN;GRAESSMANN_RESPONSE_TO_MC_AND_DOXORUBICIN_DN;GSE14000_4H_VS_16H_LPS_DC_TRANSLATED_RNA_DN;GSE1460_DP_VS_CD4_THYMOCYTE_UP;GSE15659_CD45RA_NEG_CD4_TCELL_VS_ACTIVATED_TREG_UP;GSE15659_CD45RA_NEG_CD4_TCELL_VS_NONSU…	212350;610345;614691		AGK_HUMAN	AGK_HUMAN	Acylglycerol kinase, mitochondrial (hAGK) (EC 2,7,1,107) (EC 2,7,1,138) (EC 2,7,1,94) (Multiple substrate lipid kinase) (HsMuLK) (MuLK) (Multi-substrate lipid kinase)	AGK MULK	;212350;610345;614691	21869	;55750	E9PC15;A0A3B3ITD0;Q53H12;A0A3B3ISY9;A0A3B3ISZ0;A0A0G2JLG5;E9PG39;A0A3B3ITX7;A0A3B3ITV0;A0A0G2JLD0;A0A3B3IUC9;A0A3B3IS09	E9PC15;A0A3B3ITD0;Q53H12;A0A3B3ISY9;A0A3B3ISZ0;A0A0G2JLG5;E9PG39	Acylglycerol kinase, mitochondrial	AGK	441	ENSG00000006530;ENSG00000262327	Acylglycerol kinase, mitochondrial (hAGK) (EC 2,7,1,107) (EC 2,7,1,138) (EC 2,7,1,94) (Multiple substrate lipid kinase) (HsMuLK) (MuLK) (Multi-substrate lipid kinase)	AGK MULK	AGK	MULK	glycerolipid metabolism, {ECO:0000269|PubMed:15939762},";"PATHWAY: Lipid metabolism	Peripheral membrane protein {ECO:0000269|PubMed:28712724}, Mitochondrion intermembrane space {ECO:0000269|PubMed:28712724, ECO:0000269|PubMed:28712726}, Note=Localizes in the mitochondrion intermembrane space, where it associates with the inner membrane (PubMed:28712724), It is unclear whether the N-terminal hydrophobic region forms a transmembrane region or associates with the membrane without c…	MitoCarta3,0	literature, APEX_IMS, mito protein domain	MIM	Protein import, sorting and homeostasis > Protein import and sorting > TIM22 carrier pathway | Metabolism > Lipid metabolism > Phospholipid metabolism		0.0754402	-0.0682	0.21908	24.7922
AGL	P35573	27	27	27	24	24	24	174.76	0	58.523	1983800000	141	alcohol metabolic process;biosynthetic process;carbohydrate biosynthetic process;carbohydrate catabolic process;carbohydrate metabolic process;catabolic process;cellular biosynthetic process;cellular carbohydrate biosynthetic process;cellular carbohydrate catabolic process;cellular carbohydrate metabolic process;cellular glucan metabolic process;cellular macromolecule biosynthetic process;cellula…	4-alpha-glucanotransferase activity;alpha-glucosidase activity;amylo-alpha-1,6-glucosidase activity;binding;carbohydrate binding;catalytic activity;glucosidase activity;glycogen debranching enzyme activity;hydrolase activity;hydrolase activity, acting on glycosyl bonds;hydrolase activity, hydrolyzing O-glycosyl compounds;pattern binding;polysaccharide binding;transferase activity;transferase acti…	cell part;cytoplasm;cytoplasmic part;cytosol;endoplasmic reticulum;inclusion body;intracellular membrane-bounded organelle;intracellular organelle;intracellular organelle part;intracellular part;isoamylase complex;macromolecular complex;membrane-bounded organelle;nuclear part;nucleoplasm;organelle;organelle part;protein complex;sarcoplasmic reticulum	alcohol metabolic process;biosynthetic process;carbohydrate metabolic process;catabolic process;cellular metabolic process;cellular process;energy reserve metabolic process;generation of precursor metabolites and energy;macromolecule metabolic process;metabolic process;polysaccharide metabolic process;primary metabolic process;response to chemical stimulus;response to endogenous stimulus;response…	cell part;cytoplasm;cytosol;endoplasmic reticulum;intracellular membrane-bounded organelle;intracellular organelle;isoamylase complex;macromolecular complex;nucleoplasm;organelle;protein complex	Starch and sucrose metabolism	BOQUEST_STEM_CELL_UP;BROWNE_HCMV_INFECTION_24HR_UP;CAGGTG_V$E12_Q6;CAIRO_HEPATOBLASTOMA_DN;chr1p21;DAZARD_RESPONSE_TO_UV_SCC_UP;DIAZ_CHRONIC_MEYLOGENOUS_LEUKEMIA_UP;EBAUER_TARGETS_OF_PAX3_FOXO1_FUSION_UP;EGFR_UP,V1_DN;ENK_UV_RESPONSE_KERATINOCYTE_DN;ERB2_UP,V1_DN;FLECHNER_BIOPSY_KIDNEY_TRANSPLANT_OK_VS_DONOR_UP;FLECHNER_BIOPSY_KIDNEY_TRANSPLANT_REJECTED_VS_OK_DN;FLECHNER_PBL_KIDNEY_TRANSPLANT_OK_…	232400;610860	REACT_1008	GDE_HUMAN	GDE_HUMAN	Glycogen debranching enzyme (Glycogen debrancher) [Includes: 4-alpha-glucanotransferase (EC 2,4,1,25) (Oligo-1,4-1,4-glucantransferase);Amylo-alpha-1,6-glucosidase (Amylo-1,6-glucosidase) (EC 3,2,1,33) (Dextrin 6-alpha-D-glucosidase)]	AGL GDE	;232400;610860	321	;178	P35573;P35573-2;P35573-3;A0A1C7CYW1	P35573;P35573-2;P35573-3	Glycogen debranching enzyme;4-alpha-glucanotransferase;Amylo-alpha-1,6-glucosidase	AGL	2707	ENSG00000162688	Amylo-alpha-1,6-glucosidase (Amylo-1,6-glucosidase) (EC 3,2,1,33) (Dextrin 6-alpha-D-glucosidase)]";"Glycogen debranching enzyme (Glycogen debrancher) [Includes: 4-alpha-glucanotransferase (EC 2,4,1,25) (Oligo-1,4-1,4-glucantransferase)	AGL GDE	AGL	GDE		SUBCELLULAR LOCATION: Cytoplasm {ECO:0000269|PubMed:17908927}, Note=Under glycogenolytic conditions localizes to the nucleus,						-0.509817	-0.81863	-0.201003	22.6609
AGO2	Q9UKV8	11	11	6	16.5	16.5	8.6	97.207	0	22.92	1415800000	67	biological regulation;biosynthetic process;cell surface receptor linked signaling pathway;cellular biosynthetic process;cellular component assembly;cellular component assembly at cellular level;cellular component organization;cellular component organization at cellular level;cellular component organization or biogenesis;cellular component organization or biogenesis at cellular level;cellular macr…	basal RNA polymerase II transcription machinery binding;basal transcription machinery binding;binding;catalytic activity;cation binding;core promoter binding;DNA binding;double-stranded RNA binding;endonuclease activity;endonuclease activity, active with either ribo- or deoxyribonucleic acids and producing 5'-phosphomonoesters;endoribonuclease activity;endoribonuclease activity, cleaving siRNA-pa…	cell part;cytoplasm;cytoplasmic mRNA processing body;cytoplasmic part;cytosol;intracellular membrane-bounded organelle;intracellular non-membrane-bounded organelle;intracellular organelle;intracellular organelle part;intracellular part;macromolecular complex;membrane;membrane-bounded organelle;micro-ribonucleoprotein complex;mRNA cap binding complex;non-membrane-bounded organelle;nuclear part;nuc…	biological regulation;biosynthetic process;cellular component assembly;cellular component organization;cellular macromolecular complex assembly;cellular metabolic process;cellular nitrogen compound metabolic process;cellular process;developmental process;gene silencing;immune system process;macromolecular complex assembly;macromolecule metabolic process;metabolic process;mRNA metabolic process;mR…	cell part;cytoplasm;cytosol;intracellular membrane-bounded organelle;intracellular non-membrane-bounded organelle;intracellular organelle;macromolecular complex;membrane;nucleoplasm;nucleus;organelle;polysome;protein complex;ribonucleoprotein complex;RNAi effector complex			606229	REACT_118560;REACT_118568;REACT_118699;REACT_12417;REACT_263982;REACT_268530;REACT_75829	AGO2_HUMAN	AGO2_HUMAN	Protein argonaute-2 (Argonaute2) (hAgo2) (EC 3,1,26,n2) (Argonaute RISC catalytic component 2) (Eukaryotic translation initiation factor 2C 2) (eIF-2C 2) (eIF2C 2) (PAZ Piwi domain protein) (PPD) (Protein slicer)	AGO2 EIF2C2	;606229;619149	3263	;27161	Q9UKV8;Q9UKV8-2;E5RJY2	Q9UKV8;Q9UKV8-2	Protein argonaute-2	AGO2	5760	ENSG00000123908	Protein argonaute-2 (Argonaute2) (hAgo2) (EC 3,1,26,n2) (Argonaute RISC catalytic component 2) (Eukaryotic translation initiation factor 2C 2) (eIF-2C 2) (eIF2C 2) (PAZ Piwi domain protein) (PPD) (Protein slicer)	AGO2 EIF2C2	AGO2	EIF2C2		SUBCELLULAR LOCATION: Cytoplasm, P-body {ECO:0000269|PubMed:23125361}, Nucleus {ECO:0000269|PubMed:23125361}, Note=Translational repression of mRNAs results in their recruitment to P-bodies, Translocation to the nucleus requires IMP8,						0.09014	-0.251085	0.431365	22.5524
AGPS	O00116	28	28	28	57.3	57.3	57.3	72.911	0	180.25	10765000000	553	biosynthetic process;cellular biosynthetic process;cellular lipid metabolic process;cellular metabolic process;cellular process;ether lipid biosynthetic process;ether lipid metabolic process;glycerol ether biosynthetic process;glycerol ether metabolic process;glycerolipid biosynthetic process;glycerolipid metabolic process;lipid biosynthetic process;lipid metabolic process;metabolic process;organ…	alkylglycerone-phosphate synthase activity;binding;catalytic activity;coenzyme binding;cofactor binding;FAD binding;flavin adenine dinucleotide binding;oxidoreductase activity;oxidoreductase activity, acting on CH-OH group of donors;oxidoreductase activity, acting on the CH-OH group of donors, NAD or NADP as acceptor;transferase activity;transferase activity, transferring alkyl or aryl (other tha…	cell part;cytoplasmic part;intracellular membrane-bounded organelle;intracellular non-membrane-bounded organelle;intracellular organelle;intracellular organelle lumen;intracellular organelle part;intracellular part;membrane;membrane-bounded organelle;membrane-enclosed lumen;microbody;microbody lumen;microbody membrane;microbody part;mitochondrion;non-membrane-bounded organelle;nuclear part;nucleo…	biosynthetic process;cellular lipid metabolic process;cellular metabolic process;cellular process;glycerol ether metabolic process;lipid metabolic process;metabolic process;primary metabolic process;small molecule metabolic process	cell part;intracellular membrane-bounded organelle;intracellular non-membrane-bounded organelle;intracellular organelle;membrane;microbody;mitochondrion;nucleolus;organelle;peroxisome	Ether lipid metabolism;Peroxisome	BECKER_TAMOXIFEN_RESISTANCE_DN;BENPORATH_MYC_MAX_TARGETS;BIOSYNTHETIC_PROCESS;CAGGTA_V$AREB6_01;CAIRO_HEPATOBLASTOMA_CLASSES_UP;CELLULAR_LIPID_METABOLIC_PROCESS;CHARAFE_BREAST_CANCER_LUMINAL_VS_BASAL_DN;CHARAFE_BREAST_CANCER_LUMINAL_VS_MESENCHYMAL_DN;CHIARETTI_ACUTE_LYMPHOBLASTIC_LEUKEMIA_ZAP70;chr2q;CYTOPLASM;CYTOPLASMIC_PART;DANG_BOUND_BY_MYC;DIAZ_CHRONIC_MEYLOGENOUS_LEUKEMIA_UP;DURCHDEWALD_SKI…	600121;603051	REACT_1407	ADAS_HUMAN	ADAS_HUMAN	Alkyldihydroxyacetonephosphate synthase, peroxisomal (Alkyl-DHAP synthase) (EC 2,5,1,26) (Aging-associated gene 5 protein) (Alkylglycerone-phosphate synthase)	AGPS AAG5	;600121;603051	327	;8540	O00116;B7Z3Q4;A0A7P0T984;A0A1B0GWA2;A0A7P0TAL3;A0A2R8YEL0;A0A7P0TAU9;A0A7P0T9C9;A0A7P0T8Q7;A0A7P0TA54;B8ZZ81;A0A7P0T857	O00116;B7Z3Q4;A0A7P0T984;A0A1B0GWA2;A0A7P0TAL3;A0A2R8YEL0;A0A7P0TAU9;A0A7P0T9C9	Alkyldihydroxyacetonephosphate synthase, peroxisomal	AGPS	1529	ENSG00000018510	Alkyldihydroxyacetonephosphate synthase, peroxisomal (Alkyl-DHAP synthase) (EC 2,5,1,26) (Aging-associated gene 5 protein) (Alkylglycerone-phosphate synthase)	AGPS AAG5	AGPS		ether lipid biosynthesis,";"PATHWAY: Glycerolipid metabolism	SUBCELLULAR LOCATION: Peroxisome membrane {ECO:0000250|UniProtKB:P97275}, Peroxisome {ECO:0000250|UniProtKB:P97275},						0.097902	0.00421719	0.191587	24.6983
AHCTF1	Q8WYP5	26	26	26	18.8	18.8	18.8	252.5	0	37.696	2243500000	80	biological regulation;cell cycle;cellular component assembly;cellular component assembly at cellular level;cellular component organization;cellular component organization at cellular level;cellular component organization or biogenesis;cellular component organization or biogenesis at cellular level;cellular macromolecular complex assembly;cellular macromolecular complex subunit organization;cellul…	binding;DNA binding;nucleic acid binding;nucleic acid binding transcription factor activity;sequence-specific DNA binding transcription factor activity	cell part;chromosomal part;condensed chromosome kinetochore;cytoplasmic part;cytosol;extracellular membrane-bounded organelle;extracellular organelle;extracellular region part;extracellular vesicular exosome;intracellular membrane-bounded organelle;intracellular non-membrane-bounded organelle;intracellular organelle;intracellular organelle part;intracellular part;kinetochore;macromolecular comple…	biological regulation;cell cycle;cellular component assembly;cellular component organization;cellular macromolecular complex assembly;cellular process;cytokinesis;establishment of localization;macromolecular complex assembly;mitotic cell cycle;nucleobase-containing compound transport;nucleus organization;organelle organization;protein complex assembly;protein transport;response to stimulus;signal…	cell part;cytosol;extracellular organelle;intracellular membrane-bounded organelle;intracellular non-membrane-bounded organelle;intracellular organelle;kinetochore;macromolecular complex;membrane;nuclear pore;nucleoplasm;nucleus;organelle;protein complex;vesicle		ACEVEDO_LIVER_CANCER_UP;ACEVEDO_NORMAL_TISSUE_ADJACENT_TO_LIVER_TUMOR_UP;ACTAYRNNNCCCR_UNKNOWN;BHAT_ESR1_TARGETS_NOT_VIA_AKT1_UP;BLALOCK_ALZHEIMERS_DISEASE_UP;BROWNE_HCMV_INFECTION_12HR_UP;BROWNE_HCMV_INFECTION_20HR_UP;CACTTTG,MIR-520G,MIR-520H;CAGGTA_V$AREB6_01;CCAGGTT,MIR-490;chr1q44;CTACCTC,LET-7A,LET-7B,LET-7C,LET-7D,LET-7E,LET-7F,MIR-98,LET-7G,LET-7I;DACOSTA_UV_RESPONSE_VIA_ERCC3_DN;DELACROI…	610853	REACT_150425;REACT_150471;REACT_355252;REACT_682	ELYS_HUMAN	ELYS_HUMAN	Protein ELYS (Embryonic large molecule derived from yolk sac) (Protein MEL-28) (Putative AT-hook-containing transcription factor 1)	AHCTF1 ELYS TMBS62 MSTP108	;610853	24618	;25909	Q8WYP5;Q8WYP5-3;Q8WYP5-2;H7C4S1	Q8WYP5;Q8WYP5-3;Q8WYP5-2	Protein ELYS	AHCTF1	4603	ENSG00000153207	Protein ELYS (Embryonic large molecule derived from yolk sac) (Protein MEL-28) (Putative AT-hook-containing transcription factor 1)	AHCTF1 ELYS TMBS62 MSTP108	AHCTF1	ELYS TMBS62		SUBCELLULAR LOCATION: Cytoplasm {ECO:0000250|UniProtKB:Q8CJF7}, Nucleus {ECO:0000269|PubMed:17098863, ECO:0000269|PubMed:27341616}, Nucleus envelope {ECO:0000269|PubMed:17098863, ECO:0000269|PubMed:27341616}, Nucleus matrix {ECO:0000269|PubMed:17098863}, Chromosome, centromere, kinetochore {ECO:0000269|PubMed:17098863, ECO:0000269|PubMed:27341616}, Nucleus, nucleoplasm {ECO:0000269|PubMed:1709886…						-0.142916	-0.535377	0.249546	23.3257
AHCY	P23526	26	26	26	60.4	60.4	60.4	47.716	0	254.09	52983000000	1138	amine metabolic process;carboxylic acid metabolic process;cellular amine metabolic process;cellular amino acid metabolic process;cellular ketone metabolic process;cellular metabolic process;cellular modified amino acid metabolic process;cellular nitrogen compound metabolic process;cellular process;coenzyme metabolic process;cofactor metabolic process;heterocycle metabolic process;metabolic proces…	adenosylhomocysteinase activity;catalytic activity;hydrolase activity;hydrolase activity, acting on ether bonds;trialkylsulfonium hydrolase activity	cell part;cytoplasm;cytoplasmic membrane-bounded vesicle;cytoplasmic part;cytoplasmic vesicle;cytosol;extracellular membrane-bounded organelle;extracellular organelle;extracellular region part;extracellular vesicular exosome;intracellular membrane-bounded organelle;intracellular organelle;intracellular part;melanosome;membrane-bounded organelle;membrane-bounded vesicle;organelle;pigment granule;v…	amine metabolic process;cellular amino acid metabolic process;cellular ketone metabolic process;cellular metabolic process;cellular nitrogen compound metabolic process;cellular process;cofactor metabolic process;heterocycle metabolic process;metabolic process;nitrogen compound metabolic process;nucleobase-containing compound metabolic process;nucleobase-containing small molecule metabolic process…	cell part;cytoplasm;cytoplasmic membrane-bounded vesicle;cytosol;extracellular organelle;intracellular membrane-bounded organelle;intracellular organelle;organelle;vesicle	Cysteine and methionine metabolism	ACEVEDO_LIVER_TUMOR_VS_NORMAL_ADJACENT_TISSUE_UP;ACEVEDO_NORMAL_TISSUE_ADJACENT_TO_LIVER_TUMOR_DN;ATACTGT,MIR-144;BERENJENO_TRANSFORMED_BY_RHOA_UP;BILANGES_RAPAMYCIN_SENSITIVE_VIA_TSC1_AND_TSC2;BILANGES_SERUM_SENSITIVE_GENES;BOCHKIS_FOXA2_TARGETS;BORCZUK_MALIGNANT_MESOTHELIOMA_UP;BROWN_MYELOID_CELL_DEVELOPMENT_DN;BYSTRYKH_HEMATOPOIESIS_STEM_CELL_AND_BRAIN_QTL_TRANS;BYSTRYKH_HEMATOPOIESIS_STEM_CEL…	180960;613752	REACT_115639;REACT_268587;REACT_6946	SAHH_HUMAN	SAHH_HUMAN	Adenosylhomocysteinase (AdoHcyase) (EC 3,13,2,1) (S-adenosyl-L-homocysteine hydrolase)	AHCY SAHH	;180960;613752	343	;191	P23526;P23526-2	P23526;P23526-2	Adenosylhomocysteinase	AHCY	2520	ENSG00000101444	Adenosylhomocysteinase (AdoHcyase) (EC 3,3,1,1) (S-adenosyl-L-homocysteine hydrolase)	AHCY SAHH	AHCY	SAHH	L-homocysteine biosynthesis; L-homocysteine from S-adenosyl-L-homocysteine: step 1/1,";"PATHWAY: Amino-acid biosynthesis	SUBCELLULAR LOCATION: Cytoplasm {ECO:0000269|PubMed:17081065}, Melanosome {ECO:0000269|PubMed:17081065}, Note=Identified by mass spectrometry in melanosome fractions from stage I to stage IV,						0.0607513	-0.047319	0.168822	27.2027
AHCYL1	O43865	20	20	12	39.4	39.4	30.9	58.951	0	123.33	9867300000	449	amine metabolic process;biological regulation;carboxylic acid metabolic process;cellular amine metabolic process;cellular amino acid metabolic process;cellular ketone metabolic process;cellular macromolecule metabolic process;cellular metabolic process;cellular modified amino acid metabolic process;cellular nitrogen compound metabolic process;cellular process;coenzyme metabolic process;cofactor m…	catalytic activity;hydrolase activity	cell part;cytoplasmic part;cytosol;endoplasmic reticulum;extracellular membrane-bounded organelle;extracellular organelle;extracellular region part;extracellular vesicular exosome;intracellular membrane-bounded organelle;intracellular organelle;intracellular part;membrane-bounded organelle;membrane-bounded vesicle;organelle;vesicle	amine metabolic process;biological regulation;cellular amino acid metabolic process;cellular ketone metabolic process;cellular metabolic process;cellular nitrogen compound metabolic process;cellular process;cofactor metabolic process;establishment of localization;heterocycle metabolic process;macromolecule metabolic process;metabolic process;mRNA metabolic process;mRNA processing;nitrogen compoun…	cell part;cytosol;endoplasmic reticulum;extracellular organelle;intracellular membrane-bounded organelle;intracellular organelle;organelle;vesicle	Cysteine and methionine metabolism	ATTCTTT,MIR-186;BENPORATH_MYC_MAX_TARGETS;BRUINS_UVC_RESPONSE_LATE;CAGGTG_V$E12_Q6;CAMP_UP,V1_UP;CCACACA,MIR-147;chr1p13;CTTTGA_V$LEF1_Q2;CTTTGT_V$LEF1_Q2;DANG_BOUND_BY_MYC;DIAZ_CHRONIC_MEYLOGENOUS_LEUKEMIA_UP;DORSAM_HOXA9_TARGETS_UP;FEVR_CTNNB1_TARGETS_DN;FLECHNER_BIOPSY_KIDNEY_TRANSPLANT_OK_VS_DONOR_UP;FLECHNER_BIOPSY_KIDNEY_TRANSPLANT_REJECTED_VS_OK_DN;FULCHER_INFLAMMATORY_RESPONSE_LECTIN_VS_L…	607826	REACT_111064;REACT_118700;REACT_15426;REACT_160158;REACT_163834;REACT_18325;REACT_188329;REACT_264273	SAHH2_HUMAN	SAHH2_HUMAN	S-adenosylhomocysteine hydrolase-like protein 1 (DC-expressed AHCY-like molecule) (IP(3)Rs binding protein released with IP(3)) (IRBIT) (Putative adenosylhomocysteinase 2) (S-adenosyl-L-homocysteine hydrolase 2) (AdoHcyase 2)	AHCYL1 DCAL IRBIT XPVKONA	;607826	344	;10768	O43865;O43865-2	O43865;O43865-2	Putative adenosylhomocysteinase 2	AHCYL1	1767	ENSG00000168710	S-adenosylhomocysteine hydrolase-like protein 1 (DC-expressed AHCY-like molecule) (IP(3)Rs binding protein released with IP(3)) (IRBIT) (Putative adenosylhomocysteinase 2) (S-adenosyl-L-homocysteine hydrolase 2) (AdoHcyase 2)	AHCYL1 DCAL IRBIT XPVKONA	AHCYL1	DCAL IRBIT XPVKONA		Peripheral membrane protein {ECO:0000305}, Microsome {ECO:0000250|UniProtKB:Q80SW1}, Note=Associates with membranes when phosphorylated, probably through interaction with ITPR1 (By similarity), Localizes to mitochondria-associated endoplasmic reticulum membranes (MAMs) (PubMed:27995898), Localization to MAMs is greatly reduced under apoptotic stress conditions (PubMed:27995898), {ECO:0000250|UniP…	MitoCarta3,0	targetP signal, mito protein domain+, induction	MOM	Mitochondrial dynamics and surveillance > Organelle contact sites		-0.089166	-0.20624	0.027908	24.6457
AHNAK	Q09666	468	468	466	83	83	83	629.09	0	323.31	3628600000000	32029	biological regulation;cellular component assembly;cellular component organization;cellular component organization or biogenesis;macromolecular complex assembly;macromolecular complex subunit organization;protein complex assembly;protein complex subunit organization;protein oligomerization;regulation of biological process;regulation of cellular metabolic process;regulation of cellular process;regu…		actin cytoskeleton;adherens junction;anchoring junction;cell junction;cell part;cell-cell contact zone;cell-cell junction;cell-substrate adherens junction;cell-substrate junction;contractile fiber part;costamere;cytoplasm;cytoplasmic part;cytoskeleton;cytosol;extracellular membrane-bounded organelle;extracellular organelle;extracellular region part;extracellular vesicular exosome;focal adhesion;i…	biological regulation;cellular component assembly;cellular component organization;macromolecular complex assembly;protein complex assembly	cell part;cytoplasm;cytoskeleton;cytosol;extracellular organelle;intracellular membrane-bounded organelle;intracellular non-membrane-bounded organelle;intracellular organelle;membrane;nucleus;organelle;plasma membrane;vesicle		ABBUD_LIF_SIGNALING_1_DN;BASSO_B_LYMPHOCYTE_NETWORK;BERTUCCI_MEDULLARY_VS_DUCTAL_BREAST_CANCER_DN;BILD_MYC_ONCOGENIC_SIGNATURE;BOYAULT_LIVER_CANCER_SUBCLASS_G1_UP;BOYLAN_MULTIPLE_MYELOMA_D_DN;BRUINS_UVC_RESPONSE_EARLY_LATE;BRUINS_UVC_RESPONSE_LATE;BRUINS_UVC_RESPONSE_VIA_TP53_GROUP_B;CAMPS_COLON_CANCER_COPY_NUMBER_DN;CHIARETTI_T_ALL_RELAPSE_PROGNOSIS;CHICAS_RB1_TARGETS_CONFLUENT;chr11q12;CROONQUI…	103390		AHNK_HUMAN	AHNK_HUMAN	Neuroblast differentiation-associated protein AHNAK (Desmoyokin)	AHNAK PM227	;103390	347	;79026	Q09666;E9PLK4;E9PKR9;E9PJZ0;E9PJC6;Q09666-2;E9PQE3	Q09666	Neuroblast differentiation-associated protein AHNAK	AHNAK	3424	ENSG00000124942	Neuroblast differentiation-associated protein AHNAK (Desmoyokin)	AHNAK PM227	AHNAK	PM227		SUBCELLULAR LOCATION: Nucleus,						-0.143218	-0.259907	-0.0265294	30.229
AHNAK2	Q8IVF2-3	205	204	204	66.4	66.4	66.4	605.64	0	323.31	81617000000	3260			cell part;contractile fiber part;costamere;cytoplasm;cytoplasmic part;cytoplasmic vesicle membrane;cytoplasmic vesicle part;intracellular membrane-bounded organelle;intracellular organelle;intracellular organelle part;intracellular part;membrane;membrane part;membrane-bounded organelle;nucleus;organelle;organelle membrane;organelle part;plasma membrane;plasma membrane part;sarcolemma;T-tubule;ves…		cell part;cytoplasm;intracellular membrane-bounded organelle;intracellular organelle;membrane;nucleus;organelle;plasma membrane		BILD_HRAS_ONCOGENIC_SIGNATURE;BROWNE_HCMV_INFECTION_14HR_DN;BUYTAERT_PHOTODYNAMIC_THERAPY_STRESS_UP;CHANDRAN_METASTASIS_DN;CHARAFE_BREAST_CANCER_LUMINAL_VS_MESENCHYMAL_DN;chr14q32;COATES_MACROPHAGE_M1_VS_M2_DN;CREIGHTON_ENDOCRINE_THERAPY_RESISTANCE_1;DELYS_THYROID_CANCER_UP;DODD_NASOPHARYNGEAL_CARCINOMA_UP;DUTERTRE_ESTRADIOL_RESPONSE_24HR_DN;DUTERTRE_ESTRADIOL_RESPONSE_6HR_DN;EBAUER_TARGETS_OF_PA…	608570		AHNK2_HUMAN	AHNK2_HUMAN	Protein AHNAK2	AHNAK2 C14orf78 KIAA2019	;608570	20125	;113146	Q8IVF2-3;Q8IVF2;Q8IVF2-2	Q8IVF2-3;Q8IVF2	Protein AHNAK2	AHNAK2	4303	ENSG00000185567	Protein AHNAK2	AHNAK2 C14orf78 KIAA2019	AHNAK2	C14orf78 KIAA2019		SUBCELLULAR LOCATION: Nucleus {ECO:0000250},						0.16904	-0.169865	0.507945	26.4245
AHSA1	O95433	25	25	25	81.1	81.1	81.1	38.274	0	232.17	17991000000	818	biological regulation;positive regulation of ATPase activity;positive regulation of catalytic activity;positive regulation of hydrolase activity;positive regulation of molecular function;regulation of ATPase activity;regulation of biological process;regulation of catabolic process;regulation of catalytic activity;regulation of cellular catabolic process;regulation of cellular metabolic process;re…	ATPase activator activity;ATPase regulator activity;binding;chaperone binding;enzyme activator activity;enzyme regulator activity;nucleoside-triphosphatase regulator activity;protein binding	cell part;cytoplasm;cytoplasmic part;cytosol;endoplasmic reticulum;extracellular membrane-bounded organelle;extracellular organelle;extracellular region part;extracellular vesicular exosome;intracellular membrane-bounded organelle;intracellular organelle;intracellular part;membrane-bounded organelle;membrane-bounded vesicle;organelle;vesicle	biological regulation;response to stimulus;response to stress	cell part;cytoplasm;cytosol;endoplasmic reticulum;extracellular organelle;intracellular membrane-bounded organelle;intracellular organelle;organelle;vesicle		AMUNDSON_RESPONSE_TO_ARSENITE;APPIERTO_RESPONSE_TO_FENRETINIDE_UP;BASAKI_YBX1_TARGETS_UP;BASSO_B_LYMPHOCYTE_NETWORK;BENPORATH_NANOG_TARGETS;BLALOCK_ALZHEIMERS_DISEASE_DN;BLALOCK_ALZHEIMERS_DISEASE_INCIPIENT_DN;BUYTAERT_PHOTODYNAMIC_THERAPY_STRESS_UP;CELLULAR_MACROMOLECULE_METABOLIC_PROCESS;CELLULAR_PROTEIN_METABOLIC_PROCESS;CHAPERONE_BINDING;CHAUHAN_RESPONSE_TO_METHOXYESTRADIOL_UP;chr14q;CSR_LATE…	608466		AHSA1_HUMAN	AHSA1_HUMAN	Activator of 90 kDa heat shock protein ATPase homolog 1 (AHA1) (p38)	AHSA1 C14orf3 HSPC322	;608466	1189	;10598	O95433;O95433-2;G3V438;H0YJG7;H0YJU2;G3V3W9;H0YJ63	O95433;O95433-2	Activator of 90 kDa heat shock protein ATPase homolog 1	AHSA1	2020	ENSG00000100591	Activator of 90 kDa heat shock protein ATPase homolog 1 (AHA1) (p38)	AHSA1 C14orf3 HSPC322	AHSA1	C14orf3		SUBCELLULAR LOCATION: Cytoplasm, cytosol {ECO:0000269|PubMed:11554768}, Endoplasmic reticulum {ECO:0000269|PubMed:11554768}, Note=May transiently interact with the endoplasmic reticulum,						0.161609	0.0547223	0.268496	25.4283
AIDA	Q96BJ3	16	16	16	62.1	62.1	62.1	35.023	0	87.922	4055300000	223	biological regulation;developmental process;dorsal/ventral pattern formation;negative regulation of biological process;negative regulation of catalytic activity;negative regulation of cell communication;negative regulation of cellular process;negative regulation of intracellular protein kinase cascade;negative regulation of JNK cascade;negative regulation of JUN kinase activity;negative regulatio…		cell part;cytoplasm;intracellular part	biological regulation;developmental process;regulation of protein modification process	cell part;cytoplasm		CHARAFE_BREAST_CANCER_LUMINAL_VS_MESENCHYMAL_DN;CREIGHTON_ENDOCRINE_THERAPY_RESISTANCE_1;DODD_NASOPHARYNGEAL_CARCINOMA_DN;FOSTER_TOLERANT_MACROPHAGE_DN;GOBERT_OLIGODENDROCYTE_DIFFERENTIATION_UP;GSE11924_TH1_VS_TH2_CD4_TCELL_UP;GSE13484_12H_UNSTIM_VS_YF17D_VACCINE_STIM_PBMC_DN;GSE13484_UNSTIM_VS_YF17D_VACCINE_STIM_PBMC_DN;GSE14000_TRANSLATED_RNA_VS_MRNA_16H_LPS_DC_DN;GSE14000_UNSTIM_VS_16H_LPS_DC_…	612375		AIDA_HUMAN	AIDA_HUMAN	Axin interactor, dorsalization-associated protein (Axin interaction partner and dorsalization antagonist)	AIDA C1orf80	;612375	25761	;64853	Q96BJ3;Q96BJ3-3;Q96BJ3-2	Q96BJ3;Q96BJ3-3	Axin interactor, dorsalization-associated protein	AIDA	4716	ENSG00000186063	Axin interactor, dorsalization-associated protein (Axin interaction partner and dorsalization antagonist)	AIDA C1orf80	AIDA	C1orf80								-0.118328	-0.296624	0.0599679	23.809
AIFM1	O95831	23	23	23	50.1	50.1	50.1	66.9	0	115.06	7719800000	384	activation of caspase activity;apoptosis;apoptosis in response to endoplasmic reticulum stress;biological regulation;catabolic process;cell death;cell differentiation;cell redox homeostasis;cellular catabolic process;cellular component assembly;cellular component assembly at cellular level;cellular component biogenesis;cellular component organization;cellular component organization at cellular le…	binding;catalytic activity;coenzyme binding;cofactor binding;DNA binding;electron carrier activity;FAD binding;flavin adenine dinucleotide binding;NAD(P)H oxidase activity;nucleic acid binding;oxidoreductase activity;oxidoreductase activity, acting on NADH or NADPH;oxidoreductase activity, acting on NADH or NADPH, oxygen as acceptor	cell part;cytoplasmic part;cytosol;intracellular membrane-bounded organelle;intracellular organelle;intracellular organelle part;intracellular part;membrane;membrane-bounded organelle;membrane-enclosed lumen;mitochondrial inner membrane;mitochondrial intermembrane space;mitochondrial membrane;mitochondrial part;mitochondrion;nucleus;organelle;organelle envelope lumen;organelle inner membrane;orga…	biological regulation;catabolic process;cell death;cell differentiation;cellular component assembly;cellular component organization;cellular homeostasis;cellular macromolecular complex assembly;cellular metabolic process;cellular nitrogen compound metabolic process;cellular process;chromosome organization;death;developmental process;DNA metabolic process;DNA packaging;homeostatic process;macromol…	cell part;cytosol;intracellular membrane-bounded organelle;intracellular organelle;membrane;mitochondrion;nucleus;organelle	Apoptosis	APOPTOSIS_GO;APOPTOTIC_NUCLEAR_CHANGES;APOPTOTIC_PROGRAM;BENPORATH_MYC_MAX_TARGETS;BIOCARTA_CERAMIDE_PATHWAY;BIOCARTA_MITOCHONDRIA_PATHWAY;BIOPOLYMER_CATABOLIC_PROCESS;BIOPOLYMER_METABOLIC_PROCESS;BRUINS_UVC_RESPONSE_LATE;BURTON_ADIPOGENESIS_5;CASORELLI_ACUTE_PROMYELOCYTIC_LEUKEMIA_DN;CATABOLIC_PROCESS;CCAATNNSNNNGCG_UNKNOWN;CELL_DEVELOPMENT;CELL_STRUCTURE_DISASSEMBLY_DURING_APOPTOSIS;CELLULAR_CA…	300169;300816;310490		AIFM1_HUMAN	AIFM1_HUMAN	Apoptosis-inducing factor 1, mitochondrial (EC 1,6,99,-) (Programmed cell death protein 8)	AIFM1 AIF PDCD8	;300169;300232;300614;300816;310490	8768	;9131	O95831;O95831-3;A0A6Q8PFE1;A0A6Q8PFQ8;A0A6Q8PG15;A0A6Q8PFM5;A0A6Q8PHJ9;A0A7I2PK44;A0A6Q8PFS4;A0A6Q8PHC0;A0A6Q8PFA7;A0A7I2RLJ8;A0A6Q8PFW2;O95831-4;O95831-2;E9PMA0;O95831-5;A0A6Q8PF87;A0A6Q8PHJ4;A0A6Q8PFN1	O95831;O95831-3;A0A6Q8PFE1;A0A6Q8PFQ8;A0A6Q8PG15;A0A6Q8PFM5;A0A6Q8PHJ9;A0A7I2PK44;A0A6Q8PFS4;A0A6Q8PHC0;A0A6Q8PFA7;A0A7I2RLJ8;A0A6Q8PFW2;O95831-4	Apoptosis-inducing factor 1, mitochondrial	AIFM1	537	ENSG00000156709	Apoptosis-inducing factor 1, mitochondrial (EC 1,6,99,-) (Programmed cell death protein 8)	AIFM1 AIF PDCD8	AIFM1	AIF PDCD8		SUBCELLULAR LOCATION: [Isoform 3]: Mitochondrion intermembrane space {ECO:0000269|PubMed:20111043}, Mitochondrion inner membrane {ECO:0000269|PubMed:20111043}, Note=Has a stronger membrane anchorage than isoform 1, {ECO:0000269|PubMed:20111043},; SUBCELLULAR LOCATION: [Isoform 4]: Mitochondrion {ECO:0000269|PubMed:16644725}, Cytoplasm, cytosol {ECO:0000269|PubMed:16644725}, Note=In pro-apoptotic …	MitoCarta3,0	literature, APEX_IMS, targetP signal, Rickettsial homolog, mito protein domain, induction, coexpression++, MS/MS++	MIM	Protein import, sorting and homeostasis > Protein import and sorting > MIA40 | OXPHOS > Complex I > CI assembly factors | OXPHOS > OXPHOS assembly factors | Mitochondrial dynamics and surveillance > Apoptosis		-0.0560654	-0.200193	0.0880624	24.265
AIMP1	Q12904	22	22	22	78.2	78.2	78.2	34.352	0	203.86	30129000000	980	alcohol metabolic process;amine metabolic process;amino acid activation;anatomical structure formation involved in morphogenesis;angiogenesis;apoptosis;biological adhesion;biological regulation;carbohydrate metabolic process;carboxylic acid metabolic process;cell adhesion;cell communication;cell death;cell migration;cell motility;cell-cell signaling;cellular amine metabolic process;cellular amino…	binding;cytokine activity;enzyme binding;GTPase binding;identical protein binding;nucleic acid binding;protein binding;protein dimerization activity;protein homodimerization activity;receptor binding;RNA binding;tRNA binding	aminoacyl-tRNA synthetase multienzyme complex;cell part;cell surface;cytoplasm;cytoplasmic membrane-bounded vesicle;cytoplasmic part;cytoplasmic vesicle;cytosol;endoplasmic reticulum;extracellular region part;extracellular space;Golgi apparatus;intracellular membrane-bounded organelle;intracellular organelle;intracellular part;macromolecular complex;membrane;membrane-bounded organelle;membrane-bo…	alcohol metabolic process;amine metabolic process;anatomical structure formation involved in morphogenesis;biological adhesion;biological regulation;carbohydrate metabolic process;cell adhesion;cell communication;cell death;cell motility;cell-cell signaling;cellular amino acid metabolic process;cellular component movement;cellular ketone metabolic process;cellular metabolic process;cellular nitro…	cell part;cell surface;cytoplasm;cytoplasmic membrane-bounded vesicle;cytosol;endoplasmic reticulum;extracellular space;Golgi apparatus;intracellular membrane-bounded organelle;intracellular organelle;macromolecular complex;membrane;nucleus;organelle;protein complex;vesicle		AMINE_METABOLIC_PROCESS;AMINO_ACID_AND_DERIVATIVE_METABOLIC_PROCESS;AMINO_ACID_METABOLIC_PROCESS;BEHAVIOR;BILANGES_RAPAMYCIN_SENSITIVE_VIA_TSC1_AND_TSC2;BIOPOLYMER_METABOLIC_PROCESS;BIOSYNTHETIC_PROCESS;BOYAULT_LIVER_CANCER_SUBCLASS_G3_UP;BRUINS_UVC_RESPONSE_LATE;CARBOXYLIC_ACID_METABOLIC_PROCESS;CELL_CELL_SIGNALING;CELL_MIGRATION;CELL_PROLIFERATION_GO_0008283;CELLULAR_BIOSYNTHETIC_PROCESS;CELLUL…	260600;603605	REACT_15306	AIMP1_HUMAN	AIMP1_HUMAN	Aminoacyl tRNA synthase complex-interacting multifunctional protein 1 (Multisynthase complex auxiliary component p43) [Cleaved into: Endothelial monocyte-activating polypeptide 2 (EMAP-2) (Endothelial monocyte-activating polypeptide II) (EMAP-II) (Small inducible cytokine subfamily E member 1)]	AIMP1 EMAP2 SCYE1	;260600;603605	10648	;9255	Q12904;Q12904-2;A0A5F9ZHC5;D6R937	Q12904;Q12904-2;A0A5F9ZHC5	Aminoacyl tRNA synthase complex-interacting multifunctional protein 1;Endothelial monocyte-activating polypeptide 2	AIMP1	3456	ENSG00000164022	Aminoacyl tRNA synthase complex-interacting multifunctional protein 1 (Multisynthase complex auxiliary component p43) [Cleaved into: Endothelial monocyte-activating polypeptide 2 (EMAP-2) (Endothelial monocyte-activating polypeptide II) (EMAP-II) (Small inducible cytokine subfamily E member 1)]	AIMP1 EMAP2 SCYE1	AIMP1	EMAP2 SCYE1		SUBCELLULAR LOCATION: Nucleus {ECO:0000269|PubMed:14500886}, Cytoplasm, cytosol {ECO:0000269|PubMed:19289464}, Secreted {ECO:0000269|PubMed:10850427}, Endoplasmic reticulum {ECO:0000250|UniProtKB:P31230}, Golgi apparatus {ECO:0000250|UniProtKB:P31230}, Note=Enriched in secretory vesicles of pancreatic alpha cells and secreted from the pancreas in response to low glucose levels (By similarity), Se…						0.154823	0.0728334	0.236812	25.8069
AIMP2	Q13155	10	10	10	42.8	42.8	42.8	35.348	0	125.99	10107000000	512	amine metabolic process;amino acid activation;apoptosis;biological regulation;carboxylic acid metabolic process;cell death;cell differentiation;cellular amine metabolic process;cellular amino acid metabolic process;cellular developmental process;cellular ketone metabolic process;cellular macromolecule metabolic process;cellular metabolic process;cellular nitrogen compound metabolic process;cellul…		cell part;cytoplasmic part;cytosol;intracellular membrane-bounded organelle;intracellular organelle;intracellular part;membrane;membrane-bounded organelle;nucleus;organelle	amine metabolic process;biological regulation;cell death;cell differentiation;cellular amino acid metabolic process;cellular ketone metabolic process;cellular metabolic process;cellular nitrogen compound metabolic process;cellular process;death;developmental process;macromolecule metabolic process;metabolic process;nitrogen compound metabolic process;nucleobase-containing compound metabolic proce…	cell part;cytosol;intracellular membrane-bounded organelle;intracellular organelle;membrane;nucleus;organelle		AMUNDSON_GAMMA_RADIATION_RESPONSE;BASSO_B_LYMPHOCYTE_NETWORK;BENPORATH_MYC_MAX_TARGETS;BERENJENO_TRANSFORMED_BY_RHOA_UP;BILD_MYC_ONCOGENIC_SIGNATURE;BLALOCK_ALZHEIMERS_DISEASE_UP;BOQUEST_STEM_CELL_CULTURED_VS_FRESH_UP;BROWNE_HCMV_INFECTION_10HR_DN;CAFFAREL_RESPONSE_TO_THC_8HR_3_UP;CAFFAREL_RESPONSE_TO_THC_8HR_5_UP;CHANG_CORE_SERUM_RESPONSE_UP;chr7p22;DANG_BOUND_BY_MYC;DANG_MYC_TARGETS_UP;DIAZ_CHR…	600859	REACT_15306	AIMP2_HUMAN	AIMP2_HUMAN	Aminoacyl tRNA synthase complex-interacting multifunctional protein 2 (Multisynthase complex auxiliary component p38) (Protein JTV-1)	AIMP2 JTV1 PRO0992	;600859;618006	20609	;7965	Q13155;Q13155-2;A8MU58;F8WCL2	Q13155;Q13155-2;A8MU58	Aminoacyl tRNA synthase complex-interacting multifunctional protein 2	AIMP2	3490	ENSG00000106305	Aminoacyl tRNA synthase complex-interacting multifunctional protein 2 (Multisynthase complex auxiliary component p38) (Protein JTV-1)	AIMP2 JTV1 PRO0992	AIMP2	JTV1		SUBCELLULAR LOCATION: Cytoplasm, cytosol {ECO:0000269|PubMed:19289464}, Nucleus {ECO:0000250|UniProtKB:Q8R010}, Note=Following DNA damage, dissociates from the aminoacyl-tRNA synthase complex and translocates from the cytoplasm to the nucleus, {ECO:0000250|UniProtKB:Q8R010},						0.0815742	-0.0700551	0.233204	25.5049
AIP	O00170	15	15	15	60.3	60.3	60.3	37.636	0	122.13	6985700000	328	biological regulation;cellular macromolecule metabolic process;cellular metabolic process;cellular process;cellular protein metabolic process;cellular response to stimulus;establishment of localization;establishment of localization in cell;establishment of protein localization;establishment of protein localization in mitochondrion;establishment of protein localization to organelle;intracellular p…	binding;GAF domain binding;molecular transducer activity;protein binding;protein binding transcription factor activity;protein domain specific binding;signal transducer activity;transcription coactivator activity;transcription cofactor activity;transcription factor binding;transcription factor binding transcription factor activity;unfolded protein binding	cell part;cytoplasm;cytoplasmic part;cytosol;intracellular organelle part;intracellular part;membrane;nuclear part;nucleoplasm;organelle part	biological regulation;cellular metabolic process;cellular process;establishment of localization;macromolecule metabolic process;metabolic process;primary metabolic process;protein folding;protein maturation;protein metabolic process;protein targeting;protein transport;response to stimulus;signal transduction;transport;xenobiotic metabolic process	cell part;cytoplasm;cytosol;membrane;nucleoplasm		BYSTRYKH_HEMATOPOIESIS_STEM_CELL_AND_BRAIN_QTL_TRANS;CELLULAR_MACROMOLECULE_METABOLIC_PROCESS;CELLULAR_PROTEIN_METABOLIC_PROCESS;CHIARETTI_ACUTE_LYMPHOBLASTIC_LEUKEMIA_ZAP70;chr11q13;CRGAARNNNNCGA_UNKNOWN;CYTOPLASM;CYTOPLASMIC_PART;CYTOSOL;DAIRKEE_TERT_TARGETS_UP;ESTABLISHMENT_OF_LOCALIZATION;ESTABLISHMENT_OF_PROTEIN_LOCALIZATION;GARY_CD5_TARGETS_UP;GCCATNTTG_V$YY1_Q6;GCM_AIP;GCM_FANCC;GCM_HDAC1;…	102200;219090;600634;605555		AIP_HUMAN	AIP_HUMAN	AH receptor-interacting protein (AIP) (Aryl-hydrocarbon receptor-interacting protein) (HBV X-associated protein 2) (XAP-2) (Immunophilin homolog ARA9)	AIP XAP2	;102200;605555	358	;9049	O00170;E9PMH2;V9GYQ3	O00170;E9PMH2	AH receptor-interacting protein	AIP	1538	ENSG00000110711	AH receptor-interacting protein (AIP) (Aryl-hydrocarbon receptor-interacting protein) (HBV X-associated protein 2) (XAP-2) (Immunophilin homolog ARA9)	AIP XAP2	AIP	XAP2		SUBCELLULAR LOCATION: Cytoplasm,						0.0415502	-0.0697224	0.152823	24.44
AK1	P00568	15	14	14	69.6	69.6	69.6	21.635	0	158.27	25944000000	637	ADP biosynthetic process;ADP metabolic process;AMP metabolic process;ATP metabolic process;biological regulation;biosynthetic process;cell cycle arrest;cell cycle process;cellular biosynthetic process;cellular metabolic process;cellular nitrogen compound biosynthetic process;cellular nitrogen compound metabolic process;cellular process;heterocycle biosynthetic process;heterocycle metabolic proces…	adenyl nucleotide binding;adenyl ribonucleotide binding;adenylate kinase activity;ATP binding;binding;catalytic activity;kinase activity;nucleobase-containing compound kinase activity;nucleoside diphosphate kinase activity;nucleotide binding;nucleotide kinase activity;phosphotransferase activity, phosphate group as acceptor;purine nucleotide binding;purine ribonucleoside triphosphate binding;puri…	axoneme part;cell part;cell projection part;cytoplasm;cytoplasmic part;cytosol;extracellular membrane-bounded organelle;extracellular organelle;extracellular region part;extracellular vesicular exosome;intracellular part;membrane;membrane-bounded organelle;membrane-bounded vesicle;organelle;organelle part;outer dense fiber;plasma membrane;vesicle	biological regulation;biosynthetic process;cellular metabolic process;cellular nitrogen compound metabolic process;cellular process;heterocycle metabolic process;metabolic process;nitrogen compound metabolic process;nucleobase-containing compound metabolic process;nucleobase-containing small molecule interconversion;nucleobase-containing small molecule metabolic process;nucleotide metabolic proce…	cell part;cytoplasm;cytosol;extracellular organelle;membrane;organelle;plasma membrane;vesicle	Purine metabolism	BLALOCK_ALZHEIMERS_DISEASE_UP;BMI1_DN_MEL18_DN,V1_DN;BOUDOUKHA_BOUND_BY_IGF2BP2;BRUNO_HEMATOPOIESIS;BUYTAERT_PHOTODYNAMIC_THERAPY_STRESS_DN;CASTELLANO_NRAS_TARGETS_UP;CHEN_METABOLIC_SYNDROM_NETWORK;CHICAS_RB1_TARGETS_CONFLUENT;chr9q34;CREIGHTON_ENDOCRINE_THERAPY_RESISTANCE_3;CUI_TCF21_TARGETS_2_DN;DODD_NASOPHARYNGEAL_CARCINOMA_UP;EBAUER_TARGETS_OF_PAX3_FOXO1_FUSION_UP;GNF2_MYL3;GOBERT_OLIGODENDRO…	103000;612631	REACT_21330	KAD1_HUMAN	KAD1_HUMAN	Adenylate kinase isoenzyme 1 (AK 1) (EC 2,7,4,10) (EC 2,7,4,3) (EC 2,7,4,6) (ATP-AMP transphosphorylase 1) (ATP:AMP phosphotransferase) (Adenylate monophosphate kinase) (Myokinase)	AK1	;103000;612631	361	;203	P00568;Q5T9B7;H0YID2	P00568;Q5T9B7	Adenylate kinase isoenzyme 1	AK1	2082	ENSG00000106992	Adenylate kinase isoenzyme 1 (AK 1) (EC 2,7,4,3) (EC 2,7,4,6) (ATP-AMP transphosphorylase 1) (ATP:AMP phosphotransferase) (Adenylate monophosphate kinase) (Myokinase)	AK1	AK1			SUBCELLULAR LOCATION: Cytoplasm,						0.0237639	-0.147761	0.195289	26.3953
AK2	F8W1A4	23	23	23	78.9	78.9	78.9	25.63	0	146.21	21376000000	813	2'-deoxyribonucleotide metabolic process;ADP biosynthetic process;ADP metabolic process;AMP metabolic process;anatomical structure development;ATP metabolic process;biosynthetic process;brain development;cellular biosynthetic process;cellular metabolic process;cellular nitrogen compound biosynthetic process;cellular nitrogen compound metabolic process;cellular process;dATP metabolic process;deoxy…	adenyl nucleotide binding;adenyl ribonucleotide binding;adenylate kinase activity;ATP binding;binding;catalytic activity;kinase activity;nucleobase-containing compound kinase activity;nucleotide binding;nucleotide kinase activity;phosphotransferase activity, phosphate group as acceptor;purine nucleotide binding;purine ribonucleoside triphosphate binding;purine ribonucleotide binding;ribonucleotid…	cell part;cytoplasmic part;cytosol;extracellular membrane-bounded organelle;extracellular organelle;extracellular region part;extracellular vesicular exosome;intracellular organelle part;intracellular part;membrane;membrane-bounded organelle;membrane-bounded vesicle;membrane-enclosed lumen;mitochondrial inner membrane;mitochondrial intermembrane space;mitochondrial membrane;mitochondrial part;org…	anatomical structure development;biosynthetic process;cellular metabolic process;cellular nitrogen compound metabolic process;cellular process;developmental process;generation of precursor metabolites and energy;heterocycle metabolic process;metabolic process;nitrogen compound metabolic process;nucleobase-containing compound metabolic process;nucleobase-containing small molecule interconversion;n…	cell part;cytosol;extracellular organelle;membrane;organelle;vesicle	Purine metabolism	AAGCACT,MIR-520F;ACTGTGA,MIR-27A,MIR-27B;AGCACTT,MIR-93,MIR-302A,MIR-302B,MIR-302C,MIR-302D,MIR-372,MIR-373,MIR-520E,MIR-520A,MIR-526B,MIR-520B,MIR-520C,MIR-520D;AGUIRRE_PANCREATIC_CANCER_COPY_NUMBER_DN;ATGCTGC,MIR-103,MIR-107;BLALOCK_ALZHEIMERS_DISEASE_UP;BOYAULT_LIVER_CANCER_SUBCLASS_G1_DN;BURTON_ADIPOGENESIS_5;BUYTAERT_PHOTODYNAMIC_THERAPY_STRESS_DN;BYSTRYKH_HEMATOPOIESIS_STEM_CELL_QTL_TRANS;C…	103020;267500	REACT_21330	KAD2_HUMAN	KAD2_HUMAN	Adenylate kinase 2, mitochondrial (AK 2) (EC 2,7,4,3) (ATP-AMP transphosphorylase 2) (ATP:AMP phosphotransferase) (Adenylate monophosphate kinase) [Cleaved into: Adenylate kinase 2, mitochondrial, N-terminally processed]	AK2 ADK2	;103020;267500	362	;204	F8W1A4;P54819-2;P54819;F8VY04;A0A5K1VW67;P54819-6;P54819-5;P54819-3;P54819-4;F8VZG5;A0A5F9ZHP2;G3V213;F8VPP1	F8W1A4;P54819-2;P54819;F8VY04;A0A5K1VW67;P54819-6;P54819-5;P54819-3;P54819-4;F8VZG5;A0A5F9ZHP2	Adenylate kinase 2, mitochondrial;Adenylate kinase 2, mitochondrial;Adenylate kinase 2, mitochondrial, N-terminally processed	AK2	1222	ENSG00000004455	Adenylate kinase 2, mitochondrial (AK 2) (EC 2,7,4,3) (ATP-AMP transphosphorylase 2) (ATP:AMP phosphotransferase) (Adenylate monophosphate kinase) [Cleaved into: Adenylate kinase 2, mitochondrial, N-terminally processed]	AK2 ADK2	AK2	ADK2		SUBCELLULAR LOCATION: Mitochondrion intermembrane space {ECO:0000255|HAMAP-Rule:MF_03168},	MitoCarta3,0	literature, APEX_IMS, Rickettsial homolog, mito protein domain, coexpression+, MS/MS++	IMS	Metabolism > Nucleotide metabolism > Nucleotide synthesis and processing		0.182818	0.067524	0.298112	25.3602
AK3	Q9UIJ7	19	19	19	77.5	77.5	77.5	25.565	0	134.76	11517000000	663	ADP biosynthetic process;ADP metabolic process;AMP metabolic process;biological regulation;biosynthetic process;blood coagulation;cellular biosynthetic process;cellular metabolic process;cellular nitrogen compound biosynthetic process;cellular nitrogen compound metabolic process;cellular process;coagulation;GTP metabolic process;hemostasis;heterocycle biosynthetic process;heterocycle metabolic pr…	adenyl nucleotide binding;adenyl ribonucleotide binding;ATP binding;binding;catalytic activity;GTP binding;guanyl nucleotide binding;guanyl ribonucleotide binding;kinase activity;nucleobase-containing compound kinase activity;nucleoside triphosphate adenylate kinase activity;nucleotide binding;phosphotransferase activity, phosphate group as acceptor;purine nucleotide binding;purine ribonucleoside…	cell part;cytoplasmic part;intracellular membrane-bounded organelle;intracellular organelle;intracellular organelle lumen;intracellular organelle part;intracellular part;membrane-bounded organelle;membrane-enclosed lumen;mitochondrial matrix;mitochondrial part;mitochondrion;organelle;organelle lumen;organelle part	biological regulation;biosynthetic process;cellular metabolic process;cellular nitrogen compound metabolic process;cellular process;coagulation;heterocycle metabolic process;metabolic process;multicellular organismal process;nitrogen compound metabolic process;nucleobase-containing compound metabolic process;nucleobase-containing small molecule metabolic process;nucleoside metabolic process;nucle…	cell part;intracellular membrane-bounded organelle;intracellular organelle;mitochondrion;organelle	Pyrimidine metabolism	ACEVEDO_LIVER_CANCER_DN;ACEVEDO_NORMAL_TISSUE_ADJACENT_TO_LIVER_TUMOR_DN;BENPORATH_NANOG_TARGETS;BENPORATH_SOX2_TARGETS;BOCHKIS_FOXA2_TARGETS;CACGTG_V$MYC_Q2;CAGGTG_V$E12_Q6;chr9p24;CREIGHTON_ENDOCRINE_THERAPY_RESISTANCE_3;CYTOPLASM;CYTOPLASMIC_PART;FIRESTEIN_PROLIFERATION;GOLDRATH_ANTIGEN_RESPONSE;GOLDRATH_EFF_VS_MEMORY_CD8_TCELL_UP;GRAESSMANN_APOPTOSIS_BY_DOXORUBICIN_DN;GSE12366_GC_VS_MEMORY_BC…	609290	REACT_24970	KAD3_HUMAN	KAD3_HUMAN	GTP:AMP phosphotransferase AK3, mitochondrial (EC 2,7,4,10) (Adenylate kinase 3) (AK 3) (Adenylate kinase 3 alpha-like 1)	AK3 AK3L1 AK6 AKL3L	;609290	17376	;50808	Q9UIJ7;Q9UIJ7-3;Q9UIJ7-2	Q9UIJ7;Q9UIJ7-3;Q9UIJ7-2	GTP:AMP phosphotransferase AK3, mitochondrial	AK3	5725	ENSG00000147853	GTP:AMP phosphotransferase AK3, mitochondrial (EC 2,7,4,10) (Adenylate kinase 3) (AK 3) (Adenylate kinase 3 alpha-like 1)	AK3 AK3L1 AK6 AKL3L	AK3	AK3L1 AK6 AKL3L		SUBCELLULAR LOCATION: Mitochondrion matrix {ECO:0000255|HAMAP-Rule:MF_03169, ECO:0000269|PubMed:11485571},	MitoCarta3,0	literature, APEX_matrix, targetP signal, Rickettsial homolog, mito protein domain, induction, coexpression, MS/MS++	Matrix	Metabolism > Nucleotide metabolism > Nucleotide synthesis and processing		0.158924	-0.113097	0.430945	25.1612
AK4	P27144	17	17	17	74	74	74	25.268	0	72.144	4549900000	182	ADP biosynthetic process;ADP metabolic process;AMP metabolic process;anatomical structure development;ATP metabolic process;biosynthetic process;brain development;cellular biosynthetic process;cellular metabolic process;cellular nitrogen compound biosynthetic process;cellular nitrogen compound metabolic process;cellular process;developmental process;GTP metabolic process;heterocycle biosynthetic …	adenyl nucleotide binding;adenyl ribonucleotide binding;adenylate kinase activity;ATP binding;binding;catalytic activity;GTP binding;guanyl nucleotide binding;guanyl ribonucleotide binding;kinase activity;nucleobase-containing compound kinase activity;nucleoside diphosphate kinase activity;nucleoside triphosphate adenylate kinase activity;nucleotide binding;nucleotide kinase activity;phosphotrans…	cell part;cytoplasmic part;extracellular membrane-bounded organelle;extracellular organelle;extracellular region part;extracellular vesicular exosome;intracellular membrane-bounded organelle;intracellular organelle;intracellular organelle lumen;intracellular organelle part;intracellular part;membrane-bounded organelle;membrane-bounded vesicle;membrane-enclosed lumen;mitochondrial matrix;mitochond…	anatomical structure development;biosynthetic process;cellular metabolic process;cellular nitrogen compound metabolic process;cellular process;developmental process;heterocycle metabolic process;metabolic process;nitrogen compound metabolic process;nucleobase-containing compound metabolic process;nucleobase-containing small molecule metabolic process;nucleotide metabolic process;phosphorus metabo…	cell part;extracellular organelle;intracellular membrane-bounded organelle;intracellular organelle;mitochondrion;organelle;vesicle	Purine metabolism	AKT_UP,V1_UP;AKT_UP_MTOR_DN,V1_UP;ALFANO_MYC_TARGETS;ALONSO_METASTASIS_UP;ATF2_S_UP,V1_DN;ATF2_UP,V1_DN;BASAKI_YBX1_TARGETS_DN;BENPORATH_NANOG_TARGETS;BILD_E2F3_ONCOGENIC_SIGNATURE;BRACHAT_RESPONSE_TO_CAMPTOTHECIN_DN;BRACHAT_RESPONSE_TO_METHOTREXATE_DN;BROWNE_HCMV_INFECTION_24HR_UP;CAGTGTT,MIR-141,MIR-200A;CAIRO_HEPATOBLASTOMA_CLASSES_UP;CHANDRAN_METASTASIS_TOP50_UP;CHANDRAN_METASTASIS_UP;chr1p31…	103030		KAD4_HUMAN	KAD4_HUMAN	Adenylate kinase 4, mitochondrial (AK 4) (EC 2,7,4,10) (EC 2,7,4,6) (Adenylate kinase 3-like) (GTP:AMP phosphotransferase AK4)	AK4 AK3 AK3L1	;103030	363	;205	P27144;F8VS11	P27144;F8VS11	Adenylate kinase 4, mitochondrial	AK4	2566	ENSG00000162433	Adenylate kinase 4, mitochondrial (AK 4) (EC 2,7,4,10) (EC 2,7,4,6) (Adenylate kinase 3-like) (GTP:AMP phosphotransferase AK4)	AK4 AK3 AK3L1	AK4	AK3 AK3L1		SUBCELLULAR LOCATION: Mitochondrion matrix {ECO:0000255|HAMAP-Rule:MF_03170, ECO:0000269|PubMed:11485571, ECO:0000269|PubMed:19766732, ECO:0000269|PubMed:26980435},	MitoCarta3,0	APEX_matrix, yeast mito homolog++, Rickettsial homolog, mito protein domain, MS/MS++	Matrix	Metabolism > Nucleotide metabolism > Nucleotide synthesis and processing		0.0388937	-0.392421	0.470208	23.8918
AK5	Q9Y6K8-3	18	18	16	33.6	33.6	31.3	60.314	0	70.722	7225300000	478	2'-deoxyribonucleotide biosynthetic process;2'-deoxyribonucleotide metabolic process;ADP biosynthetic process;ADP metabolic process;ATP metabolic process;biosynthetic process;cellular biosynthetic process;cellular metabolic process;cellular nitrogen compound biosynthetic process;cellular nitrogen compound metabolic process;cellular process;dADP biosynthetic process;dADP metabolic process;deoxyrib…	adenyl nucleotide binding;adenyl ribonucleotide binding;adenylate kinase activity;ATP binding;binding;catalytic activity;kinase activity;nucleobase-containing compound kinase activity;nucleoside diphosphate kinase activity;nucleoside kinase activity;nucleotide binding;nucleotide kinase activity;phosphotransferase activity, phosphate group as acceptor;purine nucleotide binding;purine ribonucleosid…	cell part;cytoplasm;cytoplasmic part;cytoskeletal part;cytosol;intracellular organelle part;intracellular part;microtubule organizing center;organelle part	biosynthetic process;cellular metabolic process;cellular nitrogen compound metabolic process;cellular process;heterocycle metabolic process;metabolic process;nitrogen compound metabolic process;nucleobase-containing compound metabolic process;nucleobase-containing small molecule interconversion;nucleobase-containing small molecule metabolic process;nucleotide metabolic process;phosphorus metaboli…	cell part;cytoplasm;cytosol;microtubule organizing center	Purine metabolism	ACEVEDO_LIVER_CANCER_WITH_H3K9ME3_UP;ACEVEDO_METHYLATED_IN_LIVER_CANCER_DN;ATGTACA,MIR-493;BIOSYNTHETIC_PROCESS;BLALOCK_ALZHEIMERS_DISEASE_DN;CAGGTG_V$E12_Q6;CAMP_UP,V1_DN;CELLULAR_BIOSYNTHETIC_PROCESS;CHARAFE_BREAST_CANCER_BASAL_VS_MESENCHYMAL_DN;CHARAFE_BREAST_CANCER_LUMINAL_VS_MESENCHYMAL_DN;CHICAS_RB1_TARGETS_CONFLUENT;chr1p31;CYTOPLASM;CYTOPLASMIC_PART;CYTOSOL;DCA_UP,V1_UP;DEURIG_T_CELL_PROL…	608009	REACT_21330	KAD5_HUMAN	KAD5_HUMAN	Adenylate kinase isoenzyme 5 (AK 5) (EC 2,7,4,3) (EC 2,7,4,6) (ATP-AMP transphosphorylase 5)	AK5	;608009	365	;26289	Q9Y6K8-3;Q9Y6K8;Q9Y6K8-2;E9PQQ8;E9PIS7	Q9Y6K8-3;Q9Y6K8;Q9Y6K8-2	Adenylate kinase isoenzyme 5	AK5	6027	ENSG00000154027	Adenylate kinase isoenzyme 5 (AK 5) (EC 2,7,4,3) (EC 2,7,4,6) (ATP-AMP transphosphorylase 5)	AK5	AK5			SUBCELLULAR LOCATION: Cytoplasm {ECO:0000269|PubMed:19647735},						0.00640093	-0.308453	0.321255	24.1685
AK6	Q9Y3D8	7	7	7	57	57	57	20.061	0	48.116	1190600000	137	cellular metabolic process;cellular nitrogen compound metabolic process;cellular process;metabolic process;nitrogen compound metabolic process;nucleobase-containing compound metabolic process;nucleobase-containing small molecule metabolic process;nucleoside phosphate metabolic process;nucleotide metabolic process;nucleotide phosphorylation;phosphate-containing compound metabolic process;phosphoru…	adenyl nucleotide binding;adenyl ribonucleotide binding;adenylate kinase activity;ATP binding;ATPase activity;binding;catalytic activity;hydrolase activity;hydrolase activity, acting on acid anhydrides;hydrolase activity, acting on acid anhydrides, in phosphorus-containing anhydrides;kinase activity;nucleobase-containing compound kinase activity;nucleoside-triphosphatase activity;nucleotide bindi…	Cajal body;cell part;intracellular organelle part;intracellular part;membrane;nuclear body;nuclear part;nucleoplasm;nucleoplasm part;organelle part	cellular metabolic process;cellular nitrogen compound metabolic process;cellular process;metabolic process;nitrogen compound metabolic process;nucleobase-containing compound metabolic process;nucleobase-containing small molecule metabolic process;nucleotide metabolic process;phosphorus metabolic process;primary metabolic process;small molecule metabolic process	cell part;membrane;nucleoplasm		BIOPOLYMER_METABOLIC_PROCESS;BLALOCK_ALZHEIMERS_DISEASE_DN;BUYTAERT_PHOTODYNAMIC_THERAPY_STRESS_UP;CAIRO_HEPATOBLASTOMA_CLASSES_UP;CGGAARNGGCNG_UNKNOWN;chr5q11;DIAZ_CHRONIC_MEYLOGENOUS_LEUKEMIA_UP;DNA_DIRECTED_RNA_POLYMERASEII_HOLOENZYME;E2F1_UP,V1_UP;ENK_UV_RESPONSE_EPIDERMIS_DN;FEVR_CTNNB1_TARGETS_DN;GCM_APEX1;GCM_DDX5;GCM_MSN;GCM_NPM1;GCM_RAF1;GCM_SMARCC1;GENERAL_RNA_POLYMERASE_II_TRANSCRIPTIO…			KAD6_HUMAN	KAD6_HUMAN	Adenylate kinase isoenzyme 6 (AK6) (EC 2,7,4,3) (Adrenal gland protein AD-004) (Coilin-interacting nuclear ATPase protein) (hCINAP) (Dual activity adenylate kinase/ATPase) (AK/ATPase)	AK6 CINAP AD-004 CGI-137	;619357	49151	;102157402	Q9Y3D8;A0A087WVD7;Q9Y3D8-2;D6RDH4;A0A087WY94	Q9Y3D8;A0A087WVD7;Q9Y3D8-2;D6RDH4	Adenylate kinase isoenzyme 6	AK6;TAF9	5925	ENSG00000085231	Adenylate kinase isoenzyme 6 (AK6) (EC 2,7,4,3) (Adrenal gland protein AD-004) (Coilin-interacting nuclear ATPase protein) (hCINAP) (Dual activity adenylate kinase/ATPase) (AK/ATPase)	AK6 CINAP AD-004 CGI-137	AK6	CINAP		SUBCELLULAR LOCATION: Nucleus, nucleoplasm, Nucleus, Cajal body, Note=Displays widespread diffuse nucleoplasmic distribution but not detected in nucleoli, Detected in Cajal bodies but not in all cells,						0.184061	-0.0563905	0.424512	23.1288
AKAP11	Q9UKA4	11	11	11	8.5	8.5	8.5	210.51	0	14.819	1237000000	39	biological regulation;cellular process;cellular response to stimulus;intracellular signal transduction;regulation of biological process;regulation of cellular process;regulation of intracellular protein kinase cascade;regulation of protein kinase A signaling cascade;regulation of response to stimulus;regulation of signal transduction;regulation of signaling;response to stimulus;signal transduction	binding;enzyme binding;phosphatase binding;protein binding;protein kinase A binding;protein phosphatase 1 binding;protein phosphatase binding	cell part;cytoplasmic part;cytoskeletal part;intracellular membrane-bounded organelle;intracellular organelle;intracellular organelle part;intracellular part;membrane-bounded organelle;microbody;microtubule organizing center;organelle;organelle part;peroxisome	biological regulation;cellular process;response to stimulus;signal transduction	cell part;intracellular membrane-bounded organelle;intracellular organelle;microbody;microtubule organizing center;organelle;peroxisome		ACATTCC,MIR-1,MIR-206;BAELDE_DIABETIC_NEPHROPATHY_DN;BLALOCK_ALZHEIMERS_DISEASE_DN;CTTTGT_V$LEF1_Q2;DACOSTA_UV_RESPONSE_VIA_ERCC3_DN;ENK_UV_RESPONSE_KERATINOCYTE_DN;ENZYME_BINDING;FLECHNER_BIOPSY_KIDNEY_TRANSPLANT_REJECTED_VS_OK_DN;GEORGES_TARGETS_OF_MIR192_AND_MIR215;GSE14769_UNSTIM_VS_360MIN_LPS_BMDM_UP;GSE22886_IGG_IGA_MEMORY_BCELL_VS_BM_PLASMA_CELL_UP;GSE22886_IGM_MEMORY_BCELL_VS_BM_PLASMA_CE…	604696		AKA11_HUMAN	AKA11_HUMAN	A-kinase anchor protein 11 (AKAP-11) (A-kinase anchor protein 220 kDa) (AKAP 220) (hAKAP220) (Protein kinase A-anchoring protein 11) (PRKA11)	AKAP11 AKAP220 KIAA0629	;604696	369	;11215	Q9UKA4	Q9UKA4	A-kinase anchor protein 11	AKAP11	5748	ENSG00000023516	A-kinase anchor protein 11 (AKAP-11) (A-kinase anchor protein 220 kDa) (AKAP 220) (hAKAP220) (Protein kinase A-anchoring protein 11) (PRKA11)	AKAP11 AKAP220 KIAA0629	AKAP11	AKAP220 KIAA0629		SUBCELLULAR LOCATION: Cytoplasm, Cytoplasm, cytoskeleton, microtubule organizing center, centrosome, Note=Cytoplasmic in premeiotic pachytene spermatocytes and in the centrosome of developing postmeiotic germ cells, while a midpiece/centrosome localization was found in elongating spermatocytes and mature sperm,						-0.155975	-0.893405	0.581455	22.5024
AKAP12	Q02952	82	82	2	62.3	62.3	3.9	191.48	0	323.31	36930000000	1502	biological regulation;cell surface receptor linked signaling pathway;cellular process;cellular response to stimulus;establishment of localization;establishment of localization in cell;establishment of protein localization;G-protein coupled receptor protein signaling pathway;intracellular protein transport;intracellular transport;positive regulation of biological process;positive regulation of bio…	adenylate cyclase binding;binding;enzyme binding;protein binding;protein kinase A binding	adherens junction;anchoring junction;cell cortex;cell junction;cell part;cell-substrate adherens junction;cell-substrate junction;cytoplasm;cytoplasmic part;cytoskeleton;focal adhesion;intracellular non-membrane-bounded organelle;intracellular organelle;intracellular part;membrane;non-membrane-bounded organelle;organelle;plasma membrane	biological regulation;cellular process;establishment of localization;protein targeting;protein transport;response to stimulus;signal transduction;transport	cell cortex;cell part;cytoplasm;cytoskeleton;intracellular non-membrane-bounded organelle;intracellular organelle;membrane;organelle;plasma membrane		AACATTC,MIR-409-3P;AACTGGA,MIR-145;AATGTGA,MIR-23A,MIR-23B;ACATTCC,MIR-1,MIR-206;ALFANO_MYC_TARGETS;ALTEMEIER_RESPONSE_TO_LPS_WITH_MECHANICAL_VENTILATION;AMIT_EGF_RESPONSE_240_HELA;AMIT_EGF_RESPONSE_240_MCF10A;AMIT_SERUM_RESPONSE_240_MCF10A;AMUNDSON_POOR_SURVIVAL_AFTER_GAMMA_RADIATION_8G;BERENJENO_TRANSFORMED_BY_RHOA_DN;BERENJENO_TRANSFORMED_BY_RHOA_FOREVER_DN;BILANGES_SERUM_SENSITIVE_GENES;BILBA…	604698		AKA12_HUMAN	AKA12_HUMAN	A-kinase anchor protein 12 (AKAP-12) (A-kinase anchor protein 250 kDa) (AKAP 250) (Gravin) (Myasthenia gravis autoantigen)	AKAP12 AKAP250	;604698	370	;9590	Q02952;Q02952-3	Q02952;Q02952-3	A-kinase anchor protein 12	AKAP12	3353	ENSG00000131016	A-kinase anchor protein 12 (AKAP-12) (A-kinase anchor protein 250 kDa) (AKAP 250) (Gravin) (Myasthenia gravis autoantigen)	AKAP12 AKAP250	AKAP12	AKAP250		Lipid-anchor {ECO:0000305}, Note=May be part of the cortical cytoskeleton,";"SUBCELLULAR LOCATION: Cytoplasm, cell cortex {ECO:0000305}, Cytoplasm, cytoskeleton {ECO:0000305}, Membrane {ECO:0000305}						-0.184879	-0.707082	0.337324	25.8926
AKAP13	Q12802-4	13	13	13	8.4	8.4	8.4	305.28	0	24.507	599860000	28	biological regulation;cell surface receptor linked signaling pathway;cellular macromolecule metabolic process;cellular metabolic process;cellular process;cellular protein metabolic process;cellular response to stimulus;enzyme linked receptor protein signaling pathway;establishment of localization;establishment of localization in cell;intracellular signal transduction;intracellular transport;macro…	binding;cAMP-dependent protein kinase activity;catalytic activity;cation binding;cyclic nucleotide-dependent protein kinase activity;enzyme regulator activity;GTPase regulator activity;guanyl-nucleotide exchange factor activity;ion binding;kinase activity;metal ion binding;molecular transducer activity;nucleoside-triphosphatase regulator activity;phosphotransferase activity, alcohol group as acce…	cell part;cytoplasm;cytoplasmic part;cytosol;intracellular membrane-bounded organelle;intracellular organelle;intracellular part;membrane;membrane-bounded organelle;nucleus;organelle;perinuclear region of cytoplasm	biological regulation;cellular metabolic process;cellular process;establishment of localization;macromolecule metabolic process;macromolecule modification;metabolic process;nuclear transport;nucleocytoplasmic transport;phosphorus metabolic process;primary metabolic process;protein metabolic process;protein modification process;protein phosphorylation;regulation of protein modification process;res…	cell part;cytoplasm;cytosol;intracellular membrane-bounded organelle;intracellular organelle;membrane;nucleus;organelle		ALONSO_METASTASIS_DN;AMUNDSON_GENOTOXIC_SIGNATURE;ATACCTC,MIR-202;BENPORATH_CYCLING_GENES;BIDUS_METASTASIS_DN;BIOCARTA_AKAP13_PATHWAY;BLALOCK_ALZHEIMERS_DISEASE_INCIPIENT_UP;BLALOCK_ALZHEIMERS_DISEASE_UP;BOQUEST_STEM_CELL_CULTURED_VS_FRESH_UP;BROWNE_HCMV_INFECTION_14HR_DN;CAGGTCC,MIR-492;CELL_FRACTION;chr15q24;CYTAGCAAY_UNKNOWN;DACOSTA_UV_RESPONSE_VIA_ERCC3_DN;DEBIASI_APOPTOSIS_BY_REOVIRUS_INFECT…	604686	REACT_11051;REACT_13638;REACT_18407	AKP13_HUMAN	AKP13_HUMAN	A-kinase anchor protein 13 (AKAP-13) (AKAP-Lbc) (Breast cancer nuclear receptor-binding auxiliary protein) (Guanine nucleotide exchange factor Lbc) (Human thyroid-anchoring protein 31) (Lymphoid blast crisis oncogene) (LBC oncogene) (Non-oncogenic Rho GTPase-specific GTP exchange factor) (Protein kinase A-anchoring protein 13) (PRKA13) (p47)	AKAP13 BRX HT31 LBC	;604686	371	;11214	Q12802-4;Q12802;Q12802-2;H0YMW2;A0A087WTD7;A8MYJ1;A0A087WX73;A0A087WY36	Q12802-4;Q12802;Q12802-2;H0YMW2	A-kinase anchor protein 13	AKAP13	3446	ENSG00000170776	A-kinase anchor protein 13 (AKAP-13) (AKAP-Lbc) (Breast cancer nuclear receptor-binding auxiliary protein) (Guanine nucleotide exchange factor Lbc) (Human thyroid-anchoring protein 31) (Lymphoid blast crisis oncogene) (LBC oncogene) (Non-oncogenic Rho GTPase-specific GTP exchange factor) (Protein kinase A-anchoring protein 13) (PRKA13) (p47)	AKAP13 BRX HT31 LBC	AKAP13	BRX HT31 LBC		Peripheral membrane protein {ECO:0000269|PubMed:11696353, ECO:0000305|PubMed:9891067}, Note=Colocalizes with the actin cytoskeleton at the cell cortex, {ECO:0000269|PubMed:11546812},";"SUBCELLULAR LOCATION: Cytoplasm, cytosol {ECO:0000269|PubMed:11546812, ECO:0000269|PubMed:9891067}, Cytoplasm {ECO:0000269|PubMed:9627117}, Cytoplasm, cell cortex {ECO:0000269|PubMed:11546812}, Nucleus {ECO:0000269…						-0.264842	-0.59716	0.0674773	21.344
AKAP2	Q9Y2D5-6	55	55	4	63.9	63.9	5.5	120.63	0	323.31	47853000000	1653							AACTTT_UNKNOWN;AAGCAAT,MIR-137;AKT_UP,V1_UP;AKT_UP_MTOR_DN,V1_UP;ATGCAGT,MIR-217;ATGCTGC,MIR-103,MIR-107;BOSCO_ALLERGEN_INDUCED_TH2_ASSOCIATED_MODULE;CAGCTG_V$AP4_Q5;CAGGGTC,MIR-504;CAGTATT,MIR-200B,MIR-200C,MIR-429;chr9q31;CTTTGA_V$LEF1_Q2;CUI_TCF21_TARGETS_2_DN;DOUGLAS_BMI1_TARGETS_UP;GGATTA_V$PITX2_Q2;GGTGTGT,MIR-329;GRAESSMANN_APOPTOSIS_BY_DOXORUBICIN_DN;GSE10239_NAIVE_VS_DAY4,5_EFF_CD8_TCELL…	604582		AKAP2_HUMAN	AKAP2_HUMAN	A-kinase anchor protein 2 (AKAP-2) (AKAP-KL) (Protein kinase A-anchoring protein 2) (PRKA2)	AKAP2 KIAA0920 PRKA2	;604582	372	;445815	Q9Y2D5-6;Q9Y2D5-4;Q9Y2D5-5;Q9Y2D5-7;C9JVY5;C9JZH4;A0A669KBK1	Q9Y2D5-6;Q9Y2D5-4;Q9Y2D5-5;Q9Y2D5-7;C9JVY5	A-kinase anchor protein 2	AKAP2	5861	ENSG00000241978	A-kinase anchor protein 2 (AKAP-2) (AKAP-KL) (Protein kinase A-anchoring protein 2) (PRKA2)	AKAP2 KIAA0920 PRKA2	AKAP2	KIAA0920 PRKA2								0.0978544	-0.0598674	0.255576	26.0717
AKAP8	A0A7P0T893	6	6	6	18.7	18.7	18.7	74.846	0	26.64	1203600000	124	biological regulation;cell cycle phase;cell cycle process;cellular component organization;cellular component organization at cellular level;cellular component organization or biogenesis;cellular component organization or biogenesis at cellular level;cellular macromolecule metabolic process;cellular metabolic process;cellular nitrogen compound metabolic process;cellular process;cellular response t…	binding;cation binding;DNA binding;double-stranded DNA binding;ion binding;metal ion binding;nucleic acid binding;structure-specific DNA binding;transition metal ion binding;zinc ion binding	cell part;chromosome;condensed chromosome;cytoplasmic part;female pronucleus;Golgi apparatus;intracellular membrane-bounded organelle;intracellular non-membrane-bounded organelle;intracellular organelle;intracellular organelle part;intracellular part;membrane;membrane-bounded organelle;mitochondrion;non-membrane-bounded organelle;nuclear matrix;nuclear part;nucleoplasm;nucleus;organelle;organelle…	biological regulation;cellular component organization;cellular metabolic process;cellular nitrogen compound metabolic process;cellular process;chromosome organization;DNA metabolic process;DNA packaging;macromolecule metabolic process;metabolic process;mitosis;nitrogen compound metabolic process;nuclear division;nucleobase-containing compound metabolic process;organelle fission;organelle organiza…	cell part;chromosome;Golgi apparatus;intracellular membrane-bounded organelle;intracellular non-membrane-bounded organelle;intracellular organelle;membrane;mitochondrion;nucleoplasm;nucleus;organelle		ACAWNRNSRCGG_UNKNOWN;BIOCARTA_AKAP95_PATHWAY;BYSTRYKH_HEMATOPOIESIS_STEM_CELL_AND_BRAIN_QTL_TRANS;CELL_CYCLE_GO_0007049;CELL_CYCLE_PHASE;CELL_CYCLE_PROCESS;chr19p13;DOUGLAS_BMI1_TARGETS_UP;GATTGGY_V$NFY_Q6_01;GCCATNTTG_V$YY1_Q6;GGGCGGR_V$SP1_Q6;GOLDRATH_HOMEOSTATIC_PROLIFERATION;GRAESSMANN_APOPTOSIS_BY_DOXORUBICIN_DN;GRAESSMANN_RESPONSE_TO_MC_AND_DOXORUBICIN_DN;GROSS_HYPOXIA_VIA_ELK3_AND_HIF1A_DN…	604692		AKAP8_HUMAN	AKAP8_HUMAN	A-kinase anchor protein 8 (AKAP-8) (A-kinase anchor protein 95 kDa) (AKAP 95)	AKAP8 AKAP95	;604692	378	;10270	A0A7P0T893;O43823;M0QX51;A0A7P0TBC8	A0A7P0T893;O43823;M0QX51;A0A7P0TBC8	A-kinase anchor protein 8	AKAP8	614	ENSG00000105127	A-kinase anchor protein 8 (AKAP-8) (A-kinase anchor protein 95 kDa) (AKAP 95)	AKAP8 AKAP95	AKAP8	AKAP95		SUBCELLULAR LOCATION: Nucleus {ECO:0000269|PubMed:19277197, ECO:0000269|PubMed:26683827}, Nucleus matrix {ECO:0000269|PubMed:10601332}, Nucleus, nucleolus {ECO:0000269|PubMed:26683827}, Cytoplasm {ECO:0000250|UniProtKB:Q9DBR0}, Note=Associated with the nuclear matrix in interphase and redistributes mostly to chromatin at mitosis, However, mitotic chromatin localization has been questioned, Upon n…						0.420796	0.0979086	0.743684	22.6112
AKAP9	Q99996-5	17	17	17	5.6	5.6	5.6	447.75	0	19.895	1099000000	22	anatomical structure development;biological regulation;cell communication;cell cycle;cell cycle process;cell development;cell-cell signaling;cellular chemical homeostasis;cellular component organization;cellular component organization at cellular level;cellular component organization or biogenesis;cellular component organization or biogenesis at cellular level;cellular developmental process;cellu…	binding;channel regulator activity;ion channel binding;potassium channel regulator activity;protein binding;protein complex scaffold;receptor binding;structural molecule activity	cation channel complex;cell part;centrosome;cytoplasmic part;cytoskeletal part;cytoskeleton;cytosol;Golgi apparatus;intracellular membrane-bounded organelle;intracellular non-membrane-bounded organelle;intracellular organelle;intracellular organelle part;intracellular part;ion channel complex;macromolecular complex;membrane part;membrane-bounded organelle;microtubule organizing center;microtubule…	anatomical structure development;biological regulation;cell communication;cell cycle;cell development;cell-cell signaling;cellular component organization;cellular homeostasis;cellular ion homeostasis;cellular process;developmental process;establishment of localization;homeostatic process;mitotic cell cycle;multicellular organismal process;organelle organization;regulation of protein modification …	cell part;centrosome;cytoskeleton;cytosol;Golgi apparatus;intracellular membrane-bounded organelle;intracellular non-membrane-bounded organelle;intracellular organelle;macromolecular complex;microtubule organizing center;organelle;protein complex		AACTGGA,MIR-145;ACCATTT,MIR-522;ACTGAAA,MIR-30A-3P,MIR-30E-3P;AKL_HTLV1_INFECTION_DN;APPIERTO_RESPONSE_TO_FENRETINIDE_UP;BENPORATH_MYC_MAX_TARGETS;BIOCARTA_AKAPCENTROSOME_PATHWAY;BLALOCK_ALZHEIMERS_DISEASE_INCIPIENT_UP;BLALOCK_ALZHEIMERS_DISEASE_UP;BUYTAERT_PHOTODYNAMIC_THERAPY_STRESS_UP;CAGCTG_V$AP4_Q5;CELL_CELL_SIGNALING;CENTROSOME;chr7q21;CTTTGT_V$LEF1_Q2;CYTOPLASM;CYTOPLASMIC_PART;CYTOSKELETA…	604001;611820	REACT_15296;REACT_15364;REACT_15451;REACT_160315;REACT_20546;REACT_20594;REACT_20642;REACT_267965	AKAP9_HUMAN	AKAP9_HUMAN	A-kinase anchor protein 9 (AKAP-9) (A-kinase anchor protein 350 kDa) (AKAP 350) (hgAKAP 350) (A-kinase anchor protein 450 kDa) (AKAP 450) (AKAP 120-like protein) (Centrosome- and Golgi-localized PKN-associated protein) (CG-NAP) (Protein hyperion) (Protein kinase A-anchoring protein 9) (PRKA9) (Protein yotiao)	AKAP9 AKAP350 AKAP450 KIAA0803	;604001;611820	379	;10142	Q99996-5;A0A7P0TAX3;A0A7P0TBH8;A0A7P0Z4N5;A0A7P0T928;A0A7P0T9A9;A0A7P0T8N5;A0A7P0Z4Q5;A0A0A0MRF6;A0A7P0T939;Q99996-3;Q99996;Q99996-1;Q99996-6;A0A7P0TAD6;A0A7P0TBI4;A0A7P0TAA2;A0A2R8Y590;Q99996-4;H7BYL6;A0A7P0TAJ1;A0A7P0T9E2;A0A6I8PUD8;A0A7P0TB09	Q99996-5;A0A7P0TAX3;A0A7P0TBH8;A0A7P0Z4N5;A0A7P0T928;A0A7P0T9A9;A0A7P0T8N5;A0A7P0Z4Q5;A0A0A0MRF6;A0A7P0T939;Q99996-3;Q99996;Q99996-1;Q99996-6;A0A7P0TAD6;A0A7P0TBI4;A0A7P0TAA2;A0A2R8Y590	A-kinase anchor protein 9	AKAP9	157	ENSG00000127914	A-kinase anchor protein 9 (AKAP-9) (A-kinase anchor protein 350 kDa) (AKAP 350) (hgAKAP 350) (A-kinase anchor protein 450 kDa) (AKAP 450) (AKAP 120-like protein) (Centrosome- and Golgi-localized PKN-associated protein) (CG-NAP) (Protein hyperion) (Protein kinase A-anchoring protein 9) (PRKA9) (Protein yotiao)	AKAP9 AKAP350 AKAP450 KIAA0803	AKAP9	AKAP350 AKAP450 KIAA0803		SUBCELLULAR LOCATION: Golgi apparatus {ECO:0000269|PubMed:15047863, ECO:0000269|PubMed:19242490, ECO:0000269|PubMed:25217626, ECO:0000269|PubMed:27666745}, Cytoplasm {ECO:0000269|PubMed:9915845}, Cytoplasm, cytoskeleton, microtubule organizing center, centrosome {ECO:0000269|PubMed:12270714, ECO:0000269|PubMed:14654843, ECO:0000269|PubMed:25657325, ECO:0000269|PubMed:29162697, ECO:0000269|PubMed:…						-0.0413531	-0.372294	0.289587	21.0781
AKR1A1	P14550	20	20	20	72	72	72	36.573	0	259.73	30511000000	971	alcohol metabolic process;aldehyde catabolic process;biosynthetic process;carbohydrate catabolic process;carbohydrate metabolic process;carboxylic acid biosynthetic process;carboxylic acid catabolic process;carboxylic acid metabolic process;catabolic process;cellular aldehyde metabolic process;cellular biosynthetic process;cellular carbohydrate metabolic process;cellular catabolic process;cellula…	alcohol dehydrogenase (NADP+) activity;alditol:NADP+ 1-oxidoreductase activity;aldo-keto reductase (NADP) activity;catalytic activity;electron carrier activity;L-glucuronate reductase activity;oxidoreductase activity;oxidoreductase activity, acting on CH-OH group of donors;oxidoreductase activity, acting on the CH-OH group of donors, NAD or NADP as acceptor	apical plasma membrane;cell part;cytoplasmic part;cytosol;extracellular membrane-bounded organelle;extracellular organelle;extracellular region part;extracellular space;extracellular vesicular exosome;intracellular part;membrane part;membrane-bounded organelle;membrane-bounded vesicle;organelle;plasma membrane part;vesicle	alcohol metabolic process;biosynthetic process;carbohydrate metabolic process;catabolic process;cellular aldehyde metabolic process;cellular ketone metabolic process;cellular metabolic process;cellular process;metabolic process;organic acid metabolic process;primary metabolic process;small molecule metabolic process;vitamin metabolic process	cell part;cytosol;extracellular organelle;extracellular space;organelle;vesicle	Caprolactam degradation;Glycerolipid metabolism;Glycolysis / Gluconeogenesis	AAGCCAT,MIR-135A,MIR-135B;ALCOHOL_METABOLIC_PROCESS;ALDO_KETO_REDUCTASE_ACTIVITY;BAELDE_DIABETIC_NEPHROPATHY_UP;BENPORATH_MYC_TARGETS_WITH_EBOX;CARBOHYDRATE_METABOLIC_PROCESS;CELLULAR_CARBOHYDRATE_METABOLIC_PROCESS;CHEN_METABOLIC_SYNDROM_NETWORK;chr1p33;CHUNG_BLISTER_CYTOTOXICITY_UP;DAIRKEE_TERT_TARGETS_UP;DANG_BOUND_BY_MYC;ELECTRON_CARRIER_ACTIVITY;FARMER_BREAST_CANCER_APOCRINE_VS_BASAL;FARMER_B…	103830		AK1A1_HUMAN	AK1A1_HUMAN	Aldo-keto reductase family 1 member A1 (EC 1,1,1,2) (EC 1,1,1,372) (EC 1,1,1,54) (Alcohol dehydrogenase [NADP(+)]) (Aldehyde reductase) (Glucuronate reductase) (EC 1,1,1,19) (Glucuronolactone reductase) (EC 1,1,1,20)	AKR1A1 ALDR1 ALR	;103830	380	;10327	P14550;Q5T621;V9GYG2;V9GYP9	P14550	Alcohol dehydrogenase [NADP(+)]	AKR1A1	2350	ENSG00000117448	Aldo-keto reductase family 1 member A1 (EC 1,1,1,2) (EC 1,1,1,372) (EC 1,1,1,54) (Alcohol dehydrogenase [NADP(+)]) (Aldehyde reductase) (Glucuronate reductase) (EC 1,1,1,19) (Glucuronolactone reductase) (EC 1,1,1,20)	AKR1A1 ALDR1 ALR	AKR1A1	ALDR1 ALR		SUBCELLULAR LOCATION: Cytoplasm, cytosol {ECO:0000250|UniProtKB:Q9JII6}, Apical cell membrane {ECO:0000250|UniProtKB:Q9JII6},						0.136044	-0.01703	0.289118	25.8908
AKR1B1	P15121	23	23	22	72.5	72.5	72.5	35.853	0	208.92	27930000000	957	alcohol biosynthetic process;alcohol metabolic process;biological regulation;biosynthetic process;C21-steroid hormone biosynthetic process;C21-steroid hormone metabolic process;carbohydrate biosynthetic process;carbohydrate metabolic process;cellular biosynthetic process;cellular carbohydrate biosynthetic process;cellular carbohydrate metabolic process;cellular hormone metabolic process;cellular …	alcohol dehydrogenase (NADP+) activity;alditol:NADP+ 1-oxidoreductase activity;aldo-keto reductase (NADP) activity;catalytic activity;electron carrier activity;glyceraldehyde oxidoreductase activity;oxidoreductase activity;oxidoreductase activity, acting on CH-OH group of donors;oxidoreductase activity, acting on the aldehyde or oxo group of donors;oxidoreductase activity, acting on the CH-OH gro…	cell part;cytoplasm;cytoplasmic part;cytosol;extracellular membrane-bounded organelle;extracellular organelle;extracellular region part;extracellular space;extracellular vesicular exosome;intracellular organelle part;intracellular part;membrane-bounded organelle;membrane-bounded vesicle;nuclear part;nucleoplasm;organelle;organelle part;vesicle	alcohol metabolic process;biological regulation;biosynthetic process;carbohydrate metabolic process;cellular metabolic process;cellular process;hormone metabolic process;lipid metabolic process;metabolic process;primary metabolic process;response to stimulus;response to stress;small molecule metabolic process	cell part;cytoplasm;cytosol;extracellular organelle;extracellular space;nucleoplasm;organelle;vesicle	Fructose and mannose metabolism;Galactose metabolism;Glycerolipid metabolism;Pentose and glucuronate interconversions;Pyruvate metabolism	ALDO_KETO_REDUCTASE_ACTIVITY;BILD_E2F3_ONCOGENIC_SIGNATURE;BRUECKNER_TARGETS_OF_MIRLET7A3_DN;BYSTRYKH_HEMATOPOIESIS_STEM_CELL_QTL_TRANS;CARBOHYDRATE_METABOLIC_PROCESS;CASORELLI_ACUTE_PROMYELOCYTIC_LEUKEMIA_DN;CCAWYNNGAAR_UNKNOWN;CHARAFE_BREAST_CANCER_LUMINAL_VS_BASAL_DN;CHARAFE_BREAST_CANCER_LUMINAL_VS_MESENCHYMAL_DN;chr7q35;CTTTAAR_UNKNOWN;ELECTRON_CARRIER_ACTIVITY;ENK_UV_RESPONSE_KERATINOCYTE_U…	103880	REACT_11038;REACT_355154	ALDR_HUMAN	ALDR_HUMAN	Aldo-keto reductase family 1 member B1 (EC 1,1,1,300) (EC 1,1,1,372) (EC 1,1,1,54) (Aldehyde reductase) (Aldose reductase) (AR) (EC 1,1,1,21)	AKR1B1 ALDR1 ALR2	;103880	381	;231	P15121;E9PCX2;E9PEF9	P15121;E9PCX2	Aldose reductase	AKR1B1	2361	ENSG00000085662	Aldo-keto reductase family 1 member B1 (EC 1,1,1,300) (EC 1,1,1,372) (EC 1,1,1,54) (Aldehyde reductase) (Aldose reductase) (AR) (EC 1,1,1,21)	AKR1B1 ALDR1 ALR2	AKR1B1	ALDR1 ALR2		SUBCELLULAR LOCATION: Cytoplasm,						-0.143658	-0.339989	0.0526724	25.6152
AKR1C1	Q04828	23	14	2	72.4	52.3	10.5	36.788	0	161.67	18613000000	357	apocarotenoid metabolic process;bile acid and bile salt transport;bile acid metabolic process;biological regulation;C21-steroid hormone metabolic process;carboxylic acid metabolic process;carboxylic acid transport;cell differentiation;cellular aldehyde metabolic process;cellular component assembly;cellular component organization;cellular component organization or biogenesis;cellular developmental…	17-alpha,20-alpha-dihydroxypregn-4-en-3-one dehydrogenase activity;alcohol dehydrogenase (NADP+) activity;alditol:NADP+ 1-oxidoreductase activity;aldo-keto reductase (NADP) activity;androsterone dehydrogenase (B-specific) activity;androsterone dehydrogenase activity;bile acid binding;binding;carboxylic acid binding;catalytic activity;indanol dehydrogenase activity;ketosteroid monooxygenase activi…	cell part;cytoplasmic part;cytosol;extracellular membrane-bounded organelle;extracellular organelle;extracellular region part;extracellular vesicular exosome;intracellular part;membrane-bounded organelle;membrane-bounded vesicle;organelle;vesicle	biological regulation;cell differentiation;cellular aldehyde metabolic process;cellular component assembly;cellular component organization;cellular ketone metabolic process;cellular lipid metabolic process;cellular metabolic process;cellular process;detection of stimulus;developmental process;digestion;establishment of localization;homeostatic process;hormone metabolic process;lipid metabolic pro…	cell part;cytosol;extracellular organelle;organelle;vesicle	Metabolism of xenobiotics by cytochrome P450;Steroid hormone biosynthesis	ACOSTA_PROLIFERATION_INDEPENDENT_MYC_TARGETS_DN;ADDYA_ERYTHROID_DIFFERENTIATION_BY_HEMIN;ALDO_KETO_REDUCTASE_ACTIVITY;BILE_ACID_METABOLIC_PROCESS;BLALOCK_ALZHEIMERS_DISEASE_UP;BLUM_RESPONSE_TO_SALIRASIB_DN;BOQUEST_STEM_CELL_CULTURED_VS_FRESH_UP;BOQUEST_STEM_CELL_UP;BRUINS_UVC_RESPONSE_VIA_TP53_GROUP_D;BUYTAERT_PHOTODYNAMIC_THERAPY_STRESS_UP;BYSTRYKH_HEMATOPOIESIS_STEM_CELL_QTL_TRANS;CARBOXYLIC_AC…	600449	REACT_11041;REACT_11048;REACT_11053;REACT_24968	AK1C1_HUMAN	AK1C1_HUMAN	Aldo-keto reductase family 1 member C1 (EC 1,1,1,-) (EC 1,1,1,112) (EC 1,1,1,209) (EC 1,1,1,210) (EC 1,1,1,357) (EC 1,1,1,51) (EC 1,1,1,53) (EC 1,1,1,62) (EC 1,3,1,20) (20-alpha-hydroxysteroid dehydrogenase) (20-alpha-HSD) (EC 1,1,1,149) (Chlordecone reductase homolog HAKRC) (Dihydrodiol dehydrogenase 1) (DD1) (High-affinity hepatic bile acid-binding protein) (HBAB)	AKR1C1 DDH DDH1	;600449	384	;1645	Q04828;H0Y804;A6NHU4	Q04828;H0Y804;A6NHU4	Aldo-keto reductase family 1 member C1	AKR1C1	3370	ENSG00000187134	Aldo-keto reductase family 1 member C1 (EC 1,1,1,-) (EC 1,1,1,112) (EC 1,1,1,209) (EC 1,1,1,210) (EC 1,1,1,357) (EC 1,1,1,51) (EC 1,1,1,53) (EC 1,1,1,62) (EC 1,3,1,20) (20-alpha-hydroxysteroid dehydrogenase) (20-alpha-HSD) (EC 1,1,1,149) (Chlordecone reductase homolog HAKRC) (Dihydrodiol dehydrogenase 1) (DD1) (High-affinity hepatic bile acid-binding protein) (HBAB)	AKR1C1 DDH DDH1	AKR1C1	DDH DDH1	PATHWAY: Steroid metabolism, {ECO:0000269|PubMed:14672942},	SUBCELLULAR LOCATION: Cytoplasm, cytosol {ECO:0000269|PubMed:8486699},						-0.58285	-1.2835	0.117802	25.9935
AKR1C2	P52895	22	6	6	75.2	25.7	25.7	36.735	0	21.404	2031300000	94	biological regulation;C21-steroid hormone metabolic process;carboxylic acid metabolic process;cell differentiation;cell surface receptor linked signaling pathway;cellular developmental process;cellular hormone metabolic process;cellular ketone metabolic process;cellular lipid metabolic process;cellular metabolic process;cellular process;cellular response to chemical stimulus;cellular response to …	alcohol dehydrogenase (NADP+) activity;alditol:NADP+ 1-oxidoreductase activity;aldo-keto reductase (NADP) activity;bile acid binding;binding;carboxylic acid binding;catalytic activity;ketosteroid monooxygenase activity;lipid binding;monocarboxylic acid binding;monooxygenase activity;oxidoreductase activity;oxidoreductase activity, acting on CH-OH group of donors;oxidoreductase activity, acting on…	cell part;cytoplasm;intracellular part	biological regulation;cell differentiation;cellular ketone metabolic process;cellular lipid metabolic process;cellular metabolic process;cellular process;developmental process;digestion;hormone metabolic process;lipid metabolic process;metabolic process;multicellular organismal process;organic acid metabolic process;primary metabolic process;response to chemical stimulus;response to endogenous st…	cell part;cytoplasm	Metabolism of xenobiotics by cytochrome P450;Steroid hormone biosynthesis	ACOSTA_PROLIFERATION_INDEPENDENT_MYC_TARGETS_DN;BOQUEST_STEM_CELL_UP;CARBOXYLIC_ACID_METABOLIC_PROCESS;CASORELLI_ACUTE_PROMYELOCYTIC_LEUKEMIA_DN;CELLULAR_LIPID_METABOLIC_PROCESS;CHARAFE_BREAST_CANCER_LUMINAL_VS_BASAL_DN;CHICAS_RB1_TARGETS_GROWING;chr10p15;DELPUECH_FOXO3_TARGETS_UP;DIGESTION;ENGELMANN_CANCER_PROGENITORS_DN;ERB2_UP,V1_UP;ESC_J1_UP_EARLY,V1_UP;FATTY_ACID_METABOLIC_PROCESS;FULCHER_IN…	600450;614279	REACT_11041;REACT_11048;REACT_11053	AK1C2_HUMAN	AK1C2_HUMAN	Aldo-keto reductase family 1 member C2 (EC 1,-,-,-) (EC 1,1,1,112) (EC 1,1,1,209) (EC 1,1,1,53) (EC 1,1,1,62) (EC 1,3,1,20) (3-alpha-HSD3) (Chlordecone reductase homolog HAKRD) (Dihydrodiol dehydrogenase 2) (DD-2) (DD2) (Dihydrodiol dehydrogenase/bile acid-binding protein) (DD/BABP) (Type III 3-alpha-hydroxysteroid dehydrogenase) (EC 1,1,1,357)	AKR1C2 DDH2	;600450;614279	385	;1646	P52895;B4DK69;S4R3P0;P52895-2	P52895;B4DK69;S4R3P0	Aldo-keto reductase family 1 member C2	AKR1C2	2998	ENSG00000151632	Aldo-keto reductase family 1 member C2 (EC 1,-,-,-) (EC 1,1,1,112) (EC 1,1,1,209) (EC 1,1,1,53) (EC 1,1,1,62) (EC 1,3,1,20) (3-alpha-HSD3) (Chlordecone reductase homolog HAKRD) (Dihydrodiol dehydrogenase 2) (DD-2) (DD2) (Dihydrodiol dehydrogenase/bile acid-binding protein) (DD/BABP) (Type III 3-alpha-hydroxysteroid dehydrogenase) (EC 1,1,1,357)	AKR1C2 DDH2	AKR1C2	DDH2	PATHWAY: Steroid metabolism, {ECO:0000269|PubMed:14672942},	SUBCELLULAR LOCATION: Cytoplasm, cytosol {ECO:0000305|PubMed:8486699},						-0.331419	-0.923627	0.26079	22.7088
AKR1C3	A0A0A0MSS8	24	24	13	79.3	79.3	59.1	36.867	0	254.32	11876000000	371	alcohol catabolic process;alcohol metabolic process;anatomical structure development;androgen biosynthetic process;androgen metabolic process;apocarotenoid metabolic process;arachidonic acid metabolic process;biological regulation;biosynthetic process;C21-steroid hormone metabolic process;carboxylic acid metabolic process;catabolic process;cell communication;cell differentiation;cell surface rece…	15-hydroxyprostaglandin-D dehydrogenase (NADP+) activity;alcohol dehydrogenase (NADP+) activity;alditol:NADP+ 1-oxidoreductase activity;aldo-keto reductase (NADP) activity;androsterone dehydrogenase activity;catalytic activity;delta4-3-oxosteroid 5beta-reductase activity;dihydrotestosterone 17-beta-dehydrogenase activity;enone reductase activity;geranylgeranyl reductase activity;indanol dehydroge…	cell part;cytoplasm;cytoplasmic part;cytosol;extracellular membrane-bounded organelle;extracellular organelle;extracellular region part;extracellular vesicular exosome;intracellular;intracellular membrane-bounded organelle;intracellular organelle;intracellular part;membrane-bounded organelle;membrane-bounded vesicle;nucleus;organelle;vesicle	alcohol metabolic process;anatomical structure development;biological regulation;biosynthetic process;catabolic process;cell communication;cell differentiation;cellular aldehyde metabolic process;cellular ketone metabolic process;cellular lipid metabolic process;cellular metabolic process;cellular process;detection of stimulus;developmental process;establishment of localization;hormone metabolic …	cell part;cytoplasm;cytosol;extracellular organelle;intracellular;intracellular membrane-bounded organelle;intracellular organelle;nucleus;organelle;vesicle	Arachidonic acid metabolism;Metabolism of xenobiotics by cytochrome P450;Steroid hormone biosynthesis	ACEVEDO_LIVER_TUMOR_VS_NORMAL_ADJACENT_TISSUE_UP;ALDO_KETO_REDUCTASE_ACTIVITY;BAELDE_DIABETIC_NEPHROPATHY_UP;BLALOCK_ALZHEIMERS_DISEASE_UP;BROWNE_HCMV_INFECTION_16HR_DN;BUYTAERT_PHOTODYNAMIC_THERAPY_STRESS_UP;CAIRO_HEPATOBLASTOMA_UP;CARBOXYLIC_ACID_METABOLIC_PROCESS;CELLULAR_LIPID_METABOLIC_PROCESS;CHARAFE_BREAST_CANCER_LUMINAL_VS_BASAL_DN;CHARAFE_BREAST_CANCER_LUMINAL_VS_MESENCHYMAL_DN;chr10p15;…	603966	REACT_11041;REACT_11048;REACT_11053;REACT_150149;REACT_24968;REACT_268561	AK1C3_HUMAN;AK1C4_HUMAN	AK1C3_HUMAN;AK1C4_HUMAN	Aldo-keto reductase family 1 member C3 (EC 1,1,1,-) (EC 1,1,1,210) (EC 1,1,1,53) (EC 1,1,1,62) (17-beta-hydroxysteroid dehydrogenase type 5) (17-beta-HSD 5) (3-alpha-HSD type II, brain) (3-alpha-hydroxysteroid dehydrogenase type 2) (3-alpha-HSD type 2) (EC 1,1,1,357) (Chlordecone reductase homolog HAKRb) (Dihydrodiol dehydrogenase 3) (DD-3) (DD3) (Dihydrodiol dehydrogenase type I) (HA1753) (Prost…	AKR1C3 DDH1 HSD17B5 KIAA0119 PGFS;AKR1C4 CHDR	;600451;"603966;614279	386;387	;1109;"8644	A0A0A0MSS8;P42330;S4R3Z2;P42330-2;S4R3D5;P17516	A0A0A0MSS8;P42330;S4R3Z2;P42330-2	Aldo-keto reductase family 1 member C3	AKR1C3	181	ENSG00000196139	Aldo-keto reductase family 1 member C3 (EC 1,1,1,-) (EC 1,1,1,210) (EC 1,1,1,53) (EC 1,1,1,62) (17-beta-hydroxysteroid dehydrogenase type 5) (17-beta-HSD 5) (3-alpha-HSD type II, brain) (3-alpha-hydroxysteroid dehydrogenase type 2) (3-alpha-HSD type 2) (EC 1,1,1,357) (Chlordecone reductase homolog HAKRb) (Dihydrodiol dehydrogenase 3) (DD-3) (DD3) (Dihydrodiol dehydrogenase type I) (HA1753) (Prost…	AKR1C3 DDH1 HSD17B5 KIAA0119 PGFS;AKR1C4 CHDR	AKR1C3;AKR1C4	CHDR;DDH1 HSD17B5 KIAA0119 PGFS	PATHWAY: Steroid metabolism, {ECO:0000269|PubMed:14672942},	SUBCELLULAR LOCATION: Cytoplasm {ECO:0000269|PubMed:10622721},;SUBCELLULAR LOCATION: Cytoplasm, cytosol {ECO:0000250|UniProtKB:Q04828},						-0.884813	-1.61559	-0.154037	24.1563
AKR1D1	P51857-2	2	2	2	3.4	3.4	3.4	32.747	0.00019833	5.493	1677400000	51	alcohol metabolic process;androgen metabolic process;bile acid biosynthetic process;bile acid catabolic process;bile acid metabolic process;biological regulation;biosynthetic process;C21-steroid hormone metabolic process;carboxylic acid biosynthetic process;carboxylic acid catabolic process;carboxylic acid metabolic process;catabolic process;cellular biosynthetic process;cellular catabolic proces…	binding;catalytic activity;delta4-3-oxosteroid 5beta-reductase activity;enone reductase activity;lipid binding;oxidoreductase activity;oxidoreductase activity, acting on the CH-CH group of donors;oxidoreductase activity, acting on the CH-CH group of donors, NAD or NADP as acceptor;steroid binding	cell part;cytoplasmic part;cytosol;extracellular membrane-bounded organelle;extracellular organelle;extracellular region part;extracellular vesicular exosome;intracellular part;membrane-bounded organelle;membrane-bounded vesicle;organelle;vesicle	alcohol metabolic process;biological regulation;biosynthetic process;catabolic process;cellular ketone metabolic process;cellular metabolic process;cellular process;digestion;hormone metabolic process;lipid metabolic process;metabolic process;multicellular organismal process;organic acid metabolic process;primary metabolic process;small molecule metabolic process	cell part;cytosol;extracellular organelle;organelle;vesicle	Primary bile acid biosynthesis;Steroid hormone biosynthesis	ALCOHOL_METABOLIC_PROCESS;BILE_ACID_METABOLIC_PROCESS;BIOSYNTHETIC_PROCESS;CAIRO_HEPATOBLASTOMA_DN;CAR_HPX;CAR_IGFBP1;CARBOXYLIC_ACID_METABOLIC_PROCESS;CATABOLIC_PROCESS;CELLULAR_BIOSYNTHETIC_PROCESS;CELLULAR_CATABOLIC_PROCESS;CELLULAR_LIPID_CATABOLIC_PROCESS;CELLULAR_LIPID_METABOLIC_PROCESS;chr7q32;CYTOPLASM;CYTOPLASMIC_PART;CYTOSOL;DIGESTION;DURCHDEWALD_SKIN_CARCINOGENESIS_DN;ELECTRON_TRANSPORT…	235555;604741	REACT_11041;REACT_11048;REACT_11053	AK1D1_HUMAN	AK1D1_HUMAN	Aldo-keto reductase family 1 member D1 (EC 1,3,1,3) (3-oxo-5-beta-steroid 4-dehydrogenase) (Delta(4)-3-ketosteroid 5-beta-reductase) (Delta(4)-3-oxosteroid 5-beta-reductase)	AKR1D1 SRD5B1	;235555;604741	388	;6718	P51857-2;P51857	P51857-2;P51857	3-oxo-5-beta-steroid 4-dehydrogenase	AKR1D1	2972	ENSG00000122787	Aldo-keto reductase family 1 member D1 (EC 1,3,1,3) (3-oxo-5-beta-steroid 4-dehydrogenase) (Delta(4)-3-ketosteroid 5-beta-reductase) (Delta(4)-3-oxosteroid 5-beta-reductase)	AKR1D1 SRD5B1	AKR1D1	SRD5B1		SUBCELLULAR LOCATION: Cytoplasm {ECO:0000269|PubMed:7508385},						-0.552441	-1.37712	0.272234	22.7158
AKR7A2	O43488	14	14	14	49.6	49.6	49.6	39.589	0	168.8	14511000000	436	carbohydrate metabolic process;cellular aldehyde metabolic process;cellular metabolic process;cellular process;metabolic process;primary metabolic process;small molecule metabolic process;xenobiotic metabolic process	alcohol dehydrogenase (NADP+) activity;alditol:NADP+ 1-oxidoreductase activity;aldo-keto reductase (NADP) activity;catalytic activity;electron carrier activity;epoxide hydrolase activity;ether hydrolase activity;hydrolase activity;hydrolase activity, acting on ether bonds;oxidoreductase activity;oxidoreductase activity, acting on CH-OH group of donors;oxidoreductase activity, acting on the CH-OH …	cell part;cytoplasmic part;cytosol;extracellular membrane-bounded organelle;extracellular organelle;extracellular region part;extracellular vesicular exosome;Golgi apparatus;intracellular membrane-bounded organelle;intracellular organelle;intracellular part;membrane-bounded organelle;membrane-bounded vesicle;mitochondrion;organelle;vesicle	carbohydrate metabolic process;cellular aldehyde metabolic process;cellular metabolic process;cellular process;metabolic process;primary metabolic process;small molecule metabolic process;xenobiotic metabolic process	cell part;cytosol;extracellular organelle;Golgi apparatus;intracellular membrane-bounded organelle;intracellular organelle;mitochondrion;organelle;vesicle		ALDO_KETO_REDUCTASE_ACTIVITY;ALONSO_METASTASIS_UP;BENPORATH_MYC_MAX_TARGETS;BENPORATH_SUZ12_TARGETS;CAGCTG_V$AP4_Q5;CARBOHYDRATE_METABOLIC_PROCESS;CHICAS_RB1_TARGETS_SENESCENT;chr1p35;CUI_TCF21_TARGETS_2_UP;DANG_BOUND_BY_MYC;ELECTRON_CARRIER_ACTIVITY;FLECHNER_BIOPSY_KIDNEY_TRANSPLANT_REJECTED_VS_OK_DN;FULCHER_INFLAMMATORY_RESPONSE_LECTIN_VS_LPS_UP;GGGCGGR_V$SP1_Q6;GRADE_COLON_AND_RECTAL_CANCER_DN…	603418	REACT_264461	ARK72_HUMAN;ARK73_HUMAN;ARK74_HUMAN	ARK72_HUMAN;ARK73_HUMAN;ARK74_HUMAN	Aflatoxin B1 aldehyde reductase member 2 (EC 1,1,1,n11) (AFB1 aldehyde reductase 1) (AFB1-AR 1) (Aldoketoreductase 7) (Succinic semialdehyde reductase) (SSA reductase);Aflatoxin B1 aldehyde reductase member 3 (EC 1,-,-,-) (AFB1 aldehyde reductase 2) (AFB1-AR 2);Aflatoxin B1 aldehyde reductase member 4 (EC 1,-,-,-) (AFB1 aldehyde reductase 3) (AFB1-AR 3) (Aldoketoreductase 7-like)	AKR7A2 AFAR AFAR1 AKR7;AKR7A3 AFAR2;AKR7L AFAR3 AKR7A4	;603418;"608477;"608478	24056;389;390	;22977;"246181;"8574	O43488;H3BLU7;H7C5H7;A0A499FJT0;Q8NHP1;H7C4Q7;Q8NHP1-3;O95154	O43488;H3BLU7	Aflatoxin B1 aldehyde reductase member 2	AKR7A2	1730	ENSG00000053371	Aflatoxin B1 aldehyde reductase member 2 (EC 1,1,1,n11) (AFB1 aldehyde reductase 1) (AFB1-AR 1) (Aldoketoreductase 7) (Succinic semialdehyde reductase) (SSA reductase);Aflatoxin B1 aldehyde reductase member 3 (EC 1,-,-,-) (AFB1 aldehyde reductase 2) (AFB1-AR 2);Aflatoxin B1 aldehyde reductase member 4 (EC 1,-,-,-) (AFB1 aldehyde reductase 3) (AFB1-AR 3) (Aldoketoreductase 7-like)	AKR7A2 AFAR AFAR1 AKR7;AKR7A3 AFAR2;AKR7L AFAR3 AKR7A4	AKR7A2;AKR7A3;AKR7L	AFAR AFAR1 AKR7;AFAR2;AFAR3 AKR7A4		SUBCELLULAR LOCATION: Cytoplasm,;SUBCELLULAR LOCATION: Golgi apparatus {ECO:0000250}, Cytoplasm {ECO:0000269|PubMed:9576847},	MitoCarta3,0	APEX_matrix, targetP signal, coexpression, MS/MS++	Matrix	Metabolism > Amino acid metabolism > GABA metabolism | Metabolism > Detoxification > Xenobiotic metabolism		-0.0195724	-0.155375	0.116231	25.2855
AKT1	P31749	15	15	12	36.9	36.9	29.2	55.686	0	23.156	2557200000	140	activation-induced cell death of T cells;aging;alcohol metabolic process;amine metabolic process;aminoglycan metabolic process;anatomical structure development;apoptosis;apoptotic mitochondrial changes;biological regulation;biosynthetic process;blood coagulation;blood vessel development;carbohydrate biosynthetic process;carbohydrate homeostasis;carbohydrate metabolic process;carbohydrate transpor…	14-3-3 protein binding;adenyl nucleotide binding;adenyl ribonucleotide binding;ATP binding;binding;catalytic activity;enzyme binding;enzyme regulator activity;identical protein binding;kinase activity;lipid binding;nitric-oxide synthase regulator activity;nucleotide binding;phosphatidylinositol binding;phosphatidylinositol-3,4,5-trisphosphate binding;phosphatidylinositol-3,4-bisphosphate binding;…	cell junction;cell part;cell-cell junction;cytoplasm;cytoplasmic part;cytoskeletal part;cytoskeleton;cytosol;intracellular membrane-bounded organelle;intracellular non-membrane-bounded organelle;intracellular organelle;intracellular organelle part;intracellular part;membrane;membrane-bounded organelle;microtubule cytoskeleton;mitochondrion;non-membrane-bounded organelle;nuclear part;nucleoplasm;n…	aging;alcohol metabolic process;amine metabolic process;anatomical structure development;biological regulation;biosynthetic process;carbohydrate metabolic process;carbohydrate transport;catabolic process;cell activation;cell death;cell development;cell differentiation;cell proliferation;cellular component organization;cellular membrane organization;cellular metabolic process;cellular nitrogen com…	cell part;cytoplasm;cytoskeleton;cytosol;intracellular membrane-bounded organelle;intracellular non-membrane-bounded organelle;intracellular organelle;membrane;mitochondrion;nucleoplasm;nucleus;organelle;plasma membrane	Acute myeloid leukemia;Adipocytokine signaling pathway;Apoptosis;B cell receptor signaling pathway;Carbohydrate digestion and absorption;Chagas disease (American trypanosomiasis);Chemokine signaling pathway;Chronic myeloid leukemia;Colorectal cancer;Endometrial cancer;ErbB signaling pathway;Fc epsilon RI signaling pathway;Fc gamma R-mediated phagocytosis;Focal adhesion;Glioma;Hepatitis C;Insulin …	APOPTOSIS_GO;BILD_E2F3_ONCOGENIC_SIGNATURE;BIOCARTA_ACH_PATHWAY;BIOCARTA_AKT_PATHWAY;BIOCARTA_BAD_PATHWAY;BIOCARTA_BCELLSURVIVAL_PATHWAY;BIOCARTA_CHEMICAL_PATHWAY;BIOCARTA_CREB_PATHWAY;BIOCARTA_EDG1_PATHWAY;BIOCARTA_EIF4_PATHWAY;BIOCARTA_ERK5_PATHWAY;BIOCARTA_GCR_PATHWAY;BIOCARTA_GLEEVEC_PATHWAY;BIOCARTA_GSK3_PATHWAY;BIOCARTA_HCMV_PATHWAY;BIOCARTA_HDAC_PATHWAY;BIOCARTA_IGF1MTOR_PATHWAY;BIOCARTA_I…	114480;114500;164730;176920;615109	REACT_111176;REACT_115662;REACT_12442;REACT_12447;REACT_12477;REACT_12564;REACT_13655;REACT_147867;REACT_15523;REACT_1695;REACT_19290;REACT_19358;REACT_19405;REACT_24915;REACT_25042;REACT_263991;REACT_264178;REACT_355377;REACT_355468;REACT_549;REACT_75829	AKT1_HUMAN	AKT1_HUMAN	RAC-alpha serine/threonine-protein kinase (EC 2,7,11,1) (Protein kinase B) (PKB) (Protein kinase B alpha) (PKB alpha) (Proto-oncogene c-Akt) (RAC-PK-alpha)	AKT1 PKB RAC	;114480;114500;164730;176920;615109	391	;207	P31749;P31749-2;G3V2I6;A0A087WY56;G3V3X1;J3KTC6	P31749;P31749-2	RAC-alpha serine/threonine-protein kinase	AKT1	2645	ENSG00000142208	RAC-alpha serine/threonine-protein kinase (EC 2,7,11,1) (Protein kinase B) (PKB) (Protein kinase B alpha) (PKB alpha) (Proto-oncogene c-Akt) (RAC-PK-alpha)	AKT1 PKB RAC	AKT1	PKB RAC		SUBCELLULAR LOCATION: Cytoplasm {ECO:0000250|UniProtKB:P31750}, Nucleus, Cell membrane {ECO:0000250|UniProtKB:P31750}, Note=Nucleus after activation by integrin-linked protein kinase 1 (ILK1), Nuclear translocation is enhanced by interaction with TCL1A, Phosphorylation on Tyr-176 by TNK2 results in its localization to the cell membrane where it is targeted for further phosphorylations on Thr-308 …						-0.304368	-0.446417	-0.162319	23.502
AKT1S1	Q96B36	7	7	7	34	34	34	27.383	0	40.948	2064800000	120	biological regulation;cell surface receptor linked signaling pathway;cellular component organization;cellular component organization or biogenesis;cellular process;cellular response to chemical stimulus;cellular response to fibroblast growth factor stimulus;cellular response to growth factor stimulus;cellular response to heat;cellular response to organic substance;cellular response to stimulus;ce…		cell part;cytoplasm;cytoplasmic part;cytosol;intracellular organelle part;intracellular part;macromolecular complex;nuclear part;nucleoplasm;organelle part;protein complex	biological regulation;cellular component organization;cellular process;immune system process;regulation of protein modification process;response to abiotic stimulus;response to chemical stimulus;response to endogenous stimulus;response to heat;response to stimulus;response to stress;signal transduction	cell part;cytoplasm;cytosol;macromolecular complex;nucleoplasm;protein complex		ACACTAC,MIR-142-3P;ALONSO_METASTASIS_NEURAL_UP;ALONSO_METASTASIS_UP;ANTI_APOPTOSIS;APOPTOSIS_GO;BENPORATH_SOX2_TARGETS;BRUINS_UVC_RESPONSE_VIA_TP53_GROUP_B;CELL_DEVELOPMENT;chr19q13;CYTOPLASM;CYTOPLASMIC_PART;CYTOSOL;CYTOSOLIC_PART;DOUGLAS_BMI1_TARGETS_UP;GCGNNANTTCC_UNKNOWN;GGAMTNNNNNTCCY_UNKNOWN;GGCNRNWCTTYS_UNKNOWN;GGGCGGR_V$SP1_Q6;GSE10239_MEMORY_VS_KLRG1INT_EFF_CD8_TCELL_UP;GSE10239_NAIVE_VS…	610221	REACT_12564;REACT_264164;REACT_355468;REACT_6754;REACT_6836	AKTS1_HUMAN	AKTS1_HUMAN	Proline-rich AKT1 substrate 1 (40 kDa proline-rich AKT substrate)	AKT1S1 PRAS40	;610221	28426	;84335	Q96B36;Q96B36-3;Q96B36-2;H9KV91;M0R2V8	Q96B36;Q96B36-3;Q96B36-2	Proline-rich AKT1 substrate 1	AKT1S1	4711	ENSG00000204673	Proline-rich AKT1 substrate 1 (40 kDa proline-rich AKT substrate)	AKT1S1 PRAS40	AKT1S1	PRAS40		SUBCELLULAR LOCATION: Cytoplasm, cytosol {ECO:0000250}, Note=Found in the cytosolic fraction of the brain, {ECO:0000250},						0.159086	-0.154263	0.472434	23.3842
AKT2	P31751	13	10	10	35.1	27.4	27.4	55.768	0	21.814	1255900000	97	alcohol metabolic process;apoptosis;biological regulation;biosynthetic process;carbohydrate biosynthetic process;carbohydrate metabolic process;carbohydrate transport;cell death;cell differentiation;cell surface receptor linked signaling pathway;cellular biosynthetic process;cellular carbohydrate biosynthetic process;cellular carbohydrate metabolic process;cellular component organization;cellular…	adenyl nucleotide binding;adenyl ribonucleotide binding;ATP binding;binding;catalytic activity;kinase activity;nucleotide binding;phosphotransferase activity, alcohol group as acceptor;protein kinase activity;protein serine/threonine kinase activity;purine nucleotide binding;purine ribonucleoside triphosphate binding;purine ribonucleotide binding;ribonucleotide binding;transferase activity;transf…	cell cortex;cell part;cell projection membrane;cell projection part;cytoplasmic part;cytosol;intracellular membrane-bounded organelle;intracellular organelle;intracellular organelle part;intracellular part;leading edge membrane;membrane;membrane part;membrane-bounded organelle;nuclear part;nucleoplasm;nucleus;organelle;organelle part;plasma membrane;plasma membrane part;ruffle membrane	alcohol metabolic process;biological regulation;biosynthetic process;carbohydrate metabolic process;carbohydrate transport;cell death;cell differentiation;cellular component organization;cellular localization;cellular membrane organization;cellular metabolic process;cellular process;death;developmental process;energy reserve metabolic process;establishment of localization;generation of precursor …	cell cortex;cell part;cytosol;intracellular membrane-bounded organelle;intracellular organelle;membrane;nucleoplasm;nucleus;organelle;plasma membrane	Acute myeloid leukemia;Adipocytokine signaling pathway;Apoptosis;B cell receptor signaling pathway;Carbohydrate digestion and absorption;Chagas disease (American trypanosomiasis);Chemokine signaling pathway;Chronic myeloid leukemia;Colorectal cancer;Endometrial cancer;ErbB signaling pathway;Fc epsilon RI signaling pathway;Fc gamma R-mediated phagocytosis;Focal adhesion;Glioma;Hepatitis C;Insulin …	BANDRES_RESPONSE_TO_CARMUSTIN_MGMT_48HR_DN;BIOPOLYMER_METABOLIC_PROCESS;BIOPOLYMER_MODIFICATION;CAGCTG_V$AP4_Q5;CAGNYGKNAAA_UNKNOWN;CAHOY_ASTROCYTIC;CELLULAR_MACROMOLECULE_METABOLIC_PROCESS;CELLULAR_PROTEIN_METABOLIC_PROCESS;chr19q13;CTGCAGY_UNKNOWN;CTTTGA_V$LEF1_Q2;DANG_REGULATED_BY_MYC_DN;DELASERNA_MYOD_TARGETS_UP;DOANE_RESPONSE_TO_ANDROGEN_UP;GCGNNANTTCC_UNKNOWN;GGGCGGR_V$SP1_Q6;GRESHOCK_CANCE…	125853;164731;240900	REACT_115662;REACT_12442;REACT_12447;REACT_12564;REACT_13655;REACT_1451;REACT_147867;REACT_1695;REACT_19290;REACT_19358;REACT_19405;REACT_263991;REACT_264178;REACT_355377;REACT_355468;REACT_549;REACT_6743;REACT_75829;REACT_790	AKT2_HUMAN	AKT2_HUMAN	RAC-beta serine/threonine-protein kinase (EC 2,7,11,1) (Protein kinase Akt-2) (Protein kinase B beta) (PKB beta) (RAC-PK-beta)	AKT2	;125853;164731;240900	392	;208	P31751;P31751-2;M0R0P9;J3QKW1;C9JHS6;J3QLS6;J3KRI8;M0QZK3;E7EVP8;A8MX96;A0A5F9ZHJ8;A0A1B0GXA2;M0R275;C9JIJ1;M0R283;J3QL45;C9JIF6;A0A0A0MRF1;C9JC83;J3KSY8;C9J258;M0QZW8	P31751;P31751-2;M0R0P9;J3QKW1	RAC-beta serine/threonine-protein kinase	AKT2	2646	ENSG00000105221	RAC-beta serine/threonine-protein kinase (EC 2,7,11,1) (Protein kinase Akt-2) (Protein kinase B beta) (PKB beta) (RAC-PK-beta)	AKT2	AKT2			Peripheral membrane protein, Early endosome {ECO:0000250|UniProtKB:Q60823}, Note=Localizes within both nucleus and cytoplasm of proliferative primary myoblasts and mostly within the nucleus of differentiated primary myoblasts, By virtue of the N-terminal PH domain, is recruited to sites of the plasma membrane containing increased PI(3,4,5)P3 or PI(3,4)P2, cell membrane targeting is also facilitar…						-0.398914	-0.701628	-0.0961996	22.4241
ALAD	P13716	9	9	9	34.8	34.8	34.8	36.294	0	35.969	2536400000	104	biosynthetic process;cellular aromatic compound metabolic process;cellular biosynthetic process;cellular component assembly;cellular component organization;cellular component organization or biogenesis;cellular metabolic process;cellular nitrogen compound biosynthetic process;cellular nitrogen compound metabolic process;cellular process;cellular response to chemical stimulus;cellular response to …	binding;carbon-oxygen lyase activity;catalytic activity;cation binding;hydro-lyase activity;identical protein binding;ion binding;lead ion binding;lyase activity;metal ion binding;porphobilinogen synthase activity;protein binding;transition metal ion binding;zinc ion binding	cell part;cytoplasmic part;cytosol;extracellular membrane-bounded organelle;extracellular organelle;extracellular region part;extracellular vesicular exosome;intracellular membrane-bounded organelle;intracellular organelle;intracellular part;membrane-bounded organelle;membrane-bounded vesicle;nucleus;organelle;vesicle	biosynthetic process;cellular aromatic compound metabolic process;cellular component assembly;cellular component organization;cellular metabolic process;cellular nitrogen compound metabolic process;cellular process;cofactor metabolic process;heterocycle metabolic process;macromolecular complex assembly;metabolic process;nitrogen compound metabolic process;pigment metabolic process;protein complex…	cell part;cytosol;extracellular organelle;intracellular membrane-bounded organelle;intracellular organelle;nucleus;organelle;vesicle	Porphyrin and chlorophyll metabolism	ABE_VEGFA_TARGETS_30MIN;BANDRES_RESPONSE_TO_CARMUSTIN_MGMT_48HR_DN;BHAT_ESR1_TARGETS_NOT_VIA_AKT1_DN;BHAT_ESR1_TARGETS_VIA_AKT1_DN;BIOCARTA_AHSP_PATHWAY;BIOSYNTHETIC_PROCESS;BOYAULT_LIVER_CANCER_SUBCLASS_G3_DN;BURTON_ADIPOGENESIS_6;BYSTRYKH_HEMATOPOIESIS_STEM_CELL_AND_BRAIN_QTL_CIS;BYSTRYKH_HEMATOPOIESIS_STEM_CELL_QTL_CIS;CARBON_OXYGEN_LYASE_ACTIVITY;CELLULAR_BIOSYNTHETIC_PROCESS;CHESLER_BRAIN_HI…	125270;612740	REACT_9465	HEM2_HUMAN	HEM2_HUMAN	Delta-aminolevulinic acid dehydratase (ALADH) (EC 4,2,1,24) (Porphobilinogen synthase)	ALAD	;125270;612740	395	;210	P13716;P13716-2;B7ZBK6	P13716;P13716-2	Delta-aminolevulinic acid dehydratase	ALAD	2338	ENSG00000148218	Delta-aminolevulinic acid dehydratase (ALADH) (EC 4,2,1,24) (Porphobilinogen synthase)	ALAD	ALAD		coproporphyrinogen-III from 5-aminolevulinate: step 1/4,"; protoporphyrin-IX biosynthesis;"PATHWAY: Porphyrin-containing compound metabolism							-0.146481	-0.518112	0.225151	23.7407
ALCAM	Q13740-2	24	24	24	56.8	56.8	56.8	63.664	0	223.38	33235000000	1394	axon guidance;biological adhesion;biological regulation;cell adhesion;cellular process;cellular response to stimulus;chemotaxis;locomotion;motor axon guidance;regulation of biological process;regulation of cellular process;response to chemical stimulus;response to external stimulus;response to stimulus;signal transduction;taxis	binding;protein binding;receptor binding	adherens junction;anchoring junction;axon;cell body;cell junction;cell part;cell projection;cell-substrate adherens junction;cell-substrate junction;external side of plasma membrane;extracellular membrane-bounded organelle;extracellular organelle;extracellular region part;extracellular vesicular exosome;focal adhesion;integral to membrane;intrinsic to membrane;membrane part;membrane-bounded organ…	biological adhesion;biological regulation;cell adhesion;cellular process;locomotion;response to chemical stimulus;response to external stimulus;response to stimulus;signal transduction	cell body;cell part;cell projection;extracellular organelle;neuron projection;neuronal cell body;organelle;vesicle	Cell adhesion molecules (CAMs)	AAAGACA,MIR-511;AACTGAC,MIR-223;AACTTT_UNKNOWN;AACWWCAANK_UNKNOWN;ABBUD_LIF_SIGNALING_1_DN;ACCAAAG,MIR-9;ACEVEDO_NORMAL_TISSUE_ADJACENT_TO_LIVER_TUMOR_UP;ACTGCCT,MIR-34B;ACTTTAT,MIR-142-5P;AFFAR_YY1_TARGETS_UP;BENPORATH_NANOG_TARGETS;BENPORATH_SOX2_TARGETS;BERENJENO_TRANSFORMED_BY_RHOA_REVERSIBLY_DN;BERENJENO_TRANSFORMED_BY_RHOA_UP;BOQUEST_STEM_CELL_CULTURED_VS_FRESH_UP;BORLAK_LIVER_CANCER_EGF_UP…	601662	REACT_22205	CD166_HUMAN	CD166_HUMAN	CD166 antigen (Activated leukocyte cell adhesion molecule) (CD antigen CD166)	ALCAM MEMD	;601662	400	;214	Q13740-2;Q13740;F5GXJ9;H7C543;Q13740-4;Q13740-3	Q13740-2;Q13740;F5GXJ9	CD166 antigen	ALCAM	3564	ENSG00000170017	CD166 antigen (Activated leukocyte cell adhesion molecule) (CD antigen CD166)	ALCAM MEMD	ALCAM	MEMD		Single-pass type I membrane protein {ECO:0000305}, Cell projection, axon {ECO:0000250|UniProtKB:Q61490}, Cell projection, dendrite {ECO:0000250|UniProtKB:Q61490}, Note=Detected at the immunological synapse, i,e, at the contact zone between antigen-presenting dendritic cells and T-cells (PubMed:15294938, PubMed:16352806), Colocalizes with CD6 and the TCR/CD3 complex at the immunological synapse (P…						0.102678	-0.125454	0.33081	25.9471
ALDH16A1	Q8IZ83	14	14	14	25.4	25.4	25.4	85.126	0	56.064	2055200000	161		aldehyde dehydrogenase (NAD) activity;catalytic activity;oxidoreductase activity;oxidoreductase activity, acting on the aldehyde or oxo group of donors;oxidoreductase activity, acting on the aldehyde or oxo group of donors, NAD or NADP as acceptor	cell part;extracellular membrane-bounded organelle;extracellular organelle;extracellular region part;extracellular vesicular exosome;membrane;membrane-bounded organelle;membrane-bounded vesicle;organelle;vesicle		cell part;extracellular organelle;membrane;organelle;vesicle		chr19q13;CUI_TCF21_TARGETS_2_UP;FORTSCHEGGER_PHF8_TARGETS_DN;GARY_CD5_TARGETS_UP;GGGYGTGNY_UNKNOWN;GOBERT_OLIGODENDROCYTE_DIFFERENTIATION_UP;GSE11924_TH2_VS_TH17_CD4_TCELL_UP;GSE15659_CD45RA_NEG_CD4_TCELL_VS_NONSUPPRESSIVE_TCELL_UP;GSE15659_CD45RA_NEG_CD4_TCELL_VS_RESTING_TREG_UP;GSE15659_NAIVE_CD4_TCELL_VS_NONSUPPRESSIVE_TCELL_UP;GSE15659_NAIVE_CD4_TCELL_VS_RESTING_TREG_UP;GSE15659_NAIVE_VS_PTPR…	613358		A16A1_HUMAN	A16A1_HUMAN	Aldehyde dehydrogenase family 16 member A1	ALDH16A1	;613358	28114	;126133	Q8IZ83;Q8IZ83-3;F5H4B6;Q8IZ83-2;M0QY06	Q8IZ83;Q8IZ83-3;F5H4B6	Aldehyde dehydrogenase family 16 member A1	ALDH16A1	4355	ENSG00000161618	Aldehyde dehydrogenase family 16 member A1	ALDH16A1	ALDH16A1									-0.574158	-0.853287	-0.295029	22.7725
[truncated: 4,313 more rows]
[truncated: 53 more columns]
