# Supplementary material for: Quantitative proteomics of patient fibroblasts reveal biomarkers and diagnostic signatures of mitochondrial disease
Source: JCI Insight. 2024 Oct 22;9(20):e178645. doi: 10.1172/jci.insight.178645 (PMC11530135; doi:10.1172/jci.insight.178645)
Supplement: Supplemental data set 5 [file jciinsight-9-178645-s130.xlsx]

## Sheet: Blad1
Supplemental Data File 6: Peptide Sequences selected for Targeted PRM Proteomic analysis
Protein	Peptide Name	Sequence	Stable Isotope-Labeled Residue
CNBP	CNBP_1	CYSCGEFGHIQK
	CNBP_1_Isot	CYSCGE(F)GHIQK	Phenylalanine (F), +10Da
	CNBP_2	DCDLQEDACYNCGR
	CNBP_2_Isot	DCD(L)QEDACYNCGR	Leucine (L), +7Da
GABPA	GABPA_1	DCISWVGDEGEFK
	GABPA_1_Isot	DCISW(V)GDEGEFK	Valine (V), +6Da
	GAPBA_2	MQLHGIAQPVTAVALATASLQTEK
	GABPA_2_Isot	MQLHGIAQ(P)VTAVALATASLQTEK	Proline (P), +6Da
GPX4	GPX4_1	DIDGHMVNLDK
	GPX4_1_Isot	DIDGHM(V)NLDK	Valine (V), +6Da
	GPX4_2	RYGPMEEPLVIEK
	GPX4_2_Isot	RYG(P)MEEPLVIEK	Proline (P), +6Da
MORF4L1	MORF4L1_1	IPEELKPWLVDDWDLITR
	MORF4L1_1_Isot	IPEELKPWL(V)DDWDLITR	Valine (V), +6Da
	MORF4L1_2	YSNYILSSTVESPSLR
	MORF4L1_2_Isot	YSNYILSST(V)ESPSLR	Valine (V), +6Da
MOXD1	MOXD1_1	LVLSLPVNVR
	MOXD1_1_Isot	LVLSL(P)VNVR	Proline (P), +6Da
	MOXD1_2	EEQTILPGDNLITECR
	MOXD1_2_Isot	EEQTIL(P)GDNLITECR	Proline (P), +6Da
MSRA	MSRA_1	SAIYPTSAK
	MSRA_1_Isot	SAIY(P)TSAK	Proline (P), +6Da
	MSRA_2	VVYQPEHMSFEELLK
	MSRA_2_Isot	VVYQPEHMS(F)EELLK	Phenylalanine (F), +10Da
TMED9	TMED9_1	QLVEQVEQIQK
	TMED9_1_Isot	Q(L)VEQVEQIQK	Leucine (L), +7Da
	TMED9_2	QREEYQPATPGLGMFVEVK
	TMED9_2_Isot	QREEYQPATPG(L)GMFVEVK	Leucine (L), +7Da
