# Supplementary material for: Quantitative proteomics of patient fibroblasts reveal biomarkers and diagnostic signatures of mitochondrial disease
Source: JCI Insight. 2024 Oct 22;9(20):e178645. doi: 10.1172/jci.insight.178645 (PMC11530135; doi:10.1172/jci.insight.178645)
Supplement: Supplemental data set 6 [file jciinsight-9-178645-s131.xlsx]

## Sheet: Data File 5
Supplemental Data File 5: Gene Set Enrichment Analysis Results for each comparison
ID	Description	setSize_MitoPatients	enrichmentScore_MitoPatients	NES_MitoPatients	pvalue_MitoPatients	p.adjust_MitoPatients	qvalue_MitoPatients	rank_MitoPatients	leading_edge_MitoPatients	core_enrichment_MitoPatients	setSize_CI	enrichmentScore_CI	NES_CI	pvalue_CI	p.adjust_CI	qvalue_CI	rank_CI	leading_edge_CI	core_enrichment_CI	ONTOLOGY	Pathway	setSize_MtProt	enrichmentScore_MtProt	NES_MtProt	pvalue_MtProt	p.adjust_MtProt	qvalue_MtProt	rank_MtProt	leading_edge_MtProt	core_enrichment_MtProt	setSize_MtGenExp	enrichmentScore_MtGenExp	NES_MtGenExp	pvalue_MtGenExp	p.adjust_MtGenExp	qvalue_MtGenExp	rank_MtGenExp	leading_edge_MtGenExp	core_enrichment_MtGenExp	setSize_MtARS	enrichmentScore_MtARS	NES_MtARS	pvalue_MtARS	p.adjust_MtARS	qvalue_MtARS	rank_MtARS	leading_edge_MtARS	core_enrichment_MtARS	setSize_CIV
WP4324	Mitochondrial complex I assembly model OXPHOS system	33	-0.687693	-2.028	2.62061e-05	0.005	0.00488262	1065	tags=70%, list=24%, signal=53%	4725/91942/4718/4713/4716/4706/80224/4705/4720/4695/4714/55967/4710/4719/4535/4729/4726/51079/4702/4698/4723/4707/4724	33	-0.817602	-2.356	8.64878e-10	0	3.06804e-07	733	tags=85%, list=16%, signal=71%	91942/80224/4713/4706/4700/4725/4718/4716/4722/4535/4715/4705/4731/4707/4720/4701/4695/4702/4714/51079/4710/55967/4698/4729/4719/4723/4726/4724	WikiPathway	Mitochondrial complex I assembly model OXPHOS system										33	-0.670652	-2.021	4.40185e-05	0.016	0.0156613	905	tags=64%, list=20%, signal=51%	4726/4713/4716/4711/55967/4729/4706/4719/4705/4720/4707/4695/4714/4698/80224/4723/4710/4702/51079/4535/4724
R-HSA-6799198	Complex I biogenesis	36	-0.626309	-1.9	0.000669348	0.079	0.0744209	365	tags=69%, list=8%, signal=64%	4725/91942/4718/4713/4716/4706/80224/4705/4720/4695/4714/55967/4728/4710/4719/4535/4729/4726/51079/4702/4698/4723/4704/4707/4724	36	-0.802864	-2.407	1.01003e-09	0	8.96269e-07	453	tags=83%, list=10%, signal=75%	91942/80224/4713/4706/4700/4725/4718/4716/4722/4535/4715/4705/4731/4707/4720/4701/4695/4702/4714/51079/4728/4710/55967/4698/4729/4719/4723/4704/4726/4724	Reactome	Complex I biogenesis										36	-0.597638	-1.846	0.00177505	0.169	0.164239	905	tags=64%, list=20%, signal=51%	4726/4713/4716/4711/55967/4728/4729/4706/4719/4705/4720/4707/4695/4714/4698/80224/4723/4710/4704/4702/51079/4535/4724	36	-0.508537	-1.508	0.0359712	0.76	0.755098	1197	tags=64%, list=27%, signal=47%	4705/28976/55967/4728/4716/80224/4723/4706/4726/4711/4725/4714/4729/51079/4702/4720/4718/4724/4535/4704/4698/4713/4707	36
WP111	Electron transport chain: OXPHOS system in mitochondria	67	-0.591049	-1.975	1.59097e-05	0.005	0.00488262	386	tags=42%, list=9%, signal=39%	1340/4720/4695/9167/4714/55967/4728/4710/4719/4535/4729/4726/9551/4512/51079/4702/4698/4723/4509/10063/4513/93974/4704/4707/1345/4724/1347/4697	67	-0.680234	-2.293	5.96624e-09	0	1.05822e-06	265	tags=52%, list=6%, signal=50%	521/9167/4706/4700/4725/4718/4716/4722/4535/93974/4509/10063/4715/4705/4731/4707/4720/9551/4701/4695/1347/4702/4714/51079/4728/4710/55967/4698/4729/4719/4723/4704/4726/4697/4724	WikiPathway	Electron transport chain: OXPHOS system in mitochondria										67	-0.546619	-1.895	0.00018124	0.022	0.0214944	862	tags=52%, list=19%, signal=43%	7388/4713/4716/9377/4711/55967/4728/4729/4706/6389/4719/4705/1327/4720/4707/4695/4714/4698/4723/4710/4704/1340/9167/4702/51079/4535/93974/4724/4513/9551/4509/1345/10063/1347/4697	67	-0.4964	-1.601	0.00655	0.425	0.418898	869	tags=46%, list=19%, signal=38%	9377/4728/4716/4723/4706/4726/4711/1327/4725/4714/4729/51079/1340/4702/93974/4720/1337/4509/4718/4724/4535/4704/1345/4698/4713/4513/4512/4707/1347/4697/521	67
WP623	Oxidative phosphorylation	41	-0.552097	-1.711	0.00434186	0.237	0.231131	365	tags=59%, list=8%, signal=54%	4713/10159/4716/4706/521/537/4705/4720/4695/4714/4728/4710/4719/4535/4729/4726/9551/4702/4698/4723/4704/4707/4724/4697	41	-0.752267	-2.266	2.19183e-08	0	2.59174e-06	611	tags=71%, list=14%, signal=62%	521/4706/4700/4725/4718/4716/10159/4722/4535/4715/4705/4731/4707/4720/9551/4701/4695/4702/4714/4728/4710/4698/4729/4719/4723/4704/4726/4697/4724	WikiPathway	Oxidative phosphorylation
GO:0006396	RNA processing	474	-0.310871	-1.317	0.00591518	0.242	0.231461	1290	tags=36%, list=29%, signal=29%	ENSG00000072756/ENSG00000113593/ENSG00000064703/ENSG00000075856/ENSG00000164880/ENSG00000058729/ENSG00000088205/ENSG00000115524/ENSG00000065978/ENSG00000116560/ENSG00000158941/ENSG00000165732/ENSG00000175387/ENSG00000108883/ENSG00000122965/ENSG00000175324/ENSG00000136709/ENSG00000107833/ENSG00000145414/ENSG00000106245/ENSG00000100201/ENSG00000139746/ENSG00000136271/ENSG00000166173/ENSG00000039123…	474	-0.433891	-1.782	1.16456e-09	0	5.44769e-06	1452	tags=48%, list=33%, signal=36%	ENSG00000198585/ENSG00000096401/ENSG00000104897/ENSG00000174840/ENSG00000071626/ENSG00000149187/ENSG00000076924/ENSG00000086589/ENSG00000106245/ENSG00000135372/ENSG00000135486/ENSG00000156697/ENSG00000125970/ENSG00000135900/ENSG00000066654/ENSG00000171960/ENSG00000113593/ENSG00000100296/ENSG00000092094/ENSG00000163125/ENSG00000123737/ENSG00000163811/ENSG00000163714/ENSG00000163605/ENSG00000076053…	GO:BP	RNA processing	474	-0.233441	-1.058	0.259516	0.752	0.716071	1222	tags=32%, list=27%, signal=26%	ENSG00000113141/ENSG00000124217/ENSG00000070061/ENSG00000158941/ENSG00000088247/ENSG00000110700/ENSG00000115524/ENSG00000075914/ENSG00000102081/ENSG00000143889/ENSG00000114767/ENSG00000087269/ENSG00000072756/ENSG00000179041/ENSG00000075856/ENSG00000139218/ENSG00000171960/ENSG00000140939/ENSG00000135900/ENSG00000110713/ENSG00000189091/ENSG00000108883/ENSG00000165119/ENSG00000130520/ENSG00000100028…	474	-0.225812	-0.997	0.471956	0.872	0.838424	1136	tags=29%, list=25%, signal=24%	ENSG00000113649/ENSG00000130520/ENSG00000161847/ENSG00000183808/ENSG00000135900/ENSG00000138668/ENSG00000166173/ENSG00000055044/ENSG00000137200/ENSG00000139746/ENSG00000112578/ENSG00000101138/ENSG00000090060/ENSG00000167005/ENSG00000135829/ENSG00000131652/ENSG00000198258/ENSG00000092199/ENSG00000124608/ENSG00000189091/ENSG00000183431/ENSG00000198585/ENSG00000153187/ENSG00000067596/ENSG00000107833…										474
WP4396	Nonalcoholic fatty liver disease	83	-0.541384	-1.9	5.70858e-05	0.007	0.00709066	883	tags=47%, list=20%, signal=38%	7040/4713/6389/83737/4716/207/4706/8660/840/1327/4705/208/5601/1340/4720/4695/9167/4714/55967/4728/2932/4710/4719/4729/4726/4512/51079/4702/4698/4723/4513/5970/4704/4707/1345/4724/5290/1347/4697	83	-0.626193	-2.194	6.77031e-08	0	6.0042e-06	800	tags=51%, list=18%, signal=42%	83737/54539/207/8660/7388/7040/4713/208/9167/4706/4700/4725/4718/4716/5601/5970/840/4722/2932/4715/4705/4731/4707/4720/4701/4695/1347/4702/4714/51079/4728/4710/55967/4698/4729/4719/4723/5290/4704/4726/4697/4724	WikiPathway	Nonalcoholic fatty liver disease										83	-0.536132	-1.931	9.07849e-05	0.017	0.0161502	905	tags=51%, list=20%, signal=41%	4726/4790/7388/4713/4716/83737/5296/9377/4711/207/55967/840/4728/5601/4729/4706/6389/208/4719/4705/1327/4720/8660/4707/4695/2932/4714/4698/4723/4710/4704/1340/9167/4702/51079/4724/4513/5970/1345/1347/5290/4697	83	-0.483279	-1.619	0.00349804	0.334	0.329324	1004	tags=41%, list=23%, signal=32%	9377/4728/4716/208/4723/5601/3551/4706/4726/4711/5313/1327/4725/4714/4729/51079/1340/4702/4720/1337/4718/4724/4704/1345/4698/4713/5970/4513/4512/5290/4707/7040/1347/4697	83
R-HSA-611105	Respiratory electron transport	66	-0.579537	-1.966	2.77445e-05	0.026	0.024678	386	tags=35%, list=9%, signal=32%	1340/4720/4695/9167/4714/55967/4728/4710/4719/4535/4729/4726/4512/51079/4702/4698/4723/4513/4704/4707/1345/4724/4697	66	-0.679434	-2.3	2.262e-08	0	1.00362e-05	791	tags=52%, list=18%, signal=43%	54539/7388/91942/80224/4713/9167/4706/4700/4725/4718/4716/4722/4535/4715/4705/4731/4707/4720/4701/4695/4702/4714/51079/4728/4710/55967/4698/4729/4719/4723/4704/4726/4697/4724	Reactome	Respiratory electron transport	66	-0.358069	-1.253	0.111954	0.7	0.686923	1057	tags=38%, list=24%, signal=29%	7388/4716/4705/91942/4723/55967/1340/4706/4728/4710/4695/80224/4513/6389/1337/4707/4702/4704/51079/51241/4724/4512/1345/4697/9167	66	-0.554859	-1.944	0.000122913	0.058	0.0568633	905	tags=50%, list=20%, signal=40%	4726/7388/4713/4716/9377/4711/55967/4728/4729/4706/6389/4719/4705/1327/4720/4707/4695/4714/4698/80224/10128/4723/4710/4704/1340/9167/4702/51079/4535/4724/4513/1345/4697	66	-0.507932	-1.668	0.00409474	0.455	0.451802	1102	tags=50%, list=25%, signal=38%	4705/28976/6389/55967/9377/4728/4716/80224/4723/4706/4726/4711/1327/4725/4714/4729/51079/1340/9997/4702/4720/1337/4718/4724/4535/4704/1345/4698/4713/4513/4512/4707/4697	66
R-HSA-163200	Respiratory electron transport, ATP synthesis by chemiosmotic coupling, and heat production by uncoupling proteins.	78	-0.523055	-1.821	0.000452131	0.061	0.0574512	386	tags=32%, list=9%, signal=30%	1340/4720/4695/9167/4714/55967/4728/4710/4719/4535/4729/4726/9551/4512/51079/4702/4698/4723/4509/4513/4704/4707/1345/4724/4697	78	-0.637026	-2.2	4.33416e-08	0	1.282e-05	265	tags=47%, list=6%, signal=45%	54539/7388/91942/80224/4713/521/9167/4706/4700/4725/4718/4716/4722/4535/4509/4715/4705/4731/4707/4720/9551/4701/4695/4702/4714/51079/4728/4710/55967/4698/4729/4719/4723/4704/4726/4697/4724	Reactome	Respiratory electron transport, ATP synthesis by chemiosmotic coupling, and heat production by uncoupling proteins.										78	-0.492534	-1.761	0.000970641	0.144	0.139817	862	tags=45%, list=19%, signal=37%	4726/7388/4713/4716/9377/4711/55967/4728/4729/4706/6389/4719/4705/1327/4720/4707/4695/4714/4698/80224/10128/4723/4710/4704/1340/9167/4702/51079/4535/4724/4513/9551/4509/1345/4697	78	-0.463864	-1.567	0.0160793	0.586	0.582719	1004	tags=40%, list=23%, signal=31%	9377/4728/4716/80224/4723/4706/4726/4711/1327/4725/4714/4729/51079/1340/9997/4702/4720/1337/4509/4718/4724/4535/4704/1345/4698/4713/4513/4512/4707/4697/521	78
GO:0006120	mitochondrial electron transport, NADH to ubiquinone	29	-0.659266	-1.884	0.000715306	0.146	0.139357	365	tags=52%, list=8%, signal=48%	ENSG00000158864/ENSG00000131495/ENSG00000166136/ENSG00000110717/ENSG00000065518/ENSG00000198888/ENSG00000178127/ENSG00000145494/ENSG00000119421/ENSG00000128609/ENSG00000167792/ENSG00000139180/ENSG00000183648/ENSG00000164258/ENSG00000189043	29	-0.82442	-2.352	9.02216e-09	0	2.11024e-05	453	tags=76%, list=10%, signal=69%	ENSG00000168653/ENSG00000151366/ENSG00000140990/ENSG00000198888/ENSG00000147684/ENSG00000130414/ENSG00000160194/ENSG00000183648/ENSG00000158864/ENSG00000267855/ENSG00000131495/ENSG00000119421/ENSG00000166136/ENSG00000110717/ENSG00000065518/ENSG00000128609/ENSG00000178127/ENSG00000167792/ENSG00000139180/ENSG00000145494/ENSG00000189043/ENSG00000164258	GO:BP	mitochondrial electron transport, NADH to ubiquinone										29	-0.606701	-1.796	0.00345531	0.228	0.219488	905	tags=69%, list=20%, signal=55%	ENSG00000145494/ENSG00000099795/ENSG00000140990/ENSG00000136521/ENSG00000110717/ENSG00000178127/ENSG00000004779/ENSG00000130414/ENSG00000158864/ENSG00000183648/ENSG00000131495/ENSG00000166136/ENSG00000128609/ENSG00000167792/ENSG00000065518/ENSG00000139180/ENSG00000119421/ENSG00000198888/ENSG00000164258/ENSG00000189043	29	-0.629177	-1.786	0.00344964	0.199	0.188638	965	tags=66%, list=22%, signal=52%	ENSG00000110717/ENSG00000140990/ENSG00000167792/ENSG00000004779/ENSG00000145494/ENSG00000136521/ENSG00000168653/ENSG00000166136/ENSG00000178127/ENSG00000119421/ENSG00000158864/ENSG00000151366/ENSG00000164258/ENSG00000198888/ENSG00000139180/ENSG00000128609/ENSG00000099795/ENSG00000183648/ENSG00000189043	29
R-HSA-1428517	The citric acid (TCA) cycle and respiratory electron transport	111	-0.458033	-1.673	0.00150343	0.13	0.12157	386	tags=31%, list=9%, signal=29%	521/1327/80224/682/4705/54704/1340/4720/4695/9167/4714/55967/4728/4710/4719/4535/4729/4726/9551/6566/4512/51079/4702/4698/4723/4509/55066/4513/4704/4707/1345/9123/4724/4697	111	-0.564192	-2.059	2.67538e-07	0	5.93512e-05	611	tags=33%, list=14%, signal=30%	521/9167/682/4706/4700/54704/4725/4718/4716/55066/4722/4535/4509/9123/4715/6566/4705/4731/4707/4720/9551/4701/4695/4702/4714/51079/4728/4710/55967/4698/4729/4719/4723/4704/4726/4697/4724	Reactome	The citric acid (TCA) cycle and respiratory electron transport										111	-0.440194	-1.66	0.00120888	0.144	0.139817	862	tags=35%, list=19%, signal=29%	7388/4713/4716/54704/9377/4711/55967/682/4728/4729/4706/6389/4719/4705/1327/4720/4707/4695/4714/4698/80224/6566/10128/4723/4710/4704/1340/9167/4702/51079/4535/4724/4513/55066/9551/4509/1345/9123/4697	111	-0.419228	-1.487	0.0208114	0.682	0.677596	965	tags=32%, list=22%, signal=25%	4728/4716/80224/4723/4706/4726/682/4711/1327/4725/4714/4729/51079/1340/9997/4702/54704/4720/1337/4509/6566/4718/4724/4535/4704/1345/4698/4713/4513/55066/4512/9123/4707/4697/521	111
R-HSA-8953854	Metabolism of RNA	487	-0.292536	-1.244	0.0362812	0.436	0.408679	1294	tags=33%, list=29%, signal=27%	1994/51095/23398/11218/5578/55781/23451/4904/283742/5430/9188/9343/27257/5708/55339/8896/84248/6173/5434/5901/23517/9631/5976/84324/23644/23636/56259/55802/26019/1432/10594/6207/57418/10286/4928/115708/26121/7175/56339/4848/84321/51602/1477/51340/6418/1207/8125/5431/11224/55660/3183/28960/5546/23165/6143/27043/51593/23450/11051/8602/3184/1660/54464/3185/10248/5393/10250/705/11325/10946/3192/23020…	487	-0.392445	-1.611	1.19617e-06	0	0.000212288	1431	tags=45%, list=32%, signal=34%	56949/55696/8896/5901/6138/55226/3178/10813/5706/55623/5708/10465/6137/5695/23398/8563/6132/55644/3187/8125/5393/5976/53371/9688/6230/23160/23350/84248/6147/79869/10528/56339/4691/84135/8568/81890/6431/84271/55813/54464/23511/79228/10607/6829/23644/5578/8570/9631/27042/5432/4927/9343/27043/27339/85313/10762/84321/27238/1432/85456/22916/56915/6432/10283/6207/11218/23451/11051/23016/6631/6192/11570…	Reactome	Metabolism of RNA																												487
GO:0019646	aerobic electron transport chain	44	-0.601305	-1.869	0.000610849	0.146	0.139357	365	tags=64%, list=8%, signal=59%	ENSG00000168653/ENSG00000173660/ENSG00000178741/ENSG00000151366/ENSG00000099795/ENSG00000073578/ENSG00000140990/ENSG00000004779/ENSG00000131143/ENSG00000130414/ENSG00000158864/ENSG00000131495/ENSG00000115944/ENSG00000166136/ENSG00000110717/ENSG00000065518/ENSG00000198888/ENSG00000178127/ENSG00000145494/ENSG00000198804/ENSG00000119421/ENSG00000128609/ENSG00000167792/ENSG00000198712/ENSG00000139180…	44	-0.712037	-2.231	1.84068e-07	0	0.000236811	453	tags=50%, list=10%, signal=45%	ENSG00000168653/ENSG00000151366/ENSG00000140990/ENSG00000198888/ENSG00000147684/ENSG00000130414/ENSG00000160194/ENSG00000183648/ENSG00000158864/ENSG00000267855/ENSG00000131495/ENSG00000119421/ENSG00000166136/ENSG00000110717/ENSG00000065518/ENSG00000128609/ENSG00000178127/ENSG00000167792/ENSG00000139180/ENSG00000145494/ENSG00000189043/ENSG00000164258	GO:BP	aerobic electron transport chain	44	-0.367788	-1.205	0.186667	0.693	0.660028	1057	tags=41%, list=24%, signal=32%	ENSG00000173660/ENSG00000140990/ENSG00000130414/ENSG00000167792/ENSG00000004779/ENSG00000110717/ENSG00000065518/ENSG00000131495/ENSG00000198712/ENSG00000073578/ENSG00000111775/ENSG00000183648/ENSG00000119421/ENSG00000139180/ENSG00000164258/ENSG00000198804/ENSG00000189043/ENSG00000115944	44	-0.567251	-1.824	0.000939286	0.106	0.101749	905	tags=59%, list=20%, signal=48%	ENSG00000145494/ENSG00000173660/ENSG00000099795/ENSG00000140990/ENSG00000178741/ENSG00000136521/ENSG00000110717/ENSG00000178127/ENSG00000004779/ENSG00000073578/ENSG00000130414/ENSG00000131143/ENSG00000158864/ENSG00000183648/ENSG00000131495/ENSG00000166136/ENSG00000128609/ENSG00000167792/ENSG00000065518/ENSG00000139180/ENSG00000115944/ENSG00000119421/ENSG00000198888/ENSG00000164258/ENSG00000198712…	44	-0.57454	-1.745	0.00252939	0.183	0.173082	1004	tags=55%, list=23%, signal=43%	ENSG00000178741/ENSG00000110717/ENSG00000140990/ENSG00000167792/ENSG00000004779/ENSG00000145494/ENSG00000136521/ENSG00000131143/ENSG00000168653/ENSG00000166136/ENSG00000178127/ENSG00000119421/ENSG00000158864/ENSG00000111775/ENSG00000151366/ENSG00000164258/ENSG00000198888/ENSG00000139180/ENSG00000128609/ENSG00000099795/ENSG00000198712/ENSG00000198804/ENSG00000183648/ENSG00000189043	44
GO:0051276	chromosome organization	316	-0.323638	-1.328	0.0109089	0.295	0.282043	1359	tags=41%, list=30%, signal=31%	ENSG00000137309/ENSG00000094916/ENSG00000183291/ENSG00000049541/ENSG00000275714/ENSG00000111642/ENSG00000136824/ENSG00000173575/ENSG00000181163/ENSG00000153147/ENSG00000169375/ENSG00000075856/ENSG00000156256/ENSG00000102054/ENSG00000058729/ENSG00000123374/ENSG00000116560/ENSG00000107833/ENSG00000145414/ENSG00000164104/ENSG00000189403/ENSG00000184897/ENSG00000132341/ENSG00000196510/ENSG00000113569…	316	-0.446232	-1.783	2.02493e-07	0	0.000236811	1231	tags=46%, list=28%, signal=36%	ENSG00000189403/ENSG00000163939/ENSG00000213551/ENSG00000137807/ENSG00000106723/ENSG00000145907/ENSG00000113569/ENSG00000205629/ENSG00000116560/ENSG00000149480/ENSG00000095002/ENSG00000168496/ENSG00000010244/ENSG00000036257/ENSG00000109805/ENSG00000169057/ENSG00000149115/ENSG00000120733/ENSG00000123374/ENSG00000149136/ENSG00000132646/ENSG00000132780/ENSG00000069275/ENSG00000253729/ENSG00000080986…	GO:BP	chromosome organization	316	-0.276574	-1.201	0.0778986	0.52	0.495363	1157	tags=36%, list=26%, signal=29%	ENSG00000179041/ENSG00000075856/ENSG00000205629/ENSG00000163161/ENSG00000094916/ENSG00000080503/ENSG00000004700/ENSG00000132780/ENSG00000132646/ENSG00000106399/ENSG00000253729/ENSG00000069248/ENSG00000108424/ENSG00000117505/ENSG00000113522/ENSG00000128708/ENSG00000176108/ENSG00000049541/ENSG00000189403/ENSG00000127483/ENSG00000047410/ENSG00000100811/ENSG00000143401/ENSG00000092199/ENSG00000102054…	316	-0.238565	-1.021	0.394074	0.839	0.806844	1119	tags=29%, list=25%, signal=23%	ENSG00000138668/ENSG00000196510/ENSG00000110958/ENSG00000132341/ENSG00000083937/ENSG00000047410/ENSG00000108604/ENSG00000169057/ENSG00000135829/ENSG00000092199/ENSG00000068878/ENSG00000163840/ENSG00000004700/ENSG00000135632/ENSG00000153187/ENSG00000113580/ENSG00000029993/ENSG00000086065/ENSG00000107833/ENSG00000145912/ENSG00000114127/ENSG00000083642/ENSG00000166508/ENSG00000183291/ENSG00000215021…										316
GO:0010257	NADH dehydrogenase complex assembly	28	-0.618435	-1.753	0.00301498	0.19	0.182148	1065	tags=75%, list=24%, signal=57%	ENSG00000168653/ENSG00000164182/ENSG00000151366/ENSG00000099795/ENSG00000140990/ENSG00000004779/ENSG00000151413/ENSG00000130414/ENSG00000158864/ENSG00000131495/ENSG00000166136/ENSG00000184752/ENSG00000110717/ENSG00000065518/ENSG00000198888/ENSG00000186010/ENSG00000119421/ENSG00000128609/ENSG00000139180/ENSG00000183648/ENSG00000164258	28	-0.780612	-2.209	6.5315e-07	0	0.000339485	791	tags=82%, list=18%, signal=68%	ENSG00000147123/ENSG00000164182/ENSG00000151413/ENSG00000099795/ENSG00000004779/ENSG00000168653/ENSG00000151366/ENSG00000140990/ENSG00000198888/ENSG00000147684/ENSG00000130414/ENSG00000183648/ENSG00000158864/ENSG00000131495/ENSG00000119421/ENSG00000166136/ENSG00000186010/ENSG00000110717/ENSG00000065518/ENSG00000184752/ENSG00000128609/ENSG00000139180/ENSG00000164258	GO:BP	NADH dehydrogenase complex assembly	28	-0.391418	-1.154	0.243094	0.745	0.70912	1025	tags=61%, list=23%, signal=47%	ENSG00000128609/ENSG00000158864/ENSG00000140990/ENSG00000130414/ENSG00000164182/ENSG00000184752/ENSG00000004779/ENSG00000110717/ENSG00000065518/ENSG00000131495/ENSG00000171202/ENSG00000151413/ENSG00000183648/ENSG00000119421/ENSG00000139180/ENSG00000186010/ENSG00000164258	28	-0.598253	-1.767	0.00682225	0.27	0.260136	843	tags=68%, list=19%, signal=55%	ENSG00000099795/ENSG00000140990/ENSG00000136521/ENSG00000184752/ENSG00000110717/ENSG00000004779/ENSG00000130414/ENSG00000158864/ENSG00000183648/ENSG00000131495/ENSG00000166136/ENSG00000128609/ENSG00000151413/ENSG00000065518/ENSG00000139180/ENSG00000119421/ENSG00000186010/ENSG00000198888/ENSG00000164258	28	-0.592163	-1.66	0.011171	0.279	0.264776	1197	tags=75%, list=27%, signal=55%	ENSG00000130414/ENSG00000177646/ENSG00000184752/ENSG00000110717/ENSG00000140990/ENSG00000151413/ENSG00000004779/ENSG00000136521/ENSG00000168653/ENSG00000166136/ENSG00000186010/ENSG00000119421/ENSG00000158864/ENSG00000171202/ENSG00000151366/ENSG00000164258/ENSG00000198888/ENSG00000139180/ENSG00000128609/ENSG00000099795/ENSG00000183648	28
GO:0032981	mitochondrial respiratory chain complex I assembly	28	-0.618435	-1.753	0.00301498	0.19	0.182148	1065	tags=75%, list=24%, signal=57%	ENSG00000168653/ENSG00000164182/ENSG00000151366/ENSG00000099795/ENSG00000140990/ENSG00000004779/ENSG00000151413/ENSG00000130414/ENSG00000158864/ENSG00000131495/ENSG00000166136/ENSG00000184752/ENSG00000110717/ENSG00000065518/ENSG00000198888/ENSG00000186010/ENSG00000119421/ENSG00000128609/ENSG00000139180/ENSG00000183648/ENSG00000164258	28	-0.780612	-2.209	6.5315e-07	0	0.000339485	791	tags=82%, list=18%, signal=68%	ENSG00000147123/ENSG00000164182/ENSG00000151413/ENSG00000099795/ENSG00000004779/ENSG00000168653/ENSG00000151366/ENSG00000140990/ENSG00000198888/ENSG00000147684/ENSG00000130414/ENSG00000183648/ENSG00000158864/ENSG00000131495/ENSG00000119421/ENSG00000166136/ENSG00000186010/ENSG00000110717/ENSG00000065518/ENSG00000184752/ENSG00000128609/ENSG00000139180/ENSG00000164258	GO:BP	mitochondrial respiratory chain complex I assembly	28	-0.391418	-1.154	0.243094	0.745	0.70912	1025	tags=61%, list=23%, signal=47%	ENSG00000128609/ENSG00000158864/ENSG00000140990/ENSG00000130414/ENSG00000164182/ENSG00000184752/ENSG00000004779/ENSG00000110717/ENSG00000065518/ENSG00000131495/ENSG00000171202/ENSG00000151413/ENSG00000183648/ENSG00000119421/ENSG00000139180/ENSG00000186010/ENSG00000164258	28	-0.598253	-1.767	0.00682225	0.27	0.260136	843	tags=68%, list=19%, signal=55%	ENSG00000099795/ENSG00000140990/ENSG00000136521/ENSG00000184752/ENSG00000110717/ENSG00000004779/ENSG00000130414/ENSG00000158864/ENSG00000183648/ENSG00000131495/ENSG00000166136/ENSG00000128609/ENSG00000151413/ENSG00000065518/ENSG00000139180/ENSG00000119421/ENSG00000186010/ENSG00000198888/ENSG00000164258	28	-0.592163	-1.66	0.011171	0.279	0.264776	1197	tags=75%, list=27%, signal=55%	ENSG00000130414/ENSG00000177646/ENSG00000184752/ENSG00000110717/ENSG00000140990/ENSG00000151413/ENSG00000004779/ENSG00000136521/ENSG00000168653/ENSG00000166136/ENSG00000186010/ENSG00000119421/ENSG00000158864/ENSG00000171202/ENSG00000151366/ENSG00000164258/ENSG00000198888/ENSG00000139180/ENSG00000128609/ENSG00000099795/ENSG00000183648	28
GO:0042773	ATP synthesis coupled electron transport	51	-0.549536	-1.75	0.001584	0.169	0.162182	409	tags=39%, list=9%, signal=36%	ENSG00000170312/ENSG00000158864/ENSG00000131495/ENSG00000115944/ENSG00000166136/ENSG00000184752/ENSG00000110717/ENSG00000065518/ENSG00000198888/ENSG00000178127/ENSG00000145494/ENSG00000198804/ENSG00000119421/ENSG00000128609/ENSG00000167792/ENSG00000198712/ENSG00000139180/ENSG00000183648/ENSG00000164258/ENSG00000189043	51	-0.682129	-2.191	4.88089e-07	0	0.000339485	233	tags=47%, list=5%, signal=45%	ENSG00000168653/ENSG00000151366/ENSG00000140990/ENSG00000198888/ENSG00000147684/ENSG00000170312/ENSG00000130414/ENSG00000160194/ENSG00000183648/ENSG00000158864/ENSG00000267855/ENSG00000131495/ENSG00000119421/ENSG00000166136/ENSG00000110717/ENSG00000065518/ENSG00000184752/ENSG00000128609/ENSG00000178127/ENSG00000167792/ENSG00000139180/ENSG00000145494/ENSG00000189043/ENSG00000164258	GO:BP	ATP synthesis coupled electron transport	51	-0.32545	-1.104	0.308688	0.791	0.753159	1057	tags=41%, list=24%, signal=32%	ENSG00000173660/ENSG00000140990/ENSG00000130414/ENSG00000165678/ENSG00000167792/ENSG00000184752/ENSG00000004779/ENSG00000110717/ENSG00000065518/ENSG00000131495/ENSG00000198712/ENSG00000073578/ENSG00000111775/ENSG00000183648/ENSG00000119421/ENSG00000139180/ENSG00000170312/ENSG00000164258/ENSG00000198804/ENSG00000189043/ENSG00000115944	51	-0.511865	-1.677	0.00487136	0.257	0.247005	905	tags=55%, list=20%, signal=44%	ENSG00000145494/ENSG00000173660/ENSG00000099795/ENSG00000140990/ENSG00000178741/ENSG00000136521/ENSG00000184752/ENSG00000110717/ENSG00000170312/ENSG00000178127/ENSG00000004779/ENSG00000073578/ENSG00000130414/ENSG00000131143/ENSG00000158864/ENSG00000183648/ENSG00000131495/ENSG00000166136/ENSG00000128609/ENSG00000167792/ENSG00000065518/ENSG00000139180/ENSG00000115944/ENSG00000119421/ENSG00000198888…	51	-0.475464	-1.487	0.0190921	0.339	0.321552	1102	tags=51%, list=25%, signal=39%	ENSG00000073578/ENSG00000184752/ENSG00000178741/ENSG00000110717/ENSG00000140990/ENSG00000167792/ENSG00000004779/ENSG00000145494/ENSG00000136521/ENSG00000131143/ENSG00000168653/ENSG00000166136/ENSG00000178127/ENSG00000119421/ENSG00000158864/ENSG00000111775/ENSG00000151366/ENSG00000164258/ENSG00000198888/ENSG00000139180/ENSG00000128609/ENSG00000099795/ENSG00000198712/ENSG00000198804/ENSG00000183648…	51
GO:0042775	mitochondrial ATP synthesis coupled electron transport	51	-0.549536	-1.75	0.001584	0.169	0.162182	409	tags=39%, list=9%, signal=36%	ENSG00000170312/ENSG00000158864/ENSG00000131495/ENSG00000115944/ENSG00000166136/ENSG00000184752/ENSG00000110717/ENSG00000065518/ENSG00000198888/ENSG00000178127/ENSG00000145494/ENSG00000198804/ENSG00000119421/ENSG00000128609/ENSG00000167792/ENSG00000198712/ENSG00000139180/ENSG00000183648/ENSG00000164258/ENSG00000189043	51	-0.682129	-2.191	4.88089e-07	0	0.000339485	233	tags=47%, list=5%, signal=45%	ENSG00000168653/ENSG00000151366/ENSG00000140990/ENSG00000198888/ENSG00000147684/ENSG00000170312/ENSG00000130414/ENSG00000160194/ENSG00000183648/ENSG00000158864/ENSG00000267855/ENSG00000131495/ENSG00000119421/ENSG00000166136/ENSG00000110717/ENSG00000065518/ENSG00000184752/ENSG00000128609/ENSG00000178127/ENSG00000167792/ENSG00000139180/ENSG00000145494/ENSG00000189043/ENSG00000164258	GO:BP	mitochondrial ATP synthesis coupled electron transport	51	-0.32545	-1.104	0.308688	0.791	0.753159	1057	tags=41%, list=24%, signal=32%	ENSG00000173660/ENSG00000140990/ENSG00000130414/ENSG00000165678/ENSG00000167792/ENSG00000184752/ENSG00000004779/ENSG00000110717/ENSG00000065518/ENSG00000131495/ENSG00000198712/ENSG00000073578/ENSG00000111775/ENSG00000183648/ENSG00000119421/ENSG00000139180/ENSG00000170312/ENSG00000164258/ENSG00000198804/ENSG00000189043/ENSG00000115944	51	-0.511865	-1.677	0.00487136	0.257	0.247005	905	tags=55%, list=20%, signal=44%	ENSG00000145494/ENSG00000173660/ENSG00000099795/ENSG00000140990/ENSG00000178741/ENSG00000136521/ENSG00000184752/ENSG00000110717/ENSG00000170312/ENSG00000178127/ENSG00000004779/ENSG00000073578/ENSG00000130414/ENSG00000131143/ENSG00000158864/ENSG00000183648/ENSG00000131495/ENSG00000166136/ENSG00000128609/ENSG00000167792/ENSG00000065518/ENSG00000139180/ENSG00000115944/ENSG00000119421/ENSG00000198888…	51	-0.475464	-1.487	0.0190921	0.339	0.321552	1102	tags=51%, list=25%, signal=39%	ENSG00000073578/ENSG00000184752/ENSG00000178741/ENSG00000110717/ENSG00000140990/ENSG00000167792/ENSG00000004779/ENSG00000145494/ENSG00000136521/ENSG00000131143/ENSG00000168653/ENSG00000166136/ENSG00000178127/ENSG00000119421/ENSG00000158864/ENSG00000111775/ENSG00000151366/ENSG00000164258/ENSG00000198888/ENSG00000139180/ENSG00000128609/ENSG00000099795/ENSG00000198712/ENSG00000198804/ENSG00000183648…	51
GO:0006119	oxidative phosphorylation	76	-0.479816	-1.665	0.00162509	0.169	0.162182	409	tags=30%, list=9%, signal=28%	ENSG00000170312/ENSG00000158864/ENSG00000131495/ENSG00000115944/ENSG00000166136/ENSG00000184752/ENSG00000110717/ENSG00000065518/ENSG00000198888/ENSG00000178127/ENSG00000145494/ENSG00000241468/ENSG00000198804/ENSG00000119421/ENSG00000128609/ENSG00000167792/ENSG00000228253/ENSG00000198712/ENSG00000139180/ENSG00000183648/ENSG00000164258/ENSG00000112695/ENSG00000189043	76	-0.612639	-2.095	5.2931e-07	0	0.000339485	233	tags=32%, list=5%, signal=30%	ENSG00000198888/ENSG00000228253/ENSG00000147684/ENSG00000170312/ENSG00000130414/ENSG00000160194/ENSG00000183648/ENSG00000158864/ENSG00000241468/ENSG00000267855/ENSG00000131495/ENSG00000112695/ENSG00000119421/ENSG00000166136/ENSG00000110717/ENSG00000065518/ENSG00000184752/ENSG00000128609/ENSG00000178127/ENSG00000167792/ENSG00000139180/ENSG00000145494/ENSG00000189043/ENSG00000164258	GO:BP	oxidative phosphorylation										76	-0.448859	-1.579	0.00797085	0.29	0.27935	862	tags=43%, list=19%, signal=36%	ENSG00000145494/ENSG00000173660/ENSG00000099795/ENSG00000140990/ENSG00000178741/ENSG00000136521/ENSG00000184752/ENSG00000137288/ENSG00000110717/ENSG00000170312/ENSG00000178127/ENSG00000004779/ENSG00000073578/ENSG00000067560/ENSG00000130414/ENSG00000131143/ENSG00000158864/ENSG00000183648/ENSG00000131495/ENSG00000166136/ENSG00000128609/ENSG00000167792/ENSG00000065518/ENSG00000139180/ENSG00000115944…	76	-0.427511	-1.424	0.040857	0.477	0.452076	1059	tags=39%, list=24%, signal=31%	ENSG00000184752/ENSG00000137288/ENSG00000178741/ENSG00000110717/ENSG00000140990/ENSG00000067560/ENSG00000167792/ENSG00000004779/ENSG00000145494/ENSG00000136521/ENSG00000131143/ENSG00000168653/ENSG00000166136/ENSG00000178127/ENSG00000119421/ENSG00000158864/ENSG00000111775/ENSG00000228253/ENSG00000151366/ENSG00000164258/ENSG00000198888/ENSG00000139180/ENSG00000128609/ENSG00000099795/ENSG00000198712…	76
GO:0022904	respiratory electron transport chain	62	-0.499633	-1.669	0.00512665	0.231	0.221157	409	tags=32%, list=9%, signal=30%	ENSG00000170312/ENSG00000158864/ENSG00000131495/ENSG00000115944/ENSG00000166136/ENSG00000184752/ENSG00000110717/ENSG00000065518/ENSG00000198888/ENSG00000178127/ENSG00000145494/ENSG00000198804/ENSG00000119421/ENSG00000128609/ENSG00000167792/ENSG00000198712/ENSG00000139180/ENSG00000183648/ENSG00000164258/ENSG00000189043	62	-0.643309	-2.15	8.06214e-07	0	0.000377138	233	tags=34%, list=5%, signal=33%	ENSG00000198888/ENSG00000147684/ENSG00000170312/ENSG00000130414/ENSG00000160194/ENSG00000183648/ENSG00000158864/ENSG00000267855/ENSG00000131495/ENSG00000119421/ENSG00000166136/ENSG00000110717/ENSG00000065518/ENSG00000184752/ENSG00000128609/ENSG00000178127/ENSG00000167792/ENSG00000139180/ENSG00000145494/ENSG00000189043/ENSG00000164258	GO:BP	respiratory electron transport chain										62	-0.460942	-1.572	0.0115832	0.336	0.32286	905	tags=45%, list=20%, signal=37%	ENSG00000145494/ENSG00000173660/ENSG00000099795/ENSG00000140990/ENSG00000178741/ENSG00000136521/ENSG00000184752/ENSG00000110717/ENSG00000170312/ENSG00000178127/ENSG00000004779/ENSG00000073578/ENSG00000130414/ENSG00000131143/ENSG00000158864/ENSG00000183648/ENSG00000131495/ENSG00000166136/ENSG00000128609/ENSG00000167792/ENSG00000065518/ENSG00000139180/ENSG00000115944/ENSG00000119421/ENSG00000198888…	62	-0.473104	-1.525	0.0149402	0.303	0.287717	1102	tags=47%, list=25%, signal=36%	ENSG00000073578/ENSG00000184752/ENSG00000178741/ENSG00000110717/ENSG00000140990/ENSG00000115159/ENSG00000167792/ENSG00000004779/ENSG00000145494/ENSG00000136521/ENSG00000131143/ENSG00000168653/ENSG00000166136/ENSG00000178127/ENSG00000284194/ENSG00000119421/ENSG00000158864/ENSG00000111775/ENSG00000151366/ENSG00000164258/ENSG00000198888/ENSG00000139180/ENSG00000128609/ENSG00000099795/ENSG00000198712…	62
GO:0022900	electron transport chain	85	-0.414483	-1.46	0.0184847	0.378	0.361715	409	tags=25%, list=9%, signal=23%	ENSG00000170312/ENSG00000158864/ENSG00000131495/ENSG00000115944/ENSG00000166136/ENSG00000184752/ENSG00000110717/ENSG00000065518/ENSG00000198888/ENSG00000178127/ENSG00000145494/ENSG00000198804/ENSG00000186010/ENSG00000119421/ENSG00000128609/ENSG00000167792/ENSG00000198712/ENSG00000139180/ENSG00000183648/ENSG00000164258/ENSG00000189043	85	-0.583554	-2.019	2.71037e-06	0.001	0.00115262	233	tags=26%, list=5%, signal=25%	ENSG00000198888/ENSG00000147684/ENSG00000170312/ENSG00000130414/ENSG00000160194/ENSG00000183648/ENSG00000158864/ENSG00000267855/ENSG00000131495/ENSG00000119421/ENSG00000166136/ENSG00000186010/ENSG00000110717/ENSG00000065518/ENSG00000184752/ENSG00000128609/ENSG00000178127/ENSG00000167792/ENSG00000139180/ENSG00000145494/ENSG00000189043/ENSG00000164258	GO:BP	electron transport chain										85	-0.402783	-1.442	0.0226792	0.437	0.420607	919	tags=39%, list=21%, signal=31%	ENSG00000267673/ENSG00000197894/ENSG00000145494/ENSG00000173660/ENSG00000099795/ENSG00000140990/ENSG00000178741/ENSG00000136521/ENSG00000184752/ENSG00000110717/ENSG00000170312/ENSG00000178127/ENSG00000004779/ENSG00000073578/ENSG00000130414/ENSG00000131143/ENSG00000158864/ENSG00000183648/ENSG00000131495/ENSG00000166136/ENSG00000128609/ENSG00000166347/ENSG00000167792/ENSG00000065518/ENSG00000139180…	85	-0.419452	-1.419	0.0388826	0.464	0.440258	1004	tags=48%, list=23%, signal=38%	ENSG00000173660/ENSG00000085662/ENSG00000130414/ENSG00000178209/ENSG00000005194/ENSG00000073578/ENSG00000184752/ENSG00000178741/ENSG00000110717/ENSG00000198363/ENSG00000140990/ENSG00000115159/ENSG00000167792/ENSG00000004779/ENSG00000145494/ENSG00000136521/ENSG00000267673/ENSG00000131143/ENSG00000162496/ENSG00000168653/ENSG00000166136/ENSG00000178127/ENSG00000186010/ENSG00000197894/ENSG00000166347…	85
R-HSA-72203	Processing of Capped Intron-Containing Pre-mRNA	195	-0.390635	-1.529	0.00177272	0.14	0.131399	1398	tags=47%, list=31%, signal=34%	56949/23350/79869/1665/79228/27339/6631/8175/6431/1994/23398/23451/4904/5430/9343/55339/8896/84248/5434/23517/9631/84324/23636/56259/10594/10286/4928/26121/7175/56339/84321/1477/51340/5431/55660/3183/5546/23165/51593/23450/11051/3184/1660/3185/10250/11325/10946/3192/23020/8563/23511/6427/6633/348995/9972/51691/22916/6634/51692/3190/5432/6632/11100/10914/79902/9785/9092/55746/9129/9716/9410/6434/1…	195	-0.466415	-1.801	9.48269e-06	0.002	0.00140244	1479	tags=57%, list=33%, signal=40%	10291/8189/1665/988/8175/56949/55696/8896/3178/10465/23398/8563/3187/53371/9688/23350/84248/79869/56339/6431/84271/23511/79228/9631/5432/4927/9343/27339/85313/10762/84321/27238/22916/6432/10283/23451/11051/6631/26121/10594/1994/23636/4904/56259/5434/4928/51692/5431/1660/3183/23165/7175/5546/23450/11100/53981/51593/55660/6633/3184/6632/10946/51340/348995/3192/23020/3185/84324/6634/10250/9972/3190/…	Reactome	Processing of Capped Intron-Containing Pre-mRNA	195	-0.349712	-1.44	0.00651354	0.364	0.357337	1409	tags=47%, list=32%, signal=33%	23165/1994/9785/24148/23517/1660/7919/27339/55660/4927/51691/6430/53371/56259/55749/23451/9631/10762/10465/10594/4928/23450/9343/3190/25804/6634/27316/10713/55746/6431/22916/6631/23350/9972/51593/23020/6427/11051/8449/9410/3185/7175/5434/5430/9589/3183/5431/5432/1479/23398/79869/348995/10250/3192/51639/23511/10946/27238/9716/29894/84324/6635/6633/11325/3184/23636/79902/9092/10286/6434/11100/12940…	195	-0.295837	-1.201	0.0990712	0.717	0.69866	1312	tags=39%, list=29%, signal=29%	27339/1665/9631/1994/9343/10285/5431/55339/10594/4928/3185/23636/8896/11325/56259/51593/25804/3184/9972/7175/26121/1477/10914/11051/1660/79228/3183/23450/10946/3192/23020/10250/6427/51691/3190/9716/5546/6633/29894/51340/51692/6635/6632/6434/81929/6634/23398/5432/23511/9785/348995/9092/55746/9410/11100/79902/56339/22916/9129/129401/3188/23279/8086/6627/51503/7307/9775/11052/6636/6628/51639/5436/23…										195
GO:0032101	regulation of response to external stimulus	209	-0.460547	-1.836	3.14765e-06	0.016	0.0149364	392	tags=27%, list=9%, signal=26%	ENSG00000101347/ENSG00000078747/ENSG00000172936/ENSG00000156026/ENSG00000160710/ENSG00000198053/ENSG00000147044/ENSG00000141867/ENSG00000205542/ENSG00000173193/ENSG00000108561/ENSG00000183735/ENSG00000121390/ENSG00000163840/ENSG00000105373/ENSG00000010278/ENSG00000170581/ENSG00000154710/ENSG00000163565/ENSG00000164535/ENSG00000134352/ENSG00000134644/ENSG00000132109/ENSG00000168040/ENSG00000123609…	209	-0.464548	-1.792	5.43147e-06	0.002	0.00211732	747	tags=27%, list=17%, signal=24%	ENSG00000173193/ENSG00000121390/ENSG00000078747/ENSG00000172936/ENSG00000010810/ENSG00000105373/ENSG00000170581/ENSG00000105329/ENSG00000108561/ENSG00000101347/ENSG00000134352/ENSG00000183735/ENSG00000164535/ENSG00000196776/ENSG00000183044/ENSG00000164104/ENSG00000114251/ENSG00000197417/ENSG00000113721/ENSG00000141867/ENSG00000233276/ENSG00000163565/ENSG00000204397/ENSG00000154710/ENSG00000182985…	GO:BP	regulation of response to external stimulus	209	-0.379593	-1.589	0.00068015	0.225	0.21382	839	tags=28%, list=19%, signal=24%	ENSG00000198492/ENSG00000112062/ENSG00000108561/ENSG00000141867/ENSG00000078747/ENSG00000099250/ENSG00000010278/ENSG00000121390/ENSG00000198053/ENSG00000167468/ENSG00000156026/ENSG00000175334/ENSG00000111961/ENSG00000132109/ENSG00000170581/ENSG00000152465/ENSG00000109743/ENSG00000160710/ENSG00000147044/ENSG00000182985/ENSG00000114861/ENSG00000197417/ENSG00000183044/ENSG00000163840/ENSG00000135919…	209	-0.440292	-1.79	5.46581e-06	0.011	0.0107699	549	tags=22%, list=12%, signal=20%	ENSG00000147044/ENSG00000108561/ENSG00000183735/ENSG00000172936/ENSG00000105373/ENSG00000173193/ENSG00000163565/ENSG00000198053/ENSG00000170581/ENSG00000154710/ENSG00000196776/ENSG00000134644/ENSG00000183044/ENSG00000168040/ENSG00000132256/ENSG00000135919/ENSG00000204403/ENSG00000164535/ENSG00000123609/ENSG00000114251/ENSG00000128340/ENSG00000150593/ENSG00000113721/ENSG00000164171/ENSG00000233276…	209	-0.443954	-1.677	0.00011384	0.122	0.115986	1127	tags=36%, list=25%, signal=28%	ENSG00000102871/ENSG00000172725/ENSG00000100030/ENSG00000134644/ENSG00000100034/ENSG00000196776/ENSG00000142168/ENSG00000145623/ENSG00000128340/ENSG00000253729/ENSG00000149476/ENSG00000117691/ENSG00000102103/ENSG00000100097/ENSG00000132466/ENSG00000134352/ENSG00000135829/ENSG00000183735/ENSG00000124201/ENSG00000104365/ENSG00000138496/ENSG00000173193/ENSG00000169398/ENSG00000147044/ENSG00000108561…	209
GO:0016071	mRNA metabolic process	348	-0.300999	-1.245	0.0556901	0.575	0.551116	1426	tags=41%, list=32%, signal=30%	ENSG00000115875/ENSG00000071626/ENSG00000162664/ENSG00000077348/ENSG00000076924/ENSG00000104129/ENSG00000088247/ENSG00000149532/ENSG00000109606/ENSG00000131652/ENSG00000141425/ENSG00000172239/ENSG00000110107/ENSG00000124562/ENSG00000104897/ENSG00000124193/ENSG00000239306/ENSG00000181163/ENSG00000137200/ENSG00000066044/ENSG00000113593/ENSG00000064703/ENSG00000075856/ENSG00000154229/ENSG00000115524…	348	-0.405132	-1.63	8.07509e-06	0.003	0.00290573	1479	tags=48%, list=33%, signal=35%	ENSG00000099995/ENSG00000125755/ENSG00000130826/ENSG00000109606/ENSG00000198585/ENSG00000096401/ENSG00000104897/ENSG00000174840/ENSG00000071626/ENSG00000149187/ENSG00000076924/ENSG00000086589/ENSG00000106245/ENSG00000135486/ENSG00000125970/ENSG00000171960/ENSG00000113593/ENSG00000100296/ENSG00000163125/ENSG00000123737/ENSG00000005007/ENSG00000163605/ENSG00000076053/ENSG00000149532/ENSG00000165819…	GO:BP	mRNA metabolic process	348	-0.285101	-1.254	0.03482	0.473	0.450205	1412	tags=40%, list=32%, signal=29%	ENSG00000107371/ENSG00000139746/ENSG00000066044/ENSG00000111596/ENSG00000140829/ENSG00000123908/ENSG00000172936/ENSG00000101161/ENSG00000197157/ENSG00000005007/ENSG00000039123/ENSG00000054118/ENSG00000135829/ENSG00000106344/ENSG00000162664/ENSG00000110107/ENSG00000196504/ENSG00000008128/ENSG00000130713/ENSG00000141425/ENSG00000159140/ENSG00000128534/ENSG00000161847/ENSG00000100650/ENSG00000182872…																			348
GO:0033108	mitochondrial respiratory chain complex assembly	41	-0.51417	-1.576	0.0137894	0.319	0.305651	1065	tags=61%, list=24%, signal=47%	ENSG00000168653/ENSG00000164182/ENSG00000151366/ENSG00000137288/ENSG00000099795/ENSG00000108064/ENSG00000140990/ENSG00000004779/ENSG00000151413/ENSG00000130414/ENSG00000158864/ENSG00000131495/ENSG00000166136/ENSG00000184752/ENSG00000110717/ENSG00000065518/ENSG00000198888/ENSG00000186010/ENSG00000119421/ENSG00000128609/ENSG00000138495/ENSG00000139180/ENSG00000183648/ENSG00000250317/ENSG00000164258	41	-0.681335	-2.104	1.08495e-05	0.003	0.00317204	733	tags=61%, list=16%, signal=51%	ENSG00000164182/ENSG00000151413/ENSG00000099795/ENSG00000004779/ENSG00000108064/ENSG00000168653/ENSG00000151366/ENSG00000140990/ENSG00000198888/ENSG00000138495/ENSG00000147684/ENSG00000250317/ENSG00000130414/ENSG00000183648/ENSG00000158864/ENSG00000131495/ENSG00000119421/ENSG00000166136/ENSG00000186010/ENSG00000110717/ENSG00000065518/ENSG00000184752/ENSG00000128609/ENSG00000139180/ENSG00000164258	GO:BP	mitochondrial respiratory chain complex assembly	41	-0.399236	-1.286	0.124521	0.613	0.583973	1025	tags=51%, list=23%, signal=40%	ENSG00000128609/ENSG00000158864/ENSG00000108064/ENSG00000140990/ENSG00000130414/ENSG00000164182/ENSG00000184752/ENSG00000004779/ENSG00000110717/ENSG00000065518/ENSG00000131495/ENSG00000171202/ENSG00000151413/ENSG00000183648/ENSG00000119421/ENSG00000139180/ENSG00000186010/ENSG00000133983/ENSG00000164258/ENSG00000250317/ENSG00000138495	41	-0.50765	-1.619	0.0157963	0.381	0.36671	843	tags=56%, list=19%, signal=46%	ENSG00000099795/ENSG00000140990/ENSG00000136521/ENSG00000108064/ENSG00000184752/ENSG00000137288/ENSG00000110717/ENSG00000004779/ENSG00000130414/ENSG00000158864/ENSG00000183648/ENSG00000131495/ENSG00000166136/ENSG00000128609/ENSG00000151413/ENSG00000065518/ENSG00000139180/ENSG00000119421/ENSG00000186010/ENSG00000198888/ENSG00000164258/ENSG00000250317/ENSG00000138495	41	-0.490028	-1.461	0.0497034	0.502	0.47567	1059	tags=59%, list=24%, signal=45%	ENSG00000130414/ENSG00000177646/ENSG00000184752/ENSG00000137288/ENSG00000110717/ENSG00000140990/ENSG00000151413/ENSG00000004779/ENSG00000136521/ENSG00000168653/ENSG00000166136/ENSG00000186010/ENSG00000284194/ENSG00000119421/ENSG00000158864/ENSG00000171202/ENSG00000151366/ENSG00000164258/ENSG00000198888/ENSG00000139180/ENSG00000128609/ENSG00000099795/ENSG00000250317/ENSG00000183648	41
GO:0045333	cellular respiration	117	-0.391702	-1.462	0.0185993	0.378	0.361715	409	tags=21%, list=9%, signal=19%	ENSG00000170312/ENSG00000158864/ENSG00000131495/ENSG00000115944/ENSG00000166136/ENSG00000184752/ENSG00000110717/ENSG00000065518/ENSG00000198888/ENSG00000178127/ENSG00000145494/ENSG00000241468/ENSG00000198804/ENSG00000119421/ENSG00000128609/ENSG00000167792/ENSG00000228253/ENSG00000198712/ENSG00000139180/ENSG00000183648/ENSG00000164258/ENSG00000121879/ENSG00000112695/ENSG00000189043	117	-0.523998	-1.893	9.57568e-06	0.003	0.00317204	233	tags=21%, list=5%, signal=21%	ENSG00000198888/ENSG00000228253/ENSG00000147684/ENSG00000170312/ENSG00000130414/ENSG00000160194/ENSG00000183648/ENSG00000158864/ENSG00000241468/ENSG00000267855/ENSG00000131495/ENSG00000112695/ENSG00000119421/ENSG00000166136/ENSG00000110717/ENSG00000065518/ENSG00000184752/ENSG00000128609/ENSG00000178127/ENSG00000167792/ENSG00000121879/ENSG00000139180/ENSG00000145494/ENSG00000189043/ENSG00000164258	GO:BP	cellular respiration										117	-0.364686	-1.364	0.0494526	0.579	0.557122	748	tags=26%, list=17%, signal=23%	ENSG00000178741/ENSG00000136521/ENSG00000184752/ENSG00000137288/ENSG00000110717/ENSG00000170312/ENSG00000178127/ENSG00000004779/ENSG00000073578/ENSG00000105373/ENSG00000067560/ENSG00000130414/ENSG00000131143/ENSG00000158864/ENSG00000183648/ENSG00000131495/ENSG00000166136/ENSG00000128609/ENSG00000167792/ENSG00000065518/ENSG00000139180/ENSG00000115944/ENSG00000119421/ENSG00000198888/ENSG00000164258…	117	-0.392637	-1.385	0.0266988	0.391	0.370927	1110	tags=32%, list=25%, signal=25%	ENSG00000122729/ENSG00000073578/ENSG00000184752/ENSG00000137288/ENSG00000178741/ENSG00000110717/ENSG00000140990/ENSG00000115159/ENSG00000067560/ENSG00000167792/ENSG00000004779/ENSG00000145494/ENSG00000136521/ENSG00000131143/ENSG00000168653/ENSG00000166136/ENSG00000178127/ENSG00000213465/ENSG00000284194/ENSG00000119421/ENSG00000158864/ENSG00000111775/ENSG00000228253/ENSG00000151366/ENSG00000164258…	117
GO:0034660	ncRNA metabolic process	255	-0.295714	-1.194	0.12	0.648	0.620909	1082	tags=28%, list=24%, signal=22%	ENSG00000253729/ENSG00000065268/ENSG00000166166/ENSG00000165819/ENSG00000070814/ENSG00000055044/ENSG00000134440/ENSG00000136942/ENSG00000070061/ENSG00000198585/ENSG00000141456/ENSG00000087087/ENSG00000087269/ENSG00000124571/ENSG00000114127/ENSG00000172336/ENSG00000123737/ENSG00000112578/ENSG00000105329/ENSG00000179041/ENSG00000166197/ENSG00000165271/ENSG00000171490/ENSG00000136045/ENSG00000233927…	255	-0.430801	-1.693	1.0782e-05	0.003	0.00317204	1285	tags=40%, list=29%, signal=30%	ENSG00000101361/ENSG00000165819/ENSG00000115053/ENSG00000164338/ENSG00000160214/ENSG00000213339/ENSG00000124217/ENSG00000108651/ENSG00000114127/ENSG00000138035/ENSG00000183751/ENSG00000088247/ENSG00000106723/ENSG00000117597/ENSG00000141456/ENSG00000175387/ENSG00000077348/ENSG00000070061/ENSG00000253729/ENSG00000075914/ENSG00000166166/ENSG00000065183/ENSG00000100201/ENSG00000148843/ENSG00000134440…	GO:BP	ncRNA metabolic process										255	-0.254947	-1.062	0.294833	0.787	0.757462	984	tags=25%, list=22%, signal=21%	ENSG00000117877/ENSG00000124608/ENSG00000198585/ENSG00000107833/ENSG00000145912/ENSG00000114127/ENSG00000072756/ENSG00000134440/ENSG00000109320/ENSG00000070061/ENSG00000167721/ENSG00000145414/ENSG00000124571/ENSG00000172336/ENSG00000171490/ENSG00000141456/ENSG00000122299/ENSG00000136045/ENSG00000088930/ENSG00000124217/ENSG00000160710/ENSG00000123737/ENSG00000196498/ENSG00000143493/ENSG00000104356…										255
GO:0034470	ncRNA processing	204	-0.332911	-1.317	0.0434783	0.522	0.499554	1270	tags=36%, list=28%, signal=27%	ENSG00000164880/ENSG00000058729/ENSG00000088205/ENSG00000165732/ENSG00000175387/ENSG00000107833/ENSG00000145414/ENSG00000100201/ENSG00000136271/ENSG00000039123/ENSG00000124217/ENSG00000253729/ENSG00000065268/ENSG00000166166/ENSG00000165819/ENSG00000055044/ENSG00000136942/ENSG00000070061/ENSG00000198585/ENSG00000141456/ENSG00000087087/ENSG00000087269/ENSG00000172336/ENSG00000123737/ENSG00000112578…	204	-0.458282	-1.759	1.45345e-05	0.004	0.00399946	1285	tags=44%, list=29%, signal=33%	ENSG00000101361/ENSG00000165819/ENSG00000164338/ENSG00000160214/ENSG00000213339/ENSG00000124217/ENSG00000108651/ENSG00000183751/ENSG00000117597/ENSG00000141456/ENSG00000175387/ENSG00000077348/ENSG00000070061/ENSG00000253729/ENSG00000075914/ENSG00000166166/ENSG00000065183/ENSG00000100201/ENSG00000148843/ENSG00000160710/ENSG00000107833/ENSG00000145912/ENSG00000138442/ENSG00000134987/ENSG00000088205…	GO:BP	ncRNA processing										204	-0.29493	-1.195	0.11828	0.637	0.612952	808	tags=24%, list=18%, signal=20%	ENSG00000172336/ENSG00000171490/ENSG00000141456/ENSG00000122299/ENSG00000136045/ENSG00000088930/ENSG00000124217/ENSG00000160710/ENSG00000123737/ENSG00000196498/ENSG00000143493/ENSG00000104356/ENSG00000108592/ENSG00000175467/ENSG00000120800/ENSG00000179041/ENSG00000165819/ENSG00000052749/ENSG00000033030/ENSG00000233927/ENSG00000083520/ENSG00000123064/ENSG00000124787/ENSG00000105373/ENSG00000119285…										204
GO:0006310	DNA recombination	80	-0.475973	-1.659	0.0038061	0.205	0.196057	889	tags=39%, list=20%, signal=32%	ENSG00000166888/ENSG00000105329/ENSG00000004700/ENSG00000101347/ENSG00000005156/ENSG00000029993/ENSG00000166848/ENSG00000100811/ENSG00000166508/ENSG00000076003/ENSG00000163605/ENSG00000116062/ENSG00000073111/ENSG00000073050/ENSG00000143799/ENSG00000155229/ENSG00000164754/ENSG00000211460/ENSG00000071539/ENSG00000184357/ENSG00000104738/ENSG00000187837/ENSG00000124575/ENSG00000189060/ENSG00000168298…	80	-0.564264	-1.944	1.83817e-05	0.005	0.00477708	717	tags=45%, list=16%, signal=38%	ENSG00000119048/ENSG00000184897/ENSG00000167136/ENSG00000105329/ENSG00000101347/ENSG00000005156/ENSG00000004487/ENSG00000100811/ENSG00000164104/ENSG00000155229/ENSG00000189060/ENSG00000107371/ENSG00000073050/ENSG00000116062/ENSG00000211460/ENSG00000124610/ENSG00000168298/ENSG00000143799/ENSG00000029993/ENSG00000164754/ENSG00000071539/ENSG00000184357/ENSG00000187837/ENSG00000144034/ENSG00000131747…	GO:BP	DNA recombination	80	-0.46229	-1.67	0.00293536	0.259	0.246078	1144	tags=46%, list=26%, signal=35%	ENSG00000155229/ENSG00000081177/ENSG00000004700/ENSG00000106399/ENSG00000253729/ENSG00000113522/ENSG00000189403/ENSG00000100811/ENSG00000005156/ENSG00000168496/ENSG00000167136/ENSG00000166508/ENSG00000211460/ENSG00000119048/ENSG00000073111/ENSG00000104738/ENSG00000184897/ENSG00000143799/ENSG00000116062/ENSG00000164754/ENSG00000124575/ENSG00000163605/ENSG00000076003/ENSG00000029993/ENSG00000189060…	80	-0.379329	-1.344	0.0652174	0.589	0.566702	713	tags=29%, list=16%, signal=25%	ENSG00000166888/ENSG00000164754/ENSG00000143799/ENSG00000104738/ENSG00000073050/ENSG00000163605/ENSG00000166848/ENSG00000184357/ENSG00000211460/ENSG00000155229/ENSG00000116062/ENSG00000071539/ENSG00000112118/ENSG00000187837/ENSG00000005156/ENSG00000114030/ENSG00000101596/ENSG00000100297/ENSG00000132383/ENSG00000189060/ENSG00000124575/ENSG00000144034/ENSG00000185787	80	-0.344656	-1.162	0.226018	0.708	0.671662	1154	tags=36%, list=26%, signal=27%	ENSG00000100297/ENSG00000131747/ENSG00000184357/ENSG00000253729/ENSG00000114030/ENSG00000143799/ENSG00000117748/ENSG00000104738/ENSG00000149923/ENSG00000104884/ENSG00000177889/ENSG00000164754/ENSG00000004700/ENSG00000166888/ENSG00000187837/ENSG00000100811/ENSG00000211460/ENSG00000166848/ENSG00000144034/ENSG00000155229/ENSG00000101596/ENSG00000189060/ENSG00000132383/ENSG00000185787/ENSG00000124575…	80
GO:0015980	energy derivation by oxidation of organic compounds	147	-0.392095	-1.495	0.00663732	0.247	0.236811	766	tags=29%, list=17%, signal=24%	ENSG00000140990/ENSG00000142208/ENSG00000004779/ENSG00000185950/ENSG00000197594/ENSG00000169020/ENSG00000067560/ENSG00000131143/ENSG00000118804/ENSG00000130414/ENSG00000105373/ENSG00000105221/ENSG00000170312/ENSG00000134352/ENSG00000158864/ENSG00000162688/ENSG00000131495/ENSG00000115944/ENSG00000166136/ENSG00000184752/ENSG00000110717/ENSG00000082701/ENSG00000065518/ENSG00000198888/ENSG00000178127…	147	-0.490149	-1.812	2.06993e-05	0.005	0.00509627	264	tags=20%, list=6%, signal=19%	ENSG00000131459/ENSG00000198888/ENSG00000082701/ENSG00000228253/ENSG00000170955/ENSG00000147684/ENSG00000170312/ENSG00000186298/ENSG00000130414/ENSG00000160194/ENSG00000183648/ENSG00000158864/ENSG00000241468/ENSG00000267855/ENSG00000131495/ENSG00000112695/ENSG00000119421/ENSG00000166136/ENSG00000110717/ENSG00000065518/ENSG00000184752/ENSG00000128609/ENSG00000178127/ENSG00000167792/ENSG00000121879…	GO:BP	energy derivation by oxidation of organic compounds										147	-0.391573	-1.521	0.00521832	0.264	0.253797	748	tags=29%, list=17%, signal=25%	ENSG00000178741/ENSG00000136521/ENSG00000142208/ENSG00000184752/ENSG00000137288/ENSG00000197594/ENSG00000110717/ENSG00000170312/ENSG00000178127/ENSG00000004779/ENSG00000073578/ENSG00000105221/ENSG00000105373/ENSG00000067560/ENSG00000130414/ENSG00000131143/ENSG00000171298/ENSG00000158864/ENSG00000185950/ENSG00000183648/ENSG00000131495/ENSG00000118804/ENSG00000082701/ENSG00000166136/ENSG00000128609…	147	-0.418492	-1.517	0.00466385	0.21	0.199229	1110	tags=36%, list=25%, signal=28%	ENSG00000122729/ENSG00000073578/ENSG00000213639/ENSG00000184752/ENSG00000137288/ENSG00000178741/ENSG00000104812/ENSG00000114480/ENSG00000110717/ENSG00000140990/ENSG00000134352/ENSG00000115159/ENSG00000105221/ENSG00000067560/ENSG00000167792/ENSG00000004779/ENSG00000186298/ENSG00000145494/ENSG00000072778/ENSG00000136521/ENSG00000131143/ENSG00000168653/ENSG00000166136/ENSG00000178127/ENSG00000213465…	147
GO:0009060	aerobic respiration	103	-0.401795	-1.466	0.021568	0.386	0.369343	409	tags=22%, list=9%, signal=21%	ENSG00000170312/ENSG00000158864/ENSG00000131495/ENSG00000115944/ENSG00000166136/ENSG00000184752/ENSG00000110717/ENSG00000065518/ENSG00000198888/ENSG00000178127/ENSG00000145494/ENSG00000241468/ENSG00000198804/ENSG00000119421/ENSG00000128609/ENSG00000167792/ENSG00000228253/ENSG00000198712/ENSG00000139180/ENSG00000183648/ENSG00000164258/ENSG00000112695/ENSG00000189043	103	-0.535775	-1.909	2.27526e-05	0.006	0.00527264	233	tags=23%, list=5%, signal=23%	ENSG00000198888/ENSG00000228253/ENSG00000147684/ENSG00000170312/ENSG00000130414/ENSG00000160194/ENSG00000183648/ENSG00000158864/ENSG00000241468/ENSG00000267855/ENSG00000131495/ENSG00000112695/ENSG00000119421/ENSG00000166136/ENSG00000110717/ENSG00000065518/ENSG00000184752/ENSG00000128609/ENSG00000178127/ENSG00000167792/ENSG00000139180/ENSG00000145494/ENSG00000189043/ENSG00000164258	GO:BP	aerobic respiration										103	-0.374854	-1.376	0.0350974	0.531	0.510435	862	tags=32%, list=19%, signal=26%	ENSG00000173660/ENSG00000099795/ENSG00000140990/ENSG00000178741/ENSG00000136521/ENSG00000184752/ENSG00000137288/ENSG00000110717/ENSG00000170312/ENSG00000178127/ENSG00000004779/ENSG00000073578/ENSG00000105373/ENSG00000067560/ENSG00000130414/ENSG00000131143/ENSG00000158864/ENSG00000183648/ENSG00000131495/ENSG00000166136/ENSG00000128609/ENSG00000167792/ENSG00000065518/ENSG00000139180/ENSG00000115944…	103	-0.381007	-1.324	0.0505837	0.505	0.479214	1110	tags=33%, list=25%, signal=25%	ENSG00000122729/ENSG00000073578/ENSG00000184752/ENSG00000137288/ENSG00000178741/ENSG00000110717/ENSG00000140990/ENSG00000067560/ENSG00000167792/ENSG00000004779/ENSG00000145494/ENSG00000136521/ENSG00000131143/ENSG00000168653/ENSG00000166136/ENSG00000178127/ENSG00000213465/ENSG00000119421/ENSG00000158864/ENSG00000111775/ENSG00000228253/ENSG00000151366/ENSG00000164258/ENSG00000198888/ENSG00000139180…	103
GO:0006259	DNA metabolic process	302	-0.347737	-1.423	0.00615742	0.242	0.231461	1423	tags=43%, list=32%, signal=32%	ENSG00000132436/ENSG00000132646/ENSG00000077348/ENSG00000160049/ENSG00000062650/ENSG00000076924/ENSG00000154767/ENSG00000167770/ENSG00000175334/ENSG00000132466/ENSG00000137309/ENSG00000110107/ENSG00000049541/ENSG00000181163/ENSG00000114030/ENSG00000153147/ENSG00000169375/ENSG00000102054/ENSG00000123374/ENSG00000116560/ENSG00000165732/ENSG00000014138/ENSG00000136709/ENSG00000145414/ENSG00000138303…	302	-0.417056	-1.661	2.367e-05	0.006	0.00527264	1214	tags=41%, list=27%, signal=32%	ENSG00000014138/ENSG00000106268/ENSG00000056050/ENSG00000116560/ENSG00000149480/ENSG00000095002/ENSG00000110107/ENSG00000168496/ENSG00000169057/ENSG00000149115/ENSG00000077348/ENSG00000123374/ENSG00000149136/ENSG00000132646/ENSG00000132780/ENSG00000069275/ENSG00000253729/ENSG00000158019/ENSG00000102054/ENSG00000146143/ENSG00000068878/ENSG00000004700/ENSG00000166848/ENSG00000145912/ENSG00000181163…	GO:BP	DNA metabolic process	302	-0.334473	-1.446	0.00209319	0.251	0.23878	991	tags=31%, list=22%, signal=26%	ENSG00000104889/ENSG00000167770/ENSG00000179958/ENSG00000049541/ENSG00000189403/ENSG00000103152/ENSG00000100811/ENSG00000005156/ENSG00000092199/ENSG00000102054/ENSG00000167986/ENSG00000149948/ENSG00000168496/ENSG00000142208/ENSG00000153187/ENSG00000166548/ENSG00000244509/ENSG00000167136/ENSG00000086758/ENSG00000102699/ENSG00000166508/ENSG00000211460/ENSG00000136830/ENSG00000072501/ENSG00000106268…	302	-0.258753	-1.1	0.212894	0.724	0.696098	1170	tags=30%, list=26%, signal=24%	ENSG00000169375/ENSG00000005007/ENSG00000101347/ENSG00000100030/ENSG00000136830/ENSG00000157036/ENSG00000170430/ENSG00000176890/ENSG00000138668/ENSG00000110958/ENSG00000132341/ENSG00000169057/ENSG00000135829/ENSG00000146143/ENSG00000092199/ENSG00000177889/ENSG00000160200/ENSG00000068878/ENSG00000163840/ENSG00000004700/ENSG00000153187/ENSG00000029993/ENSG00000145912/ENSG00000114127/ENSG00000263001…	302	-0.32478	-1.258	0.0522222	0.511	0.48448	1168	tags=31%, list=26%, signal=25%	ENSG00000162521/ENSG00000102882/ENSG00000100297/ENSG00000173145/ENSG00000005007/ENSG00000131747/ENSG00000056050/ENSG00000100030/ENSG00000167900/ENSG00000177143/ENSG00000184357/ENSG00000253729/ENSG00000102699/ENSG00000114030/ENSG00000167491/ENSG00000196535/ENSG00000086758/ENSG00000244509/ENSG00000169057/ENSG00000143799/ENSG00000149115/ENSG00000117748/ENSG00000157036/ENSG00000164081/ENSG00000104738…	302
GO:0050727	regulation of inflammatory response	68	-0.597106	-2.026	1.32701e-05	0.033	0.0314851	390	tags=28%, list=9%, signal=26%	ENSG00000154710/ENSG00000164535/ENSG00000134352/ENSG00000123609/ENSG00000233276/ENSG00000102871/ENSG00000196776/ENSG00000103490/ENSG00000114251/ENSG00000204403/ENSG00000173039/ENSG00000150593/ENSG00000166949/ENSG00000164171/ENSG00000167468/ENSG00000068079/ENSG00000109861/ENSG00000124212/ENSG00000159640	68	-0.582023	-1.96	3.41516e-05	0.007	0.00674594	747	tags=35%, list=17%, signal=30%	ENSG00000172936/ENSG00000010810/ENSG00000134352/ENSG00000164535/ENSG00000196776/ENSG00000114251/ENSG00000197417/ENSG00000141867/ENSG00000233276/ENSG00000154710/ENSG00000205542/ENSG00000123609/ENSG00000103490/ENSG00000173039/ENSG00000150593/ENSG00000204403/ENSG00000164171/ENSG00000102871/ENSG00000167468/ENSG00000166949/ENSG00000068079/ENSG00000109861/ENSG00000124212/ENSG00000159640	GO:BP	regulation of inflammatory response	68	-0.492161	-1.71	0.0015251	0.248	0.235799	574	tags=25%, list=13%, signal=22%	ENSG00000114861/ENSG00000197417/ENSG00000103490/ENSG00000173039/ENSG00000204403/ENSG00000166949/ENSG00000205542/ENSG00000134352/ENSG00000114251/ENSG00000164171/ENSG00000196776/ENSG00000150593/ENSG00000068079/ENSG00000123609/ENSG00000109861/ENSG00000124212/ENSG00000159640	68	-0.577117	-1.974	3.28717e-05	0.033	0.0313354	412	tags=29%, list=9%, signal=27%	ENSG00000198053/ENSG00000154710/ENSG00000196776/ENSG00000204403/ENSG00000164535/ENSG00000123609/ENSG00000114251/ENSG00000150593/ENSG00000164171/ENSG00000233276/ENSG00000166949/ENSG00000103490/ENSG00000102871/ENSG00000134352/ENSG00000173039/ENSG00000167468/ENSG00000068079/ENSG00000109861/ENSG00000159640/ENSG00000124212	68	-0.505174	-1.656	0.00380806	0.201	0.190722	331	tags=29%, list=7%, signal=28%	ENSG00000172216/ENSG00000164535/ENSG00000135318/ENSG00000110651/ENSG00000154710/ENSG00000166949/ENSG00000075975/ENSG00000204403/ENSG00000173039/ENSG00000150593/ENSG00000233276/ENSG00000068079/ENSG00000103490/ENSG00000149968/ENSG00000114251/ENSG00000167468/ENSG00000109861/ENSG00000164171/ENSG00000159640/ENSG00000124212	68
GO:0006397	mRNA processing	260	-0.313964	-1.272	0.0459627	0.536	0.513189	1426	tags=43%, list=32%, signal=31%	ENSG00000115875/ENSG00000071626/ENSG00000162664/ENSG00000076924/ENSG00000104129/ENSG00000088247/ENSG00000149532/ENSG00000109606/ENSG00000131652/ENSG00000141425/ENSG00000110107/ENSG00000124562/ENSG00000104897/ENSG00000124193/ENSG00000239306/ENSG00000137200/ENSG00000113593/ENSG00000064703/ENSG00000075856/ENSG00000115524/ENSG00000065978/ENSG00000116560/ENSG00000158941/ENSG00000108883/ENSG00000122965…	260	-0.423325	-1.67	3.46102e-05	0.007	0.00674594	1479	tags=52%, list=33%, signal=37%	ENSG00000099995/ENSG00000125755/ENSG00000109606/ENSG00000096401/ENSG00000104897/ENSG00000174840/ENSG00000071626/ENSG00000149187/ENSG00000076924/ENSG00000086589/ENSG00000106245/ENSG00000135486/ENSG00000125970/ENSG00000171960/ENSG00000113593/ENSG00000100296/ENSG00000163125/ENSG00000163605/ENSG00000076053/ENSG00000149532/ENSG00000165819/ENSG00000119707/ENSG00000115053/ENSG00000124193/ENSG00000138035…	GO:BP	mRNA processing	260	-0.302335	-1.293	0.0381198	0.491	0.467026	1361	tags=40%, list=31%, signal=30%	ENSG00000039123/ENSG00000054118/ENSG00000135829/ENSG00000106344/ENSG00000162664/ENSG00000110107/ENSG00000196504/ENSG00000008128/ENSG00000141425/ENSG00000159140/ENSG00000128534/ENSG00000161847/ENSG00000100650/ENSG00000182872/ENSG00000111880/ENSG00000113141/ENSG00000158941/ENSG00000088247/ENSG00000115524/ENSG00000102081/ENSG00000143889/ENSG00000075856/ENSG00000139218/ENSG00000171960/ENSG00000140939…																			260
GO:0006952	defense response	322	-0.386596	-1.589	9.13522e-05	0.104	0.0994242	975	tags=28%, list=22%, signal=24%	ENSG00000100097/ENSG00000197417/ENSG00000182985/ENSG00000167601/ENSG00000171552/ENSG00000169398/ENSG00000135829/ENSG00000119917/ENSG00000215021/ENSG00000166888/ENSG00000105329/ENSG00000106327/ENSG00000130707/ENSG00000137161/ENSG00000177119/ENSG00000096063/ENSG00000101347/ENSG00000078747/ENSG00000172936/ENSG00000091181/ENSG00000026508/ENSG00000142208/ENSG00000029993/ENSG00000160710/ENSG00000121060…	322	-0.401543	-1.604	3.24772e-05	0.007	0.00674594	820	tags=25%, list=18%, signal=22%	ENSG00000197879/ENSG00000173193/ENSG00000171552/ENSG00000110719/ENSG00000121390/ENSG00000078747/ENSG00000142208/ENSG00000172936/ENSG00000165732/ENSG00000010810/ENSG00000105373/ENSG00000170581/ENSG00000105329/ENSG00000108561/ENSG00000101347/ENSG00000134352/ENSG00000144747/ENSG00000183735/ENSG00000026508/ENSG00000164535/ENSG00000196776/ENSG00000151502/ENSG00000112936/ENSG00000164104/ENSG00000124635…	GO:BP	defense response	322	-0.316875	-1.378	0.00663963	0.339	0.322579	929	tags=24%, list=21%, signal=20%	ENSG00000142867/ENSG00000198492/ENSG00000112062/ENSG00000161204/ENSG00000108561/ENSG00000141867/ENSG00000142208/ENSG00000078747/ENSG00000244509/ENSG00000136436/ENSG00000180596/ENSG00000121390/ENSG00000101986/ENSG00000109016/ENSG00000198053/ENSG00000128335/ENSG00000167468/ENSG00000102699/ENSG00000215021/ENSG00000175334/ENSG00000143369/ENSG00000132109/ENSG00000170581/ENSG00000109743/ENSG00000160710…	322	-0.360424	-1.546	0.000365593	0.076	0.0728809	807	tags=25%, list=18%, signal=22%	ENSG00000121390/ENSG00000177119/ENSG00000078747/ENSG00000123384/ENSG00000085415/ENSG00000167601/ENSG00000132109/ENSG00000169398/ENSG00000115414/ENSG00000164615/ENSG00000160710/ENSG00000166888/ENSG00000144747/ENSG00000109016/ENSG00000142208/ENSG00000121060/ENSG00000124635/ENSG00000138496/ENSG00000137161/ENSG00000166033/ENSG00000165819/ENSG00000108561/ENSG00000183735/ENSG00000172936/ENSG00000105373…	322	-0.411562	-1.593	5.02518e-05	0.122	0.115986	870	tags=26%, list=20%, signal=23%	ENSG00000183735/ENSG00000124201/ENSG00000173821/ENSG00000104365/ENSG00000138496/ENSG00000164615/ENSG00000173193/ENSG00000169398/ENSG00000134108/ENSG00000170310/ENSG00000004139/ENSG00000108561/ENSG00000172216/ENSG00000164535/ENSG00000163565/ENSG00000067066/ENSG00000135318/ENSG00000197548/ENSG00000085415/ENSG00000110651/ENSG00000130707/ENSG00000154710/ENSG00000124635/ENSG00000121390/ENSG00000156482…	322
R-HSA-1660662	Glycosphingolipid metabolism	19	0.753796	2.175	8.15331e-05	0.039	0.0362608	465	tags=53%, list=10%, signal=47%	4758/427/2760/410/5660/3073/3074/411/6609/2717	19	0.744461	2.136	5.82959e-05	0.008	0.00738999	496	tags=53%, list=11%, signal=47%	4758/427/2760/410/411/5660/3073/3074/2717/6609	Reactome	Glycosphingolipid metabolism	19	0.700656	1.947	0.000989295	0.256	0.251615	634	tags=47%, list=14%, signal=41%	2760/427/4758/410/412/6609/3073/3074/5660	19	0.648476	1.726	0.00845872	0.372	0.362772	592	tags=42%, list=13%, signal=37%	4758/2760/427/5660/2717/3074/6609/3073										19
GO:0000727	double-strand break repair via break-induced replication	7	-0.836363	-1.732	0.00937612	0.282	0.269649	534	tags=86%, list=12%, signal=76%	ENSG00000166508/ENSG00000076003/ENSG00000073111/ENSG00000104738/ENSG00000112118/ENSG00000100297	7	-0.92666	-1.941	4.44178e-05	0.009	0.00831128	227	tags=86%, list=5%, signal=81%	ENSG00000166508/ENSG00000073111/ENSG00000076003/ENSG00000104738/ENSG00000112118/ENSG00000100297	GO:BP	double-strand break repair via break-induced replication	7	-0.806963	-1.628	0.0107868	0.37	0.352249	784	tags=86%, list=18%, signal=71%	ENSG00000166508/ENSG00000073111/ENSG00000104738/ENSG00000076003/ENSG00000112118/ENSG00000100297	7	-0.517225	-1.085	0.388368	0.838	0.806159	935	tags=86%, list=21%, signal=68%	ENSG00000076003/ENSG00000073111/ENSG00000166508/ENSG00000104738/ENSG00000112118/ENSG00000100297	7	-0.447578	-0.913	0.584775	0.879	0.833199	1320	tags=71%, list=30%, signal=50%	ENSG00000073111/ENSG00000166508/ENSG00000112118/ENSG00000100297/ENSG00000104738	7
GO:0016072	rRNA metabolic process	150	-0.32022	-1.226	0.126963	0.652	0.62483	1267	tags=37%, list=28%, signal=27%	ENSG00000058729/ENSG00000088205/ENSG00000165732/ENSG00000107833/ENSG00000145414/ENSG00000100201/ENSG00000136271/ENSG00000039123/ENSG00000253729/ENSG00000065268/ENSG00000070814/ENSG00000055044/ENSG00000136942/ENSG00000198585/ENSG00000141456/ENSG00000087269/ENSG00000114127/ENSG00000172336/ENSG00000123737/ENSG00000112578/ENSG00000179041/ENSG00000166197/ENSG00000165271/ENSG00000171490/ENSG00000136045…	150	-0.479213	-1.768	5.30652e-05	0.01	0.00954743	1285	tags=47%, list=29%, signal=35%	ENSG00000101361/ENSG00000115053/ENSG00000164338/ENSG00000160214/ENSG00000108651/ENSG00000114127/ENSG00000183751/ENSG00000106723/ENSG00000117597/ENSG00000141456/ENSG00000077348/ENSG00000253729/ENSG00000075914/ENSG00000065183/ENSG00000100201/ENSG00000148843/ENSG00000107833/ENSG00000145912/ENSG00000138442/ENSG00000134987/ENSG00000088205/ENSG00000086189/ENSG00000136045/ENSG00000114767/ENSG00000160208…	GO:BP	rRNA metabolic process										150	-0.265762	-1.035	0.388179	0.838	0.806159	808	tags=23%, list=18%, signal=20%	ENSG00000167721/ENSG00000145414/ENSG00000172336/ENSG00000171490/ENSG00000141456/ENSG00000136045/ENSG00000088930/ENSG00000123737/ENSG00000108592/ENSG00000175467/ENSG00000120800/ENSG00000179041/ENSG00000052749/ENSG00000233927/ENSG00000083520/ENSG00000123064/ENSG00000124787/ENSG00000105373/ENSG00000119285/ENSG00000164346/ENSG00000213782/ENSG00000109534/ENSG00000148688/ENSG00000104872/ENSG00000131469…										150
GO:0006364	rRNA processing	134	-0.328207	-1.243	0.136786	0.663	0.635026	1267	tags=38%, list=28%, signal=28%	ENSG00000058729/ENSG00000088205/ENSG00000165732/ENSG00000107833/ENSG00000145414/ENSG00000100201/ENSG00000136271/ENSG00000039123/ENSG00000253729/ENSG00000065268/ENSG00000055044/ENSG00000136942/ENSG00000198585/ENSG00000141456/ENSG00000087269/ENSG00000172336/ENSG00000123737/ENSG00000112578/ENSG00000179041/ENSG00000166197/ENSG00000165271/ENSG00000171490/ENSG00000136045/ENSG00000233927/ENSG00000145912…	134	-0.486401	-1.787	5.78021e-05	0.011	0.0100145	1086	tags=49%, list=24%, signal=38%	ENSG00000101361/ENSG00000164338/ENSG00000160214/ENSG00000108651/ENSG00000183751/ENSG00000117597/ENSG00000141456/ENSG00000077348/ENSG00000253729/ENSG00000075914/ENSG00000065183/ENSG00000100201/ENSG00000148843/ENSG00000107833/ENSG00000145912/ENSG00000138442/ENSG00000134987/ENSG00000088205/ENSG00000086189/ENSG00000136045/ENSG00000114767/ENSG00000160208/ENSG00000172336/ENSG00000171490/ENSG00000055044…	GO:BP	rRNA processing										134	-0.289344	-1.107	0.261789	0.759	0.730115	874	tags=25%, list=20%, signal=21%	ENSG00000167721/ENSG00000145414/ENSG00000172336/ENSG00000171490/ENSG00000141456/ENSG00000136045/ENSG00000088930/ENSG00000123737/ENSG00000108592/ENSG00000175467/ENSG00000120800/ENSG00000179041/ENSG00000052749/ENSG00000233927/ENSG00000083520/ENSG00000123064/ENSG00000124787/ENSG00000105373/ENSG00000119285/ENSG00000164346/ENSG00000213782/ENSG00000109534/ENSG00000148688/ENSG00000104872/ENSG00000131469…										134
GO:0046034	ATP metabolic process	127	-0.391337	-1.472	0.011547	0.295	0.282043	766	tags=29%, list=17%, signal=25%	ENSG00000140990/ENSG00000143153/ENSG00000141959/ENSG00000004779/ENSG00000164978/ENSG00000205542/ENSG00000197594/ENSG00000169020/ENSG00000067560/ENSG00000131143/ENSG00000130414/ENSG00000143799/ENSG00000170312/ENSG00000172331/ENSG00000158864/ENSG00000131495/ENSG00000115944/ENSG00000166136/ENSG00000184752/ENSG00000110717/ENSG00000065518/ENSG00000198888/ENSG00000178127/ENSG00000145494/ENSG00000241468…	127	-0.489172	-1.791	6.3039e-05	0.011	0.0101686	453	tags=24%, list=10%, signal=23%	ENSG00000168653/ENSG00000151366/ENSG00000205542/ENSG00000140990/ENSG00000143799/ENSG00000172331/ENSG00000198888/ENSG00000228253/ENSG00000147684/ENSG00000170312/ENSG00000130414/ENSG00000160194/ENSG00000183648/ENSG00000158864/ENSG00000241468/ENSG00000267855/ENSG00000131495/ENSG00000112695/ENSG00000119421/ENSG00000166136/ENSG00000110717/ENSG00000065518/ENSG00000184752/ENSG00000128609/ENSG00000067225…	GO:BP	ATP metabolic process										127	-0.347674	-1.324	0.0514469	0.581	0.55843	867	tags=30%, list=19%, signal=25%	ENSG00000111669/ENSG00000173660/ENSG00000099795/ENSG00000140990/ENSG00000141959/ENSG00000178741/ENSG00000136521/ENSG00000184752/ENSG00000143799/ENSG00000137288/ENSG00000197594/ENSG00000110717/ENSG00000170312/ENSG00000178127/ENSG00000004779/ENSG00000073578/ENSG00000172331/ENSG00000067560/ENSG00000130414/ENSG00000131143/ENSG00000158864/ENSG00000183648/ENSG00000131495/ENSG00000166136/ENSG00000128609…	127	-0.393908	-1.401	0.028971	0.402	0.381326	1004	tags=31%, list=23%, signal=25%	ENSG00000184752/ENSG00000137288/ENSG00000178741/ENSG00000143799/ENSG00000214253/ENSG00000110717/ENSG00000140990/ENSG00000067560/ENSG00000167792/ENSG00000171314/ENSG00000004779/ENSG00000145494/ENSG00000136521/ENSG00000131143/ENSG00000168653/ENSG00000166136/ENSG00000141959/ENSG00000178127/ENSG00000213465/ENSG00000119421/ENSG00000158864/ENSG00000111775/ENSG00000228253/ENSG00000151366/ENSG00000164258…	127
GO:0031347	regulation of defense response	142	-0.469413	-1.789	3.48951e-05	0.058	0.0551955	804	tags=27%, list=18%, signal=23%	ENSG00000101347/ENSG00000078747/ENSG00000172936/ENSG00000160710/ENSG00000198053/ENSG00000141867/ENSG00000205542/ENSG00000173193/ENSG00000108561/ENSG00000183735/ENSG00000121390/ENSG00000163840/ENSG00000170581/ENSG00000154710/ENSG00000163565/ENSG00000164535/ENSG00000134352/ENSG00000132109/ENSG00000168040/ENSG00000123609/ENSG00000233276/ENSG00000132256/ENSG00000102871/ENSG00000196776/ENSG00000103490…	142	-0.476976	-1.761	6.1323e-05	0.011	0.0101686	810	tags=29%, list=18%, signal=24%	ENSG00000173193/ENSG00000121390/ENSG00000078747/ENSG00000172936/ENSG00000010810/ENSG00000170581/ENSG00000108561/ENSG00000101347/ENSG00000134352/ENSG00000183735/ENSG00000164535/ENSG00000196776/ENSG00000164104/ENSG00000114251/ENSG00000197417/ENSG00000141867/ENSG00000233276/ENSG00000163565/ENSG00000154710/ENSG00000182985/ENSG00000205542/ENSG00000123609/ENSG00000103490/ENSG00000168040/ENSG00000173039…	GO:BP	regulation of defense response	142	-0.359835	-1.44	0.0138826	0.401	0.382	228	tags=27%, list=5%, signal=26%	ENSG00000198492/ENSG00000112062/ENSG00000108561/ENSG00000141867/ENSG00000078747/ENSG00000121390/ENSG00000198053/ENSG00000167468/ENSG00000175334/ENSG00000132109/ENSG00000170581/ENSG00000109743/ENSG00000160710/ENSG00000182985/ENSG00000114861/ENSG00000197417/ENSG00000163840/ENSG00000103490/ENSG00000163565/ENSG00000173039/ENSG00000204403/ENSG00000166949/ENSG00000138080/ENSG00000101347/ENSG00000205542…	142	-0.435934	-1.686	0.000221464	0.058	0.0556459	611	tags=23%, list=14%, signal=21%	ENSG00000166033/ENSG00000165819/ENSG00000108561/ENSG00000183735/ENSG00000172936/ENSG00000173193/ENSG00000163565/ENSG00000198053/ENSG00000170581/ENSG00000154710/ENSG00000196776/ENSG00000168040/ENSG00000132256/ENSG00000204403/ENSG00000164535/ENSG00000123609/ENSG00000114251/ENSG00000150593/ENSG00000164171/ENSG00000233276/ENSG00000166949/ENSG00000103490/ENSG00000102871/ENSG00000134352/ENSG00000173039…	142	-0.437074	-1.572	0.00183804	0.16	0.151523	952	tags=30%, list=21%, signal=24%	ENSG00000102103/ENSG00000100097/ENSG00000134352/ENSG00000135829/ENSG00000183735/ENSG00000124201/ENSG00000104365/ENSG00000138496/ENSG00000173193/ENSG00000108561/ENSG00000172216/ENSG00000164535/ENSG00000163565/ENSG00000135318/ENSG00000110651/ENSG00000154710/ENSG00000121390/ENSG00000166949/ENSG00000170581/ENSG00000138080/ENSG00000075975/ENSG00000128829/ENSG00000204403/ENSG00000173039/ENSG00000186834…	142
R-HSA-72163	mRNA Splicing - Major Pathway	154	-0.387642	-1.48	0.00650946	0.274	0.256571	1398	tags=47%, list=31%, signal=34%	56949/23350/79869/1665/27339/6631/8175/6431/1994/23398/23451/4904/5430/9343/55339/8896/5434/23517/56259/10594/10286/26121/1477/51340/5431/55660/3183/5546/51593/23450/11051/3184/1660/3185/10250/11325/10946/3192/23020/6427/6633/51691/22916/6634/51692/3190/5432/6632/11100/10914/9785/9092/9129/9716/9410/6434/29894/3188/6627/7307/6635/11052/6636/23658/9775/5436/51639/6628/51503/5439/5094/83443/6637	154	-0.463251	-1.745	0.000107302	0.011	0.0105796	1194	tags=47%, list=27%, signal=35%	5432/9343/27339/85313/27238/22916/6432/10283/23451/11051/6631/26121/10594/1994/4904/56259/5434/51692/5431/1660/3183/5546/23450/11100/53981/51593/55660/6633/3184/6632/10946/51340/3192/23020/3185/6634/10250/3190/23517/9785/220988/6427/11325/5430/1477/10450/51691/6434/51645/29894/10914/9092/3188/6636/7307/5436/9410/6627/11052/9129/10286/23658/9775/9716/6635/6628/5439/51503/5094/51639/6637/83443	Reactome	mRNA Splicing - Major Pathway	154	-0.338793	-1.355	0.0188707	0.578	0.567722	1141	tags=38%, list=26%, signal=29%	10465/10594/23450/9343/3190/25804/6634/27316/10713/6431/22916/6631/23350/51593/23020/6427/11051/8449/9410/3185/5434/5430/3183/5431/5432/1479/23398/79869/10250/3192/51639/10946/27238/9716/29894/6635/6633/11325/3184/9092/10286/6434/11100/9775/6636/6627/7307/51503/11052/3188/10283/5436/5439/83443/6628/23658/6637/5094	154	-0.293149	-1.161	0.1568	0.763	0.743225	1312	tags=40%, list=29%, signal=29%	27339/1665/1994/9343/10285/5431/55339/10594/3185/8896/11325/56259/51593/25804/3184/26121/1477/10914/11051/1660/3183/23450/10946/3192/23020/10250/6427/51691/3190/9716/5546/6633/29894/51340/51692/6635/6632/6434/6634/23398/5432/9785/9092/9410/11100/22916/9129/3188/6627/51503/7307/9775/11052/6636/6628/51639/5436/23658/83443/5439/5094/6637										154
R-HSA-72172	mRNA Splicing	154	-0.387642	-1.48	0.00650946	0.274	0.256571	1398	tags=47%, list=31%, signal=34%	56949/23350/79869/1665/27339/6631/8175/6431/1994/23398/23451/4904/5430/9343/55339/8896/5434/23517/56259/10594/10286/26121/1477/51340/5431/55660/3183/5546/51593/23450/11051/3184/1660/3185/10250/11325/10946/3192/23020/6427/6633/51691/22916/6634/51692/3190/5432/6632/11100/10914/9785/9092/9129/9716/9410/6434/29894/3188/6627/7307/6635/11052/6636/23658/9775/5436/51639/6628/51503/5439/5094/83443/6637	154	-0.463251	-1.745	0.000107302	0.011	0.0105796	1194	tags=47%, list=27%, signal=35%	5432/9343/27339/85313/27238/22916/6432/10283/23451/11051/6631/26121/10594/1994/4904/56259/5434/51692/5431/1660/3183/5546/23450/11100/53981/51593/55660/6633/3184/6632/10946/51340/3192/23020/3185/6634/10250/3190/23517/9785/220988/6427/11325/5430/1477/10450/51691/6434/51645/29894/10914/9092/3188/6636/7307/5436/9410/6627/11052/9129/10286/23658/9775/9716/6635/6628/5439/51503/5094/51639/6637/83443	Reactome	mRNA Splicing	154	-0.338793	-1.355	0.0188707	0.578	0.567722	1141	tags=38%, list=26%, signal=29%	10465/10594/23450/9343/3190/25804/6634/27316/10713/6431/22916/6631/23350/51593/23020/6427/11051/8449/9410/3185/5434/5430/3183/5431/5432/1479/23398/79869/10250/3192/51639/10946/27238/9716/29894/6635/6633/11325/3184/9092/10286/6434/11100/9775/6636/6627/7307/51503/11052/3188/10283/5436/5439/83443/6628/23658/6637/5094	154	-0.293149	-1.161	0.1568	0.763	0.743225	1312	tags=40%, list=29%, signal=29%	27339/1665/1994/9343/10285/5431/55339/10594/3185/8896/11325/56259/51593/25804/3184/26121/1477/10914/11051/1660/3183/23450/10946/3192/23020/10250/6427/51691/3190/9716/5546/6633/29894/51340/51692/6635/6632/6434/6634/23398/5432/9785/9092/9410/11100/22916/9129/3188/6627/51503/7307/9775/11052/6636/6628/51639/5436/23658/83443/5439/5094/6637										154
GO:0006338	chromatin remodeling	76	-0.374877	-1.301	0.112245	0.648	0.620909	1359	tags=47%, list=30%, signal=34%	ENSG00000137309/ENSG00000275714/ENSG00000111642/ENSG00000173575/ENSG00000181163/ENSG00000153147/ENSG00000075856/ENSG00000102054/ENSG00000107833/ENSG00000164104/ENSG00000184897/ENSG00000122565/ENSG00000172534/ENSG00000119335/ENSG00000136938/ENSG00000092199/ENSG00000080503/ENSG00000108604/ENSG00000141867/ENSG00000100811/ENSG00000101407/ENSG00000073111/ENSG00000117505/ENSG00000117713/ENSG00000092201…	76	-0.546869	-1.87	7.0921e-05	0.012	0.0110587	1227	tags=57%, list=28%, signal=42%	ENSG00000163939/ENSG00000213551/ENSG00000149480/ENSG00000149136/ENSG00000132780/ENSG00000102054/ENSG00000068878/ENSG00000136938/ENSG00000107833/ENSG00000181163/ENSG00000203852/ENSG00000092199/ENSG00000153147/ENSG00000080503/ENSG00000111642/ENSG00000172534/ENSG00000184897/ENSG00000122565/ENSG00000137309/ENSG00000148229/ENSG00000119335/ENSG00000173575/ENSG00000275714/ENSG00000100811/ENSG00000164104…	GO:BP	chromatin remodeling	76	-0.365473	-1.298	0.0764925	0.52	0.495363	1206	tags=43%, list=27%, signal=32%	ENSG00000160294/ENSG00000136938/ENSG00000075856/ENSG00000080503/ENSG00000132780/ENSG00000117505/ENSG00000127483/ENSG00000100811/ENSG00000143401/ENSG00000092199/ENSG00000102054/ENSG00000141867/ENSG00000180596/ENSG00000099284/ENSG00000172534/ENSG00000117713/ENSG00000108604/ENSG00000111642/ENSG00000104872/ENSG00000073111/ENSG00000122565/ENSG00000009954/ENSG00000092201/ENSG00000184897/ENSG00000124575…										76	0.262386	1.003	0.439216	0.821	0.778711	75	tags=5%, list=2%, signal=5%	ENSG00000102038/ENSG00000160294/ENSG00000163104/ENSG00000180596	76
GO:0006954	inflammatory response	133	-0.46746	-1.773	0.000130693	0.108	0.103362	848	tags=33%, list=19%, signal=28%	ENSG00000100097/ENSG00000197417/ENSG00000167601/ENSG00000135829/ENSG00000105329/ENSG00000106327/ENSG00000130707/ENSG00000177119/ENSG00000078747/ENSG00000172936/ENSG00000091181/ENSG00000026508/ENSG00000142208/ENSG00000198053/ENSG00000141867/ENSG00000205542/ENSG00000183735/ENSG00000110719/ENSG00000143369/ENSG00000105223/ENSG00000154710/ENSG00000163565/ENSG00000164535/ENSG00000134352/ENSG00000168297…	133	-0.478508	-1.757	9.69362e-05	0.015	0.0146277	804	tags=29%, list=18%, signal=25%	ENSG00000110719/ENSG00000078747/ENSG00000142208/ENSG00000172936/ENSG00000010810/ENSG00000105329/ENSG00000134352/ENSG00000183735/ENSG00000026508/ENSG00000164535/ENSG00000196776/ENSG00000164104/ENSG00000114251/ENSG00000197417/ENSG00000141867/ENSG00000233276/ENSG00000143369/ENSG00000163565/ENSG00000168297/ENSG00000154710/ENSG00000205542/ENSG00000123609/ENSG00000103490/ENSG00000091181/ENSG00000173039…	GO:BP	inflammatory response	133	-0.387168	-1.529	0.00624073	0.339	0.322579	914	tags=27%, list=20%, signal=22%	ENSG00000112062/ENSG00000141867/ENSG00000142208/ENSG00000078747/ENSG00000101986/ENSG00000109016/ENSG00000198053/ENSG00000128335/ENSG00000167468/ENSG00000102699/ENSG00000143369/ENSG00000109743/ENSG00000168297/ENSG00000114861/ENSG00000197417/ENSG00000103490/ENSG00000163565/ENSG00000173039/ENSG00000204403/ENSG00000130707/ENSG00000166949/ENSG00000205542/ENSG00000105223/ENSG00000134352/ENSG00000114251…	133	-0.455754	-1.743	0.000221822	0.058	0.0556459	426	tags=20%, list=10%, signal=19%	ENSG00000163565/ENSG00000198053/ENSG00000154710/ENSG00000196776/ENSG00000110719/ENSG00000168297/ENSG00000105223/ENSG00000204403/ENSG00000164535/ENSG00000123609/ENSG00000114251/ENSG00000150593/ENSG00000164171/ENSG00000233276/ENSG00000166949/ENSG00000103490/ENSG00000102871/ENSG00000134352/ENSG00000173039/ENSG00000167468/ENSG00000068079/ENSG00000163661/ENSG00000142798/ENSG00000109861/ENSG00000095303…	133	-0.442836	-1.583	0.00220518	0.173	0.164477	763	tags=24%, list=17%, signal=21%	ENSG00000172216/ENSG00000164535/ENSG00000163565/ENSG00000135318/ENSG00000110651/ENSG00000130707/ENSG00000154710/ENSG00000166949/ENSG00000075975/ENSG00000106327/ENSG00000102265/ENSG00000168297/ENSG00000142798/ENSG00000204403/ENSG00000110719/ENSG00000173039/ENSG00000150593/ENSG00000177119/ENSG00000143369/ENSG00000233276/ENSG00000068079/ENSG00000103490/ENSG00000149968/ENSG00000091181/ENSG00000114251…	133
WP289	Myometrial relaxation and contraction pathways	49	0.512279	1.82	0.00154096	0.118	0.114842	347	tags=22%, list=8%, signal=21%	2551/2787/58/59/1264/3486/800/3725/6001/6667/5335	49	0.535727	1.94	0.000219278	0.016	0.0155572	132	tags=16%, list=3%, signal=16%	2551/2787/58/59/1264/800/3486/3725	WikiPathway	Myometrial relaxation and contraction pathways										49	0.49738	1.693	0.0042606	0.261	0.252646	197	tags=20%, list=4%, signal=20%	2551/3486/58/3725/2787/1264/800/59/6001/6667										49
GO:0030261	chromosome condensation	25	-0.630901	-1.734	0.00500558	0.228	0.217916	673	tags=52%, list=15%, signal=44%	ENSG00000010292/ENSG00000121152/ENSG00000131165/ENSG00000113810/ENSG00000170312/ENSG00000009954/ENSG00000163041/ENSG00000184357/ENSG00000187837/ENSG00000124575/ENSG00000189060/ENSG00000168298/ENSG00000155657	25	-0.71812	-1.973	0.000135905	0.02	0.0186984	594	tags=76%, list=13%, signal=66%	ENSG00000153147/ENSG00000184897/ENSG00000062650/ENSG00000136824/ENSG00000121152/ENSG00000189060/ENSG00000124610/ENSG00000168298/ENSG00000010292/ENSG00000184357/ENSG00000163041/ENSG00000187837/ENSG00000009954/ENSG00000113810/ENSG00000131747/ENSG00000124575/ENSG00000170312/ENSG00000131165/ENSG00000155657	GO:BP	chromosome condensation	25	-0.618541	-1.764	0.00678531	0.339	0.322579	743	tags=56%, list=17%, signal=47%	ENSG00000175334/ENSG00000009954/ENSG00000136824/ENSG00000184897/ENSG00000113810/ENSG00000121152/ENSG00000010292/ENSG00000124575/ENSG00000170312/ENSG00000189060/ENSG00000184357/ENSG00000187837/ENSG00000168298/ENSG00000155657	25	-0.514673	-1.495	0.0518784	0.581	0.55843	619	tags=32%, list=14%, signal=28%	ENSG00000170312/ENSG00000009954/ENSG00000113810/ENSG00000184357/ENSG00000187837/ENSG00000189060/ENSG00000124575/ENSG00000155657	25	-0.580645	-1.585	0.0187297	0.336	0.318876	610	tags=32%, list=14%, signal=28%	ENSG00000187837/ENSG00000009954/ENSG00000189060/ENSG00000124575/ENSG00000062650/ENSG00000163041/ENSG00000124610/ENSG00000155657	25
GO:0031497	chromatin assembly	54	-0.499087	-1.608	0.0109364	0.295	0.282043	1338	tags=50%, list=30%, signal=35%	ENSG00000275714/ENSG00000181163/ENSG00000153147/ENSG00000169375/ENSG00000075856/ENSG00000123374/ENSG00000164104/ENSG00000184897/ENSG00000122565/ENSG00000047410/ENSG00000169057/ENSG00000119335/ENSG00000136938/ENSG00000130816/ENSG00000073111/ENSG00000124635/ENSG00000163041/ENSG00000184357/ENSG00000128708/ENSG00000187837/ENSG00000124575/ENSG00000189060/ENSG00000168298/ENSG00000101596/ENSG00000188976…	54	-0.594348	-1.94	0.000133848	0.02	0.0186984	1149	tags=57%, list=26%, signal=43%	ENSG00000169057/ENSG00000123374/ENSG00000132780/ENSG00000136938/ENSG00000181163/ENSG00000203852/ENSG00000153147/ENSG00000047410/ENSG00000184897/ENSG00000122565/ENSG00000148229/ENSG00000119335/ENSG00000275714/ENSG00000004487/ENSG00000164104/ENSG00000124635/ENSG00000189060/ENSG00000141858/ENSG00000124610/ENSG00000130816/ENSG00000168298/ENSG00000184357/ENSG00000163041/ENSG00000187837/ENSG00000128708…	GO:BP	chromatin assembly	54	-0.407749	-1.393	0.0666667	0.51	0.485752	1010	tags=57%, list=23%, signal=45%	ENSG00000113648/ENSG00000004487/ENSG00000181163/ENSG00000275714/ENSG00000153147/ENSG00000164104/ENSG00000119335/ENSG00000169057/ENSG00000169375/ENSG00000136938/ENSG00000075856/ENSG00000132780/ENSG00000128708/ENSG00000127483/ENSG00000047410/ENSG00000149948/ENSG00000180596/ENSG00000099284/ENSG00000073111/ENSG00000122565/ENSG00000184897/ENSG00000124575/ENSG00000189060/ENSG00000184357/ENSG00000187837…	54	-0.352977	-1.167	0.222807	0.732	0.704322	475	tags=17%, list=11%, signal=15%	ENSG00000184357/ENSG00000128708/ENSG00000187837/ENSG00000188976/ENSG00000101596/ENSG00000189060/ENSG00000124575/ENSG00000116478/ENSG00000121879	54	-0.434436	-1.368	0.0757363	0.537	0.508985	1255	tags=41%, list=28%, signal=30%	ENSG00000075856/ENSG00000136938/ENSG00000149948/ENSG00000169375/ENSG00000162521/ENSG00000184357/ENSG00000169057/ENSG00000124201/ENSG00000123374/ENSG00000124635/ENSG00000085224/ENSG00000187837/ENSG00000128708/ENSG00000101596/ENSG00000189060/ENSG00000188976/ENSG00000124575/ENSG00000130816/ENSG00000116478/ENSG00000163041/ENSG00000121879/ENSG00000124610	54
GO:0022613	ribonucleoprotein complex biogenesis	245	-0.292148	-1.178	0.131579	0.661	0.632601	1037	tags=27%, list=23%, signal=22%	ENSG00000055044/ENSG00000158290/ENSG00000101343/ENSG00000074201/ENSG00000136942/ENSG00000198585/ENSG00000141456/ENSG00000167005/ENSG00000087269/ENSG00000135829/ENSG00000172336/ENSG00000123737/ENSG00000112578/ENSG00000183431/ENSG00000179041/ENSG00000166197/ENSG00000144028/ENSG00000155393/ENSG00000165271/ENSG00000171490/ENSG00000096063/ENSG00000136045/ENSG00000125743/ENSG00000233927/ENSG00000145912…	245	-0.420006	-1.642	0.000132886	0.02	0.0186984	1092	tags=36%, list=24%, signal=29%	ENSG00000064703/ENSG00000115524/ENSG00000167005/ENSG00000253729/ENSG00000075914/ENSG00000124562/ENSG00000065183/ENSG00000100201/ENSG00000148843/ENSG00000132382/ENSG00000107833/ENSG00000145912/ENSG00000138442/ENSG00000134987/ENSG00000181163/ENSG00000135829/ENSG00000088205/ENSG00000086189/ENSG00000073536/ENSG00000125445/ENSG00000136045/ENSG00000125743/ENSG00000114767/ENSG00000160208/ENSG00000167088…	GO:BP	ribonucleoprotein complex biogenesis										245	-0.243633	-1.011	0.429652	0.855	0.822126	1197	tags=30%, list=27%, signal=23%	ENSG00000242372/ENSG00000104884/ENSG00000141101/ENSG00000166197/ENSG00000114391/ENSG00000165699/ENSG00000130520/ENSG00000139726/ENSG00000055044/ENSG00000110958/ENSG00000132341/ENSG00000112578/ENSG00000167005/ENSG00000135829/ENSG00000183431/ENSG00000198585/ENSG00000107833/ENSG00000144028/ENSG00000145912/ENSG00000096063/ENSG00000125743/ENSG00000167721/ENSG00000164985/ENSG00000145414/ENSG00000101343…										245
GO:0006281	DNA repair	155	-0.413719	-1.589	0.00142759	0.169	0.162182	870	tags=30%, list=20%, signal=25%	ENSG00000177143/ENSG00000004700/ENSG00000086758/ENSG00000263001/ENSG00000119318/ENSG00000149115/ENSG00000083642/ENSG00000101347/ENSG00000072501/ENSG00000005156/ENSG00000148362/ENSG00000167986/ENSG00000121892/ENSG00000166848/ENSG00000100811/ENSG00000163840/ENSG00000170430/ENSG00000054965/ENSG00000105373/ENSG00000166508/ENSG00000076003/ENSG00000163605/ENSG00000116062/ENSG00000116030/ENSG00000073111…	155	-0.460519	-1.71	0.000152588	0.022	0.020394	1459	tags=52%, list=33%, signal=36%	ENSG00000160551/ENSG00000096401/ENSG00000076924/ENSG00000158290/ENSG00000167770/ENSG00000066427/ENSG00000113522/ENSG00000130726/ENSG00000005007/ENSG00000276043/ENSG00000163605/ENSG00000187555/ENSG00000106399/ENSG00000124795/ENSG00000189403/ENSG00000106268/ENSG00000056050/ENSG00000116560/ENSG00000095002/ENSG00000110107/ENSG00000168496/ENSG00000149115/ENSG00000123374/ENSG00000149136/ENSG00000132646…	GO:BP	DNA repair	155	-0.417046	-1.688	0.000690007	0.225	0.21382	1145	tags=37%, list=26%, signal=29%	ENSG00000163161/ENSG00000155229/ENSG00000148362/ENSG00000081177/ENSG00000004700/ENSG00000173163/ENSG00000132646/ENSG00000106399/ENSG00000253729/ENSG00000113522/ENSG00000104889/ENSG00000167770/ENSG00000049541/ENSG00000189403/ENSG00000103152/ENSG00000100811/ENSG00000005156/ENSG00000167986/ENSG00000149948/ENSG00000168496/ENSG00000086758/ENSG00000102699/ENSG00000166508/ENSG00000072501/ENSG00000106268…	155	-0.338217	-1.327	0.047619	0.578	0.555605	1375	tags=41%, list=31%, signal=29%	ENSG00000116560/ENSG00000148362/ENSG00000066427/ENSG00000132436/ENSG00000049541/ENSG00000123374/ENSG00000073111/ENSG00000110107/ENSG00000253729/ENSG00000177143/ENSG00000136709/ENSG00000167770/ENSG00000173163/ENSG00000104884/ENSG00000005007/ENSG00000101347/ENSG00000170430/ENSG00000135829/ENSG00000177889/ENSG00000068878/ENSG00000163840/ENSG00000004700/ENSG00000263001/ENSG00000083642/ENSG00000166508…	155	-0.327326	-1.192	0.152416	0.626	0.593418	1154	tags=32%, list=26%, signal=25%	ENSG00000100297/ENSG00000005007/ENSG00000056050/ENSG00000177143/ENSG00000253729/ENSG00000102699/ENSG00000086758/ENSG00000143799/ENSG00000149115/ENSG00000117748/ENSG00000164081/ENSG00000104738/ENSG00000121892/ENSG00000082068/ENSG00000011485/ENSG00000149923/ENSG00000135829/ENSG00000138496/ENSG00000048392/ENSG00000054965/ENSG00000104884/ENSG00000177889/ENSG00000123374/ENSG00000164754/ENSG00000092201…	155
WP4153	Degradation pathway of sphingolipids, including diseases	12	0.798293	2.022	0.000647882	0.062	0.0603553	465	tags=67%, list=10%, signal=60%	4758/10577/2760/410/5660/3073/3074/2717	12	0.795625	2.016	0.00038491	0.024	0.022757	428	tags=67%, list=10%, signal=60%	4758/10577/2760/410/5660/3073/3074/2717	WikiPathway	Degradation pathway of sphingolipids, including diseases										12	0.686831	1.677	0.00835184	0.438	0.4245	592	tags=58%, list=13%, signal=51%	4758/10577/2760/5660/2717/3074/3073										12
GO:0001942	hair follicle development	17	-0.743056	-1.873	0.000638448	0.146	0.139357	376	tags=47%, list=8%, signal=43%	ENSG00000141646/ENSG00000137497/ENSG00000102871/ENSG00000114251/ENSG00000173039/ENSG00000146648/ENSG00000116478/ENSG00000156535	17	-0.769812	-1.956	0.000195651	0.025	0.0231855	523	tags=41%, list=12%, signal=36%	ENSG00000114251/ENSG00000137497/ENSG00000173039/ENSG00000102871/ENSG00000146648/ENSG00000116478/ENSG00000156535	GO:BP	hair follicle development	17	-0.605696	-1.586	0.024054	0.451	0.429768	462	tags=53%, list=10%, signal=48%	ENSG00000115461/ENSG00000102871/ENSG00000141646/ENSG00000120370/ENSG00000173039/ENSG00000137497/ENSG00000114251/ENSG00000116478/ENSG00000156535	17	-0.74996	-1.976	0.000414381	0.076	0.0728809	531	tags=53%, list=12%, signal=47%	ENSG00000137497/ENSG00000141646/ENSG00000115461/ENSG00000114251/ENSG00000146648/ENSG00000102871/ENSG00000173039/ENSG00000116478/ENSG00000156535	17	-0.625291	-1.577	0.0226785	0.359	0.340464	286	tags=59%, list=6%, signal=55%	ENSG00000115461/ENSG00000141646/ENSG00000102871/ENSG00000104884/ENSG00000137497/ENSG00000173039/ENSG00000116478/ENSG00000146648/ENSG00000114251/ENSG00000156535	17
GO:0022404	molting cycle process	17	-0.743056	-1.873	0.000638448	0.146	0.139357	376	tags=47%, list=8%, signal=43%	ENSG00000141646/ENSG00000137497/ENSG00000102871/ENSG00000114251/ENSG00000173039/ENSG00000146648/ENSG00000116478/ENSG00000156535	17	-0.769812	-1.956	0.000195651	0.025	0.0231855	523	tags=41%, list=12%, signal=36%	ENSG00000114251/ENSG00000137497/ENSG00000173039/ENSG00000102871/ENSG00000146648/ENSG00000116478/ENSG00000156535	GO:BP	molting cycle process	17	-0.605696	-1.586	0.024054	0.451	0.429768	462	tags=53%, list=10%, signal=48%	ENSG00000115461/ENSG00000102871/ENSG00000141646/ENSG00000120370/ENSG00000173039/ENSG00000137497/ENSG00000114251/ENSG00000116478/ENSG00000156535	17	-0.74996	-1.976	0.000414381	0.076	0.0728809	531	tags=53%, list=12%, signal=47%	ENSG00000137497/ENSG00000141646/ENSG00000115461/ENSG00000114251/ENSG00000146648/ENSG00000102871/ENSG00000173039/ENSG00000116478/ENSG00000156535	17	-0.625291	-1.577	0.0226785	0.359	0.340464	286	tags=59%, list=6%, signal=55%	ENSG00000115461/ENSG00000141646/ENSG00000102871/ENSG00000104884/ENSG00000137497/ENSG00000173039/ENSG00000116478/ENSG00000146648/ENSG00000114251/ENSG00000156535	17
GO:0022405	hair cycle process	17	-0.743056	-1.873	0.000638448	0.146	0.139357	376	tags=47%, list=8%, signal=43%	ENSG00000141646/ENSG00000137497/ENSG00000102871/ENSG00000114251/ENSG00000173039/ENSG00000146648/ENSG00000116478/ENSG00000156535	17	-0.769812	-1.956	0.000195651	0.025	0.0231855	523	tags=41%, list=12%, signal=36%	ENSG00000114251/ENSG00000137497/ENSG00000173039/ENSG00000102871/ENSG00000146648/ENSG00000116478/ENSG00000156535	GO:BP	hair cycle process	17	-0.605696	-1.586	0.024054	0.451	0.429768	462	tags=53%, list=10%, signal=48%	ENSG00000115461/ENSG00000102871/ENSG00000141646/ENSG00000120370/ENSG00000173039/ENSG00000137497/ENSG00000114251/ENSG00000116478/ENSG00000156535	17	-0.74996	-1.976	0.000414381	0.076	0.0728809	531	tags=53%, list=12%, signal=47%	ENSG00000137497/ENSG00000141646/ENSG00000115461/ENSG00000114251/ENSG00000146648/ENSG00000102871/ENSG00000173039/ENSG00000116478/ENSG00000156535	17	-0.625291	-1.577	0.0226785	0.359	0.340464	286	tags=59%, list=6%, signal=55%	ENSG00000115461/ENSG00000141646/ENSG00000102871/ENSG00000104884/ENSG00000137497/ENSG00000173039/ENSG00000116478/ENSG00000146648/ENSG00000114251/ENSG00000156535	17
GO:0010829	negative regulation of glucose transmembrane transport	7	-0.835857	-1.731	0.00951926	0.282	0.270488	2	tags=29%, list=0%, signal=29%	ENSG00000197594/ENSG00000159640	7	-0.899848	-1.885	0.000198256	0.025	0.0231855	2	tags=29%, list=0%, signal=29%	ENSG00000105723/ENSG00000159640	GO:BP	negative regulation of glucose transmembrane transport	7	-0.891256	-1.798	0.000836125	0.225	0.21382	2	tags=29%, list=0%, signal=29%	ENSG00000105723/ENSG00000159640	7	-0.712901	-1.495	0.065666	0.589	0.566702	5	tags=57%, list=0%, signal=57%	ENSG00000116266/ENSG00000162734/ENSG00000197594/ENSG00000159640	7	-0.838496	-1.71	0.00272573	0.183	0.173082	71	tags=29%, list=2%, signal=28%	ENSG00000197594/ENSG00000159640	7
GO:0008380	RNA splicing	233	-0.312839	-1.253	0.0708861	0.608	0.582077	1426	tags=42%, list=32%, signal=30%	ENSG00000115875/ENSG00000071626/ENSG00000162664/ENSG00000076924/ENSG00000104129/ENSG00000088247/ENSG00000109606/ENSG00000131652/ENSG00000110107/ENSG00000124562/ENSG00000104897/ENSG00000124193/ENSG00000239306/ENSG00000113593/ENSG00000064703/ENSG00000075856/ENSG00000115524/ENSG00000065978/ENSG00000116560/ENSG00000158941/ENSG00000108883/ENSG00000122965/ENSG00000175324/ENSG00000106245/ENSG00000100201…	233	-0.418412	-1.635	0.000185017	0.025	0.0231855	1451	tags=48%, list=33%, signal=35%	ENSG00000096401/ENSG00000104897/ENSG00000071626/ENSG00000149187/ENSG00000076924/ENSG00000086589/ENSG00000106245/ENSG00000135486/ENSG00000125970/ENSG00000171960/ENSG00000113593/ENSG00000100296/ENSG00000163605/ENSG00000076053/ENSG00000165819/ENSG00000119707/ENSG00000115053/ENSG00000124193/ENSG00000054118/ENSG00000134294/ENSG00000131652/ENSG00000239306/ENSG00000088247/ENSG00000116560/ENSG00000108883…	GO:BP	RNA splicing	233	-0.298935	-1.264	0.0640488	0.51	0.485752	1361	tags=41%, list=31%, signal=30%	ENSG00000039123/ENSG00000054118/ENSG00000135829/ENSG00000106344/ENSG00000162664/ENSG00000110107/ENSG00000196504/ENSG00000126457/ENSG00000159140/ENSG00000128534/ENSG00000161847/ENSG00000100650/ENSG00000182872/ENSG00000113141/ENSG00000158941/ENSG00000088247/ENSG00000110700/ENSG00000115524/ENSG00000102081/ENSG00000143889/ENSG00000075856/ENSG00000139218/ENSG00000171960/ENSG00000140939/ENSG00000110713…																			233
R-HSA-191859	snRNP Assembly	41	-0.621094	-1.96	0.000321981	0.051	0.0477323	1171	tags=63%, list=26%, signal=47%	9631/23636/4928/7175/1207/23165/23511/6633/348995/9972/22916/6634/79084/6632/79902/55746/129401/23279/6635/8086/51808/6636/6606/6628/25929/6637	41	-0.631944	-1.958	0.00033654	0.027	0.0248863	1234	tags=68%, list=28%, signal=50%	23511/9631/4927/10762/22916/11218/23636/4928/23165/7175/6633/6632/348995/6634/9972/55746/79084/79902/6636/23279/129401/6635/8086/6628/51808/6606/25929/6637	Reactome	snRNP Assembly	41	-0.533593	-1.711	0.00573246	0.361	0.354393	1294	tags=61%, list=29%, signal=44%	4927/79084/53371/9631/10762/4928/6634/55746/22916/9972/7175/348995/23511/6635/6633/23636/79902/129401/23279/6636/25929/8086/6606/6628/6637	41	-0.587639	-1.855	0.00108304	0.144	0.139817	1078	tags=56%, list=24%, signal=43%	9972/7175/51808/6633/6635/6632/81929/6634/23511/348995/55746/79902/79084/22916/129401/23279/1207/8086/6606/6636/6628/25929/6637	41	-0.557395	-1.697	0.0057707	0.455	0.451802	1039	tags=44%, list=23%, signal=34%	23511/8086/22916/6634/6635/23165/79902/1207/81929/23279/6636/55746/6632/6606/25929/6628/51808/6637	41
R-HSA-194441	Metabolism of non-coding RNA	41	-0.621094	-1.96	0.000321981	0.051	0.0477323	1171	tags=63%, list=26%, signal=47%	9631/23636/4928/7175/1207/23165/23511/6633/348995/9972/22916/6634/79084/6632/79902/55746/129401/23279/6635/8086/51808/6636/6606/6628/25929/6637	41	-0.631944	-1.958	0.00033654	0.027	0.0248863	1234	tags=68%, list=28%, signal=50%	23511/9631/4927/10762/22916/11218/23636/4928/23165/7175/6633/6632/348995/6634/9972/55746/79084/79902/6636/23279/129401/6635/8086/6628/51808/6606/25929/6637	Reactome	Metabolism of non-coding RNA	41	-0.533593	-1.711	0.00573246	0.361	0.354393	1294	tags=61%, list=29%, signal=44%	4927/79084/53371/9631/10762/4928/6634/55746/22916/9972/7175/348995/23511/6635/6633/23636/79902/129401/23279/6636/25929/8086/6606/6628/6637	41	-0.587639	-1.855	0.00108304	0.144	0.139817	1078	tags=56%, list=24%, signal=43%	9972/7175/51808/6633/6635/6632/81929/6634/23511/348995/55746/79902/79084/22916/129401/23279/1207/8086/6606/6636/6628/25929/6637	41	-0.557395	-1.697	0.0057707	0.455	0.451802	1039	tags=44%, list=23%, signal=34%	23511/8086/22916/6634/6635/23165/79902/1207/81929/23279/6636/55746/6632/6606/25929/6628/51808/6637	41
R-HSA-72165	mRNA Splicing - Minor Pathway	39	-0.563273	-1.742	0.00526198	0.274	0.256571	1264	tags=67%, list=28%, signal=48%	6431/23451/4904/5430/9343/5434/10594/5431/23450/11325/23020/6427/6633/22916/6634/5432/6632/9410/6635/6636/5436/51639/6628/5439/83443/6637	39	-0.63029	-1.918	0.0003018	0.027	0.0248863	1253	tags=69%, list=28%, signal=50%	6431/5432/9343/22916/6432/23451/10594/4904/5434/5431/23450/6633/6632/23020/6634/6427/11325/5430/6636/5436/9410/6635/6628/5439/51639/6637/83443	Reactome	mRNA Splicing - Minor Pathway	39	-0.473679	-1.509	0.0263275	0.584	0.573116	1200	tags=62%, list=27%, signal=45%	23451/10594/23450/9343/6634/6431/22916/23020/6427/9410/5434/5430/5431/5432/51639/6635/6633/11325/6636/5436/5439/83443/6628/6637	39	-0.496203	-1.552	0.0319002	0.523	0.508898	1024	tags=44%, list=23%, signal=34%	23450/23020/6427/6633/6635/6632/6634/5432/9410/22916/6636/6628/51639/5436/83443/5439/6637	39	-0.533336	-1.606	0.0129861	0.576	0.572657	513	tags=28%, list=12%, signal=25%	51639/6636/6632/5436/5432/5433/10907/6628/83443/5439/6637	39
GO:0032103	positive regulation of response to external stimulus	104	-0.496895	-1.812	0.000176168	0.109	0.104495	392	tags=21%, list=9%, signal=20%	ENSG00000163565/ENSG00000134352/ENSG00000134644/ENSG00000168040/ENSG00000123609/ENSG00000132256/ENSG00000102871/ENSG00000196776/ENSG00000113721/ENSG00000103490/ENSG00000128340/ENSG00000114251/ENSG00000099250/ENSG00000150593/ENSG00000166949/ENSG00000164171/ENSG00000138080/ENSG00000130150/ENSG00000068079/ENSG00000140945/ENSG00000109861/ENSG00000159640	104	-0.497194	-1.77	0.000240286	0.029	0.0274154	726	tags=29%, list=16%, signal=25%	ENSG00000010810/ENSG00000105329/ENSG00000108561/ENSG00000134352/ENSG00000183735/ENSG00000196776/ENSG00000164104/ENSG00000114251/ENSG00000113721/ENSG00000163565/ENSG00000182985/ENSG00000205542/ENSG00000123609/ENSG00000103490/ENSG00000134644/ENSG00000168040/ENSG00000132256/ENSG00000177119/ENSG00000150593/ENSG00000138080/ENSG00000099250/ENSG00000164171/ENSG00000102871/ENSG00000128340/ENSG00000166949…	GO:BP	positive regulation of response to external stimulus	104	-0.450219	-1.722	0.00103617	0.248	0.235799	392	tags=20%, list=9%, signal=19%	ENSG00000103490/ENSG00000163565/ENSG00000137845/ENSG00000130150/ENSG00000166949/ENSG00000134644/ENSG00000128340/ENSG00000113721/ENSG00000138080/ENSG00000205542/ENSG00000134352/ENSG00000114251/ENSG00000164171/ENSG00000168040/ENSG00000196776/ENSG00000150593/ENSG00000068079/ENSG00000123609/ENSG00000140945/ENSG00000109861/ENSG00000159640	104	-0.453054	-1.664	0.00158427	0.159	0.152752	426	tags=21%, list=10%, signal=20%	ENSG00000163565/ENSG00000196776/ENSG00000134644/ENSG00000168040/ENSG00000132256/ENSG00000123609/ENSG00000114251/ENSG00000128340/ENSG00000150593/ENSG00000113721/ENSG00000164171/ENSG00000166949/ENSG00000103490/ENSG00000102871/ENSG00000134352/ENSG00000099250/ENSG00000068079/ENSG00000130150/ENSG00000138080/ENSG00000109861/ENSG00000140945/ENSG00000159640	104	-0.457421	-1.59	0.00300222	0.184	0.174164	1127	tags=40%, list=25%, signal=31%	ENSG00000102871/ENSG00000100030/ENSG00000134644/ENSG00000100034/ENSG00000196776/ENSG00000145623/ENSG00000128340/ENSG00000253729/ENSG00000102103/ENSG00000100097/ENSG00000132466/ENSG00000134352/ENSG00000135829/ENSG00000183735/ENSG00000124201/ENSG00000104365/ENSG00000138496/ENSG00000169398/ENSG00000108561/ENSG00000172216/ENSG00000163565/ENSG00000110651/ENSG00000156026/ENSG00000121390/ENSG00000166949…	104
GO:0042303	molting cycle	18	-0.720296	-1.85	0.00169096	0.169	0.162182	376	tags=44%, list=8%, signal=41%	ENSG00000141646/ENSG00000137497/ENSG00000102871/ENSG00000114251/ENSG00000173039/ENSG00000146648/ENSG00000116478/ENSG00000156535	18	-0.755597	-1.944	0.00034043	0.039	0.0364164	523	tags=39%, list=12%, signal=34%	ENSG00000114251/ENSG00000137497/ENSG00000173039/ENSG00000102871/ENSG00000146648/ENSG00000116478/ENSG00000156535	GO:BP	molting cycle	18	-0.588162	-1.555	0.0414275	0.504	0.480057	462	tags=50%, list=10%, signal=45%	ENSG00000115461/ENSG00000102871/ENSG00000141646/ENSG00000120370/ENSG00000173039/ENSG00000137497/ENSG00000114251/ENSG00000116478/ENSG00000156535	18	-0.731497	-1.952	0.000568083	0.078	0.0754914	531	tags=50%, list=12%, signal=44%	ENSG00000137497/ENSG00000141646/ENSG00000115461/ENSG00000114251/ENSG00000146648/ENSG00000102871/ENSG00000173039/ENSG00000116478/ENSG00000156535	18	-0.588397	-1.497	0.0463259	0.482	0.456942	286	tags=39%, list=6%, signal=37%	ENSG00000104884/ENSG00000137497/ENSG00000173039/ENSG00000116478/ENSG00000146648/ENSG00000114251/ENSG00000156535	18
GO:0042633	hair cycle	18	-0.720296	-1.85	0.00169096	0.169	0.162182	376	tags=44%, list=8%, signal=41%	ENSG00000141646/ENSG00000137497/ENSG00000102871/ENSG00000114251/ENSG00000173039/ENSG00000146648/ENSG00000116478/ENSG00000156535	18	-0.755597	-1.944	0.00034043	0.039	0.0364164	523	tags=39%, list=12%, signal=34%	ENSG00000114251/ENSG00000137497/ENSG00000173039/ENSG00000102871/ENSG00000146648/ENSG00000116478/ENSG00000156535	GO:BP	hair cycle	18	-0.588162	-1.555	0.0414275	0.504	0.480057	462	tags=50%, list=10%, signal=45%	ENSG00000115461/ENSG00000102871/ENSG00000141646/ENSG00000120370/ENSG00000173039/ENSG00000137497/ENSG00000114251/ENSG00000116478/ENSG00000156535	18	-0.731497	-1.952	0.000568083	0.078	0.0754914	531	tags=50%, list=12%, signal=44%	ENSG00000137497/ENSG00000141646/ENSG00000115461/ENSG00000114251/ENSG00000146648/ENSG00000102871/ENSG00000173039/ENSG00000116478/ENSG00000156535	18	-0.588397	-1.497	0.0463259	0.482	0.456942	286	tags=39%, list=6%, signal=37%	ENSG00000104884/ENSG00000137497/ENSG00000173039/ENSG00000116478/ENSG00000146648/ENSG00000114251/ENSG00000156535	18
GO:0006091	generation of precursor metabolites and energy	219	-0.340806	-1.362	0.0222666	0.386	0.369343	416	tags=31%, list=9%, signal=29%	ENSG00000173660/ENSG00000267673/ENSG00000213465/ENSG00000104812/ENSG00000178741/ENSG00000151366/ENSG00000137288/ENSG00000197417/ENSG00000111669/ENSG00000166347/ENSG00000215021/ENSG00000160211/ENSG00000072778/ENSG00000099795/ENSG00000073578/ENSG00000100504/ENSG00000140990/ENSG00000142208/ENSG00000141959/ENSG00000004779/ENSG00000185950/ENSG00000197594/ENSG00000169020/ENSG00000067560/ENSG00000131143…	219	-0.409615	-1.591	0.000342531	0.039	0.0364164	264	tags=15%, list=6%, signal=14%	ENSG00000131459/ENSG00000198888/ENSG00000082701/ENSG00000228253/ENSG00000138495/ENSG00000170955/ENSG00000147684/ENSG00000170312/ENSG00000186298/ENSG00000130414/ENSG00000160194/ENSG00000183648/ENSG00000158864/ENSG00000241468/ENSG00000267855/ENSG00000131495/ENSG00000112695/ENSG00000119421/ENSG00000166136/ENSG00000186010/ENSG00000110717/ENSG00000065518/ENSG00000184752/ENSG00000128609/ENSG00000067225…	GO:BP	generation of precursor metabolites and energy	219	-0.252018	-1.064	0.301954	0.787	0.749593	885	tags=21%, list=20%, signal=17%	ENSG00000004864/ENSG00000142208/ENSG00000165678/ENSG00000167792/ENSG00000184752/ENSG00000141959/ENSG00000004779/ENSG00000164916/ENSG00000101986/ENSG00000110717/ENSG00000215021/ENSG00000065518/ENSG00000105221/ENSG00000131495/ENSG00000067560/ENSG00000198712/ENSG00000162688/ENSG00000073578/ENSG00000023697/ENSG00000197417/ENSG00000082701/ENSG00000185950/ENSG00000111775/ENSG00000183648/ENSG00000172331…	219	-0.349301	-1.43	0.00566519	0.264	0.254404	919	tags=28%, list=21%, signal=24%	ENSG00000267673/ENSG00000215021/ENSG00000197894/ENSG00000145494/ENSG00000111669/ENSG00000173660/ENSG00000099795/ENSG00000140990/ENSG00000072778/ENSG00000141959/ENSG00000178741/ENSG00000136521/ENSG00000142208/ENSG00000184752/ENSG00000137288/ENSG00000197594/ENSG00000110717/ENSG00000170312/ENSG00000178127/ENSG00000004779/ENSG00000073578/ENSG00000172331/ENSG00000105221/ENSG00000023697/ENSG00000105373…	219	-0.371574	-1.404	0.0115286	0.279	0.264776	975	tags=29%, list=22%, signal=24%	ENSG00000215021/ENSG00000104812/ENSG00000114480/ENSG00000110717/ENSG00000198363/ENSG00000140990/ENSG00000134352/ENSG00000115159/ENSG00000105221/ENSG00000067560/ENSG00000167792/ENSG00000171314/ENSG00000004779/ENSG00000186298/ENSG00000145494/ENSG00000072778/ENSG00000136521/ENSG00000160211/ENSG00000267673/ENSG00000163931/ENSG00000131143/ENSG00000162496/ENSG00000168653/ENSG00000166136/ENSG00000141959…	219
GO:0098773	skin epidermis development	18	-0.72563	-1.863	0.00143889	0.169	0.162182	376	tags=44%, list=8%, signal=41%	ENSG00000141646/ENSG00000137497/ENSG00000102871/ENSG00000114251/ENSG00000173039/ENSG00000146648/ENSG00000116478/ENSG00000156535	18	-0.753743	-1.94	0.000359033	0.039	0.0369327	523	tags=39%, list=12%, signal=34%	ENSG00000114251/ENSG00000137497/ENSG00000173039/ENSG00000102871/ENSG00000146648/ENSG00000116478/ENSG00000156535	GO:BP	skin epidermis development	18	-0.594057	-1.57	0.0364892	0.473	0.450205	462	tags=50%, list=10%, signal=45%	ENSG00000115461/ENSG00000102871/ENSG00000141646/ENSG00000120370/ENSG00000173039/ENSG00000137497/ENSG00000114251/ENSG00000116478/ENSG00000156535	18	-0.730581	-1.95	0.000618579	0.083	0.0796849	531	tags=50%, list=12%, signal=44%	ENSG00000137497/ENSG00000141646/ENSG00000115461/ENSG00000114251/ENSG00000146648/ENSG00000102871/ENSG00000173039/ENSG00000116478/ENSG00000156535	18	-0.606208	-1.542	0.0399361	0.473	0.448765	286	tags=61%, list=6%, signal=57%	ENSG00000115461/ENSG00000141646/ENSG00000132842/ENSG00000102871/ENSG00000104884/ENSG00000137497/ENSG00000173039/ENSG00000116478/ENSG00000146648/ENSG00000114251/ENSG00000156535	18
GO:0000375	RNA splicing, via transesterification reactions	180	-0.31868	-1.242	0.0955497	0.648	0.620909	1426	tags=43%, list=32%, signal=31%	ENSG00000115875/ENSG00000071626/ENSG00000076924/ENSG00000104129/ENSG00000088247/ENSG00000110107/ENSG00000124562/ENSG00000104897/ENSG00000124193/ENSG00000239306/ENSG00000113593/ENSG00000064703/ENSG00000075856/ENSG00000115524/ENSG00000116560/ENSG00000108883/ENSG00000122965/ENSG00000175324/ENSG00000106245/ENSG00000100201/ENSG00000039123/ENSG00000112531/ENSG00000122692/ENSG00000116752/ENSG00000110713…	180	-0.429139	-1.624	0.000363177	0.039	0.0369327	1451	tags=52%, list=33%, signal=36%	ENSG00000096401/ENSG00000104897/ENSG00000071626/ENSG00000149187/ENSG00000076924/ENSG00000086589/ENSG00000106245/ENSG00000135486/ENSG00000125970/ENSG00000171960/ENSG00000113593/ENSG00000076053/ENSG00000165819/ENSG00000119707/ENSG00000115053/ENSG00000124193/ENSG00000054118/ENSG00000239306/ENSG00000088247/ENSG00000116560/ENSG00000108883/ENSG00000110107/ENSG00000114316/ENSG00000122965/ENSG00000068394…	GO:BP	RNA splicing, via transesterification reactions	180	-0.337817	-1.39	0.0167289	0.406	0.386802	1271	tags=40%, list=29%, signal=30%	ENSG00000159140/ENSG00000128534/ENSG00000161847/ENSG00000100650/ENSG00000182872/ENSG00000113141/ENSG00000088247/ENSG00000115524/ENSG00000102081/ENSG00000075856/ENSG00000139218/ENSG00000171960/ENSG00000140939/ENSG00000110713/ENSG00000189091/ENSG00000108883/ENSG00000165119/ENSG00000130520/ENSG00000100028/ENSG00000147274/ENSG00000122692/ENSG00000168883/ENSG00000033030/ENSG00000065883/ENSG00000124193…																			180
GO:0042254	ribosome biogenesis	177	-0.282157	-1.097	0.273325	0.742	0.710294	1267	tags=33%, list=28%, signal=25%	ENSG00000058729/ENSG00000088205/ENSG00000165732/ENSG00000107833/ENSG00000145414/ENSG00000100201/ENSG00000132341/ENSG00000136271/ENSG00000039123/ENSG00000242485/ENSG00000253729/ENSG00000065268/ENSG00000055044/ENSG00000158290/ENSG00000136942/ENSG00000198585/ENSG00000141456/ENSG00000087269/ENSG00000172336/ENSG00000123737/ENSG00000112578/ENSG00000179041/ENSG00000166197/ENSG00000155393/ENSG00000165271…	177	-0.439186	-1.653	0.000378171	0.04	0.0376392	1086	tags=38%, list=24%, signal=30%	ENSG00000253729/ENSG00000075914/ENSG00000065183/ENSG00000100201/ENSG00000148843/ENSG00000132382/ENSG00000107833/ENSG00000145912/ENSG00000138442/ENSG00000134987/ENSG00000181163/ENSG00000088205/ENSG00000086189/ENSG00000073536/ENSG00000125445/ENSG00000136045/ENSG00000114767/ENSG00000160208/ENSG00000172336/ENSG00000171490/ENSG00000055044/ENSG00000058729/ENSG00000233927/ENSG00000124787/ENSG00000169251…	GO:BP	ribosome biogenesis										177	-0.246865	-0.984	0.503125	0.88	0.846492	808	tags=21%, list=18%, signal=18%	ENSG00000172336/ENSG00000171490/ENSG00000155393/ENSG00000141456/ENSG00000136045/ENSG00000088930/ENSG00000123737/ENSG00000169251/ENSG00000108592/ENSG00000175467/ENSG00000120800/ENSG00000179041/ENSG00000052749/ENSG00000233927/ENSG00000083520/ENSG00000108561/ENSG00000123064/ENSG00000124787/ENSG00000105373/ENSG00000119285/ENSG00000164346/ENSG00000213782/ENSG00000109534/ENSG00000148688/ENSG00000104872…										177
GO:0000377	RNA splicing, via transesterification reactions with bulged adenosine as nucleophile	176	-0.320169	-1.245	0.095675	0.648	0.620909	1349	tags=41%, list=30%, signal=30%	ENSG00000110107/ENSG00000124562/ENSG00000104897/ENSG00000124193/ENSG00000239306/ENSG00000113593/ENSG00000064703/ENSG00000075856/ENSG00000115524/ENSG00000116560/ENSG00000108883/ENSG00000122965/ENSG00000106245/ENSG00000100201/ENSG00000039123/ENSG00000112531/ENSG00000122692/ENSG00000116752/ENSG00000110713/ENSG00000165819/ENSG00000101343/ENSG00000099622/ENSG00000074201/ENSG00000196504/ENSG00000092199…	176	-0.433764	-1.632	0.000430385	0.044	0.0410876	1451	tags=52%, list=33%, signal=37%	ENSG00000096401/ENSG00000104897/ENSG00000071626/ENSG00000149187/ENSG00000076924/ENSG00000086589/ENSG00000106245/ENSG00000135486/ENSG00000125970/ENSG00000171960/ENSG00000113593/ENSG00000076053/ENSG00000165819/ENSG00000119707/ENSG00000115053/ENSG00000124193/ENSG00000054118/ENSG00000239306/ENSG00000116560/ENSG00000108883/ENSG00000110107/ENSG00000114316/ENSG00000122965/ENSG00000068394/ENSG00000114503…	GO:BP	RNA splicing, via transesterification reactions with bulged adenosine as nucleophile	176	-0.339399	-1.394	0.0213533	0.44	0.418876	1271	tags=40%, list=29%, signal=30%	ENSG00000159140/ENSG00000128534/ENSG00000161847/ENSG00000100650/ENSG00000182872/ENSG00000113141/ENSG00000115524/ENSG00000102081/ENSG00000075856/ENSG00000139218/ENSG00000171960/ENSG00000140939/ENSG00000110713/ENSG00000189091/ENSG00000108883/ENSG00000165119/ENSG00000130520/ENSG00000100028/ENSG00000147274/ENSG00000122692/ENSG00000168883/ENSG00000033030/ENSG00000065883/ENSG00000124193/ENSG00000114503…																			176
GO:0000398	mRNA splicing, via spliceosome	176	-0.320169	-1.245	0.095675	0.648	0.620909	1349	tags=41%, list=30%, signal=30%	ENSG00000110107/ENSG00000124562/ENSG00000104897/ENSG00000124193/ENSG00000239306/ENSG00000113593/ENSG00000064703/ENSG00000075856/ENSG00000115524/ENSG00000116560/ENSG00000108883/ENSG00000122965/ENSG00000106245/ENSG00000100201/ENSG00000039123/ENSG00000112531/ENSG00000122692/ENSG00000116752/ENSG00000110713/ENSG00000165819/ENSG00000101343/ENSG00000099622/ENSG00000074201/ENSG00000196504/ENSG00000092199…	176	-0.433764	-1.632	0.000430385	0.044	0.0410876	1451	tags=52%, list=33%, signal=37%	ENSG00000096401/ENSG00000104897/ENSG00000071626/ENSG00000149187/ENSG00000076924/ENSG00000086589/ENSG00000106245/ENSG00000135486/ENSG00000125970/ENSG00000171960/ENSG00000113593/ENSG00000076053/ENSG00000165819/ENSG00000119707/ENSG00000115053/ENSG00000124193/ENSG00000054118/ENSG00000239306/ENSG00000116560/ENSG00000108883/ENSG00000110107/ENSG00000114316/ENSG00000122965/ENSG00000068394/ENSG00000114503…	GO:BP	mRNA splicing, via spliceosome	176	-0.339399	-1.394	0.0213533	0.44	0.418876	1271	tags=40%, list=29%, signal=30%	ENSG00000159140/ENSG00000128534/ENSG00000161847/ENSG00000100650/ENSG00000182872/ENSG00000113141/ENSG00000115524/ENSG00000102081/ENSG00000075856/ENSG00000139218/ENSG00000171960/ENSG00000140939/ENSG00000110713/ENSG00000189091/ENSG00000108883/ENSG00000165119/ENSG00000130520/ENSG00000100028/ENSG00000147274/ENSG00000122692/ENSG00000168883/ENSG00000033030/ENSG00000065883/ENSG00000124193/ENSG00000114503…																			176
GO:0009743	response to carbohydrate	53	-0.560511	-1.797	0.000669348	0.146	0.139357	729	tags=38%, list=16%, signal=32%	ENSG00000141959/ENSG00000185950/ENSG00000004139/ENSG00000067560/ENSG00000141646/ENSG00000136527/ENSG00000130529/ENSG00000104872/ENSG00000265972/ENSG00000220205/ENSG00000233276/ENSG00000023909/ENSG00000135821/ENSG00000164171/ENSG00000100348/ENSG00000181019/ENSG00000158270/ENSG00000121879/ENSG00000084674/ENSG00000159640	53	-0.564763	-1.83	0.000503498	0.05	0.0471062	486	tags=28%, list=11%, signal=26%	ENSG00000136527/ENSG00000233276/ENSG00000265972/ENSG00000220205/ENSG00000023909/ENSG00000181019/ENSG00000004139/ENSG00000104872/ENSG00000164171/ENSG00000135821/ENSG00000100348/ENSG00000158270/ENSG00000121879/ENSG00000084674/ENSG00000159640	GO:BP	response to carbohydrate	53	-0.539924	-1.842	0.00178488	0.248	0.235799	995	tags=43%, list=22%, signal=34%	ENSG00000158270/ENSG00000138814/ENSG00000145191/ENSG00000164182/ENSG00000265972/ENSG00000142173/ENSG00000167136/ENSG00000141959/ENSG00000104872/ENSG00000067560/ENSG00000175387/ENSG00000136527/ENSG00000185950/ENSG00000130529/ENSG00000023909/ENSG00000181019/ENSG00000100348/ENSG00000101126/ENSG00000135821/ENSG00000164171/ENSG00000121879/ENSG00000084674/ENSG00000159640	53	-0.552004	-1.818	0.000428143	0.076	0.0728809	511	tags=30%, list=11%, signal=27%	ENSG00000130529/ENSG00000067560/ENSG00000141646/ENSG00000185950/ENSG00000104872/ENSG00000023909/ENSG00000164171/ENSG00000233276/ENSG00000135821/ENSG00000100348/ENSG00000220205/ENSG00000158270/ENSG00000181019/ENSG00000121879/ENSG00000084674/ENSG00000159640	53	-0.503283	-1.579	0.0110626	0.279	0.264776	426	tags=36%, list=10%, signal=33%	ENSG00000067560/ENSG00000175387/ENSG00000004139/ENSG00000104872/ENSG00000141959/ENSG00000130529/ENSG00000220205/ENSG00000136527/ENSG00000265972/ENSG00000023909/ENSG00000135821/ENSG00000233276/ENSG00000158270/ENSG00000121879/ENSG00000100348/ENSG00000164171/ENSG00000181019/ENSG00000084674/ENSG00000159640	53
GO:0006260	DNA replication	92	-0.370688	-1.32	0.0870185	0.635	0.608138	1421	tags=46%, list=32%, signal=32%	ENSG00000132646/ENSG00000062650/ENSG00000132466/ENSG00000137309/ENSG00000049541/ENSG00000153147/ENSG00000169375/ENSG00000102054/ENSG00000123374/ENSG00000165732/ENSG00000014138/ENSG00000105486/ENSG00000005007/ENSG00000167136/ENSG00000065268/ENSG00000119335/ENSG00000146143/ENSG00000135829/ENSG00000004700/ENSG00000101347/ENSG00000005156/ENSG00000121892/ENSG00000100811/ENSG00000173145/ENSG00000166508…	92	-0.497893	-1.74	0.000542117	0.053	0.0497249	1137	tags=47%, list=25%, signal=36%	ENSG00000123374/ENSG00000149136/ENSG00000132646/ENSG00000132780/ENSG00000069275/ENSG00000102054/ENSG00000146143/ENSG00000004700/ENSG00000105486/ENSG00000135829/ENSG00000153147/ENSG00000167136/ENSG00000137309/ENSG00000062650/ENSG00000148229/ENSG00000119335/ENSG00000165732/ENSG00000161036/ENSG00000101347/ENSG00000049541/ENSG00000005156/ENSG00000100811/ENSG00000108055/ENSG00000198554/ENSG00000121892…	GO:BP	DNA replication	92	-0.389746	-1.449	0.0160589	0.406	0.386802	1116	tags=38%, list=25%, signal=29%	ENSG00000081177/ENSG00000004700/ENSG00000132780/ENSG00000132646/ENSG00000106399/ENSG00000146143/ENSG00000104889/ENSG00000049541/ENSG00000100811/ENSG00000005156/ENSG00000102054/ENSG00000168496/ENSG00000167136/ENSG00000166508/ENSG00000121892/ENSG00000108055/ENSG00000073111/ENSG00000092201/ENSG00000104738/ENSG00000105821/ENSG00000076003/ENSG00000198554/ENSG00000170312/ENSG00000065268/ENSG00000112118…										92	-0.33798	-1.16	0.205229	0.694	0.658243	1195	tags=33%, list=27%, signal=24%	ENSG00000169375/ENSG00000162521/ENSG00000100297/ENSG00000173145/ENSG00000005007/ENSG00000117748/ENSG00000104738/ENSG00000132466/ENSG00000121892/ENSG00000135829/ENSG00000048392/ENSG00000123374/ENSG00000092201/ENSG00000004700/ENSG00000161036/ENSG00000085224/ENSG00000105821/ENSG00000100811/ENSG00000162599/ENSG00000159335/ENSG00000108055/ENSG00000146143/ENSG00000137309/ENSG00000039650/ENSG00000014138…	92
GO:0046325	negative regulation of glucose import	6	-0.856176	-1.715	0.00473153	0.221	0.211711	2	tags=33%, list=0%, signal=33%	ENSG00000197594/ENSG00000159640	6	-0.910693	-1.821	0.000612097	0.058	0.055064	2	tags=33%, list=0%, signal=33%	ENSG00000105723/ENSG00000159640	GO:BP		6	-0.90563	-1.77	0.00064362	0.225	0.21382	2	tags=33%, list=0%, signal=33%	ENSG00000105723/ENSG00000159640	6	-0.738055	-1.467	0.0643939	0.589	0.566702	5	tags=67%, list=0%, signal=67%	ENSG00000116266/ENSG00000162734/ENSG00000197594/ENSG00000159640	6	-0.893395	-1.733	0.00191598	0.161	0.152595	71	tags=33%, list=2%, signal=33%	ENSG00000197594/ENSG00000159640	6
GO:0050918	positive chemotaxis	12	-0.778082	-1.839	0.00268299	0.19	0.182148	503	tags=58%, list=11%, signal=52%	ENSG00000136235/ENSG00000103197/ENSG00000114251/ENSG00000099250/ENSG00000166949/ENSG00000164171/ENSG00000140945	12	-0.796013	-1.903	0.000655343	0.06	0.0567708	546	tags=67%, list=12%, signal=59%	ENSG00000164104/ENSG00000114251/ENSG00000103197/ENSG00000136235/ENSG00000099250/ENSG00000164171/ENSG00000166949/ENSG00000140945	GO:BP		12	-0.713348	-1.696	0.0151306	0.406	0.386802	980	tags=67%, list=22%, signal=52%	ENSG00000189403/ENSG00000099250/ENSG00000103197/ENSG00000166949/ENSG00000114251/ENSG00000136235/ENSG00000164171/ENSG00000140945	12	-0.836836	-2.039	9.91744e-05	0.049	0.0472697	399	tags=58%, list=9%, signal=53%	ENSG00000136235/ENSG00000103197/ENSG00000114251/ENSG00000164171/ENSG00000166949/ENSG00000099250/ENSG00000140945	12	-0.804497	-1.865	0.000713424	0.157	0.149216	601	tags=67%, list=13%, signal=58%	ENSG00000166949/ENSG00000131981/ENSG00000099250/ENSG00000136235/ENSG00000140945/ENSG00000103197/ENSG00000114251/ENSG00000164171	12
GO:0006268	DNA unwinding involved in DNA replication	11	-0.713211	-1.652	0.0273114	0.42	0.401937	534	tags=73%, list=12%, signal=64%	ENSG00000004700/ENSG00000166508/ENSG00000076003/ENSG00000073111/ENSG00000104738/ENSG00000112118/ENSG00000132383/ENSG00000100297	11	-0.812715	-1.899	0.000648961	0.06	0.0567708	227	tags=64%, list=5%, signal=61%	ENSG00000166508/ENSG00000073111/ENSG00000076003/ENSG00000104738/ENSG00000132383/ENSG00000112118/ENSG00000100297	GO:BP		11	-0.665762	-1.55	0.039806	0.496	0.471939	784	tags=64%, list=18%, signal=53%	ENSG00000166508/ENSG00000073111/ENSG00000104738/ENSG00000076003/ENSG00000112118/ENSG00000132383/ENSG00000100297	11	-0.535885	-1.288	0.168761	0.679	0.6536	1009	tags=55%, list=23%, signal=42%	ENSG00000004700/ENSG00000166508/ENSG00000104738/ENSG00000112118/ENSG00000100297/ENSG00000132383	11	-0.51861	-1.172	0.29316	0.755	0.715606	1320	tags=55%, list=30%, signal=38%	ENSG00000112118/ENSG00000100297/ENSG00000104738/ENSG00000004700/ENSG00000137309/ENSG00000132383	11
R-HSA-445355	Smooth Muscle Contraction	22	0.597087	1.8	0.00957826	0.288	0.269981	734	tags=45%, list=16%, signal=38%	59/800/25802/7169/3693/4637/309/10398/801/3672	22	0.677929	2.031	0.00087767	0.064	0.0599089	900	tags=59%, list=20%, signal=47%	59/25802/800/7169/3693/4637/309/10398/3672/7168/801/7414/7094	Reactome		22	0.487459	1.395	0.0957447	0.654	0.642239	1257	tags=55%, list=28%, signal=39%	3672/800/25802/3693/7169/5062/801/309/7170/10627/4637/59	22	0.603946	1.669	0.00942541	0.372	0.362772	1114	tags=59%, list=25%, signal=45%	800/59/25802/3693/7169/4637/7168/3672/10398/801/7414/309/5062	22	0.650732	1.952	0.000864891	0.252	0.250128	319	tags=32%, list=7%, signal=30%	59/800/7169/4637/10398/3693/25802	22
GO:0007565	female pregnancy	45	-0.563958	-1.763	0.00302751	0.19	0.182148	756	tags=31%, list=17%, signal=26%	ENSG00000142208/ENSG00000122707/ENSG00000125740/ENSG00000108561/ENSG00000172270/ENSG00000084636/ENSG00000163041/ENSG00000145730/ENSG00000164171/ENSG00000077942/ENSG00000077721/ENSG00000204941/ENSG00000105137/ENSG00000159640	45	-0.588381	-1.857	0.00076176	0.067	0.0633554	780	tags=31%, list=17%, signal=26%	ENSG00000142208/ENSG00000117394/ENSG00000125740/ENSG00000108561/ENSG00000172270/ENSG00000084636/ENSG00000077942/ENSG00000163041/ENSG00000164171/ENSG00000145730/ENSG00000204941/ENSG00000105137/ENSG00000077721/ENSG00000159640	GO:BP		45	-0.454881	-1.493	0.0472185	0.507	0.48247	182	tags=31%, list=4%, signal=30%	ENSG00000071626/ENSG00000108561/ENSG00000077942/ENSG00000142208/ENSG00000128335/ENSG00000062716/ENSG00000117394/ENSG00000145730/ENSG00000084636/ENSG00000077721/ENSG00000164171/ENSG00000204941/ENSG00000105137/ENSG00000159640	45	-0.529245	-1.707	0.00510046	0.263	0.252928	692	tags=31%, list=16%, signal=27%	ENSG00000142208/ENSG00000172270/ENSG00000108561/ENSG00000125740/ENSG00000115461/ENSG00000122707/ENSG00000145730/ENSG00000164171/ENSG00000084636/ENSG00000204941/ENSG00000077942/ENSG00000077721/ENSG00000105137/ENSG00000159640	45	-0.603032	-1.849	0.00035657	0.122	0.115986	499	tags=29%, list=11%, signal=26%	ENSG00000062716/ENSG00000102265/ENSG00000125740/ENSG00000134294/ENSG00000122707/ENSG00000105137/ENSG00000163041/ENSG00000145730/ENSG00000077721/ENSG00000077942/ENSG00000164171/ENSG00000204941/ENSG00000159640	45
GO:0006325	chromatin organization	152	-0.323375	-1.238	0.111989	0.648	0.620909	602	tags=22%, list=14%, signal=20%	ENSG00000130816/ENSG00000100811/ENSG00000163840/ENSG00000113580/ENSG00000161036/ENSG00000101407/ENSG00000135632/ENSG00000073111/ENSG00000117505/ENSG00000117713/ENSG00000092201/ENSG00000167491/ENSG00000105821/ENSG00000120533/ENSG00000124635/ENSG00000163565/ENSG00000104872/ENSG00000009954/ENSG00000163041/ENSG00000184357/ENSG00000128708/ENSG00000233276/ENSG00000187837/ENSG00000124575/ENSG00000189060…	152	-0.443494	-1.643	0.000771984	0.067	0.0633554	1149	tags=49%, list=26%, signal=37%	ENSG00000163939/ENSG00000213551/ENSG00000106723/ENSG00000149480/ENSG00000169057/ENSG00000120733/ENSG00000123374/ENSG00000149136/ENSG00000132780/ENSG00000069275/ENSG00000158019/ENSG00000102054/ENSG00000068878/ENSG00000136938/ENSG00000107833/ENSG00000071859/ENSG00000181163/ENSG00000203852/ENSG00000092199/ENSG00000153147/ENSG00000080503/ENSG00000047410/ENSG00000095787/ENSG00000111642/ENSG00000172534…	GO:BP		152	-0.282486	-1.138	0.186004	0.692	0.658671	975	tags=30%, list=22%, signal=24%	ENSG00000127483/ENSG00000047410/ENSG00000100811/ENSG00000143401/ENSG00000092199/ENSG00000102054/ENSG00000149948/ENSG00000141867/ENSG00000153187/ENSG00000180596/ENSG00000099284/ENSG00000167468/ENSG00000172534/ENSG00000175334/ENSG00000117713/ENSG00000108604/ENSG00000120533/ENSG00000113580/ENSG00000111642/ENSG00000104872/ENSG00000073111/ENSG00000122565/ENSG00000009954/ENSG00000092201/ENSG00000184897…										152	0.234458	1.005	0.44335	0.821	0.778843	204	tags=9%, list=5%, signal=8%	ENSG00000102038/ENSG00000160294/ENSG00000069275/ENSG00000205581/ENSG00000163104/ENSG00000103549/ENSG00000180596/ENSG00000134013/ENSG00000132467/ENSG00000198730/ENSG00000155827/ENSG00000196363/ENSG00000127616	152
GO:0006974	cellular response to DNA damage stimulus	234	-0.338313	-1.356	0.0165286	0.361	0.345517	1259	tags=36%, list=28%, signal=27%	ENSG00000123374/ENSG00000116560/ENSG00000158941/ENSG00000015475/ENSG00000136709/ENSG00000138303/ENSG00000164104/ENSG00000177889/ENSG00000189403/ENSG00000105486/ENSG00000039123/ENSG00000102699/ENSG00000005007/ENSG00000138496/ENSG00000122565/ENSG00000167136/ENSG00000253729/ENSG00000112062/ENSG00000131747/ENSG00000165819/ENSG00000119048/ENSG00000158290/ENSG00000104419/ENSG00000171552/ENSG00000135829…	234	-0.399332	-1.56	0.000748299	0.067	0.0633554	1385	tags=44%, list=31%, signal=32%	ENSG00000182179/ENSG00000100296/ENSG00000066427/ENSG00000113522/ENSG00000130726/ENSG00000005007/ENSG00000276043/ENSG00000163605/ENSG00000187555/ENSG00000106399/ENSG00000094916/ENSG00000165819/ENSG00000124795/ENSG00000104419/ENSG00000029363/ENSG00000189403/ENSG00000106268/ENSG00000056050/ENSG00000116560/ENSG00000095002/ENSG00000158941/ENSG00000110107/ENSG00000168496/ENSG00000112062/ENSG00000149115…	GO:BP		234	-0.302359	-1.278	0.0556938	0.507	0.48247	1145	tags=33%, list=26%, signal=26%	ENSG00000163161/ENSG00000155229/ENSG00000148362/ENSG00000094916/ENSG00000165119/ENSG00000081177/ENSG00000004700/ENSG00000029363/ENSG00000173163/ENSG00000126456/ENSG00000132646/ENSG00000106399/ENSG00000253729/ENSG00000113522/ENSG00000104889/ENSG00000167770/ENSG00000049541/ENSG00000189403/ENSG00000103152/ENSG00000100811/ENSG00000005156/ENSG00000145675/ENSG00000112062/ENSG00000167986/ENSG00000149948…	234	-0.271199	-1.12	0.196992	0.708	0.680896	1048	tags=26%, list=24%, signal=21%	ENSG00000135829/ENSG00000177889/ENSG00000068878/ENSG00000015475/ENSG00000163840/ENSG00000004700/ENSG00000026508/ENSG00000100796/ENSG00000263001/ENSG00000083642/ENSG00000166508/ENSG00000165119/ENSG00000100325/ENSG00000102699/ENSG00000086758/ENSG00000100811/ENSG00000105486/ENSG00000167986/ENSG00000104419/ENSG00000119318/ENSG00000149115/ENSG00000143493/ENSG00000092201/ENSG00000138496/ENSG00000164754…	234	-0.306317	-1.168	0.143184	0.611	0.579016	1166	tags=31%, list=26%, signal=24%	ENSG00000102882/ENSG00000100297/ENSG00000005007/ENSG00000131747/ENSG00000026508/ENSG00000056050/ENSG00000100030/ENSG00000177143/ENSG00000253729/ENSG00000102699/ENSG00000086758/ENSG00000143799/ENSG00000149115/ENSG00000117748/ENSG00000164081/ENSG00000104738/ENSG00000121892/ENSG00000100296/ENSG00000082068/ENSG00000011485/ENSG00000108465/ENSG00000149923/ENSG00000135829/ENSG00000165119/ENSG00000104419…	234
GO:0022407	regulation of cell-cell adhesion	87	-0.504693	-1.789	0.000337527	0.146	0.139357	975	tags=44%, list=22%, signal=35%	ENSG00000100097/ENSG00000218336/ENSG00000105974/ENSG00000169398/ENSG00000105329/ENSG00000075945/ENSG00000130707/ENSG00000078747/ENSG00000026508/ENSG00000142208/ENSG00000154305/ENSG00000198053/ENSG00000067560/ENSG00000158092/ENSG00000175467/ENSG00000010278/ENSG00000162407/ENSG00000136235/ENSG00000186575/ENSG00000134352/ENSG00000002822/ENSG00000172175/ENSG00000168040/ENSG00000142867/ENSG00000183044…	87	-0.498649	-1.73	0.000787881	0.067	0.0635453	822	tags=38%, list=18%, signal=32%	ENSG00000154305/ENSG00000078747/ENSG00000142208/ENSG00000010810/ENSG00000105329/ENSG00000134352/ENSG00000162407/ENSG00000026508/ENSG00000158092/ENSG00000196776/ENSG00000183044/ENSG00000075945/ENSG00000114251/ENSG00000186575/ENSG00000171867/ENSG00000142867/ENSG00000162434/ENSG00000175467/ENSG00000172175/ENSG00000103490/ENSG00000115232/ENSG00000132589/ENSG00000002822/ENSG00000218336/ENSG00000010278…	GO:BP		87	-0.403902	-1.485	0.0299595	0.459	0.436902	929	tags=38%, list=21%, signal=31%	ENSG00000142867/ENSG00000198492/ENSG00000112062/ENSG00000158092/ENSG00000142208/ENSG00000078747/ENSG00000010278/ENSG00000154305/ENSG00000198053/ENSG00000075945/ENSG00000067560/ENSG00000175467/ENSG00000183044/ENSG00000135919/ENSG00000103490/ENSG00000173039/ENSG00000130707/ENSG00000002822/ENSG00000132589/ENSG00000115232/ENSG00000186575/ENSG00000218336/ENSG00000134352/ENSG00000114251/ENSG00000136235…	87	-0.460849	-1.654	0.00203889	0.18	0.173307	692	tags=32%, list=16%, signal=28%	ENSG00000142208/ENSG00000175467/ENSG00000154305/ENSG00000165819/ENSG00000162407/ENSG00000067560/ENSG00000002822/ENSG00000172175/ENSG00000158092/ENSG00000198053/ENSG00000136235/ENSG00000196776/ENSG00000183044/ENSG00000168040/ENSG00000135919/ENSG00000142867/ENSG00000171867/ENSG00000132589/ENSG00000114251/ENSG00000103490/ENSG00000134352/ENSG00000173039/ENSG00000179820/ENSG00000115232/ENSG00000154096…	87	-0.485885	-1.653	0.0027117	0.183	0.173082	763	tags=34%, list=17%, signal=29%	ENSG00000134352/ENSG00000067560/ENSG00000169398/ENSG00000172216/ENSG00000110651/ENSG00000130707/ENSG00000103335/ENSG00000105974/ENSG00000010278/ENSG00000162407/ENSG00000171867/ENSG00000128791/ENSG00000186575/ENSG00000131981/ENSG00000002822/ENSG00000179820/ENSG00000173039/ENSG00000136235/ENSG00000172175/ENSG00000132589/ENSG00000142867/ENSG00000183044/ENSG00000103490/ENSG00000121879/ENSG00000114251…	87
GO:0110096	cellular response to aldehyde	8	-0.769352	-1.64	0.0188812	0.378	0.361962	2	tags=25%, list=0%, signal=25%	ENSG00000165092/ENSG00000159640	8	-0.843427	-1.82	0.000839652	0.071	0.0665729	2	tags=25%, list=0%, signal=25%	ENSG00000197894/ENSG00000159640	GO:BP		8	-0.833588	-1.725	0.00233501	0.255	0.242692	2	tags=25%, list=0%, signal=25%	ENSG00000165092/ENSG00000159640	8	-0.707789	-1.542	0.0587256	0.587	0.56477	5	tags=38%, list=0%, signal=38%	ENSG00000165092/ENSG00000197894/ENSG00000159640	8	-0.841421	-1.737	0.00426837	0.205	0.194569	20	tags=38%, list=0%, signal=37%	ENSG00000197894/ENSG00000165092/ENSG00000159640	8
GO:0032504	multicellular organism reproduction	151	-0.4126	-1.58	0.00224271	0.182	0.174463	821	tags=28%, list=18%, signal=23%	ENSG00000119318/ENSG00000100360/ENSG00000096063/ENSG00000198833/ENSG00000147202/ENSG00000196498/ENSG00000142208/ENSG00000124226/ENSG00000081870/ENSG00000136802/ENSG00000116455/ENSG00000121152/ENSG00000144747/ENSG00000100811/ENSG00000172270/ENSG00000148634/ENSG00000141646/ENSG00000174720/ENSG00000086015/ENSG00000088930/ENSG00000010278/ENSG00000116062/ENSG00000131876/ENSG00000164828/ENSG00000071539…	151	-0.434218	-1.607	0.000859128	0.071	0.0669819	1206	tags=42%, list=27%, signal=32%	ENSG00000106723/ENSG00000164961/ENSG00000095002/ENSG00000131018/ENSG00000079462/ENSG00000132646/ENSG00000112531/ENSG00000135919/ENSG00000064703/ENSG00000141646/ENSG00000080986/ENSG00000068878/ENSG00000071859/ENSG00000198833/ENSG00000125875/ENSG00000147202/ENSG00000080503/ENSG00000167601/ENSG00000174720/ENSG00000119048/ENSG00000126803/ENSG00000171552/ENSG00000108387/ENSG00000124226/ENSG00000101126…	GO:BP		151	-0.373033	-1.501	0.00932155	0.352	0.335481	931	tags=28%, list=21%, signal=23%	ENSG00000071626/ENSG00000198492/ENSG00000109083/ENSG00000142208/ENSG00000184347/ENSG00000130005/ENSG00000010278/ENSG00000128335/ENSG00000167468/ENSG00000086015/ENSG00000174720/ENSG00000124226/ENSG00000108387/ENSG00000119048/ENSG00000136802/ENSG00000112531/ENSG00000080986/ENSG00000148634/ENSG00000182985/ENSG00000183044/ENSG00000096063/ENSG00000145730/ENSG00000121152/ENSG00000144747/ENSG00000135919…	151	-0.373806	-1.459	0.00763299	0.287	0.275615	937	tags=30%, list=21%, signal=25%	ENSG00000067048/ENSG00000183291/ENSG00000096063/ENSG00000121152/ENSG00000108387/ENSG00000160714/ENSG00000081870/ENSG00000100811/ENSG00000167601/ENSG00000088930/ENSG00000124226/ENSG00000196498/ENSG00000119318/ENSG00000144747/ENSG00000142208/ENSG00000080503/ENSG00000086015/ENSG00000172270/ENSG00000165819/ENSG00000116455/ENSG00000198833/ENSG00000136802/ENSG00000141646/ENSG00000174720/ENSG00000131876…	151	-0.412154	-1.497	0.00542284	0.222	0.210214	647	tags=20%, list=15%, signal=18%	ENSG00000164961/ENSG00000160714/ENSG00000010278/ENSG00000085224/ENSG00000100811/ENSG00000119318/ENSG00000126803/ENSG00000086015/ENSG00000148634/ENSG00000136709/ENSG00000171552/ENSG00000067048/ENSG00000177707/ENSG00000164828/ENSG00000138061/ENSG00000184347/ENSG00000119048/ENSG00000100241/ENSG00000183044/ENSG00000163041/ENSG00000145730/ENSG00000108387/ENSG00000047188/ENSG00000077721/ENSG00000167468…	151
GO:0072089	stem cell proliferation	17	-0.694166	-1.75	0.00381438	0.205	0.196057	476	tags=29%, list=11%, signal=26%	ENSG00000186575/ENSG00000132688/ENSG00000114251/ENSG00000077942/ENSG00000159640	17	-0.739491	-1.879	0.000895731	0.073	0.0686908	586	tags=41%, list=13%, signal=36%	ENSG00000004487/ENSG00000164104/ENSG00000114251/ENSG00000186575/ENSG00000077942/ENSG00000132688/ENSG00000159640	GO:BP		17	-0.673725	-1.764	0.00574802	0.333	0.316589	307	tags=47%, list=7%, signal=44%	ENSG00000198492/ENSG00000149948/ENSG00000077942/ENSG00000153187/ENSG00000186575/ENSG00000132688/ENSG00000114251/ENSG00000159640	17	-0.596704	-1.572	0.0374459	0.546	0.524938	245	tags=24%, list=5%, signal=22%	ENSG00000132688/ENSG00000114251/ENSG00000077942/ENSG00000159640	17	-0.65609	-1.655	0.0104565	0.279	0.264776	85	tags=29%, list=2%, signal=29%	ENSG00000132688/ENSG00000186575/ENSG00000114251/ENSG00000077942/ENSG00000159640	17
GO:0019371	cyclooxygenase pathway	6	-0.911159	-1.825	0.00055761	0.146	0.139357	101	tags=50%, list=2%, signal=49%	ENSG00000196139/ENSG00000095303/ENSG00000124212	6	-0.901831	-1.803	0.000979494	0.078	0.0739027	170	tags=50%, list=4%, signal=48%	ENSG00000196139/ENSG00000095303/ENSG00000124212	GO:BP		6	-0.885418	-1.73	0.00127623	0.248	0.235799	85	tags=67%, list=2%, signal=65%	ENSG00000159228/ENSG00000095303/ENSG00000196139/ENSG00000124212	6	-0.903057	-1.795	0.000764567	0.091	0.0876823	107	tags=50%, list=2%, signal=49%	ENSG00000196139/ENSG00000095303/ENSG00000124212	6	-0.929691	-1.804	0.000346792	0.122	0.115986	108	tags=50%, list=2%, signal=49%	ENSG00000196139/ENSG00000095303/ENSG00000124212	6
WP2882	Nuclear receptors meta-pathway	79	0.366861	1.413	0.0126424	0.402	0.392581	977	tags=42%, list=22%, signal=33%	4257/140809/6594/3725/2495/595/11140/4199/8878/2512/10486/7295/1622/6667/4259/2729/1831/144195/3162/2946/5226/2950/1376/376497/7266/581/5055/3326/4240/3727/10602/34/2947	79	0.405403	1.571	0.00151776	0.08	0.076915	1070	tags=48%, list=24%, signal=37%	4257/140809/2495/6594/4259/3725/595/2512/4199/11140/10486/8878/3727/144195/7295/1622/4240/376497/2946/581/5226/2729/2950/3162/34/22949/2947/7266/1376/2953/1831/8436/10602/3326/6667/30/5052/5055	WikiPathway
GO:0034728	nucleosome organization	46	-0.390998	-1.229	0.172144	0.68	0.650756	1359	tags=46%, list=30%, signal=32%	ENSG00000137309/ENSG00000275714/ENSG00000173575/ENSG00000181163/ENSG00000153147/ENSG00000075856/ENSG00000164104/ENSG00000184897/ENSG00000119335/ENSG00000136938/ENSG00000108604/ENSG00000073111/ENSG00000117713/ENSG00000092201/ENSG00000124635/ENSG00000163041/ENSG00000184357/ENSG00000187837/ENSG00000124575/ENSG00000189060/ENSG00000168298	46	-0.58812	-1.866	0.00105681	0.081	0.0763132	1130	tags=57%, list=25%, signal=43%	ENSG00000149136/ENSG00000132780/ENSG00000068878/ENSG00000136938/ENSG00000181163/ENSG00000203852/ENSG00000153147/ENSG00000184897/ENSG00000137309/ENSG00000148229/ENSG00000119335/ENSG00000173575/ENSG00000275714/ENSG00000164104/ENSG00000124635/ENSG00000189060/ENSG00000092201/ENSG00000124610/ENSG00000168298/ENSG00000108604/ENSG00000184357/ENSG00000163041/ENSG00000187837/ENSG00000073111/ENSG00000117713…	GO:BP		46	-0.380864	-1.252	0.138462	0.64	0.609352	1206	tags=41%, list=27%, signal=30%	ENSG00000160294/ENSG00000136938/ENSG00000075856/ENSG00000132780/ENSG00000127483/ENSG00000143401/ENSG00000180596/ENSG00000099284/ENSG00000117713/ENSG00000108604/ENSG00000073111/ENSG00000092201/ENSG00000184897/ENSG00000124575/ENSG00000189060/ENSG00000184357/ENSG00000187837/ENSG00000124635/ENSG00000168298																			46
GO:0006261	DNA-templated DNA replication	52	-0.393613	-1.253	0.155556	0.668	0.639369	1452	tags=48%, list=33%, signal=33%	ENSG00000198554/ENSG00000132646/ENSG00000137309/ENSG00000049541/ENSG00000123374/ENSG00000165732/ENSG00000014138/ENSG00000105486/ENSG00000005007/ENSG00000167136/ENSG00000065268/ENSG00000146143/ENSG00000004700/ENSG00000101347/ENSG00000005156/ENSG00000173145/ENSG00000166508/ENSG00000161036/ENSG00000076003/ENSG00000073111/ENSG00000104738/ENSG00000112118/ENSG00000039650/ENSG00000132383/ENSG00000100297	52	-0.563456	-1.822	0.00104911	0.081	0.0763132	1214	tags=52%, list=27%, signal=38%	ENSG00000014138/ENSG00000168496/ENSG00000123374/ENSG00000132646/ENSG00000069275/ENSG00000146143/ENSG00000004700/ENSG00000105486/ENSG00000167136/ENSG00000137309/ENSG00000148229/ENSG00000165732/ENSG00000161036/ENSG00000101347/ENSG00000049541/ENSG00000005156/ENSG00000198554/ENSG00000065268/ENSG00000173145/ENSG00000166508/ENSG00000039650/ENSG00000073111/ENSG00000076003/ENSG00000104738/ENSG00000132383…	GO:BP		52	-0.474377	-1.617	0.0155957	0.406	0.386802	1116	tags=40%, list=25%, signal=31%	ENSG00000081177/ENSG00000004700/ENSG00000132646/ENSG00000146143/ENSG00000049541/ENSG00000005156/ENSG00000168496/ENSG00000167136/ENSG00000166508/ENSG00000073111/ENSG00000104738/ENSG00000076003/ENSG00000198554/ENSG00000065268/ENSG00000112118/ENSG00000161036/ENSG00000173145/ENSG00000101347/ENSG00000132383/ENSG00000039650/ENSG00000100297
GO:1903037	regulation of leukocyte cell-cell adhesion	58	-0.535876	-1.751	0.00197631	0.178	0.170267	847	tags=43%, list=19%, signal=35%	ENSG00000130707/ENSG00000078747/ENSG00000026508/ENSG00000142208/ENSG00000154305/ENSG00000198053/ENSG00000067560/ENSG00000158092/ENSG00000175467/ENSG00000136235/ENSG00000134352/ENSG00000002822/ENSG00000172175/ENSG00000168040/ENSG00000142867/ENSG00000171867/ENSG00000196776/ENSG00000132589/ENSG00000103490/ENSG00000173039/ENSG00000115232/ENSG00000154096/ENSG00000197635/ENSG00000128791/ENSG00000121879	58	-0.534538	-1.763	0.00106038	0.081	0.0763132	822	tags=40%, list=18%, signal=33%	ENSG00000154305/ENSG00000078747/ENSG00000142208/ENSG00000010810/ENSG00000134352/ENSG00000026508/ENSG00000158092/ENSG00000196776/ENSG00000171867/ENSG00000142867/ENSG00000175467/ENSG00000172175/ENSG00000103490/ENSG00000115232/ENSG00000132589/ENSG00000002822/ENSG00000168040/ENSG00000173039/ENSG00000136235/ENSG00000154096/ENSG00000197635/ENSG00000128791/ENSG00000121879	GO:BP		58	-0.449917	-1.551	0.0188732	0.423	0.403136	1015	tags=43%, list=23%, signal=34%	ENSG00000172175/ENSG00000189403/ENSG00000142867/ENSG00000158092/ENSG00000142208/ENSG00000078747/ENSG00000154305/ENSG00000198053/ENSG00000067560/ENSG00000175467/ENSG00000103490/ENSG00000173039/ENSG00000130707/ENSG00000002822/ENSG00000132589/ENSG00000115232/ENSG00000134352/ENSG00000136235/ENSG00000168040/ENSG00000121879/ENSG00000196776/ENSG00000154096/ENSG00000197635/ENSG00000128791/ENSG00000171867	58	-0.531035	-1.783	0.00160241	0.159	0.152752	692	tags=38%, list=16%, signal=32%	ENSG00000142208/ENSG00000175467/ENSG00000154305/ENSG00000067560/ENSG00000002822/ENSG00000172175/ENSG00000158092/ENSG00000198053/ENSG00000136235/ENSG00000196776/ENSG00000168040/ENSG00000142867/ENSG00000171867/ENSG00000132589/ENSG00000103490/ENSG00000134352/ENSG00000173039/ENSG00000115232/ENSG00000154096/ENSG00000197635/ENSG00000128791/ENSG00000121879	58	-0.475266	-1.512	0.0203626	0.35	0.332165	948	tags=59%, list=21%, signal=47%	ENSG00000189403/ENSG00000078747/ENSG00000010810/ENSG00000142208/ENSG00000139514/ENSG00000196839/ENSG00000175467/ENSG00000168040/ENSG00000158092/ENSG00000154305/ENSG00000132842/ENSG00000026508/ENSG00000196776/ENSG00000100097/ENSG00000134352/ENSG00000067560/ENSG00000172216/ENSG00000110651/ENSG00000130707/ENSG00000105974/ENSG00000171867/ENSG00000128791/ENSG00000131981/ENSG00000002822/ENSG00000173039…	58
GO:0071548	response to dexamethasone	13	-0.777024	-1.86	0.00127288	0.169	0.162182	97	tags=31%, list=2%, signal=30%	ENSG00000113580/ENSG00000138061/ENSG00000121879/ENSG00000159640	13	-0.772575	-1.877	0.001107	0.083	0.078461	121	tags=31%, list=3%, signal=30%	ENSG00000113580/ENSG00000138061/ENSG00000121879/ENSG00000159640	GO:BP		13	-0.739566	-1.807	0.00322637	0.271	0.257937	695	tags=46%, list=16%, signal=39%	ENSG00000113580/ENSG00000122565/ENSG00000130707/ENSG00000121879/ENSG00000138061/ENSG00000159640	13	-0.773844	-1.928	0.00101592	0.109	0.105265	100	tags=23%, list=2%, signal=23%	ENSG00000138061/ENSG00000121879/ENSG00000159640	13	-0.727089	-1.712	0.00564891	0.223	0.211795	262	tags=31%, list=6%, signal=29%	ENSG00000130707/ENSG00000138061/ENSG00000121879/ENSG00000159640	13
GO:0061077	chaperone-mediated protein folding	50	0.495647	1.802	0.00323578	0.198	0.189563	1052	tags=54%, list=24%, signal=42%	ENSG00000173110/ENSG00000162616/ENSG00000115539/ENSG00000004478/ENSG00000120694/ENSG00000105993/ENSG00000115541/ENSG00000166794/ENSG00000113013/ENSG00000132581/ENSG00000155660/ENSG00000106211/ENSG00000162735/ENSG00000146731/ENSG00000168259/ENSG00000136816/ENSG00000155304/ENSG00000170275/ENSG00000004776/ENSG00000135924/ENSG00000128228/ENSG00000134285/ENSG00000088832/ENSG00000135624/ENSG00000109971…	50	0.49469	1.765	0.00118287	0.087	0.0825872	831	tags=46%, list=19%, signal=38%	ENSG00000173110/ENSG00000004776/ENSG00000162616/ENSG00000115539/ENSG00000106211/ENSG00000004478/ENSG00000128228/ENSG00000166794/ENSG00000155660/ENSG00000120694/ENSG00000135924/ENSG00000115541/ENSG00000105993/ENSG00000136816/ENSG00000113013/ENSG00000134285/ENSG00000132581/ENSG00000088832/ENSG00000146731/ENSG00000162735/ENSG00000170275/ENSG00000135624/ENSG00000168259	GO:BP		50	0.508853	1.721	0.00714076	0.34	0.323864	1154	tags=60%, list=26%, signal=45%	ENSG00000173110/ENSG00000162616/ENSG00000004478/ENSG00000120694/ENSG00000105993/ENSG00000136816/ENSG00000113013/ENSG00000155660/ENSG00000166794/ENSG00000128228/ENSG00000168259/ENSG00000134285/ENSG00000088832/ENSG00000135624/ENSG00000132581/ENSG00000109971/ENSG00000146731/ENSG00000162735/ENSG00000115539/ENSG00000115541/ENSG00000170275/ENSG00000156261/ENSG00000044574/ENSG00000106211/ENSG00000155304…	50	0.423983	1.446	0.0344581	0.527	0.506908	1345	tags=54%, list=30%, signal=38%	ENSG00000173110/ENSG00000162616/ENSG00000105993/ENSG00000166794/ENSG00000115539/ENSG00000004478/ENSG00000155660/ENSG00000135924/ENSG00000120694/ENSG00000148719/ENSG00000115541/ENSG00000132581/ENSG00000113013/ENSG00000170275/ENSG00000168259/ENSG00000162735/ENSG00000146731/ENSG00000106211/ENSG00000044574/ENSG00000136816/ENSG00000128228/ENSG00000155304/ENSG00000109971/ENSG00000135624/ENSG00000088832…	50	0.454258	1.597	0.00837703	0.264	0.250721	1263	tags=48%, list=28%, signal=35%	ENSG00000173110/ENSG00000162616/ENSG00000115539/ENSG00000115541/ENSG00000155304/ENSG00000162735/ENSG00000132581/ENSG00000106211/ENSG00000004776/ENSG00000128228/ENSG00000148719/ENSG00000168259/ENSG00000146731/ENSG00000113013/ENSG00000132002/ENSG00000105993/ENSG00000044574/ENSG00000109971/ENSG00000004478/ENSG00000166794/ENSG00000120694/ENSG00000155660/ENSG00000150753/ENSG00000170275	50
GO:0044706	multi-multicellular organism process	49	-0.540695	-1.723	0.00212505	0.178	0.170267	374	tags=31%, list=8%, signal=28%	ENSG00000142208/ENSG00000122707/ENSG00000125740/ENSG00000108561/ENSG00000172270/ENSG00000084636/ENSG00000163041/ENSG00000135919/ENSG00000145730/ENSG00000164171/ENSG00000077942/ENSG00000077721/ENSG00000204941/ENSG00000105137/ENSG00000159640	49	-0.547789	-1.757	0.00123083	0.09	0.0846719	780	tags=29%, list=17%, signal=24%	ENSG00000142208/ENSG00000117394/ENSG00000125740/ENSG00000108561/ENSG00000172270/ENSG00000084636/ENSG00000077942/ENSG00000163041/ENSG00000164171/ENSG00000145730/ENSG00000204941/ENSG00000105137/ENSG00000077721/ENSG00000159640	GO:BP		49	-0.422689	-1.415	0.0635514	0.51	0.485752	182	tags=31%, list=4%, signal=30%	ENSG00000071626/ENSG00000108561/ENSG00000077942/ENSG00000142208/ENSG00000128335/ENSG00000062716/ENSG00000117394/ENSG00000145730/ENSG00000084636/ENSG00000135919/ENSG00000077721/ENSG00000164171/ENSG00000204941/ENSG00000105137/ENSG00000159640	49	-0.504261	-1.646	0.0111397	0.329	0.316042	692	tags=31%, list=16%, signal=26%	ENSG00000142208/ENSG00000172270/ENSG00000108561/ENSG00000125740/ENSG00000115461/ENSG00000122707/ENSG00000135919/ENSG00000145730/ENSG00000164171/ENSG00000084636/ENSG00000204941/ENSG00000077942/ENSG00000077721/ENSG00000105137/ENSG00000159640	49	-0.600156	-1.862	0.000593706	0.157	0.149216	293	tags=29%, list=7%, signal=27%	ENSG00000062716/ENSG00000102265/ENSG00000125740/ENSG00000134294/ENSG00000122707/ENSG00000105137/ENSG00000163041/ENSG00000145730/ENSG00000077721/ENSG00000077942/ENSG00000135919/ENSG00000164171/ENSG00000204941/ENSG00000159640	49
GO:0007283	spermatogenesis	94	-0.445755	-1.599	0.00618542	0.242	0.231461	964	tags=33%, list=22%, signal=26%	ENSG00000182985/ENSG00000080503/ENSG00000167601/ENSG00000171552/ENSG00000119318/ENSG00000100360/ENSG00000096063/ENSG00000198833/ENSG00000124226/ENSG00000081870/ENSG00000136802/ENSG00000144747/ENSG00000100811/ENSG00000148634/ENSG00000141646/ENSG00000174720/ENSG00000086015/ENSG00000088930/ENSG00000116062/ENSG00000131876/ENSG00000164828/ENSG00000071539/ENSG00000108387/ENSG00000134644/ENSG00000163041…	94	-0.481268	-1.691	0.00129243	0.093	0.087613	977	tags=37%, list=22%, signal=30%	ENSG00000071859/ENSG00000198833/ENSG00000125875/ENSG00000080503/ENSG00000167601/ENSG00000174720/ENSG00000119048/ENSG00000126803/ENSG00000171552/ENSG00000108387/ENSG00000124226/ENSG00000100360/ENSG00000148634/ENSG00000144747/ENSG00000086015/ENSG00000136802/ENSG00000164828/ENSG00000100811/ENSG00000100241/ENSG00000164104/ENSG00000109083/ENSG00000088930/ENSG00000116062/ENSG00000182985/ENSG00000124610…	GO:BP		94	-0.402742	-1.5	0.00974761	0.355	0.338073	998	tags=31%, list=22%, signal=24%	ENSG00000125875/ENSG00000100811/ENSG00000071626/ENSG00000198492/ENSG00000109083/ENSG00000130005/ENSG00000167468/ENSG00000086015/ENSG00000174720/ENSG00000124226/ENSG00000108387/ENSG00000119048/ENSG00000136802/ENSG00000112531/ENSG00000148634/ENSG00000182985/ENSG00000096063/ENSG00000144747/ENSG00000116062/ENSG00000131876/ENSG00000126803/ENSG00000164828/ENSG00000088930/ENSG00000134644/ENSG00000071539…	94	-0.404441	-1.475	0.0168278	0.393	0.377885	933	tags=32%, list=21%, signal=26%	ENSG00000183291/ENSG00000096063/ENSG00000108387/ENSG00000081870/ENSG00000100811/ENSG00000167601/ENSG00000088930/ENSG00000124226/ENSG00000119318/ENSG00000144747/ENSG00000080503/ENSG00000086015/ENSG00000165819/ENSG00000198833/ENSG00000136802/ENSG00000141646/ENSG00000174720/ENSG00000131876/ENSG00000116062/ENSG00000071539/ENSG00000164828/ENSG00000119705/ENSG00000134644/ENSG00000100360/ENSG00000126803…	94	-0.447499	-1.545	0.00919617	0.278	0.26349	612	tags=20%, list=14%, signal=18%	ENSG00000085224/ENSG00000100811/ENSG00000119318/ENSG00000126803/ENSG00000086015/ENSG00000148634/ENSG00000136709/ENSG00000171552/ENSG00000177707/ENSG00000164828/ENSG00000119048/ENSG00000100241/ENSG00000163041/ENSG00000108387/ENSG00000047188/ENSG00000167468/ENSG00000124610/ENSG00000084674/ENSG00000159640	94
GO:0051098	regulation of binding	130	-0.385304	-1.456	0.0210206	0.386	0.369343	773	tags=25%, list=17%, signal=21%	ENSG00000104375/ENSG00000142208/ENSG00000112208/ENSG00000169251/ENSG00000197747/ENSG00000205542/ENSG00000174437/ENSG00000095564/ENSG00000141646/ENSG00000163840/ENSG00000116030/ENSG00000143799/ENSG00000163565/ENSG00000132109/ENSG00000082701/ENSG00000087274/ENSG00000144118/ENSG00000141543/ENSG00000132688/ENSG00000143553/ENSG00000204397/ENSG00000189060/ENSG00000114251/ENSG00000099250/ENSG00000166949…	130	-0.435861	-1.598	0.00131104	0.093	0.087613	786	tags=25%, list=18%, signal=22%	ENSG00000101126/ENSG00000142208/ENSG00000062650/ENSG00000169251/ENSG00000105329/ENSG00000166173/ENSG00000144118/ENSG00000116030/ENSG00000004487/ENSG00000087274/ENSG00000164104/ENSG00000114251/ENSG00000189060/ENSG00000095564/ENSG00000163565/ENSG00000204397/ENSG00000205542/ENSG00000115232/ENSG00000143799/ENSG00000132688/ENSG00000141543/ENSG00000163840/ENSG00000132109/ENSG00000082701/ENSG00000143553…	GO:BP		130	-0.348577	-1.382	0.0474064	0.507	0.48247	617	tags=21%, list=14%, signal=18%	ENSG00000095564/ENSG00000175387/ENSG00000175029/ENSG00000169251/ENSG00000143799/ENSG00000163840/ENSG00000141543/ENSG00000082701/ENSG00000163565/ENSG00000127445/ENSG00000115232/ENSG00000166949/ENSG00000116030/ENSG00000189060/ENSG00000136986/ENSG00000101126/ENSG00000134072/ENSG00000132688/ENSG00000087274/ENSG00000205542/ENSG00000204397/ENSG00000114251/ENSG00000185745/ENSG00000164171/ENSG00000164932…	130	-0.317166	-1.207	0.140097	0.651	0.626402	804	tags=25%, list=18%, signal=21%	ENSG00000197747/ENSG00000123384/ENSG00000104375/ENSG00000095564/ENSG00000132109/ENSG00000109016/ENSG00000142208/ENSG00000169251/ENSG00000138496/ENSG00000143799/ENSG00000132688/ENSG00000112208/ENSG00000141646/ENSG00000116030/ENSG00000174437/ENSG00000163565/ENSG00000082701/ENSG00000087274/ENSG00000141543/ENSG00000144118/ENSG00000114251/ENSG00000164171/ENSG00000143553/ENSG00000189060/ENSG00000166949…	130	-0.377781	-1.351	0.0399501	0.473	0.448765	864	tags=25%, list=19%, signal=20%	ENSG00000175387/ENSG00000138496/ENSG00000164885/ENSG00000104884/ENSG00000163565/ENSG00000067066/ENSG00000174437/ENSG00000104375/ENSG00000132688/ENSG00000166173/ENSG00000105974/ENSG00000166949/ENSG00000143553/ENSG00000141543/ENSG00000197747/ENSG00000112208/ENSG00000189060/ENSG00000099250/ENSG00000087274/ENSG00000136986/ENSG00000062650/ENSG00000204397/ENSG00000132109/ENSG00000114251/ENSG00000105329…	130
R-HSA-917937	Iron uptake and transport	28	0.619554	1.942	0.00115283	0.11	0.102541	626	tags=50%, list=14%, signal=43%	9550/79901/51382/2495/6500/2512/523/51606/528/526/9296/3163/3162/529	28	0.598088	1.941	0.00154422	0.098	0.091657	686	tags=50%, list=15%, signal=43%	79901/9550/2495/51382/2512/6500/527/523/528/51606/526/529/3163/3162	Reactome		28	0.632877	1.909	0.00137425	0.261	0.256333	810	tags=54%, list=18%, signal=44%	2495/79901/527/3162/9550/6500/51382/528/535/523/51606/9296/2512/526/3163	28	0.524318	1.539	0.0318699	0.523	0.508898	977	tags=54%, list=22%, signal=42%	9550/79901/6500/2495/51382/528/51606/523/2512/526/3163/9296/529/10539/3162										28
R-HSA-3108232	SUMO E3 ligases SUMOylate target proteins	73	-0.456135	-1.578	0.00615764	0.274	0.256571	1435	tags=53%, list=32%, signal=37%	4927/6672/4791/5111/7508/23468/4869/25942/10521/9631/23636/4928/7153/7175/51602/3183/23165/10274/23511/348995/9972/8243/9612/3190/1786/79902/2908/55746/10735/7341/129401/142/5885/9126/23279/8086/5970/6117/3065	73	-0.503372	-1.726	0.00159954	0.098	0.091657	1366	tags=55%, list=31%, signal=39%	10155/53371/9688/23468/10274/23511/9631/4927/10762/5111/10521/23636/4869/4928/3183/23165/7175/348995/51602/9972/3190/7508/8243/55746/7341/9126/10735/9612/79902/23279/1786/2908/129401/142/5885/5970/7153/8086/6117/3065	Reactome		73	-0.364377	-1.302	0.0834915	0.642	0.630316	1294	tags=44%, list=29%, signal=32%	4927/25942/53371/9631/10762/4928/23468/3190/5111/55746/9972/7175/56160/3183/348995/23511/10735/8243/2908/9126/23636/79902/142/129401/5885/23279/5970/7341/8086/10274/6117/3065	73	-0.375388	-1.329	0.0699301	0.678	0.660242	1583	tags=58%, list=36%, signal=38%	23165/4791/5903/5111/53371/8243/4927/6672/1487/4869/6015/23468/10521/9631/4928/23636/25942/51602/9972/7175/3183/2908/1387/3190/81929/9612/23511/10274/348995/5885/142/55746/79902/10735/9126/129401/23279/8086/7341/6117/5970/3065										73
R-HSA-74160	Gene expression (Transcription)	445	-0.296868	-1.25	0.0288684	0.415	0.388622	818	tags=22%, list=18%, signal=20%	23511/85456/6427/348995/8731/9972/7019/83737/7159/6603/9612/207/22916/8621/79595/3064/6634/51692/58490/5432/5566/5690/1327/10914/5696/1786/317/7528/5720/4089/57459/79902/9785/2908/208/55746/79837/5519/7341/8289/11198/54815/129401/29894/10849/142/4641/54623/5693/7247/983/23279/8970/1340/9031/55571/7307/10628/9167/6635/8086/3020/51808/2932/9125/11052/6636/2961/29101/9775/6648/7249/4512/25896/1021/5…	445	-0.347406	-1.421	0.00165265	0.098	0.091657	1426	tags=43%, list=32%, signal=33%	7296/5901/25920/5706/5708/5695/4512/8563/4287/10111/4853/10155/23248/53371/9688/3015/1459/51434/29128/84248/7874/2539/2959/6119/23468/1051/79869/7003/7913/10397/6431/84271/5527/23511/79228/55193/10432/6829/9631/5432/4927/9219/4436/58490/10762/84321/1278/4087/4204/1432/85456/22916/1017/389541/6749/5111/6432/23451/11051/4089/637/5931/22974/9862/5696/10514/23198/5566/23636/3064/4904/4869/333932/5434…	Reactome																													445
GO:0044703	multi-organism reproductive process	46	-0.573396	-1.803	0.000939762	0.146	0.139357	756	tags=33%, list=17%, signal=27%	ENSG00000142208/ENSG00000122707/ENSG00000125740/ENSG00000108561/ENSG00000172270/ENSG00000084636/ENSG00000163041/ENSG00000135919/ENSG00000145730/ENSG00000164171/ENSG00000077942/ENSG00000077721/ENSG00000204941/ENSG00000105137/ENSG00000159640	46	-0.578691	-1.836	0.00142056	0.099	0.0935951	780	tags=30%, list=17%, signal=25%	ENSG00000142208/ENSG00000117394/ENSG00000125740/ENSG00000108561/ENSG00000172270/ENSG00000084636/ENSG00000077942/ENSG00000163041/ENSG00000164171/ENSG00000145730/ENSG00000204941/ENSG00000105137/ENSG00000077721/ENSG00000159640	GO:BP		46	-0.444462	-1.461	0.0401888	0.497	0.472729	182	tags=33%, list=4%, signal=32%	ENSG00000071626/ENSG00000108561/ENSG00000077942/ENSG00000142208/ENSG00000128335/ENSG00000062716/ENSG00000117394/ENSG00000145730/ENSG00000084636/ENSG00000135919/ENSG00000077721/ENSG00000164171/ENSG00000204941/ENSG00000105137/ENSG00000159640	46	-0.53874	-1.738	0.00413312	0.239	0.230308	692	tags=33%, list=16%, signal=28%	ENSG00000142208/ENSG00000172270/ENSG00000108561/ENSG00000125740/ENSG00000115461/ENSG00000122707/ENSG00000135919/ENSG00000145730/ENSG00000164171/ENSG00000084636/ENSG00000204941/ENSG00000077942/ENSG00000077721/ENSG00000105137/ENSG00000159640	46	-0.622108	-1.911	0.000152098	0.122	0.115986	293	tags=30%, list=7%, signal=29%	ENSG00000062716/ENSG00000102265/ENSG00000125740/ENSG00000134294/ENSG00000122707/ENSG00000105137/ENSG00000163041/ENSG00000145730/ENSG00000077721/ENSG00000077942/ENSG00000135919/ENSG00000164171/ENSG00000204941/ENSG00000159640	46
GO:0033559	unsaturated fatty acid metabolic process	34	-0.643913	-1.893	0.000482323	0.146	0.139357	844	tags=41%, list=19%, signal=34%	ENSG00000143819/ENSG00000134824/ENSG00000151632/ENSG00000134184/ENSG00000135241/ENSG00000164535/ENSG00000012660/ENSG00000187134/ENSG00000233276/ENSG00000196139/ENSG00000138061/ENSG00000167468/ENSG00000095303/ENSG00000124212	34	-0.625585	-1.867	0.0015005	0.103	0.0974889	626	tags=32%, list=14%, signal=28%	ENSG00000164535/ENSG00000066322/ENSG00000233276/ENSG00000151632/ENSG00000187134/ENSG00000012660/ENSG00000196139/ENSG00000167468/ENSG00000138061/ENSG00000095303/ENSG00000124212	GO:BP		34	-0.518051	-1.58	0.0241888	0.451	0.429768	1080	tags=47%, list=24%, signal=36%	ENSG00000164535/ENSG00000012660/ENSG00000085662/ENSG00000151632/ENSG00000101986/ENSG00000159228/ENSG00000167468/ENSG00000116711/ENSG00000134184/ENSG00000187134/ENSG00000134824/ENSG00000138061/ENSG00000095303/ENSG00000196139/ENSG00000135241/ENSG00000124212	34	-0.660912	-2.018	0.000157114	0.052	0.0499236	653	tags=38%, list=15%, signal=33%	ENSG00000187134/ENSG00000143819/ENSG00000221968/ENSG00000012660/ENSG00000164535/ENSG00000134184/ENSG00000233276/ENSG00000167468/ENSG00000135241/ENSG00000196139/ENSG00000138061/ENSG00000095303/ENSG00000124212	34	-0.673629	-1.97	0.000118731	0.122	0.115986	427	tags=29%, list=10%, signal=27%	ENSG00000151632/ENSG00000143819/ENSG00000138061/ENSG00000233276/ENSG00000066322/ENSG00000187134/ENSG00000196139/ENSG00000167468/ENSG00000095303/ENSG00000124212	34
GO:0048286	lung alveolus development	7	-0.830123	-1.719	0.0110939	0.295	0.282043	57	tags=29%, list=1%, signal=28%	ENSG00000118260/ENSG00000159640	7	-0.86221	-1.806	0.00160966	0.108	0.102327	83	tags=29%, list=2%, signal=28%	ENSG00000118260/ENSG00000159640	GO:BP		7	-0.749071	-1.511	0.0537428	0.507	0.48247	303	tags=29%, list=7%, signal=27%	ENSG00000118260/ENSG00000159640	7	-0.743374	-1.559	0.0476707	0.578	0.555605	39	tags=43%, list=1%, signal=43%	ENSG00000115461/ENSG00000118260/ENSG00000159640	7	-0.694714	-1.417	0.0847751	0.553	0.52415	5	tags=29%, list=0%, signal=29%	ENSG00000118260/ENSG00000159640	7
GO:0048609	multicellular organismal reproductive process	150	-0.4089	-1.566	0.00293277	0.19	0.182148	821	tags=27%, list=18%, signal=23%	ENSG00000119318/ENSG00000100360/ENSG00000096063/ENSG00000198833/ENSG00000147202/ENSG00000196498/ENSG00000142208/ENSG00000124226/ENSG00000081870/ENSG00000136802/ENSG00000116455/ENSG00000121152/ENSG00000144747/ENSG00000100811/ENSG00000172270/ENSG00000148634/ENSG00000141646/ENSG00000174720/ENSG00000086015/ENSG00000088930/ENSG00000116062/ENSG00000131876/ENSG00000164828/ENSG00000071539/ENSG00000108387…	150	-0.430574	-1.589	0.00161872	0.108	0.102327	1206	tags=42%, list=27%, signal=32%	ENSG00000106723/ENSG00000164961/ENSG00000095002/ENSG00000131018/ENSG00000079462/ENSG00000132646/ENSG00000112531/ENSG00000135919/ENSG00000064703/ENSG00000141646/ENSG00000080986/ENSG00000068878/ENSG00000071859/ENSG00000198833/ENSG00000125875/ENSG00000147202/ENSG00000080503/ENSG00000167601/ENSG00000174720/ENSG00000119048/ENSG00000126803/ENSG00000171552/ENSG00000108387/ENSG00000124226/ENSG00000101126…	GO:BP		150	-0.370184	-1.49	0.0116137	0.379	0.360393	931	tags=27%, list=21%, signal=22%	ENSG00000071626/ENSG00000198492/ENSG00000109083/ENSG00000142208/ENSG00000184347/ENSG00000130005/ENSG00000128335/ENSG00000167468/ENSG00000086015/ENSG00000174720/ENSG00000124226/ENSG00000108387/ENSG00000119048/ENSG00000136802/ENSG00000112531/ENSG00000080986/ENSG00000148634/ENSG00000182985/ENSG00000183044/ENSG00000096063/ENSG00000145730/ENSG00000121152/ENSG00000144747/ENSG00000135919/ENSG00000116062…	150	-0.376652	-1.466	0.00933425	0.313	0.300608	937	tags=31%, list=21%, signal=25%	ENSG00000067048/ENSG00000183291/ENSG00000096063/ENSG00000121152/ENSG00000108387/ENSG00000160714/ENSG00000081870/ENSG00000100811/ENSG00000167601/ENSG00000088930/ENSG00000124226/ENSG00000196498/ENSG00000119318/ENSG00000144747/ENSG00000142208/ENSG00000080503/ENSG00000086015/ENSG00000172270/ENSG00000165819/ENSG00000116455/ENSG00000198833/ENSG00000136802/ENSG00000141646/ENSG00000174720/ENSG00000131876…	150	-0.408188	-1.485	0.00390927	0.201	0.190722	647	tags=19%, list=15%, signal=17%	ENSG00000164961/ENSG00000160714/ENSG00000085224/ENSG00000100811/ENSG00000119318/ENSG00000126803/ENSG00000086015/ENSG00000148634/ENSG00000136709/ENSG00000171552/ENSG00000067048/ENSG00000177707/ENSG00000164828/ENSG00000138061/ENSG00000184347/ENSG00000119048/ENSG00000100241/ENSG00000183044/ENSG00000163041/ENSG00000145730/ENSG00000108387/ENSG00000047188/ENSG00000077721/ENSG00000167468/ENSG00000124610…	150
GO:0048232	male gamete generation	95	-0.442341	-1.586	0.00620305	0.242	0.231461	964	tags=33%, list=22%, signal=26%	ENSG00000182985/ENSG00000080503/ENSG00000167601/ENSG00000171552/ENSG00000119318/ENSG00000100360/ENSG00000096063/ENSG00000198833/ENSG00000124226/ENSG00000081870/ENSG00000136802/ENSG00000144747/ENSG00000100811/ENSG00000148634/ENSG00000141646/ENSG00000174720/ENSG00000086015/ENSG00000088930/ENSG00000116062/ENSG00000131876/ENSG00000164828/ENSG00000071539/ENSG00000108387/ENSG00000134644/ENSG00000163041…	95	-0.477993	-1.682	0.00165072	0.109	0.102959	977	tags=37%, list=22%, signal=29%	ENSG00000071859/ENSG00000198833/ENSG00000125875/ENSG00000080503/ENSG00000167601/ENSG00000174720/ENSG00000119048/ENSG00000126803/ENSG00000171552/ENSG00000108387/ENSG00000124226/ENSG00000100360/ENSG00000148634/ENSG00000144747/ENSG00000086015/ENSG00000136802/ENSG00000164828/ENSG00000100811/ENSG00000100241/ENSG00000164104/ENSG00000109083/ENSG00000088930/ENSG00000116062/ENSG00000182985/ENSG00000124610…	GO:BP		95	-0.401419	-1.503	0.0182944	0.419	0.399141	998	tags=31%, list=22%, signal=24%	ENSG00000125875/ENSG00000100811/ENSG00000071626/ENSG00000198492/ENSG00000109083/ENSG00000130005/ENSG00000167468/ENSG00000086015/ENSG00000174720/ENSG00000124226/ENSG00000108387/ENSG00000119048/ENSG00000136802/ENSG00000112531/ENSG00000148634/ENSG00000182985/ENSG00000096063/ENSG00000144747/ENSG00000116062/ENSG00000131876/ENSG00000126803/ENSG00000164828/ENSG00000088930/ENSG00000134644/ENSG00000071539…	95	-0.401143	-1.465	0.0259646	0.466	0.44839	933	tags=32%, list=21%, signal=26%	ENSG00000183291/ENSG00000096063/ENSG00000108387/ENSG00000081870/ENSG00000100811/ENSG00000167601/ENSG00000088930/ENSG00000124226/ENSG00000119318/ENSG00000144747/ENSG00000080503/ENSG00000086015/ENSG00000165819/ENSG00000198833/ENSG00000136802/ENSG00000141646/ENSG00000174720/ENSG00000131876/ENSG00000116062/ENSG00000071539/ENSG00000164828/ENSG00000119705/ENSG00000134644/ENSG00000100360/ENSG00000126803…	95	-0.444465	-1.531	0.00953439	0.279	0.264776	612	tags=20%, list=14%, signal=18%	ENSG00000085224/ENSG00000100811/ENSG00000119318/ENSG00000126803/ENSG00000086015/ENSG00000148634/ENSG00000136709/ENSG00000171552/ENSG00000177707/ENSG00000164828/ENSG00000119048/ENSG00000100241/ENSG00000163041/ENSG00000108387/ENSG00000047188/ENSG00000167468/ENSG00000124610/ENSG00000084674/ENSG00000159640	95
GO:0016570	histone modification	134	-0.373727	-1.416	0.0332005	0.457	0.437626	697	tags=22%, list=16%, signal=19%	ENSG00000141867/ENSG00000120733/ENSG00000167986/ENSG00000130816/ENSG00000141646/ENSG00000163840/ENSG00000163605/ENSG00000135632/ENSG00000117505/ENSG00000167491/ENSG00000006712/ENSG00000170312/ENSG00000082068/ENSG00000120533/ENSG00000104872/ENSG00000009954/ENSG00000184357/ENSG00000128708/ENSG00000100749/ENSG00000187837/ENSG00000124575/ENSG00000168298/ENSG00000185049/ENSG00000188976/ENSG00000101849…	134	-0.438066	-1.609	0.00167844	0.109	0.10331	932	tags=31%, list=21%, signal=25%	ENSG00000086758/ENSG00000153147/ENSG00000189091/ENSG00000095787/ENSG00000111642/ENSG00000136045/ENSG00000172534/ENSG00000119048/ENSG00000167986/ENSG00000001167/ENSG00000148229/ENSG00000119335/ENSG00000156256/ENSG00000082068/ENSG00000004487/ENSG00000166477/ENSG00000141867/ENSG00000135632/ENSG00000130816/ENSG00000168298/ENSG00000117505/ENSG00000184357/ENSG00000006712/ENSG00000187837/ENSG00000185049…	GO:BP		134	-0.336897	-1.334	0.0476371	0.507	0.48247	1206	tags=34%, list=27%, signal=25%	ENSG00000160294/ENSG00000160789/ENSG00000102081/ENSG00000075856/ENSG00000141646/ENSG00000189091/ENSG00000163346/ENSG00000137947/ENSG00000117505/ENSG00000128708/ENSG00000167770/ENSG00000135341/ENSG00000102054/ENSG00000167986/ENSG00000149948/ENSG00000141867/ENSG00000162961/ENSG00000086758/ENSG00000148335/ENSG00000172534/ENSG00000006712/ENSG00000119048/ENSG00000120533/ENSG00000111642/ENSG00000104872…	134	-0.285673	-1.093	0.279675	0.774	0.744703	767	tags=19%, list=17%, signal=17%	ENSG00000167986/ENSG00000136045/ENSG00000120533/ENSG00000006712/ENSG00000120733/ENSG00000170312/ENSG00000163605/ENSG00000009954/ENSG00000082068/ENSG00000141646/ENSG00000156256/ENSG00000184357/ENSG00000128708/ENSG00000104872/ENSG00000117505/ENSG00000187837/ENSG00000188976/ENSG00000185049/ENSG00000100749/ENSG00000124575/ENSG00000101849/ENSG00000185515/ENSG00000169976/ENSG00000116478/ENSG00000077721…										134
GO:0000819	sister chromatid segregation	84	-0.366441	-1.29	0.113997	0.648	0.620909	1324	tags=46%, list=30%, signal=33%	ENSG00000136824/ENSG00000153147/ENSG00000058729/ENSG00000116560/ENSG00000132341/ENSG00000196510/ENSG00000205629/ENSG00000213024/ENSG00000086065/ENSG00000131747/ENSG00000047410/ENSG00000126226/ENSG00000215021/ENSG00000036257/ENSG00000179041/ENSG00000153187/ENSG00000118007/ENSG00000010292/ENSG00000083642/ENSG00000072501/ENSG00000131462/ENSG00000108424/ENSG00000121152/ENSG00000142945/ENSG00000083937…	84	-0.477728	-1.651	0.00170473	0.11	0.103565	1207	tags=55%, list=27%, signal=41%	ENSG00000137807/ENSG00000205629/ENSG00000116560/ENSG00000168496/ENSG00000010244/ENSG00000036257/ENSG00000109805/ENSG00000080986/ENSG00000086065/ENSG00000215021/ENSG00000101421/ENSG00000144535/ENSG00000213024/ENSG00000108424/ENSG00000153147/ENSG00000047410/ENSG00000153107/ENSG00000153187/ENSG00000131462/ENSG00000083937/ENSG00000130177/ENSG00000198824/ENSG00000058729/ENSG00000062650/ENSG00000126226…	GO:BP		84	-0.267388	-0.979	0.499086	0.892	0.849552	805	tags=35%, list=18%, signal=29%	ENSG00000168496/ENSG00000153187/ENSG00000101972/ENSG00000086065/ENSG00000215021/ENSG00000072501/ENSG00000036257/ENSG00000121892/ENSG00000108055/ENSG00000131462/ENSG00000213024/ENSG00000083642/ENSG00000080986/ENSG00000009954/ENSG00000136824/ENSG00000113810/ENSG00000149499/ENSG00000121152/ENSG00000164754/ENSG00000010292/ENSG00000143228/ENSG00000147457/ENSG00000058729/ENSG00000002822/ENSG00000137497…	84	-0.312817	-1.116	0.253782	0.75	0.721756	1223	tags=38%, list=27%, signal=28%	ENSG00000137807/ENSG00000213024/ENSG00000131165/ENSG00000196510/ENSG00000132341/ENSG00000083937/ENSG00000047410/ENSG00000153187/ENSG00000086065/ENSG00000083642/ENSG00000215021/ENSG00000121152/ENSG00000131462/ENSG00000085415/ENSG00000142945/ENSG00000118007/ENSG00000164754/ENSG00000108424/ENSG00000036257/ENSG00000179041/ENSG00000101972/ENSG00000009954/ENSG00000108055/ENSG00000137497/ENSG00000002822…	84	-0.303645	-1.028	0.419312	0.818	0.775848	1337	tags=39%, list=30%, signal=28%	ENSG00000072501/ENSG00000176623/ENSG00000113810/ENSG00000132341/ENSG00000036257/ENSG00000196510/ENSG00000161800/ENSG00000175063/ENSG00000142945/ENSG00000131747/ENSG00000205629/ENSG00000143228/ENSG00000215021/ENSG00000121892/ENSG00000108424/ENSG00000121152/ENSG00000198824/ENSG00000040275/ENSG00000147457/ENSG00000137497/ENSG00000164754/ENSG00000085415/ENSG00000101972/ENSG00000085224/ENSG00000009954…	84
GO:0006913	nucleocytoplasmic transport	163	-0.360343	-1.39	0.0200596	0.381	0.364705	1316	tags=50%, list=30%, signal=37%	ENSG00000153201/ENSG00000093000/ENSG00000138750/ENSG00000164163/ENSG00000242372/ENSG00000031823/ENSG00000102900/ENSG00000138814/ENSG00000165699/ENSG00000198700/ENSG00000105647/ENSG00000108559/ENSG00000067066/ENSG00000131652/ENSG00000164885/ENSG00000205339/ENSG00000160789/ENSG00000181163/ENSG00000114030/ENSG00000066044/ENSG00000058729/ENSG00000122068/ENSG00000168734/ENSG00000132341/ENSG00000113569…	163	-0.411095	-1.538	0.00178284	0.112	0.105569	1445	tags=45%, list=32%, signal=32%	ENSG00000205339/ENSG00000086589/ENSG00000132341/ENSG00000135486/ENSG00000100296/ENSG00000160789/ENSG00000140350/ENSG00000130726/ENSG00000157349/ENSG00000005007/ENSG00000155393/ENSG00000138750/ENSG00000102900/ENSG00000157500/ENSG00000122068/ENSG00000105647/ENSG00000100227/ENSG00000095319/ENSG00000131652/ENSG00000113569/ENSG00000108559/ENSG00000093000/ENSG00000051596/ENSG00000112062/ENSG00000114503…	GO:BP		163	-0.300544	-1.225	0.0713012	0.519	0.493857	1206	tags=33%, list=27%, signal=25%	ENSG00000160294/ENSG00000136938/ENSG00000125691/ENSG00000160789/ENSG00000113569/ENSG00000179041/ENSG00000093000/ENSG00000110713/ENSG00000105647/ENSG00000198700/ENSG00000069248/ENSG00000108424/ENSG00000114503/ENSG00000124789/ENSG00000172175/ENSG00000047410/ENSG00000138814/ENSG00000145675/ENSG00000155393/ENSG00000112062/ENSG00000265972/ENSG00000142208/ENSG00000095319/ENSG00000104375/ENSG00000103197…	163	-0.259602	-1.026	0.392465	0.839	0.806844	1293	tags=34%, list=29%, signal=25%	ENSG00000113569/ENSG00000066044/ENSG00000165271/ENSG00000110713/ENSG00000112062/ENSG00000213024/ENSG00000242372/ENSG00000124207/ENSG00000005007/ENSG00000166197/ENSG00000165699/ENSG00000132341/ENSG00000124789/ENSG00000047410/ENSG00000135829/ENSG00000131652/ENSG00000164902/ENSG00000265972/ENSG00000215021/ENSG00000140350/ENSG00000136938/ENSG00000124571/ENSG00000130227/ENSG00000170776/ENSG00000155393…	163	-0.305723	-1.118	0.249692	0.726	0.688552	1547	tags=41%, list=35%, signal=28%	ENSG00000170312/ENSG00000168710/ENSG00000113569/ENSG00000169251/ENSG00000112062/ENSG00000116030/ENSG00000160789/ENSG00000242372/ENSG00000145675/ENSG00000142208/ENSG00000140350/ENSG00000124789/ENSG00000124207/ENSG00000100614/ENSG00000198700/ENSG00000031823/ENSG00000107882/ENSG00000163002/ENSG00000196911/ENSG00000164163/ENSG00000157349/ENSG00000130227/ENSG00000166197/ENSG00000132341/ENSG00000136938…	163
GO:0051169	nuclear transport	163	-0.360343	-1.39	0.0200596	0.381	0.364705	1316	tags=50%, list=30%, signal=37%	ENSG00000153201/ENSG00000093000/ENSG00000138750/ENSG00000164163/ENSG00000242372/ENSG00000031823/ENSG00000102900/ENSG00000138814/ENSG00000165699/ENSG00000198700/ENSG00000105647/ENSG00000108559/ENSG00000067066/ENSG00000131652/ENSG00000164885/ENSG00000205339/ENSG00000160789/ENSG00000181163/ENSG00000114030/ENSG00000066044/ENSG00000058729/ENSG00000122068/ENSG00000168734/ENSG00000132341/ENSG00000113569…	163	-0.411095	-1.538	0.00178284	0.112	0.105569	1445	tags=45%, list=32%, signal=32%	ENSG00000205339/ENSG00000086589/ENSG00000132341/ENSG00000135486/ENSG00000100296/ENSG00000160789/ENSG00000140350/ENSG00000130726/ENSG00000157349/ENSG00000005007/ENSG00000155393/ENSG00000138750/ENSG00000102900/ENSG00000157500/ENSG00000122068/ENSG00000105647/ENSG00000100227/ENSG00000095319/ENSG00000131652/ENSG00000113569/ENSG00000108559/ENSG00000093000/ENSG00000051596/ENSG00000112062/ENSG00000114503…	GO:BP		163	-0.300544	-1.225	0.0713012	0.519	0.493857	1206	tags=33%, list=27%, signal=25%	ENSG00000160294/ENSG00000136938/ENSG00000125691/ENSG00000160789/ENSG00000113569/ENSG00000179041/ENSG00000093000/ENSG00000110713/ENSG00000105647/ENSG00000198700/ENSG00000069248/ENSG00000108424/ENSG00000114503/ENSG00000124789/ENSG00000172175/ENSG00000047410/ENSG00000138814/ENSG00000145675/ENSG00000155393/ENSG00000112062/ENSG00000265972/ENSG00000142208/ENSG00000095319/ENSG00000104375/ENSG00000103197…	163	-0.259602	-1.026	0.392465	0.839	0.806844	1293	tags=34%, list=29%, signal=25%	ENSG00000113569/ENSG00000066044/ENSG00000165271/ENSG00000110713/ENSG00000112062/ENSG00000213024/ENSG00000242372/ENSG00000124207/ENSG00000005007/ENSG00000166197/ENSG00000165699/ENSG00000132341/ENSG00000124789/ENSG00000047410/ENSG00000135829/ENSG00000131652/ENSG00000164902/ENSG00000265972/ENSG00000215021/ENSG00000140350/ENSG00000136938/ENSG00000124571/ENSG00000130227/ENSG00000170776/ENSG00000155393…	163	-0.305723	-1.118	0.249692	0.726	0.688552	1547	tags=41%, list=35%, signal=28%	ENSG00000170312/ENSG00000168710/ENSG00000113569/ENSG00000169251/ENSG00000112062/ENSG00000116030/ENSG00000160789/ENSG00000242372/ENSG00000145675/ENSG00000142208/ENSG00000140350/ENSG00000124789/ENSG00000124207/ENSG00000100614/ENSG00000198700/ENSG00000031823/ENSG00000107882/ENSG00000163002/ENSG00000196911/ENSG00000164163/ENSG00000157349/ENSG00000130227/ENSG00000166197/ENSG00000132341/ENSG00000136938…	163
GO:0030879	mammary gland development	36	-0.628476	-1.881	0.000626014	0.146	0.139357	932	tags=56%, list=21%, signal=44%	ENSG00000115461/ENSG00000105974/ENSG00000215021/ENSG00000166888/ENSG00000100852/ENSG00000196498/ENSG00000142208/ENSG00000185950/ENSG00000170430/ENSG00000105221/ENSG00000198931/ENSG00000233276/ENSG00000213626/ENSG00000114251/ENSG00000198712/ENSG00000145730/ENSG00000164171/ENSG00000118260/ENSG00000126561/ENSG00000239672	36	-0.59978	-1.793	0.00190475	0.118	0.111377	780	tags=44%, list=17%, signal=37%	ENSG00000142208/ENSG00000185950/ENSG00000170430/ENSG00000183856/ENSG00000105221/ENSG00000198931/ENSG00000100852/ENSG00000114251/ENSG00000196498/ENSG00000233276/ENSG00000213626/ENSG00000164171/ENSG00000126561/ENSG00000145730/ENSG00000118260/ENSG00000239672	GO:BP		36	-0.487926	-1.513	0.0481445	0.507	0.48247	770	tags=36%, list=17%, signal=30%	ENSG00000215021/ENSG00000105221/ENSG00000198712/ENSG00000145730/ENSG00000185950/ENSG00000183856/ENSG00000170430/ENSG00000118260/ENSG00000114251/ENSG00000213626/ENSG00000164171/ENSG00000126561/ENSG00000239672	36	-0.612603	-1.898	0.00121196	0.125	0.120346	727	tags=44%, list=16%, signal=38%	ENSG00000196498/ENSG00000166888/ENSG00000142208/ENSG00000105221/ENSG00000115461/ENSG00000198931/ENSG00000185950/ENSG00000213626/ENSG00000114251/ENSG00000145730/ENSG00000164171/ENSG00000233276/ENSG00000198712/ENSG00000118260/ENSG00000126561/ENSG00000239672	36	-0.610634	-1.797	0.00160057	0.158	0.150026	1116	tags=58%, list=25%, signal=44%	ENSG00000100030/ENSG00000196498/ENSG00000215021/ENSG00000105221/ENSG00000115310/ENSG00000172216/ENSG00000014216/ENSG00000213626/ENSG00000166888/ENSG00000105974/ENSG00000118260/ENSG00000198931/ENSG00000100852/ENSG00000170430/ENSG00000126561/ENSG00000233276/ENSG00000198712/ENSG00000145730/ENSG00000114251/ENSG00000239672/ENSG00000164171	36
GO:0019369	arachidonic acid metabolic process	15	-0.789556	-1.939	0.000157445	0.109	0.104495	553	tags=53%, list=12%, signal=47%	ENSG00000135241/ENSG00000164535/ENSG00000233276/ENSG00000196139/ENSG00000138061/ENSG00000167468/ENSG00000095303/ENSG00000124212	15	-0.748531	-1.871	0.00198185	0.121	0.114455	170	tags=53%, list=4%, signal=51%	ENSG00000135241/ENSG00000164535/ENSG00000233276/ENSG00000196139/ENSG00000167468/ENSG00000138061/ENSG00000095303/ENSG00000124212	GO:BP		15	-0.70761	-1.807	0.00557196	0.333	0.316589	125	tags=53%, list=3%, signal=52%	ENSG00000159228/ENSG00000167468/ENSG00000116711/ENSG00000138061/ENSG00000095303/ENSG00000196139/ENSG00000135241/ENSG00000124212	15	-0.853668	-2.204	3.61913e-06	0.011	0.0107699	262	tags=53%, list=6%, signal=50%	ENSG00000164535/ENSG00000233276/ENSG00000167468/ENSG00000135241/ENSG00000196139/ENSG00000138061/ENSG00000095303/ENSG00000124212	15	-0.782515	-1.917	0.000269666	0.122	0.115986	312	tags=47%, list=7%, signal=44%	ENSG00000143819/ENSG00000138061/ENSG00000233276/ENSG00000196139/ENSG00000167468/ENSG00000095303/ENSG00000124212	15
GO:0071824	protein-DNA complex subunit organization	59	-0.346324	-1.141	0.261069	0.733	0.701876	1359	tags=44%, list=30%, signal=31%	ENSG00000137309/ENSG00000275714/ENSG00000173575/ENSG00000181163/ENSG00000153147/ENSG00000075856/ENSG00000164104/ENSG00000189403/ENSG00000184897/ENSG00000108312/ENSG00000119335/ENSG00000136938/ENSG00000125691/ENSG00000108604/ENSG00000073111/ENSG00000117505/ENSG00000117713/ENSG00000092201/ENSG00000124635/ENSG00000104872/ENSG00000163041/ENSG00000184357/ENSG00000187837/ENSG00000124575/ENSG00000189060…	59	-0.520445	-1.724	0.00210174	0.127	0.119899	1231	tags=54%, list=28%, signal=40%	ENSG00000189403/ENSG00000213551/ENSG00000149136/ENSG00000132780/ENSG00000068878/ENSG00000136938/ENSG00000181163/ENSG00000203852/ENSG00000125691/ENSG00000153147/ENSG00000184897/ENSG00000137309/ENSG00000148229/ENSG00000119335/ENSG00000108312/ENSG00000173575/ENSG00000275714/ENSG00000164104/ENSG00000124635/ENSG00000189060/ENSG00000092201/ENSG00000124610/ENSG00000168298/ENSG00000117505/ENSG00000108604…	GO:BP		59	-0.316806	-1.092	0.306839	0.791	0.753159	1206	tags=44%, list=27%, signal=33%	ENSG00000160294/ENSG00000136938/ENSG00000125691/ENSG00000075856/ENSG00000132780/ENSG00000137947/ENSG00000117505/ENSG00000189403/ENSG00000127483/ENSG00000143401/ENSG00000108312/ENSG00000153767/ENSG00000180596/ENSG00000099284/ENSG00000117713/ENSG00000108604/ENSG00000104872/ENSG00000073111/ENSG00000092201/ENSG00000184897/ENSG00000124575/ENSG00000189060/ENSG00000184357/ENSG00000187837/ENSG00000124635…																			59
GO:0050729	positive regulation of inflammatory response	29	-0.694723	-1.985	0.000104762	0.104	0.0994242	370	tags=38%, list=8%, signal=35%	ENSG00000134352/ENSG00000123609/ENSG00000102871/ENSG00000196776/ENSG00000103490/ENSG00000114251/ENSG00000150593/ENSG00000164171/ENSG00000068079/ENSG00000109861/ENSG00000159640	29	-0.626158	-1.786	0.00217557	0.127	0.119983	671	tags=38%, list=15%, signal=32%	ENSG00000134352/ENSG00000196776/ENSG00000114251/ENSG00000123609/ENSG00000103490/ENSG00000150593/ENSG00000164171/ENSG00000102871/ENSG00000068079/ENSG00000109861/ENSG00000159640	GO:BP		29	-0.716389	-2.109	1.49199e-05	0.074	0.0703748	191	tags=31%, list=4%, signal=30%	ENSG00000134352/ENSG00000114251/ENSG00000164171/ENSG00000196776/ENSG00000150593/ENSG00000068079/ENSG00000123609/ENSG00000109861/ENSG00000159640	29	-0.646329	-1.914	0.000772642	0.091	0.0876823	386	tags=38%, list=9%, signal=35%	ENSG00000196776/ENSG00000123609/ENSG00000114251/ENSG00000150593/ENSG00000164171/ENSG00000103490/ENSG00000102871/ENSG00000134352/ENSG00000068079/ENSG00000109861/ENSG00000159640	29	-0.616822	-1.751	0.0045535	0.209	0.197768	259	tags=52%, list=6%, signal=49%	ENSG00000102871/ENSG00000196776/ENSG00000145623/ENSG00000100097/ENSG00000134352/ENSG00000135829/ENSG00000172216/ENSG00000110651/ENSG00000150593/ENSG00000068079/ENSG00000103490/ENSG00000114251/ENSG00000109861/ENSG00000164171/ENSG00000159640	29
GO:0000724	double-strand break repair via homologous recombination	41	-0.544216	-1.668	0.00564891	0.242	0.231461	862	tags=46%, list=19%, signal=38%	ENSG00000004700/ENSG00000101347/ENSG00000005156/ENSG00000166848/ENSG00000100811/ENSG00000166508/ENSG00000076003/ENSG00000163605/ENSG00000073111/ENSG00000073050/ENSG00000143799/ENSG00000155229/ENSG00000164754/ENSG00000104738/ENSG00000112118/ENSG00000101596/ENSG00000132383/ENSG00000100297/ENSG00000185787	41	-0.57125	-1.764	0.00223145	0.127	0.119983	674	tags=41%, list=15%, signal=36%	ENSG00000101347/ENSG00000005156/ENSG00000004487/ENSG00000100811/ENSG00000155229/ENSG00000073050/ENSG00000143799/ENSG00000164754/ENSG00000166508/ENSG00000073111/ENSG00000101596/ENSG00000076003/ENSG00000104738/ENSG00000132383/ENSG00000112118/ENSG00000100297/ENSG00000185787	GO:BP		41	-0.554804	-1.787	0.00241806	0.255	0.242692	1144	tags=51%, list=26%, signal=38%	ENSG00000155229/ENSG00000081177/ENSG00000004700/ENSG00000106399/ENSG00000100811/ENSG00000005156/ENSG00000168496/ENSG00000166508/ENSG00000073111/ENSG00000104738/ENSG00000143799/ENSG00000164754/ENSG00000163605/ENSG00000076003/ENSG00000073050/ENSG00000112118/ENSG00000101347/ENSG00000101596/ENSG00000132383/ENSG00000100297/ENSG00000185787	41	-0.423399	-1.35	0.106457	0.637	0.612643	675	tags=41%, list=15%, signal=36%	ENSG00000177889/ENSG00000004700/ENSG00000166508/ENSG00000100811/ENSG00000164754/ENSG00000143799/ENSG00000104738/ENSG00000073050/ENSG00000163605/ENSG00000166848/ENSG00000155229/ENSG00000112118/ENSG00000005156/ENSG00000101596/ENSG00000100297/ENSG00000132383/ENSG00000185787	41	-0.334414	-0.997	0.462882	0.833	0.789495	1003	tags=34%, list=22%, signal=27%	ENSG00000143799/ENSG00000117748/ENSG00000104738/ENSG00000149923/ENSG00000177889/ENSG00000164754/ENSG00000004700/ENSG00000100811/ENSG00000166848/ENSG00000155229/ENSG00000101596/ENSG00000132383/ENSG00000185787/ENSG00000163605	41
GO:0000725	recombinational repair	41	-0.544216	-1.668	0.00564891	0.242	0.231461	862	tags=46%, list=19%, signal=38%	ENSG00000004700/ENSG00000101347/ENSG00000005156/ENSG00000166848/ENSG00000100811/ENSG00000166508/ENSG00000076003/ENSG00000163605/ENSG00000073111/ENSG00000073050/ENSG00000143799/ENSG00000155229/ENSG00000164754/ENSG00000104738/ENSG00000112118/ENSG00000101596/ENSG00000132383/ENSG00000100297/ENSG00000185787	41	-0.57125	-1.764	0.00223145	0.127	0.119983	674	tags=41%, list=15%, signal=36%	ENSG00000101347/ENSG00000005156/ENSG00000004487/ENSG00000100811/ENSG00000155229/ENSG00000073050/ENSG00000143799/ENSG00000164754/ENSG00000166508/ENSG00000073111/ENSG00000101596/ENSG00000076003/ENSG00000104738/ENSG00000132383/ENSG00000112118/ENSG00000100297/ENSG00000185787	GO:BP		41	-0.554804	-1.787	0.00241806	0.255	0.242692	1144	tags=51%, list=26%, signal=38%	ENSG00000155229/ENSG00000081177/ENSG00000004700/ENSG00000106399/ENSG00000100811/ENSG00000005156/ENSG00000168496/ENSG00000166508/ENSG00000073111/ENSG00000104738/ENSG00000143799/ENSG00000164754/ENSG00000163605/ENSG00000076003/ENSG00000073050/ENSG00000112118/ENSG00000101347/ENSG00000101596/ENSG00000132383/ENSG00000100297/ENSG00000185787	41	-0.423399	-1.35	0.106457	0.637	0.612643	675	tags=41%, list=15%, signal=36%	ENSG00000177889/ENSG00000004700/ENSG00000166508/ENSG00000100811/ENSG00000164754/ENSG00000143799/ENSG00000104738/ENSG00000073050/ENSG00000163605/ENSG00000166848/ENSG00000155229/ENSG00000112118/ENSG00000005156/ENSG00000101596/ENSG00000100297/ENSG00000132383/ENSG00000185787	41	-0.334414	-0.997	0.462882	0.833	0.789495	1003	tags=34%, list=22%, signal=27%	ENSG00000143799/ENSG00000117748/ENSG00000104738/ENSG00000149923/ENSG00000177889/ENSG00000164754/ENSG00000004700/ENSG00000100811/ENSG00000166848/ENSG00000155229/ENSG00000101596/ENSG00000132383/ENSG00000185787/ENSG00000163605	41
GO:0055078	sodium ion homeostasis	9	-0.777352	-1.694	0.00708958	0.249	0.238595	2	tags=22%, list=0%, signal=22%	ENSG00000143153/ENSG00000159640	9	-0.798331	-1.758	0.00215794	0.127	0.119983	2	tags=22%, list=0%, signal=22%	ENSG00000143153/ENSG00000159640	GO:BP		9	-0.764604	-1.658	0.0158459	0.406	0.386802	2	tags=22%, list=0%, signal=22%	ENSG00000143153/ENSG00000159640	9	-0.700764	-1.594	0.0332526	0.513	0.493745	5	tags=22%, list=0%, signal=22%	ENSG00000143153/ENSG00000159640	9	-0.743358	-1.578	0.0166649	0.319	0.302345	5	tags=22%, list=0%, signal=22%	ENSG00000064651/ENSG00000159640	9
GO:0043588	skin development	59	-0.558285	-1.84	0.000574538	0.146	0.139357	391	tags=25%, list=9%, signal=24%	ENSG00000116133/ENSG00000137497/ENSG00000265972/ENSG00000096872/ENSG00000102871/ENSG00000136068/ENSG00000114251/ENSG00000173039/ENSG00000173801/ENSG00000164171/ENSG00000146648/ENSG00000196139/ENSG00000116478/ENSG00000156535/ENSG00000118898	59	-0.519826	-1.722	0.00220749	0.127	0.119983	523	tags=24%, list=12%, signal=21%	ENSG00000114251/ENSG00000066322/ENSG00000265972/ENSG00000137497/ENSG00000173039/ENSG00000164171/ENSG00000196139/ENSG00000102871/ENSG00000173801/ENSG00000146648/ENSG00000116478/ENSG00000136068/ENSG00000156535/ENSG00000118898	GO:BP		59	-0.396469	-1.367	0.0665434	0.51	0.485752	299	tags=17%, list=7%, signal=16%	ENSG00000137497/ENSG00000116133/ENSG00000114251/ENSG00000164171/ENSG00000173801/ENSG00000196139/ENSG00000096872/ENSG00000118898/ENSG00000116478/ENSG00000156535	59	-0.503758	-1.695	0.00514737	0.263	0.252928	531	tags=27%, list=12%, signal=24%	ENSG00000137497/ENSG00000141646/ENSG00000115461/ENSG00000116133/ENSG00000173801/ENSG00000114251/ENSG00000096872/ENSG00000164171/ENSG00000146648/ENSG00000102871/ENSG00000173039/ENSG00000136068/ENSG00000196139/ENSG00000116478/ENSG00000156535/ENSG00000118898	59	-0.555219	-1.77	0.00075222	0.157	0.149216	441	tags=24%, list=10%, signal=22%	ENSG00000096872/ENSG00000265972/ENSG00000136068/ENSG00000116133/ENSG00000173039/ENSG00000116478/ENSG00000066322/ENSG00000146648/ENSG00000196139/ENSG00000114251/ENSG00000173801/ENSG00000164171/ENSG00000156535/ENSG00000118898	59
R-HSA-2142753	Arachidonic acid metabolism	15	-0.792314	-2.014	0.000174389	0.051	0.0477323	281	tags=40%, list=6%, signal=38%	2876/8644/1545/2879/5742/5740	15	-0.733223	-1.818	0.00228466	0.128	0.119255	170	tags=40%, list=4%, signal=39%	2876/8644/2879/1545/5742/5740	Reactome		15	-0.660862	-1.684	0.0105619	0.557	0.547242	125	tags=47%, list=3%, signal=46%	873/2879/5321/1545/5742/8644/5740	15	-0.824465	-2.128	1.32163e-05	0.013	0.0122285	179	tags=40%, list=4%, signal=39%	2876/2879/8644/1545/5742/5740	15	-0.809607	-1.984	0.000225534	0.214	0.212951	262	tags=40%, list=6%, signal=38%	1545/2876/8644/2879/5742/5740	15
GO:0006334	nucleosome assembly	32	-0.478217	-1.39	0.0833333	0.625	0.598243	1338	tags=50%, list=30%, signal=35%	ENSG00000275714/ENSG00000181163/ENSG00000153147/ENSG00000075856/ENSG00000164104/ENSG00000184897/ENSG00000119335/ENSG00000136938/ENSG00000073111/ENSG00000124635/ENSG00000163041/ENSG00000184357/ENSG00000187837/ENSG00000124575/ENSG00000189060/ENSG00000168298	32	-0.607987	-1.778	0.00230333	0.129	0.122245	1098	tags=59%, list=25%, signal=45%	ENSG00000132780/ENSG00000136938/ENSG00000181163/ENSG00000203852/ENSG00000153147/ENSG00000184897/ENSG00000148229/ENSG00000119335/ENSG00000275714/ENSG00000164104/ENSG00000124635/ENSG00000189060/ENSG00000124610/ENSG00000168298/ENSG00000184357/ENSG00000163041/ENSG00000187837/ENSG00000073111/ENSG00000124575	GO:BP		32	-0.384427	-1.16	0.250464	0.749	0.712554	1536	tags=62%, list=34%, signal=41%	ENSG00000113648/ENSG00000181163/ENSG00000275714/ENSG00000153147/ENSG00000164104/ENSG00000119335/ENSG00000136938/ENSG00000075856/ENSG00000132780/ENSG00000127483/ENSG00000180596/ENSG00000099284/ENSG00000073111/ENSG00000184897/ENSG00000124575/ENSG00000189060/ENSG00000184357/ENSG00000187837/ENSG00000124635/ENSG00000168298										32	-0.410851	-1.188	0.243402	0.721	0.683645	685	tags=22%, list=15%, signal=19%	ENSG00000124635/ENSG00000085224/ENSG00000187837/ENSG00000189060/ENSG00000124575/ENSG00000163041/ENSG00000124610	32
GO:0007006	mitochondrial membrane organization	54	0.466956	1.707	0.00389995	0.205	0.196057	816	tags=48%, list=18%, signal=40%	ENSG00000174917/ENSG00000030110/ENSG00000151729/ENSG00000126953/ENSG00000100216/ENSG00000155008/ENSG00000108179/ENSG00000090020/ENSG00000100575/ENSG00000007923/ENSG00000168924/ENSG00000001084/ENSG00000105197/ENSG00000113013/ENSG00000159399/ENSG00000141385/ENSG00000100347/ENSG00000128654/ENSG00000136448/ENSG00000051620/ENSG00000173171/ENSG00000140939/ENSG00000087088/ENSG00000178307/ENSG00000169100…	54	0.481636	1.736	0.00235193	0.129	0.122245	735	tags=48%, list=16%, signal=41%	ENSG00000174917/ENSG00000151729/ENSG00000030110/ENSG00000126953/ENSG00000155008/ENSG00000178307/ENSG00000100216/ENSG00000090020/ENSG00000007923/ENSG00000108179/ENSG00000128654/ENSG00000136448/ENSG00000100347/ENSG00000051620/ENSG00000087088/ENSG00000159399/ENSG00000168924/ENSG00000001084/ENSG00000165637/ENSG00000173171/ENSG00000100575/ENSG00000113013/ENSG00000141385/ENSG00000165678/ENSG00000105197…	GO:BP		54	0.345631	1.193	0.160173	0.656	0.624504	837	tags=30%, list=19%, signal=24%	ENSG00000174917/ENSG00000126953/ENSG00000090020/ENSG00000150779/ENSG00000108179/ENSG00000159399/ENSG00000136448/ENSG00000113013/ENSG00000128654/ENSG00000051620/ENSG00000100216/ENSG00000080824/ENSG00000168924/ENSG00000169100/ENSG00000087088/ENSG00000171552	54	0.418676	1.45	0.030995	0.495	0.476555	861	tags=43%, list=19%, signal=35%	ENSG00000174917/ENSG00000030110/ENSG00000126953/ENSG00000100216/ENSG00000151729/ENSG00000108179/ENSG00000090020/ENSG00000100575/ENSG00000155008/ENSG00000165678/ENSG00000141385/ENSG00000168924/ENSG00000105197/ENSG00000100347/ENSG00000113013/ENSG00000140939/ENSG00000136448/ENSG00000007923/ENSG00000159399/ENSG00000178307/ENSG00000001084/ENSG00000173171/ENSG00000169100	54	0.385458	1.382	0.03339	0.431	0.408588	1171	tags=52%, list=26%, signal=39%	ENSG00000151729/ENSG00000140939/ENSG00000100216/ENSG00000155008/ENSG00000165678/ENSG00000001084/ENSG00000108179/ENSG00000030110/ENSG00000090020/ENSG00000105197/ENSG00000107643/ENSG00000129473/ENSG00000126953/ENSG00000141385/ENSG00000007923/ENSG00000151475/ENSG00000100575/ENSG00000051620/ENSG00000159399/ENSG00000168924/ENSG00000113013/ENSG00000140983/ENSG00000173171/ENSG00000169100/ENSG00000099800…	54
GO:0006457	protein folding	128	0.40392	1.691	0.000405523	0.146	0.139357	1052	tags=38%, list=24%, signal=30%	ENSG00000173110/ENSG00000109846/ENSG00000163528/ENSG00000162616/ENSG00000105401/ENSG00000059769/ENSG00000108179/ENSG00000090520/ENSG00000030582/ENSG00000120725/ENSG00000115539/ENSG00000004478/ENSG00000120694/ENSG00000105993/ENSG00000115541/ENSG00000166794/ENSG00000168938/ENSG00000113013/ENSG00000132581/ENSG00000113312/ENSG00000167004/ENSG00000066136/ENSG00000155660/ENSG00000106211/ENSG00000162735…	128	0.350105	1.469	0.00234932	0.129	0.122245	1285	tags=43%, list=29%, signal=31%	ENSG00000109846/ENSG00000173110/ENSG00000163528/ENSG00000105401/ENSG00000004776/ENSG00000162616/ENSG00000120725/ENSG00000168938/ENSG00000059769/ENSG00000030582/ENSG00000115539/ENSG00000090520/ENSG00000106211/ENSG00000108179/ENSG00000004478/ENSG00000128228/ENSG00000166794/ENSG00000113312/ENSG00000155660/ENSG00000120694/ENSG00000151929/ENSG00000123131/ENSG00000135924/ENSG00000115541/ENSG00000105993…	GO:BP		128	0.401016	1.579	0.00202294	0.251	0.238547	1154	tags=45%, list=26%, signal=35%	ENSG00000173110/ENSG00000109846/ENSG00000162616/ENSG00000004478/ENSG00000120694/ENSG00000120725/ENSG00000105401/ENSG00000105993/ENSG00000129255/ENSG00000108179/ENSG00000090520/ENSG00000136816/ENSG00000151929/ENSG00000113013/ENSG00000155660/ENSG00000165661/ENSG00000136770/ENSG00000166794/ENSG00000100591/ENSG00000171530/ENSG00000186866/ENSG00000096384/ENSG00000030582/ENSG00000066136/ENSG00000144381…	128	0.363764	1.483	0.00904121	0.305	0.293151	1172	tags=37%, list=26%, signal=28%	ENSG00000173110/ENSG00000109846/ENSG00000163528/ENSG00000162616/ENSG00000105401/ENSG00000105993/ENSG00000090520/ENSG00000108179/ENSG00000066136/ENSG00000030582/ENSG00000120725/ENSG00000059769/ENSG00000166794/ENSG00000115539/ENSG00000004478/ENSG00000155660/ENSG00000135924/ENSG00000167004/ENSG00000120694/ENSG00000148719/ENSG00000115541/ENSG00000132581/ENSG00000136770/ENSG00000109519/ENSG00000123131…	128	0.332238	1.392	0.0116626	0.279	0.264776	1269	tags=41%, list=28%, signal=30%	ENSG00000163528/ENSG00000109846/ENSG00000059769/ENSG00000173110/ENSG00000101132/ENSG00000162616/ENSG00000090520/ENSG00000105401/ENSG00000115539/ENSG00000153015/ENSG00000108179/ENSG00000115541/ENSG00000155304/ENSG00000162735/ENSG00000136770/ENSG00000113312/ENSG00000132581/ENSG00000030582/ENSG00000106211/ENSG00000168938/ENSG00000004776/ENSG00000128228/ENSG00000109519/ENSG00000148719/ENSG00000167004…	128
R-HSA-2990846	SUMOylation	75	-0.458828	-1.596	0.00732427	0.278	0.26059	1435	tags=53%, list=32%, signal=37%	4927/6672/4791/5111/7508/23468/4869/25942/10521/9631/23636/4928/7153/7175/51602/3183/23165/10054/10274/23511/348995/9972/8243/9612/3190/1786/79902/2908/55746/10735/7341/129401/142/5885/9126/23279/8086/5970/6117/3065	75	-0.505088	-1.742	0.00245431	0.13	0.120993	1366	tags=55%, list=31%, signal=39%	10155/53371/9688/23468/10274/23511/9631/4927/10762/5111/10521/23636/4869/4928/3183/10054/23165/7175/348995/51602/9972/3190/7508/8243/55746/7341/9126/10735/9612/79902/23279/1786/2908/129401/142/5885/5970/7153/8086/6117/3065	Reactome		75	-0.36781	-1.322	0.0683112	0.626	0.614492	1294	tags=44%, list=29%, signal=32%	4927/25942/53371/9631/10762/4928/23468/3190/5111/55746/9972/7175/56160/3183/348995/10054/23511/10735/8243/2908/9126/23636/79902/142/129401/5885/23279/5970/7341/8086/10274/6117/3065	75	-0.377933	-1.336	0.0676157	0.677	0.659044	1583	tags=57%, list=36%, signal=38%	23165/4791/5903/5111/53371/8243/4927/6672/1487/4869/6015/23468/10521/9631/4928/23636/25942/51602/9972/7175/3183/2908/10054/1387/3190/81929/9612/23511/10274/348995/5885/142/55746/79902/10735/9126/129401/23279/8086/7341/6117/5970/3065										75
GO:0001516	prostaglandin biosynthetic process	11	-0.793875	-1.838	0.00303243	0.19	0.182148	553	tags=45%, list=12%, signal=40%	ENSG00000135241/ENSG00000164535/ENSG00000196139/ENSG00000095303/ENSG00000124212	11	-0.773191	-1.807	0.0024094	0.13	0.12251	170	tags=45%, list=4%, signal=44%	ENSG00000135241/ENSG00000164535/ENSG00000196139/ENSG00000095303/ENSG00000124212	GO:BP		11	-0.801132	-1.865	0.000829755	0.225	0.21382	85	tags=55%, list=2%, signal=54%	ENSG00000159228/ENSG00000116711/ENSG00000095303/ENSG00000196139/ENSG00000135241/ENSG00000124212	11	-0.852656	-2.049	6.80845e-05	0.037	0.0360569	262	tags=45%, list=6%, signal=43%	ENSG00000164535/ENSG00000135241/ENSG00000196139/ENSG00000095303/ENSG00000124212	11	-0.744183	-1.682	0.00636471	0.23	0.217778	108	tags=27%, list=2%, signal=27%	ENSG00000196139/ENSG00000095303/ENSG00000124212	11
GO:0046457	prostanoid biosynthetic process	11	-0.793875	-1.838	0.00303243	0.19	0.182148	553	tags=45%, list=12%, signal=40%	ENSG00000135241/ENSG00000164535/ENSG00000196139/ENSG00000095303/ENSG00000124212	11	-0.773191	-1.807	0.0024094	0.13	0.12251	170	tags=45%, list=4%, signal=44%	ENSG00000135241/ENSG00000164535/ENSG00000196139/ENSG00000095303/ENSG00000124212	GO:BP		11	-0.801132	-1.865	0.000829755	0.225	0.21382	85	tags=55%, list=2%, signal=54%	ENSG00000159228/ENSG00000116711/ENSG00000095303/ENSG00000196139/ENSG00000135241/ENSG00000124212	11	-0.852656	-2.049	6.80845e-05	0.037	0.0360569	262	tags=45%, list=6%, signal=43%	ENSG00000164535/ENSG00000135241/ENSG00000196139/ENSG00000095303/ENSG00000124212	11	-0.744183	-1.682	0.00636471	0.23	0.217778	108	tags=27%, list=2%, signal=27%	ENSG00000196139/ENSG00000095303/ENSG00000124212	11
GO:0016486	peptide hormone processing	8	-0.799158	-1.704	0.00996787	0.285	0.273196	58	tags=25%, list=1%, signal=25%	ENSG00000197635/ENSG00000159640	8	-0.817517	-1.764	0.00259979	0.139	0.130769	369	tags=38%, list=8%, signal=34%	ENSG00000182220/ENSG00000197635/ENSG00000159640	GO:BP		8	-0.822248	-1.702	0.00374721	0.284	0.270239	98	tags=25%, list=2%, signal=24%	ENSG00000197635/ENSG00000159640	8	-0.772584	-1.683	0.0165134	0.388	0.373217	75	tags=25%, list=2%, signal=25%	ENSG00000197635/ENSG00000159640	8	-0.753031	-1.554	0.0362187	0.445	0.422307	39	tags=38%, list=1%, signal=37%	ENSG00000117298/ENSG00000197635/ENSG00000159640	8
GO:0090102	cochlea development	10	-0.659094	-1.485	0.066055	0.6	0.574728	829	tags=70%, list=19%, signal=57%	ENSG00000109083/ENSG00000137845/ENSG00000104327/ENSG00000100360/ENSG00000073111/ENSG00000114251/ENSG00000164932	10	-0.795484	-1.808	0.0026565	0.139	0.130809	716	tags=60%, list=16%, signal=50%	ENSG00000100360/ENSG00000114251/ENSG00000109083/ENSG00000104327/ENSG00000073111/ENSG00000164932	GO:BP		10	-0.722166	-1.608	0.0236148	0.451	0.429768	1138	tags=80%, list=26%, signal=60%	ENSG00000100360/ENSG00000112655/ENSG00000109083/ENSG00000073111/ENSG00000137845/ENSG00000004975/ENSG00000114251/ENSG00000164932	10	-0.670806	-1.564	0.0475216	0.578	0.555605	576	tags=50%, list=13%, signal=44%	ENSG00000137845/ENSG00000104327/ENSG00000100360/ENSG00000114251/ENSG00000164932	10	-0.729449	-1.605	0.0234071	0.364	0.345101	85	tags=40%, list=2%, signal=39%	ENSG00000112655/ENSG00000104327/ENSG00000114251/ENSG00000164932	10
GO:1902969	mitotic DNA replication	7	-0.781131	-1.618	0.0326716	0.452	0.43306	506	tags=71%, list=11%, signal=63%	ENSG00000105486/ENSG00000076003/ENSG00000073111/ENSG00000104738/ENSG00000112118	7	-0.849462	-1.779	0.00265208	0.139	0.130809	203	tags=71%, list=5%, signal=68%	ENSG00000105486/ENSG00000073111/ENSG00000076003/ENSG00000104738/ENSG00000112118	GO:BP		7	-0.751856	-1.517	0.0518234	0.507	0.48247	644	tags=57%, list=14%, signal=49%	ENSG00000073111/ENSG00000104738/ENSG00000076003/ENSG00000112118	7	-0.601755	-1.262	0.213884	0.725	0.697306	768	tags=86%, list=17%, signal=71%	ENSG00000084073/ENSG00000076003/ENSG00000073111/ENSG00000105486/ENSG00000104738/ENSG00000112118										7
GO:0031954	positive regulation of protein autophosphorylation	10	-0.763315	-1.72	0.00608192	0.242	0.231461	503	tags=40%, list=11%, signal=36%	ENSG00000136235/ENSG00000123728/ENSG00000181467/ENSG00000159640	10	-0.792005	-1.8	0.00299432	0.149	0.140781	277	tags=30%, list=6%, signal=28%	ENSG00000136235/ENSG00000181467/ENSG00000159640	GO:BP		10	-0.784875	-1.748	0.00444564	0.296	0.281757	202	tags=40%, list=5%, signal=38%	ENSG00000123728/ENSG00000181467/ENSG00000136235/ENSG00000159640	10	-0.751623	-1.752	0.00997528	0.321	0.308736	399	tags=50%, list=9%, signal=46%	ENSG00000149115/ENSG00000136235/ENSG00000123728/ENSG00000181467/ENSG00000159640	10	-0.739094	-1.626	0.0196917	0.344	0.325811	368	tags=40%, list=8%, signal=37%	ENSG00000123728/ENSG00000136235/ENSG00000181467/ENSG00000159640	10
GO:0071322	cellular response to carbohydrate stimulus	29	-0.600177	-1.715	0.00477383	0.221	0.211711	578	tags=34%, list=13%, signal=30%	ENSG00000185950/ENSG00000141646/ENSG00000136527/ENSG00000130529/ENSG00000104872/ENSG00000233276/ENSG00000023909/ENSG00000158270/ENSG00000121879/ENSG00000159640	29	-0.618019	-1.763	0.00302271	0.149	0.140781	833	tags=38%, list=19%, signal=31%	ENSG00000167136/ENSG00000185950/ENSG00000164182/ENSG00000130529/ENSG00000136527/ENSG00000233276/ENSG00000023909/ENSG00000104872/ENSG00000158270/ENSG00000121879/ENSG00000159640	GO:BP		29	-0.527009	-1.551	0.0252602	0.452	0.430138	995	tags=38%, list=22%, signal=30%	ENSG00000158270/ENSG00000138814/ENSG00000164182/ENSG00000167136/ENSG00000104872/ENSG00000136527/ENSG00000185950/ENSG00000130529/ENSG00000023909/ENSG00000121879/ENSG00000159640	29	-0.607292	-1.798	0.00335483	0.228	0.219488	511	tags=31%, list=11%, signal=28%	ENSG00000130529/ENSG00000141646/ENSG00000185950/ENSG00000104872/ENSG00000023909/ENSG00000233276/ENSG00000158270/ENSG00000121879/ENSG00000159640	29	-0.511698	-1.452	0.0625931	0.522	0.495155	426	tags=28%, list=10%, signal=25%	ENSG00000104872/ENSG00000130529/ENSG00000136527/ENSG00000023909/ENSG00000233276/ENSG00000158270/ENSG00000121879/ENSG00000159640	29
GO:0071425	hematopoietic stem cell proliferation	6	-0.87374	-1.75	0.00279447	0.19	0.182148	198	tags=33%, list=4%, signal=32%	ENSG00000114251/ENSG00000159640	6	-0.874886	-1.749	0.0030396	0.149	0.140781	2	tags=33%, list=0%, signal=33%	ENSG00000114251/ENSG00000159640	GO:BP		6	-0.833527	-1.629	0.00782431	0.352	0.335481	169	tags=33%, list=4%, signal=32%	ENSG00000114251/ENSG00000159640	6	-0.781929	-1.554	0.0395799	0.562	0.540545	245	tags=33%, list=5%, signal=32%	ENSG00000114251/ENSG00000159640	6	-0.846591	-1.643	0.00733599	0.254	0.241059	85	tags=33%, list=2%, signal=33%	ENSG00000114251/ENSG00000159640	6
GO:0051053	negative regulation of DNA metabolic process	38	-0.506845	-1.533	0.0324612	0.452	0.432688	979	tags=45%, list=22%, signal=35%	ENSG00000092199/ENSG00000136830/ENSG00000114127/ENSG00000153187/ENSG00000005156/ENSG00000121892/ENSG00000166848/ENSG00000116062/ENSG00000073050/ENSG00000143799/ENSG00000105821/ENSG00000184357/ENSG00000187837/ENSG00000124575/ENSG00000189060/ENSG00000168298/ENSG00000101596	38	-0.576715	-1.743	0.00302042	0.149	0.140781	1418	tags=71%, list=32%, signal=49%	ENSG00000135372/ENSG00000135486/ENSG00000167770/ENSG00000160049/ENSG00000113522/ENSG00000130726/ENSG00000114127/ENSG00000095002/ENSG00000166848/ENSG00000092199/ENSG00000184897/ENSG00000136830/ENSG00000153187/ENSG00000062650/ENSG00000005156/ENSG00000189060/ENSG00000121892/ENSG00000073050/ENSG00000116062/ENSG00000105821/ENSG00000124610/ENSG00000168298/ENSG00000143799/ENSG00000184357/ENSG00000187837…	GO:BP		38	-0.541098	-1.701	0.00665365	0.339	0.322579	1018	tags=53%, list=23%, signal=41%	ENSG00000113522/ENSG00000167770/ENSG00000005156/ENSG00000092199/ENSG00000149948/ENSG00000153187/ENSG00000136830/ENSG00000114127/ENSG00000121892/ENSG00000184897/ENSG00000143799/ENSG00000116062/ENSG00000105821/ENSG00000124575/ENSG00000189060/ENSG00000073050/ENSG00000184357/ENSG00000187837/ENSG00000101596/ENSG00000168298	38	-0.412276	-1.292	0.146643	0.659	0.634254	723	tags=39%, list=16%, signal=33%	ENSG00000092199/ENSG00000153187/ENSG00000114127/ENSG00000105821/ENSG00000143799/ENSG00000073050/ENSG00000166848/ENSG00000184357/ENSG00000116062/ENSG00000121892/ENSG00000187837/ENSG00000005156/ENSG00000101596/ENSG00000189060/ENSG00000124575	38	-0.400882	-1.188	0.226415	0.708	0.671662	1251	tags=39%, list=28%, signal=29%	ENSG00000073050/ENSG00000136830/ENSG00000149948/ENSG00000184357/ENSG00000143799/ENSG00000121892/ENSG00000114127/ENSG00000187837/ENSG00000105821/ENSG00000166848/ENSG00000101596/ENSG00000189060/ENSG00000124575/ENSG00000062650/ENSG00000124610	38
GO:0006405	RNA export from nucleus	56	-0.36583	-1.188	0.206422	0.702	0.672661	1204	tags=43%, list=27%, signal=32%	ENSG00000122068/ENSG00000132341/ENSG00000113569/ENSG00000005007/ENSG00000205323/ENSG00000213024/ENSG00000151461/ENSG00000047410/ENSG00000051596/ENSG00000157349/ENSG00000126226/ENSG00000124571/ENSG00000135829/ENSG00000100296/ENSG00000165271/ENSG00000095319/ENSG00000124789/ENSG00000114503/ENSG00000125450/ENSG00000069248/ENSG00000030066/ENSG00000120533/ENSG00000164902/ENSG00000111605	56	-0.516001	-1.692	0.00297463	0.149	0.140781	1425	tags=54%, list=32%, signal=37%	ENSG00000132341/ENSG00000135486/ENSG00000100296/ENSG00000157349/ENSG00000005007/ENSG00000102900/ENSG00000122068/ENSG00000100227/ENSG00000095319/ENSG00000131652/ENSG00000113569/ENSG00000108559/ENSG00000051596/ENSG00000114503/ENSG00000213024/ENSG00000181163/ENSG00000135829/ENSG00000047410/ENSG00000205323/ENSG00000151461/ENSG00000126226/ENSG00000124789/ENSG00000069248/ENSG00000124571/ENSG00000125450…	GO:BP		56	-0.286928	-0.981	0.472015	0.883	0.840749	1730	tags=54%, list=39%, signal=33%	ENSG00000125676/ENSG00000091542/ENSG00000124571/ENSG00000123136/ENSG00000165271/ENSG00000164902/ENSG00000102900/ENSG00000181163/ENSG00000132341/ENSG00000051596/ENSG00000005007/ENSG00000135829/ENSG00000108559/ENSG00000160294/ENSG00000113569/ENSG00000069248/ENSG00000114503/ENSG00000124789/ENSG00000047410/ENSG00000095319/ENSG00000205323/ENSG00000120533/ENSG00000213024/ENSG00000157349/ENSG00000125450…																			56
GO:0032102	negative regulation of response to external stimulus	76	-0.51913	-1.802	0.000200157	0.11	0.105533	804	tags=34%, list=18%, signal=29%	ENSG00000101347/ENSG00000078747/ENSG00000160710/ENSG00000198053/ENSG00000147044/ENSG00000173193/ENSG00000108561/ENSG00000010278/ENSG00000170581/ENSG00000154710/ENSG00000163565/ENSG00000132109/ENSG00000123609/ENSG00000183044/ENSG00000233276/ENSG00000204397/ENSG00000135919/ENSG00000114251/ENSG00000099250/ENSG00000166949/ENSG00000197111/ENSG00000066032/ENSG00000197635/ENSG00000134853/ENSG00000156535…	76	-0.485493	-1.66	0.00295134	0.149	0.140781	810	tags=30%, list=18%, signal=25%	ENSG00000173193/ENSG00000078747/ENSG00000010810/ENSG00000170581/ENSG00000108561/ENSG00000101347/ENSG00000183044/ENSG00000114251/ENSG00000233276/ENSG00000163565/ENSG00000204397/ENSG00000154710/ENSG00000123609/ENSG00000010278/ENSG00000132109/ENSG00000099250/ENSG00000166949/ENSG00000066032/ENSG00000197111/ENSG00000197635/ENSG00000134853/ENSG00000156535/ENSG00000124212	GO:BP		76	-0.437348	-1.553	0.0160494	0.406	0.386802	923	tags=37%, list=21%, signal=30%	ENSG00000198492/ENSG00000112062/ENSG00000108561/ENSG00000078747/ENSG00000099250/ENSG00000010278/ENSG00000198053/ENSG00000175334/ENSG00000132109/ENSG00000170581/ENSG00000160710/ENSG00000147044/ENSG00000183044/ENSG00000135919/ENSG00000163565/ENSG00000166949/ENSG00000163539/ENSG00000101347/ENSG00000204397/ENSG00000114251/ENSG00000197635/ENSG00000123609/ENSG00000144824/ENSG00000066032/ENSG00000134853…	76	-0.503345	-1.771	0.000519226	0.078	0.0754914	611	tags=30%, list=14%, signal=27%	ENSG00000166033/ENSG00000165819/ENSG00000147044/ENSG00000108561/ENSG00000173193/ENSG00000163565/ENSG00000198053/ENSG00000170581/ENSG00000154710/ENSG00000183044/ENSG00000135919/ENSG00000123609/ENSG00000114251/ENSG00000233276/ENSG00000166949/ENSG00000204397/ENSG00000099250/ENSG00000134853/ENSG00000197635/ENSG00000066032/ENSG00000197111/ENSG00000156535/ENSG00000124212	76	-0.505826	-1.685	0.00139372	0.158	0.150026	825	tags=32%, list=19%, signal=26%	ENSG00000173193/ENSG00000147044/ENSG00000108561/ENSG00000163565/ENSG00000197632/ENSG00000135318/ENSG00000154710/ENSG00000010278/ENSG00000166949/ENSG00000170581/ENSG00000075975/ENSG00000099250/ENSG00000187608/ENSG00000166033/ENSG00000233276/ENSG00000183044/ENSG00000204397/ENSG00000132109/ENSG00000114251/ENSG00000135919/ENSG00000197635/ENSG00000134853/ENSG00000156535/ENSG00000124212	76
R-HSA-163125	Post-translational modification: synthesis of GPI-anchored proteins	11	-0.731017	-1.711	0.00920926	0.288	0.269981	89	tags=45%, list=2%, signal=45%	8434/8813/7070/51604/135228	11	-0.766843	-1.745	0.00298851	0.149	0.139574	260	tags=36%, list=6%, signal=34%	8813/7070/51604/135228	Reactome		11	-0.65211	-1.55	0.0378758	0.62	0.609037	101	tags=45%, list=2%, signal=45%	683/8813/7070/51604/135228	11	-0.771957	-1.778	0.00279349	0.19	0.184622	474	tags=45%, list=11%, signal=41%	8813/8434/7070/51604/135228	11	-0.771194	-1.739	0.00737287	0.467	0.464102	239	tags=45%, list=5%, signal=43%	8434/10026/51604/7070/135228	11
GO:0051099	positive regulation of binding	66	-0.462078	-1.564	0.0108783	0.295	0.282043	343	tags=18%, list=8%, signal=17%	ENSG00000132109/ENSG00000082701/ENSG00000087274/ENSG00000144118/ENSG00000189060/ENSG00000114251/ENSG00000099250/ENSG00000164171/ENSG00000136986/ENSG00000164932/ENSG00000239672/ENSG00000159640	66	-0.49986	-1.68	0.00313012	0.152	0.143553	743	tags=35%, list=17%, signal=29%	ENSG00000135829/ENSG00000127445/ENSG00000175029/ENSG00000136830/ENSG00000169251/ENSG00000105329/ENSG00000166173/ENSG00000144118/ENSG00000004487/ENSG00000087274/ENSG00000164104/ENSG00000114251/ENSG00000189060/ENSG00000143799/ENSG00000163840/ENSG00000132109/ENSG00000082701/ENSG00000099250/ENSG00000164171/ENSG00000164932/ENSG00000136986/ENSG00000239672/ENSG00000159640	GO:BP		66	-0.42884	-1.501	0.0163334	0.406	0.386802	566	tags=21%, list=13%, signal=19%	ENSG00000175029/ENSG00000169251/ENSG00000143799/ENSG00000163840/ENSG00000082701/ENSG00000127445/ENSG00000189060/ENSG00000136986/ENSG00000087274/ENSG00000114251/ENSG00000164171/ENSG00000164932/ENSG00000239672/ENSG00000159640	66	-0.351928	-1.203	0.171577	0.68	0.653933	804	tags=27%, list=18%, signal=23%	ENSG00000197747/ENSG00000123384/ENSG00000104375/ENSG00000132109/ENSG00000169251/ENSG00000138496/ENSG00000143799/ENSG00000082701/ENSG00000087274/ENSG00000144118/ENSG00000114251/ENSG00000164171/ENSG00000189060/ENSG00000099250/ENSG00000136986/ENSG00000239672/ENSG00000164932/ENSG00000159640	66	-0.514641	-1.677	0.00189349	0.161	0.152595	374	tags=30%, list=8%, signal=28%	ENSG00000135829/ENSG00000138496/ENSG00000164885/ENSG00000104884/ENSG00000104375/ENSG00000166173/ENSG00000105974/ENSG00000197747/ENSG00000189060/ENSG00000099250/ENSG00000087274/ENSG00000136986/ENSG00000132109/ENSG00000114251/ENSG00000105329/ENSG00000144118/ENSG00000239672/ENSG00000164171/ENSG00000164932/ENSG00000159640	66
GO:0051100	negative regulation of binding	55	-0.462063	-1.49	0.029701	0.433	0.414855	756	tags=27%, list=17%, signal=23%	ENSG00000142208/ENSG00000112208/ENSG00000205542/ENSG00000174437/ENSG00000095564/ENSG00000116030/ENSG00000163565/ENSG00000082701/ENSG00000144118/ENSG00000141543/ENSG00000132688/ENSG00000204397/ENSG00000115232/ENSG00000185745/ENSG00000159640	55	-0.527763	-1.731	0.00321931	0.152	0.143894	786	tags=29%, list=18%, signal=24%	ENSG00000101126/ENSG00000142208/ENSG00000062650/ENSG00000144118/ENSG00000116030/ENSG00000004487/ENSG00000095564/ENSG00000163565/ENSG00000204397/ENSG00000205542/ENSG00000115232/ENSG00000132688/ENSG00000141543/ENSG00000082701/ENSG00000185745/ENSG00000159640	GO:BP		55	-0.448813	-1.539	0.0284143	0.459	0.436902	517	tags=24%, list=12%, signal=21%	ENSG00000141543/ENSG00000082701/ENSG00000163565/ENSG00000127445/ENSG00000115232/ENSG00000116030/ENSG00000101126/ENSG00000134072/ENSG00000132688/ENSG00000205542/ENSG00000204397/ENSG00000185745/ENSG00000159640	55	-0.400808	-1.328	0.0902655	0.628	0.603961	702	tags=25%, list=16%, signal=22%	ENSG00000109016/ENSG00000142208/ENSG00000132688/ENSG00000112208/ENSG00000116030/ENSG00000174437/ENSG00000163565/ENSG00000082701/ENSG00000141543/ENSG00000144118/ENSG00000204397/ENSG00000115232/ENSG00000185745/ENSG00000159640	55	-0.410517	-1.291	0.110325	0.574	0.544747	747	tags=24%, list=17%, signal=20%	ENSG00000163565/ENSG00000067066/ENSG00000174437/ENSG00000132688/ENSG00000105974/ENSG00000141543/ENSG00000112208/ENSG00000062650/ENSG00000204397/ENSG00000144118/ENSG00000185745/ENSG00000115232/ENSG00000159640	55
GO:0140448	signaling receptor ligand precursor processing	9	-0.732122	-1.596	0.0240797	0.394	0.37743	58	tags=22%, list=1%, signal=22%	ENSG00000197635/ENSG00000159640	9	-0.783199	-1.725	0.00329136	0.152	0.143894	369	tags=33%, list=8%, signal=31%	ENSG00000182220/ENSG00000197635/ENSG00000159640	GO:BP		9	-0.722927	-1.568	0.036439	0.473	0.450205	98	tags=22%, list=2%, signal=22%	ENSG00000197635/ENSG00000159640	9	-0.660764	-1.503	0.0661626	0.589	0.566702	75	tags=22%, list=2%, signal=22%	ENSG00000197635/ENSG00000159640	9	-0.695794	-1.477	0.0452261	0.477	0.452076	39	tags=33%, list=1%, signal=33%	ENSG00000117298/ENSG00000197635/ENSG00000159640	9
GO:0007159	leukocyte cell-cell adhesion	68	-0.489354	-1.66	0.00369805	0.205	0.195907	847	tags=43%, list=19%, signal=35%	ENSG00000167123/ENSG00000100097/ENSG00000105974/ENSG00000130707/ENSG00000078747/ENSG00000026508/ENSG00000142208/ENSG00000154305/ENSG00000198053/ENSG00000067560/ENSG00000158092/ENSG00000175467/ENSG00000136235/ENSG00000134352/ENSG00000002822/ENSG00000172175/ENSG00000168040/ENSG00000142867/ENSG00000171867/ENSG00000196776/ENSG00000132589/ENSG00000103490/ENSG00000128340/ENSG00000173039/ENSG00000115232…	68	-0.492699	-1.659	0.00326936	0.152	0.143894	880	tags=37%, list=20%, signal=30%	ENSG00000167123/ENSG00000154305/ENSG00000078747/ENSG00000142208/ENSG00000010810/ENSG00000134352/ENSG00000026508/ENSG00000158092/ENSG00000196776/ENSG00000171867/ENSG00000142867/ENSG00000175467/ENSG00000172175/ENSG00000103490/ENSG00000115232/ENSG00000132589/ENSG00000002822/ENSG00000168040/ENSG00000173039/ENSG00000136235/ENSG00000154096/ENSG00000128340/ENSG00000197635/ENSG00000128791/ENSG00000121879	GO:BP		68	-0.422167	-1.467	0.0300123	0.459	0.436902	1015	tags=40%, list=23%, signal=31%	ENSG00000172175/ENSG00000189403/ENSG00000142867/ENSG00000158092/ENSG00000142208/ENSG00000078747/ENSG00000154305/ENSG00000198053/ENSG00000067560/ENSG00000175467/ENSG00000103490/ENSG00000173039/ENSG00000167123/ENSG00000130707/ENSG00000002822/ENSG00000132589/ENSG00000115232/ENSG00000128340/ENSG00000134352/ENSG00000136235/ENSG00000168040/ENSG00000121879/ENSG00000196776/ENSG00000154096/ENSG00000197635…	68	-0.494876	-1.693	0.00293734	0.214	0.205886	692	tags=34%, list=16%, signal=29%	ENSG00000142208/ENSG00000175467/ENSG00000154305/ENSG00000067560/ENSG00000002822/ENSG00000172175/ENSG00000158092/ENSG00000198053/ENSG00000136235/ENSG00000196776/ENSG00000168040/ENSG00000142867/ENSG00000171867/ENSG00000132589/ENSG00000128340/ENSG00000103490/ENSG00000134352/ENSG00000173039/ENSG00000115232/ENSG00000154096/ENSG00000197635/ENSG00000128791/ENSG00000121879	68	-0.443321	-1.453	0.0333429	0.431	0.408588	1551	tags=56%, list=35%, signal=37%	ENSG00000150093/ENSG00000189403/ENSG00000078747/ENSG00000010810/ENSG00000142208/ENSG00000139514/ENSG00000196839/ENSG00000092820/ENSG00000175467/ENSG00000168040/ENSG00000158092/ENSG00000154305/ENSG00000132842/ENSG00000026508/ENSG00000196776/ENSG00000128340/ENSG00000100097/ENSG00000134352/ENSG00000067560/ENSG00000172216/ENSG00000135318/ENSG00000110651/ENSG00000130707/ENSG00000105974/ENSG00000171867…	68
GO:0007276	gamete generation	122	-0.404067	-1.517	0.00877784	0.276	0.26455	1292	tags=41%, list=29%, signal=30%	ENSG00000070770/ENSG00000064703/ENSG00000115806/ENSG00000132842/ENSG00000136709/ENSG00000164104/ENSG00000132341/ENSG00000112531/ENSG00000125875/ENSG00000164961/ENSG00000131747/ENSG00000165819/ENSG00000119048/ENSG00000261456/ENSG00000182985/ENSG00000080503/ENSG00000167601/ENSG00000171552/ENSG00000119318/ENSG00000100360/ENSG00000096063/ENSG00000198833/ENSG00000147202/ENSG00000142208/ENSG00000124226…	122	-0.43558	-1.576	0.0032737	0.152	0.143894	1206	tags=43%, list=27%, signal=32%	ENSG00000106723/ENSG00000164961/ENSG00000095002/ENSG00000131018/ENSG00000079462/ENSG00000112531/ENSG00000064703/ENSG00000141646/ENSG00000080986/ENSG00000068878/ENSG00000071859/ENSG00000198833/ENSG00000125875/ENSG00000147202/ENSG00000080503/ENSG00000167601/ENSG00000174720/ENSG00000119048/ENSG00000126803/ENSG00000171552/ENSG00000108387/ENSG00000124226/ENSG00000142208/ENSG00000100360/ENSG00000148634…	GO:BP		122	-0.371728	-1.455	0.0132195	0.399	0.380209	1014	tags=29%, list=23%, signal=23%	ENSG00000147202/ENSG00000125875/ENSG00000100811/ENSG00000071626/ENSG00000198492/ENSG00000109083/ENSG00000142208/ENSG00000130005/ENSG00000167468/ENSG00000086015/ENSG00000174720/ENSG00000124226/ENSG00000108387/ENSG00000119048/ENSG00000136802/ENSG00000112531/ENSG00000080986/ENSG00000148634/ENSG00000182985/ENSG00000096063/ENSG00000121152/ENSG00000144747/ENSG00000116062/ENSG00000131876/ENSG00000126803…	122	-0.378018	-1.425	0.0270427	0.469	0.450678	937	tags=30%, list=21%, signal=24%	ENSG00000067048/ENSG00000183291/ENSG00000096063/ENSG00000121152/ENSG00000108387/ENSG00000081870/ENSG00000100811/ENSG00000167601/ENSG00000088930/ENSG00000124226/ENSG00000119318/ENSG00000144747/ENSG00000142208/ENSG00000080503/ENSG00000086015/ENSG00000165819/ENSG00000116455/ENSG00000198833/ENSG00000136802/ENSG00000141646/ENSG00000174720/ENSG00000131876/ENSG00000116062/ENSG00000071539/ENSG00000164828…	122	-0.376635	-1.333	0.0554855	0.511	0.48448	647	tags=17%, list=15%, signal=15%	ENSG00000164961/ENSG00000085224/ENSG00000100811/ENSG00000119318/ENSG00000126803/ENSG00000086015/ENSG00000148634/ENSG00000136709/ENSG00000171552/ENSG00000067048/ENSG00000177707/ENSG00000164828/ENSG00000119048/ENSG00000100241/ENSG00000163041/ENSG00000108387/ENSG00000047188/ENSG00000167468/ENSG00000124610/ENSG00000084674/ENSG00000159640	122
GO:0007059	chromosome segregation	118	-0.343306	-1.28	0.099455	0.648	0.620909	1187	tags=43%, list=27%, signal=33%	ENSG00000136824/ENSG00000153147/ENSG00000070770/ENSG00000058729/ENSG00000116560/ENSG00000132341/ENSG00000196510/ENSG00000148335/ENSG00000205629/ENSG00000213024/ENSG00000086065/ENSG00000131747/ENSG00000047410/ENSG00000119048/ENSG00000126226/ENSG00000215021/ENSG00000036257/ENSG00000179041/ENSG00000153187/ENSG00000118007/ENSG00000096063/ENSG00000010292/ENSG00000120253/ENSG00000083642/ENSG00000072501…	118	-0.432739	-1.564	0.00327071	0.152	0.143894	1207	tags=47%, list=27%, signal=36%	ENSG00000137807/ENSG00000205629/ENSG00000116560/ENSG00000168496/ENSG00000010244/ENSG00000036257/ENSG00000109805/ENSG00000080986/ENSG00000086065/ENSG00000215021/ENSG00000101421/ENSG00000144535/ENSG00000213024/ENSG00000108424/ENSG00000153147/ENSG00000047410/ENSG00000153107/ENSG00000119048/ENSG00000120253/ENSG00000153187/ENSG00000131462/ENSG00000083937/ENSG00000130177/ENSG00000198824/ENSG00000058729…	GO:BP		118	-0.261813	-1.021	0.398182	0.848	0.807215	893	tags=32%, list=20%, signal=26%	ENSG00000120253/ENSG00000168496/ENSG00000153187/ENSG00000148335/ENSG00000101972/ENSG00000086065/ENSG00000215021/ENSG00000072501/ENSG00000036257/ENSG00000175334/ENSG00000119048/ENSG00000113580/ENSG00000121892/ENSG00000108055/ENSG00000131462/ENSG00000213024/ENSG00000083642/ENSG00000080986/ENSG00000009954/ENSG00000136824/ENSG00000113810/ENSG00000096063/ENSG00000149499/ENSG00000121152/ENSG00000164754…	118	-0.293354	-1.099	0.292845	0.786	0.755802	1223	tags=37%, list=27%, signal=28%	ENSG00000137807/ENSG00000213024/ENSG00000131165/ENSG00000104884/ENSG00000134108/ENSG00000196510/ENSG00000132341/ENSG00000083937/ENSG00000047410/ENSG00000148335/ENSG00000153187/ENSG00000113580/ENSG00000086065/ENSG00000083642/ENSG00000215021/ENSG00000096063/ENSG00000121152/ENSG00000131462/ENSG00000180198/ENSG00000085415/ENSG00000142945/ENSG00000118007/ENSG00000144021/ENSG00000120253/ENSG00000164754…	118	-0.292263	-1.032	0.416562	0.815	0.77326	1337	tags=37%, list=30%, signal=27%	ENSG00000072501/ENSG00000176623/ENSG00000120253/ENSG00000113810/ENSG00000070770/ENSG00000132341/ENSG00000036257/ENSG00000196510/ENSG00000161800/ENSG00000175063/ENSG00000142945/ENSG00000131747/ENSG00000205629/ENSG00000134644/ENSG00000113580/ENSG00000143228/ENSG00000215021/ENSG00000121892/ENSG00000108424/ENSG00000121152/ENSG00000198824/ENSG00000040275/ENSG00000147457/ENSG00000134108/ENSG00000104884…	118
GO:0045777	positive regulation of blood pressure	5	-0.858358	-1.603	0.0115902	0.295	0.282043	2	tags=40%, list=0%, signal=40%	ENSG00000067560/ENSG00000159640	5	-0.896607	-1.716	0.00335797	0.154	0.145447	2	tags=40%, list=0%, signal=40%	ENSG00000067560/ENSG00000159640	GO:BP		5	-0.898557	-1.668	0.00177873	0.248	0.235799	2	tags=40%, list=0%, signal=40%	ENSG00000067560/ENSG00000159640	5	-0.720799	-1.373	0.129771	0.644	0.619704	5	tags=60%, list=0%, signal=60%	ENSG00000197894/ENSG00000067560/ENSG00000159640	5	-0.804065	-1.491	0.0539345	0.511	0.48448	5	tags=60%, list=0%, signal=60%	ENSG00000067560/ENSG00000197894/ENSG00000159640	5
GO:0006955	immune response	310	-0.353616	-1.453	0.00303016	0.19	0.182148	930	tags=27%, list=21%, signal=23%	ENSG00000105974/ENSG00000169398/ENSG00000135829/ENSG00000119917/ENSG00000123737/ENSG00000215021/ENSG00000166888/ENSG00000105329/ENSG00000130707/ENSG00000137161/ENSG00000096063/ENSG00000101347/ENSG00000078747/ENSG00000172936/ENSG00000091181/ENSG00000189171/ENSG00000029993/ENSG00000160710/ENSG00000121060/ENSG00000198053/ENSG00000197594/ENSG00000004139/ENSG00000173193/ENSG00000108561/ENSG00000183735…	310	-0.350677	-1.4	0.00343471	0.156	0.147406	821	tags=23%, list=18%, signal=20%	ENSG00000165704/ENSG00000197879/ENSG00000173193/ENSG00000110719/ENSG00000121390/ENSG00000078747/ENSG00000172936/ENSG00000165732/ENSG00000010810/ENSG00000105373/ENSG00000170581/ENSG00000105329/ENSG00000108561/ENSG00000130529/ENSG00000101347/ENSG00000134352/ENSG00000164308/ENSG00000183735/ENSG00000196776/ENSG00000151502/ENSG00000112936/ENSG00000164104/ENSG00000124635/ENSG00000114251/ENSG00000100226…	GO:BP		310	-0.28248	-1.224	0.0537634	0.507	0.48247	743	tags=18%, list=17%, signal=16%	ENSG00000175334/ENSG00000143369/ENSG00000132109/ENSG00000170581/ENSG00000109743/ENSG00000160710/ENSG00000165704/ENSG00000197879/ENSG00000138600/ENSG00000116711/ENSG00000182985/ENSG00000077420/ENSG00000114861/ENSG00000213145/ENSG00000096063/ENSG00000163840/ENSG00000050748/ENSG00000116062/ENSG00000103490/ENSG00000189171/ENSG00000152778/ENSG00000163565/ENSG00000173039/ENSG00000112936/ENSG00000117228…	310	-0.324476	-1.383	0.00901069	0.305	0.293151	833	tags=24%, list=19%, signal=21%	ENSG00000085063/ENSG00000132274/ENSG00000100226/ENSG00000121390/ENSG00000078747/ENSG00000123384/ENSG00000167601/ENSG00000132109/ENSG00000169398/ENSG00000104870/ENSG00000160710/ENSG00000123737/ENSG00000166888/ENSG00000121060/ENSG00000124635/ENSG00000138496/ENSG00000197594/ENSG00000137161/ENSG00000050748/ENSG00000165819/ENSG00000108561/ENSG00000183735/ENSG00000172936/ENSG00000105373/ENSG00000173193…	310	-0.374846	-1.453	0.00125497	0.158	0.150026	870	tags=25%, list=20%, signal=22%	ENSG00000183735/ENSG00000115310/ENSG00000124201/ENSG00000050748/ENSG00000104365/ENSG00000138496/ENSG00000165704/ENSG00000173193/ENSG00000169398/ENSG00000134108/ENSG00000170310/ENSG00000004139/ENSG00000108561/ENSG00000177889/ENSG00000172216/ENSG00000163565/ENSG00000067066/ENSG00000110651/ENSG00000130707/ENSG00000154710/ENSG00000124635/ENSG00000121390/ENSG00000156482/ENSG00000152778/ENSG00000166888…	310
GO:0050731	positive regulation of peptidyl-tyrosine phosphorylation	29	-0.565446	-1.616	0.0128973	0.307	0.294441	908	tags=38%, list=20%, signal=30%	ENSG00000122025/ENSG00000109103/ENSG00000105329/ENSG00000026508/ENSG00000173546/ENSG00000173193/ENSG00000103966/ENSG00000134352/ENSG00000171867/ENSG00000099250/ENSG00000159640	29	-0.61405	-1.752	0.00349224	0.156	0.147432	1004	tags=45%, list=23%, signal=35%	ENSG00000103966/ENSG00000122025/ENSG00000109103/ENSG00000173193/ENSG00000101126/ENSG00000010810/ENSG00000105329/ENSG00000134352/ENSG00000026508/ENSG00000173546/ENSG00000171867/ENSG00000099250/ENSG00000159640	GO:BP		29	-0.598658	-1.762	0.00297369	0.259	0.246078	322	tags=31%, list=7%, signal=29%	ENSG00000099250/ENSG00000122025/ENSG00000109103/ENSG00000102931/ENSG00000004975/ENSG00000101126/ENSG00000134352/ENSG00000171867/ENSG00000159640	29	-0.500123	-1.481	0.0471014	0.578	0.555605	1241	tags=48%, list=28%, signal=35%	ENSG00000101126/ENSG00000167965/ENSG00000110651/ENSG00000026508/ENSG00000122025/ENSG00000109103/ENSG00000138496/ENSG00000173546/ENSG00000173193/ENSG00000103966/ENSG00000171867/ENSG00000134352/ENSG00000099250/ENSG00000159640	29	-0.482675	-1.37	0.102832	0.57	0.54071	1476	tags=55%, list=33%, signal=37%	ENSG00000010810/ENSG00000122025/ENSG00000102931/ENSG00000167965/ENSG00000110048/ENSG00000198793/ENSG00000026508/ENSG00000134352/ENSG00000138496/ENSG00000173193/ENSG00000110651/ENSG00000171867/ENSG00000103966/ENSG00000099250/ENSG00000105329/ENSG00000159640	29
GO:0090501	RNA phosphodiester bond hydrolysis	65	-0.436251	-1.475	0.031617	0.449	0.429747	1128	tags=43%, list=25%, signal=33%	ENSG00000157036/ENSG00000167136/ENSG00000111596/ENSG00000110063/ENSG00000198585/ENSG00000167005/ENSG00000087269/ENSG00000114127/ENSG00000172336/ENSG00000123737/ENSG00000179041/ENSG00000101347/ENSG00000145912/ENSG00000114503/ENSG00000119203/ENSG00000141101/ENSG00000104356/ENSG00000167721/ENSG00000088930/ENSG00000183751/ENSG00000148688/ENSG00000124787/ENSG00000120800/ENSG00000111605/ENSG00000083520…	65	-0.496211	-1.662	0.00349836	0.156	0.147432	1452	tags=58%, list=33%, signal=40%	ENSG00000198585/ENSG00000174840/ENSG00000157036/ENSG00000123737/ENSG00000149532/ENSG00000114127/ENSG00000138035/ENSG00000183751/ENSG00000168496/ENSG00000114503/ENSG00000077348/ENSG00000167005/ENSG00000075914/ENSG00000144535/ENSG00000145912/ENSG00000119203/ENSG00000138231/ENSG00000165934/ENSG00000111596/ENSG00000167136/ENSG00000172336/ENSG00000110063/ENSG00000124787/ENSG00000148688/ENSG00000101347…	GO:BP		65	-0.343543	-1.2	0.15146	0.646	0.614835	1196	tags=46%, list=27%, signal=34%	ENSG00000075914/ENSG00000087269/ENSG00000179041/ENSG00000081177/ENSG00000114503/ENSG00000167005/ENSG00000104889/ENSG00000148688/ENSG00000176102/ENSG00000149532/ENSG00000168496/ENSG00000167136/ENSG00000167721/ENSG00000179151/ENSG00000114127/ENSG00000120800/ENSG00000198585/ENSG00000110063/ENSG00000145912/ENSG00000104356/ENSG00000077348/ENSG00000141101/ENSG00000117751/ENSG00000183751/ENSG00000088930…	65	-0.306324	-1.045	0.365217	0.824	0.792687	1184	tags=40%, list=27%, signal=30%	ENSG00000141101/ENSG00000101347/ENSG00000157036/ENSG00000111596/ENSG00000167005/ENSG00000198585/ENSG00000145912/ENSG00000114127/ENSG00000167721/ENSG00000119203/ENSG00000172336/ENSG00000110063/ENSG00000088930/ENSG00000123737/ENSG00000104356/ENSG00000120800/ENSG00000179041/ENSG00000114503/ENSG00000083520/ENSG00000124787/ENSG00000148688/ENSG00000111605/ENSG00000183751/ENSG00000178896/ENSG00000117751…	65	-0.309041	-1.005	0.451923	0.824	0.781729	1301	tags=35%, list=29%, signal=25%	ENSG00000145912/ENSG00000100823/ENSG00000087269/ENSG00000167721/ENSG00000198585/ENSG00000165934/ENSG00000167005/ENSG00000114503/ENSG00000157036/ENSG00000114127/ENSG00000111605/ENSG00000132541/ENSG00000123144/ENSG00000148688/ENSG00000120800/ENSG00000123737/ENSG00000172336/ENSG00000119203/ENSG00000117751/ENSG00000083520/ENSG00000124787/ENSG00000178896/ENSG00000147592	65
GO:0002474	antigen processing and presentation of peptide antigen via MHC class I	10	-0.739821	-1.667	0.0111313	0.295	0.282043	530	tags=30%, list=12%, signal=26%	ENSG00000152700/ENSG00000164308/ENSG00000159640	10	-0.788185	-1.792	0.00367268	0.158	0.149117	2	tags=20%, list=0%, signal=20%	ENSG00000164308/ENSG00000159640	GO:BP		10	-0.782374	-1.743	0.00500571	0.314	0.298875	244	tags=20%, list=5%, signal=19%	ENSG00000164308/ENSG00000159640	10	-0.682503	-1.591	0.0347382	0.53	0.509456	115	tags=30%, list=3%, signal=29%	ENSG00000152700/ENSG00000164308/ENSG00000159640	10	-0.705562	-1.553	0.0350974	0.437	0.414223	349	tags=30%, list=8%, signal=28%	ENSG00000152700/ENSG00000164308/ENSG00000159640	10
GO:0034284	response to monosaccharide	46	-0.549403	-1.727	0.00275389	0.19	0.182148	729	tags=37%, list=16%, signal=31%	ENSG00000141959/ENSG00000185950/ENSG00000004139/ENSG00000067560/ENSG00000141646/ENSG00000136527/ENSG00000130529/ENSG00000104872/ENSG00000265972/ENSG00000220205/ENSG00000233276/ENSG00000023909/ENSG00000135821/ENSG00000164171/ENSG00000100348/ENSG00000121879/ENSG00000159640	46	-0.550923	-1.748	0.00361652	0.158	0.149117	486	tags=26%, list=11%, signal=23%	ENSG00000136527/ENSG00000233276/ENSG00000265972/ENSG00000220205/ENSG00000023909/ENSG00000004139/ENSG00000104872/ENSG00000164171/ENSG00000135821/ENSG00000100348/ENSG00000121879/ENSG00000159640	GO:BP		46	-0.552069	-1.815	0.00124298	0.248	0.235799	949	tags=41%, list=21%, signal=33%	ENSG00000138814/ENSG00000145191/ENSG00000164182/ENSG00000265972/ENSG00000142173/ENSG00000167136/ENSG00000141959/ENSG00000104872/ENSG00000067560/ENSG00000175387/ENSG00000136527/ENSG00000185950/ENSG00000130529/ENSG00000023909/ENSG00000100348/ENSG00000135821/ENSG00000164171/ENSG00000121879/ENSG00000159640	46	-0.53065	-1.712	0.00595556	0.265	0.25532	511	tags=28%, list=11%, signal=25%	ENSG00000130529/ENSG00000067560/ENSG00000141646/ENSG00000185950/ENSG00000104872/ENSG00000023909/ENSG00000164171/ENSG00000233276/ENSG00000135821/ENSG00000100348/ENSG00000220205/ENSG00000121879/ENSG00000159640	46	-0.465451	-1.43	0.0423131	0.477	0.452076	875	tags=35%, list=20%, signal=28%	ENSG00000067560/ENSG00000175387/ENSG00000004139/ENSG00000104872/ENSG00000141959/ENSG00000130529/ENSG00000220205/ENSG00000136527/ENSG00000265972/ENSG00000023909/ENSG00000135821/ENSG00000233276/ENSG00000121879/ENSG00000100348/ENSG00000164171/ENSG00000159640	46
GO:0019229	regulation of vasoconstriction	8	-0.702044	-1.497	0.061657	0.596	0.571096	2	tags=75%, list=0%, signal=75%	ENSG00000117298/ENSG00000070961/ENSG00000105974/ENSG00000067560/ENSG00000130529/ENSG00000159640	8	-0.806799	-1.741	0.0035752	0.158	0.149117	2	tags=25%, list=0%, signal=25%	ENSG00000130529/ENSG00000159640	GO:BP		8	-0.745936	-1.544	0.030424	0.459	0.436902	2	tags=38%, list=0%, signal=38%	ENSG00000067560/ENSG00000130529/ENSG00000159640	8	-0.738484	-1.609	0.0360265	0.533	0.512578	600	tags=50%, list=13%, signal=43%	ENSG00000070961/ENSG00000130529/ENSG00000067560/ENSG00000159640	8	-0.750782	-1.55	0.037782	0.456	0.432705	875	tags=62%, list=20%, signal=50%	ENSG00000067560/ENSG00000105974/ENSG00000117298/ENSG00000130529/ENSG00000159640	8
GO:0090305	nucleic acid phosphodiester bond hydrolysis	88	-0.422415	-1.503	0.0161132	0.356	0.341346	1128	tags=41%, list=25%, signal=31%	ENSG00000157036/ENSG00000038358/ENSG00000167136/ENSG00000272886/ENSG00000147687/ENSG00000111596/ENSG00000110063/ENSG00000198585/ENSG00000167005/ENSG00000087269/ENSG00000114127/ENSG00000172336/ENSG00000123737/ENSG00000179041/ENSG00000101347/ENSG00000145912/ENSG00000114503/ENSG00000119203/ENSG00000141101/ENSG00000197594/ENSG00000104356/ENSG00000167721/ENSG00000088930/ENSG00000105223/ENSG00000183751…	88	-0.477248	-1.665	0.00372961	0.158	0.149117	1452	tags=56%, list=33%, signal=38%	ENSG00000198585/ENSG00000174840/ENSG00000135900/ENSG00000157036/ENSG00000113522/ENSG00000123737/ENSG00000149532/ENSG00000114127/ENSG00000138035/ENSG00000183751/ENSG00000038358/ENSG00000145907/ENSG00000168496/ENSG00000114503/ENSG00000077348/ENSG00000167005/ENSG00000075914/ENSG00000144535/ENSG00000145912/ENSG00000119203/ENSG00000138231/ENSG00000105223/ENSG00000165934/ENSG00000111596/ENSG00000167136…	GO:BP		88	-0.358823	-1.324	0.0631769	0.51	0.485752	1219	tags=47%, list=27%, signal=35%	ENSG00000020922/ENSG00000075914/ENSG00000087269/ENSG00000179041/ENSG00000163161/ENSG00000135900/ENSG00000081177/ENSG00000038358/ENSG00000114503/ENSG00000113522/ENSG00000167005/ENSG00000104889/ENSG00000148688/ENSG00000176102/ENSG00000149948/ENSG00000149532/ENSG00000168496/ENSG00000167136/ENSG00000167721/ENSG00000211460/ENSG00000179151/ENSG00000114127/ENSG00000120800/ENSG00000198585/ENSG00000272886…	88	-0.324345	-1.168	0.195041	0.705	0.678561	1189	tags=39%, list=27%, signal=29%	ENSG00000104884/ENSG00000141101/ENSG00000101347/ENSG00000157036/ENSG00000135900/ENSG00000111596/ENSG00000167005/ENSG00000198585/ENSG00000145912/ENSG00000114127/ENSG00000167721/ENSG00000272886/ENSG00000119203/ENSG00000172336/ENSG00000110063/ENSG00000088930/ENSG00000123737/ENSG00000104356/ENSG00000120800/ENSG00000197594/ENSG00000179041/ENSG00000114503/ENSG00000083520/ENSG00000124787/ENSG00000211460…	88	-0.307803	-1.049	0.376316	0.794	0.753196	1031	tags=26%, list=23%, signal=20%	ENSG00000165934/ENSG00000167005/ENSG00000114503/ENSG00000157036/ENSG00000114127/ENSG00000104884/ENSG00000111605/ENSG00000132541/ENSG00000123144/ENSG00000148688/ENSG00000120800/ENSG00000123737/ENSG00000172336/ENSG00000211460/ENSG00000154767/ENSG00000119203/ENSG00000039650/ENSG00000117751/ENSG00000083520/ENSG00000124787/ENSG00000178896/ENSG00000197594/ENSG00000147592	88
GO:0018108	peptidyl-tyrosine phosphorylation	71	-0.457737	-1.573	0.00922265	0.279	0.267246	944	tags=32%, list=21%, signal=26%	ENSG00000167601/ENSG00000105974/ENSG00000169398/ENSG00000122025/ENSG00000109103/ENSG00000105329/ENSG00000026508/ENSG00000173546/ENSG00000173193/ENSG00000103966/ENSG00000186575/ENSG00000123728/ENSG00000009954/ENSG00000134352/ENSG00000171867/ENSG00000113721/ENSG00000099250/ENSG00000146648/ENSG00000181467/ENSG00000154096/ENSG00000134853/ENSG00000155657/ENSG00000159640	71	-0.488542	-1.657	0.00370871	0.158	0.149117	1004	tags=37%, list=23%, signal=29%	ENSG00000103966/ENSG00000122025/ENSG00000213066/ENSG00000109103/ENSG00000167601/ENSG00000173193/ENSG00000101126/ENSG00000123728/ENSG00000010810/ENSG00000105329/ENSG00000134352/ENSG00000115380/ENSG00000026508/ENSG00000173546/ENSG00000186575/ENSG00000113721/ENSG00000171867/ENSG00000162434/ENSG00000154096/ENSG00000009954/ENSG00000181467/ENSG00000099250/ENSG00000146648/ENSG00000134853/ENSG00000155657…	GO:BP		71	-0.489012	-1.709	0.00291582	0.259	0.246078	693	tags=25%, list=16%, signal=22%	ENSG00000109743/ENSG00000109103/ENSG00000009954/ENSG00000102931/ENSG00000138443/ENSG00000115380/ENSG00000123728/ENSG00000004975/ENSG00000186575/ENSG00000101126/ENSG00000113721/ENSG00000181467/ENSG00000134352/ENSG00000154096/ENSG00000134853/ENSG00000171867/ENSG00000155657/ENSG00000159640	71	-0.404748	-1.395	0.0452174	0.578	0.555605	830	tags=27%, list=19%, signal=22%	ENSG00000154928/ENSG00000167601/ENSG00000169398/ENSG00000138496/ENSG00000173546/ENSG00000009954/ENSG00000173193/ENSG00000103966/ENSG00000123728/ENSG00000171867/ENSG00000113721/ENSG00000146648/ENSG00000134352/ENSG00000099250/ENSG00000154096/ENSG00000134853/ENSG00000181467/ENSG00000155657/ENSG00000159640	71	-0.468597	-1.542	0.0128728	0.287	0.271895	849	tags=28%, list=19%, signal=23%	ENSG00000138496/ENSG00000138443/ENSG00000173193/ENSG00000169398/ENSG00000110651/ENSG00000105974/ENSG00000009954/ENSG00000171867/ENSG00000186575/ENSG00000103966/ENSG00000123728/ENSG00000099250/ENSG00000113721/ENSG00000181467/ENSG00000146648/ENSG00000105329/ENSG00000154096/ENSG00000134853/ENSG00000155657/ENSG00000159640	71
GO:0018212	peptidyl-tyrosine modification	71	-0.457737	-1.573	0.00922265	0.279	0.267246	944	tags=32%, list=21%, signal=26%	ENSG00000167601/ENSG00000105974/ENSG00000169398/ENSG00000122025/ENSG00000109103/ENSG00000105329/ENSG00000026508/ENSG00000173546/ENSG00000173193/ENSG00000103966/ENSG00000186575/ENSG00000123728/ENSG00000009954/ENSG00000134352/ENSG00000171867/ENSG00000113721/ENSG00000099250/ENSG00000146648/ENSG00000181467/ENSG00000154096/ENSG00000134853/ENSG00000155657/ENSG00000159640	71	-0.488542	-1.657	0.00370871	0.158	0.149117	1004	tags=37%, list=23%, signal=29%	ENSG00000103966/ENSG00000122025/ENSG00000213066/ENSG00000109103/ENSG00000167601/ENSG00000173193/ENSG00000101126/ENSG00000123728/ENSG00000010810/ENSG00000105329/ENSG00000134352/ENSG00000115380/ENSG00000026508/ENSG00000173546/ENSG00000186575/ENSG00000113721/ENSG00000171867/ENSG00000162434/ENSG00000154096/ENSG00000009954/ENSG00000181467/ENSG00000099250/ENSG00000146648/ENSG00000134853/ENSG00000155657…	GO:BP		71	-0.489012	-1.709	0.00291582	0.259	0.246078	693	tags=25%, list=16%, signal=22%	ENSG00000109743/ENSG00000109103/ENSG00000009954/ENSG00000102931/ENSG00000138443/ENSG00000115380/ENSG00000123728/ENSG00000004975/ENSG00000186575/ENSG00000101126/ENSG00000113721/ENSG00000181467/ENSG00000134352/ENSG00000154096/ENSG00000134853/ENSG00000171867/ENSG00000155657/ENSG00000159640	71	-0.404748	-1.395	0.0452174	0.578	0.555605	830	tags=27%, list=19%, signal=22%	ENSG00000154928/ENSG00000167601/ENSG00000169398/ENSG00000138496/ENSG00000173546/ENSG00000009954/ENSG00000173193/ENSG00000103966/ENSG00000123728/ENSG00000171867/ENSG00000113721/ENSG00000146648/ENSG00000134352/ENSG00000099250/ENSG00000154096/ENSG00000134853/ENSG00000181467/ENSG00000155657/ENSG00000159640	71	-0.468597	-1.542	0.0128728	0.287	0.271895	849	tags=28%, list=19%, signal=23%	ENSG00000138496/ENSG00000138443/ENSG00000173193/ENSG00000169398/ENSG00000110651/ENSG00000105974/ENSG00000009954/ENSG00000171867/ENSG00000186575/ENSG00000103966/ENSG00000123728/ENSG00000099250/ENSG00000113721/ENSG00000181467/ENSG00000146648/ENSG00000105329/ENSG00000154096/ENSG00000134853/ENSG00000155657/ENSG00000159640	71
GO:0071326	cellular response to monosaccharide stimulus	27	-0.600542	-1.684	0.00892005	0.276	0.26455	693	tags=33%, list=16%, signal=28%	ENSG00000185950/ENSG00000141646/ENSG00000136527/ENSG00000130529/ENSG00000104872/ENSG00000233276/ENSG00000023909/ENSG00000121879/ENSG00000159640	27	-0.621535	-1.746	0.00384439	0.159	0.149864	833	tags=37%, list=19%, signal=30%	ENSG00000167136/ENSG00000185950/ENSG00000164182/ENSG00000130529/ENSG00000136527/ENSG00000233276/ENSG00000023909/ENSG00000104872/ENSG00000121879/ENSG00000159640	GO:BP		27	-0.561304	-1.637	0.0228144	0.445	0.424021	949	tags=37%, list=21%, signal=29%	ENSG00000138814/ENSG00000164182/ENSG00000167136/ENSG00000104872/ENSG00000136527/ENSG00000185950/ENSG00000130529/ENSG00000023909/ENSG00000121879/ENSG00000159640	27	-0.607185	-1.786	0.00544635	0.264	0.253942	511	tags=30%, list=11%, signal=26%	ENSG00000130529/ENSG00000141646/ENSG00000185950/ENSG00000104872/ENSG00000023909/ENSG00000233276/ENSG00000121879/ENSG00000159640	27	-0.493576	-1.373	0.0986343	0.57	0.54071	595	tags=26%, list=13%, signal=23%	ENSG00000104872/ENSG00000130529/ENSG00000136527/ENSG00000023909/ENSG00000233276/ENSG00000121879/ENSG00000159640	27
GO:0071331	cellular response to hexose stimulus	27	-0.600542	-1.684	0.00892005	0.276	0.26455	693	tags=33%, list=16%, signal=28%	ENSG00000185950/ENSG00000141646/ENSG00000136527/ENSG00000130529/ENSG00000104872/ENSG00000233276/ENSG00000023909/ENSG00000121879/ENSG00000159640	27	-0.621535	-1.746	0.00384439	0.159	0.149864	833	tags=37%, list=19%, signal=30%	ENSG00000167136/ENSG00000185950/ENSG00000164182/ENSG00000130529/ENSG00000136527/ENSG00000233276/ENSG00000023909/ENSG00000104872/ENSG00000121879/ENSG00000159640	GO:BP		27	-0.561304	-1.637	0.0228144	0.445	0.424021	949	tags=37%, list=21%, signal=29%	ENSG00000138814/ENSG00000164182/ENSG00000167136/ENSG00000104872/ENSG00000136527/ENSG00000185950/ENSG00000130529/ENSG00000023909/ENSG00000121879/ENSG00000159640	27	-0.607185	-1.786	0.00544635	0.264	0.253942	511	tags=30%, list=11%, signal=26%	ENSG00000130529/ENSG00000141646/ENSG00000185950/ENSG00000104872/ENSG00000023909/ENSG00000233276/ENSG00000121879/ENSG00000159640	27	-0.493576	-1.373	0.0986343	0.57	0.54071	595	tags=26%, list=13%, signal=23%	ENSG00000104872/ENSG00000130529/ENSG00000136527/ENSG00000023909/ENSG00000233276/ENSG00000121879/ENSG00000159640	27
GO:0071333	cellular response to glucose stimulus	27	-0.600542	-1.684	0.00892005	0.276	0.26455	693	tags=33%, list=16%, signal=28%	ENSG00000185950/ENSG00000141646/ENSG00000136527/ENSG00000130529/ENSG00000104872/ENSG00000233276/ENSG00000023909/ENSG00000121879/ENSG00000159640	27	-0.621535	-1.746	0.00384439	0.159	0.149864	833	tags=37%, list=19%, signal=30%	ENSG00000167136/ENSG00000185950/ENSG00000164182/ENSG00000130529/ENSG00000136527/ENSG00000233276/ENSG00000023909/ENSG00000104872/ENSG00000121879/ENSG00000159640	GO:BP		27	-0.561304	-1.637	0.0228144	0.445	0.424021	949	tags=37%, list=21%, signal=29%	ENSG00000138814/ENSG00000164182/ENSG00000167136/ENSG00000104872/ENSG00000136527/ENSG00000185950/ENSG00000130529/ENSG00000023909/ENSG00000121879/ENSG00000159640	27	-0.607185	-1.786	0.00544635	0.264	0.253942	511	tags=30%, list=11%, signal=26%	ENSG00000130529/ENSG00000141646/ENSG00000185950/ENSG00000104872/ENSG00000023909/ENSG00000233276/ENSG00000121879/ENSG00000159640	27	-0.493576	-1.373	0.0986343	0.57	0.54071	595	tags=26%, list=13%, signal=23%	ENSG00000104872/ENSG00000130529/ENSG00000136527/ENSG00000023909/ENSG00000233276/ENSG00000121879/ENSG00000159640	27
GO:0007586	digestion	17	-0.710801	-1.792	0.00209246	0.178	0.170267	319	tags=29%, list=7%, signal=27%	ENSG00000122787/ENSG00000187134/ENSG00000119139/ENSG00000025708/ENSG00000010438	17	-0.690868	-1.755	0.00392246	0.159	0.1504	464	tags=35%, list=10%, signal=32%	ENSG00000151632/ENSG00000187134/ENSG00000025708/ENSG00000122787/ENSG00000119139/ENSG00000010438	GO:BP		17	-0.564211	-1.477	0.0650558	0.51	0.485752	344	tags=41%, list=8%, signal=38%	ENSG00000122787/ENSG00000119139/ENSG00000087842/ENSG00000151632/ENSG00000025708/ENSG00000187134/ENSG00000010438	17	-0.63746	-1.679	0.0144286	0.371	0.35668	831	tags=41%, list=19%, signal=34%	ENSG00000151632/ENSG00000087842/ENSG00000122787/ENSG00000187134/ENSG00000119139/ENSG00000025708/ENSG00000010438	17	-0.627004	-1.582	0.0226785	0.359	0.340464	646	tags=41%, list=14%, signal=35%	ENSG00000108187/ENSG00000119139/ENSG00000025708/ENSG00000151632/ENSG00000122787/ENSG00000187134/ENSG00000010438	17
GO:0009607	response to biotic stimulus	314	-0.344854	-1.414	0.0043397	0.209	0.200403	966	tags=27%, list=22%, signal=23%	ENSG00000197417/ENSG00000182985/ENSG00000167601/ENSG00000173786/ENSG00000105974/ENSG00000171552/ENSG00000169398/ENSG00000135829/ENSG00000119917/ENSG00000215021/ENSG00000105329/ENSG00000130707/ENSG00000137161/ENSG00000100504/ENSG00000096063/ENSG00000101347/ENSG00000078747/ENSG00000072501/ENSG00000172936/ENSG00000142208/ENSG00000029993/ENSG00000160710/ENSG00000121060/ENSG00000198053/ENSG00000091986…	314	-0.349492	-1.394	0.00391306	0.159	0.1504	820	tags=23%, list=18%, signal=20%	ENSG00000197879/ENSG00000173193/ENSG00000171552/ENSG00000121390/ENSG00000078747/ENSG00000091986/ENSG00000142208/ENSG00000172936/ENSG00000165732/ENSG00000010810/ENSG00000105373/ENSG00000170581/ENSG00000105329/ENSG00000108561/ENSG00000072501/ENSG00000101347/ENSG00000144747/ENSG00000183735/ENSG00000158092/ENSG00000196776/ENSG00000151502/ENSG00000112936/ENSG00000164104/ENSG00000124635/ENSG00000114251…	GO:BP		314	-0.304356	-1.321	0.0240825	0.451	0.429768	929	tags=24%, list=21%, signal=21%	ENSG00000142867/ENSG00000198492/ENSG00000112062/ENSG00000158092/ENSG00000161204/ENSG00000108561/ENSG00000149948/ENSG00000173786/ENSG00000265972/ENSG00000142208/ENSG00000078747/ENSG00000244509/ENSG00000136436/ENSG00000180596/ENSG00000121390/ENSG00000198053/ENSG00000086065/ENSG00000215021/ENSG00000106367/ENSG00000072501/ENSG00000006712/ENSG00000175334/ENSG00000111961/ENSG00000132109/ENSG00000170581…	314	-0.297845	-1.273	0.0459259	0.578	0.555605	807	tags=29%, list=18%, signal=25%	ENSG00000109501/ENSG00000169057/ENSG00000105974/ENSG00000143761/ENSG00000105939/ENSG00000135829/ENSG00000100504/ENSG00000166747/ENSG00000163840/ENSG00000130707/ENSG00000029993/ENSG00000086065/ENSG00000005339/ENSG00000013374/ENSG00000265972/ENSG00000215021/ENSG00000197894/ENSG00000173786/ENSG00000109320/ENSG00000096063/ENSG00000158825/ENSG00000132274/ENSG00000121390/ENSG00000078747/ENSG00000085415…	314	-0.380835	-1.475	0.00144342	0.158	0.150026	927	tags=27%, list=21%, signal=23%	ENSG00000132466/ENSG00000119917/ENSG00000105323/ENSG00000135829/ENSG00000112773/ENSG00000067560/ENSG00000183735/ENSG00000124201/ENSG00000173821/ENSG00000104365/ENSG00000138496/ENSG00000091986/ENSG00000173193/ENSG00000169398/ENSG00000134108/ENSG00000170310/ENSG00000173786/ENSG00000004139/ENSG00000108561/ENSG00000172216/ENSG00000163565/ENSG00000067066/ENSG00000197548/ENSG00000085415/ENSG00000130707…	314
GO:0045910	negative regulation of DNA recombination	13	-0.744563	-1.783	0.00420092	0.209	0.200281	630	tags=62%, list=14%, signal=53%	ENSG00000166848/ENSG00000116062/ENSG00000184357/ENSG00000187837/ENSG00000124575/ENSG00000189060/ENSG00000168298/ENSG00000101596	13	-0.733589	-1.783	0.00405167	0.161	0.152451	505	tags=85%, list=11%, signal=75%	ENSG00000095002/ENSG00000166848/ENSG00000184897/ENSG00000189060/ENSG00000116062/ENSG00000124610/ENSG00000168298/ENSG00000184357/ENSG00000187837/ENSG00000101596/ENSG00000124575	GO:BP		13	-0.732032	-1.789	0.0039879	0.295	0.28075	559	tags=62%, list=13%, signal=54%	ENSG00000184897/ENSG00000116062/ENSG00000124575/ENSG00000189060/ENSG00000184357/ENSG00000187837/ENSG00000101596/ENSG00000168298	13	-0.675224	-1.683	0.0198129	0.409	0.39308	521	tags=54%, list=12%, signal=48%	ENSG00000166848/ENSG00000184357/ENSG00000116062/ENSG00000187837/ENSG00000101596/ENSG00000189060/ENSG00000124575	13	-0.666064	-1.568	0.0235515	0.365	0.345836	610	tags=46%, list=14%, signal=40%	ENSG00000187837/ENSG00000166848/ENSG00000101596/ENSG00000189060/ENSG00000124575/ENSG00000124610	13
GO:0071384	cellular response to corticosteroid stimulus	18	-0.665813	-1.71	0.0084906	0.273	0.261222	101	tags=61%, list=2%, signal=60%	ENSG00000132341/ENSG00000138592/ENSG00000122565/ENSG00000070961/ENSG00000122025/ENSG00000153187/ENSG00000130707/ENSG00000113580/ENSG00000196139/ENSG00000138061/ENSG00000159640	18	-0.690059	-1.776	0.00403745	0.161	0.152451	395	tags=22%, list=9%, signal=20%	ENSG00000113580/ENSG00000196139/ENSG00000138061/ENSG00000159640	GO:BP		18	-0.687732	-1.818	0.00284133	0.259	0.246078	877	tags=44%, list=20%, signal=36%	ENSG00000153187/ENSG00000122025/ENSG00000113580/ENSG00000122565/ENSG00000130707/ENSG00000138061/ENSG00000196139/ENSG00000159640	18	-0.612021	-1.633	0.0205641	0.418	0.401702	107	tags=56%, list=2%, signal=54%	ENSG00000138592/ENSG00000132341/ENSG00000130707/ENSG00000153187/ENSG00000113580/ENSG00000122025/ENSG00000070961/ENSG00000196139/ENSG00000138061/ENSG00000159640	18	-0.615797	-1.567	0.0247377	0.375	0.355478	262	tags=61%, list=6%, signal=58%	ENSG00000156709/ENSG00000122025/ENSG00000153187/ENSG00000132341/ENSG00000070961/ENSG00000138592/ENSG00000113580/ENSG00000130707/ENSG00000138061/ENSG00000196139/ENSG00000159640	18
GO:0006302	double-strand break repair	74	-0.469758	-1.621	0.00426285	0.209	0.200281	862	tags=36%, list=19%, signal=30%	ENSG00000004700/ENSG00000149115/ENSG00000101347/ENSG00000005156/ENSG00000148362/ENSG00000166848/ENSG00000100811/ENSG00000163840/ENSG00000170430/ENSG00000166508/ENSG00000076003/ENSG00000163605/ENSG00000073111/ENSG00000073050/ENSG00000143799/ENSG00000155229/ENSG00000164754/ENSG00000082068/ENSG00000071539/ENSG00000104738/ENSG00000112118/ENSG00000101596/ENSG00000039650/ENSG00000132383/ENSG00000100297…	74	-0.485744	-1.658	0.0041063	0.161	0.152451	674	tags=54%, list=15%, signal=47%	ENSG00000163605/ENSG00000106399/ENSG00000124795/ENSG00000189403/ENSG00000056050/ENSG00000116560/ENSG00000095002/ENSG00000110107/ENSG00000168496/ENSG00000149115/ENSG00000069275/ENSG00000253729/ENSG00000158019/ENSG00000004700/ENSG00000166848/ENSG00000170430/ENSG00000101347/ENSG00000082068/ENSG00000005156/ENSG00000004487/ENSG00000100811/ENSG00000164104/ENSG00000155229/ENSG00000073050/ENSG00000143799…	GO:BP		74	-0.500989	-1.776	0.000742079	0.225	0.21382	1144	tags=45%, list=26%, signal=34%	ENSG00000155229/ENSG00000148362/ENSG00000081177/ENSG00000004700/ENSG00000106399/ENSG00000253729/ENSG00000113522/ENSG00000167770/ENSG00000189403/ENSG00000100811/ENSG00000005156/ENSG00000149948/ENSG00000168496/ENSG00000166508/ENSG00000073111/ENSG00000104738/ENSG00000143799/ENSG00000163840/ENSG00000164754/ENSG00000163605/ENSG00000076003/ENSG00000170430/ENSG00000155816/ENSG00000073050/ENSG00000112118…	74	-0.365896	-1.275	0.114726	0.637	0.612952	707	tags=26%, list=16%, signal=22%	ENSG00000149115/ENSG00000138496/ENSG00000164754/ENSG00000143799/ENSG00000104738/ENSG00000073050/ENSG00000163605/ENSG00000082068/ENSG00000166848/ENSG00000155229/ENSG00000071539/ENSG00000112118/ENSG00000005156/ENSG00000101596/ENSG00000100297/ENSG00000039650/ENSG00000132383/ENSG00000185515/ENSG00000185787	74	-0.32244	-1.075	0.344459	0.783	0.74275	1331	tags=39%, list=30%, signal=28%	ENSG00000165280/ENSG00000112118/ENSG00000073050/ENSG00000149948/ENSG00000100297/ENSG00000056050/ENSG00000253729/ENSG00000143799/ENSG00000149115/ENSG00000117748/ENSG00000104738/ENSG00000082068/ENSG00000011485/ENSG00000149923/ENSG00000138496/ENSG00000177889/ENSG00000164754/ENSG00000148362/ENSG00000004700/ENSG00000100811/ENSG00000166848/ENSG00000155229/ENSG00000039650/ENSG00000101596/ENSG00000132383…	74
GO:0060828	regulation of canonical Wnt signaling pathway	68	-0.501482	-1.701	0.00213978	0.178	0.170267	425	tags=21%, list=10%, signal=19%	ENSG00000130529/ENSG00000122870/ENSG00000082701/ENSG00000141551/ENSG00000114251/ENSG00000166949/ENSG00000173801/ENSG00000146648/ENSG00000101193/ENSG00000101849/ENSG00000144642/ENSG00000115266/ENSG00000116478/ENSG00000164932	68	-0.485589	-1.635	0.0041063	0.161	0.152451	928	tags=34%, list=21%, signal=27%	ENSG00000127445/ENSG00000073536/ENSG00000018408/ENSG00000119048/ENSG00000108100/ENSG00000105329/ENSG00000130529/ENSG00000141551/ENSG00000114251/ENSG00000109083/ENSG00000182220/ENSG00000155760/ENSG00000122870/ENSG00000082701/ENSG00000115266/ENSG00000101193/ENSG00000173801/ENSG00000146648/ENSG00000144642/ENSG00000101849/ENSG00000166949/ENSG00000164932/ENSG00000116478	GO:BP		68	-0.506579	-1.761	0.000767474	0.225	0.21382	556	tags=25%, list=12%, signal=22%	ENSG00000134882/ENSG00000122870/ENSG00000082701/ENSG00000127445/ENSG00000130529/ENSG00000166949/ENSG00000155760/ENSG00000108100/ENSG00000141551/ENSG00000114251/ENSG00000101849/ENSG00000101193/ENSG00000173801/ENSG00000144642/ENSG00000116478/ENSG00000115266/ENSG00000164932	68	-0.502956	-1.72	0.0021348	0.182	0.175433	417	tags=24%, list=9%, signal=22%	ENSG00000130529/ENSG00000082701/ENSG00000122707/ENSG00000101193/ENSG00000114030/ENSG00000122870/ENSG00000173801/ENSG00000114251/ENSG00000141551/ENSG00000146648/ENSG00000166949/ENSG00000101849/ENSG00000144642/ENSG00000116478/ENSG00000164932/ENSG00000115266	68	-0.485481	-1.591	0.00815396	0.263	0.249083	636	tags=26%, list=14%, signal=23%	ENSG00000105974/ENSG00000166949/ENSG00000130529/ENSG00000050165/ENSG00000100744/ENSG00000144642/ENSG00000101849/ENSG00000141551/ENSG00000122707/ENSG00000119048/ENSG00000115266/ENSG00000116478/ENSG00000146648/ENSG00000114251/ENSG00000173801/ENSG00000101193/ENSG00000105329/ENSG00000164932	68
R-HSA-446353	Cell-extracellular matrix interactions	15	0.604361	1.638	0.0372255	0.436	0.408679	1293	tags=73%, list=29%, signal=52%	3987/87/54751/55679/71/7408/2318/2316/3611/6251/55742	15	0.683308	1.797	0.00342209	0.163	0.151833	1131	tags=73%, list=25%, signal=55%	87/3987/55679/54751/7408/2316/3611/71/55742/2318/6251	Reactome		15	0.464235	1.213	0.219008	0.849	0.83369	1145	tags=40%, list=26%, signal=30%	3987/2318/55679/55742/2316/71	15	0.477852	1.184	0.257403	0.899	0.875609	1453	tags=60%, list=33%, signal=41%	87/2318/54751/71/2316/7408/3987/55679/6251	15	0.610729	1.608	0.0236983	0.75	0.745873	1216	tags=53%, list=27%, signal=39%	3987/54751/7408/87/71/3611/2316/6251	15
GO:0043393	regulation of protein binding	66	-0.486593	-1.647	0.0042585	0.209	0.200281	343	tags=21%, list=8%, signal=20%	ENSG00000132109/ENSG00000082701/ENSG00000087274/ENSG00000144118/ENSG00000132688/ENSG00000143553/ENSG00000204397/ENSG00000114251/ENSG00000099250/ENSG00000115232/ENSG00000185745/ENSG00000136986/ENSG00000164932/ENSG00000159640	66	-0.493993	-1.66	0.00428745	0.166	0.156689	786	tags=29%, list=18%, signal=24%	ENSG00000101126/ENSG00000142208/ENSG00000169251/ENSG00000144118/ENSG00000004487/ENSG00000087274/ENSG00000114251/ENSG00000204397/ENSG00000115232/ENSG00000132688/ENSG00000163840/ENSG00000132109/ENSG00000082701/ENSG00000143553/ENSG00000099250/ENSG00000185745/ENSG00000164932/ENSG00000136986/ENSG00000159640	GO:BP		66	-0.409899	-1.435	0.0278626	0.459	0.436902	879	tags=33%, list=20%, signal=27%	ENSG00000142208/ENSG00000099250/ENSG00000104375/ENSG00000109016/ENSG00000143553/ENSG00000132109/ENSG00000144118/ENSG00000169251/ENSG00000163840/ENSG00000082701/ENSG00000127445/ENSG00000115232/ENSG00000136986/ENSG00000101126/ENSG00000134072/ENSG00000132688/ENSG00000087274/ENSG00000204397/ENSG00000114251/ENSG00000185745/ENSG00000164932/ENSG00000159640	66	-0.391896	-1.34	0.084922	0.623	0.599652	797	tags=32%, list=18%, signal=27%	ENSG00000123384/ENSG00000104375/ENSG00000132109/ENSG00000109016/ENSG00000142208/ENSG00000169251/ENSG00000132688/ENSG00000112208/ENSG00000174437/ENSG00000082701/ENSG00000087274/ENSG00000144118/ENSG00000114251/ENSG00000143553/ENSG00000204397/ENSG00000099250/ENSG00000115232/ENSG00000185745/ENSG00000136986/ENSG00000164932/ENSG00000159640	66	-0.499548	-1.627	0.00365244	0.201	0.190722	742	tags=26%, list=17%, signal=22%	ENSG00000174437/ENSG00000104375/ENSG00000132688/ENSG00000105974/ENSG00000143553/ENSG00000112208/ENSG00000099250/ENSG00000087274/ENSG00000136986/ENSG00000204397/ENSG00000132109/ENSG00000114251/ENSG00000144118/ENSG00000185745/ENSG00000115232/ENSG00000164932/ENSG00000159640	66
GO:0006936	muscle contraction	81	0.36466	1.442	0.0241382	0.394	0.37743	453	tags=22%, list=10%, signal=20%	ENSG00000105357/ENSG00000175084/ENSG00000143632/ENSG00000109846/ENSG00000107796/ENSG00000130176/ENSG00000122786/ENSG00000118523/ENSG00000163431/ENSG00000183963/ENSG00000198467/ENSG00000128872/ENSG00000090020/ENSG00000092841/ENSG00000113658/ENSG00000183576/ENSG00000034152/ENSG00000196839	81	0.384587	1.504	0.00428452	0.166	0.156689	564	tags=26%, list=13%, signal=23%	ENSG00000143632/ENSG00000109846/ENSG00000107796/ENSG00000163431/ENSG00000130176/ENSG00000175084/ENSG00000105357/ENSG00000118523/ENSG00000122786/ENSG00000198467/ENSG00000128872/ENSG00000092841/ENSG00000090020/ENSG00000113658/ENSG00000183576/ENSG00000197043/ENSG00000101335/ENSG00000213366/ENSG00000185532/ENSG00000034152/ENSG00000196924	GO:BP		81	0.278269	1.025	0.396514	0.847	0.806407	772	tags=22%, list=17%, signal=19%	ENSG00000105357/ENSG00000183963/ENSG00000109846/ENSG00000196839/ENSG00000143632/ENSG00000090020/ENSG00000122786/ENSG00000163431/ENSG00000175084/ENSG00000034152/ENSG00000198467/ENSG00000230989/ENSG00000183576/ENSG00000118523/ENSG00000138698/ENSG00000128872/ENSG00000213366/ENSG00000198668	81	0.350096	1.306	0.0755668	0.611	0.588062	685	tags=28%, list=15%, signal=24%	ENSG00000105357/ENSG00000175084/ENSG00000109846/ENSG00000143632/ENSG00000130176/ENSG00000122786/ENSG00000107796/ENSG00000118523/ENSG00000163431/ENSG00000183963/ENSG00000196839/ENSG00000090020/ENSG00000198467/ENSG00000092841/ENSG00000128872/ENSG00000034152/ENSG00000140416/ENSG00000213366/ENSG00000113658/ENSG00000183576/ENSG00000101335/ENSG00000152661/ENSG00000198668	81	0.373922	1.436	0.0121164	0.285	0.269832	319	tags=20%, list=7%, signal=19%	ENSG00000175084/ENSG00000107796/ENSG00000130176/ENSG00000143632/ENSG00000122786/ENSG00000118523/ENSG00000109846/ENSG00000113658/ENSG00000183963/ENSG00000128872/ENSG00000198467/ENSG00000092841/ENSG00000172164/ENSG00000101335/ENSG00000104881/ENSG00000163431	81
GO:0031349	positive regulation of defense response	67	-0.52655	-1.786	0.000847639	0.146	0.139357	392	tags=22%, list=9%, signal=21%	ENSG00000163565/ENSG00000134352/ENSG00000168040/ENSG00000123609/ENSG00000132256/ENSG00000102871/ENSG00000196776/ENSG00000103490/ENSG00000114251/ENSG00000150593/ENSG00000164171/ENSG00000138080/ENSG00000068079/ENSG00000109861/ENSG00000159640	67	-0.49407	-1.661	0.00435242	0.167	0.157277	726	tags=28%, list=16%, signal=24%	ENSG00000010810/ENSG00000134352/ENSG00000183735/ENSG00000196776/ENSG00000164104/ENSG00000114251/ENSG00000163565/ENSG00000182985/ENSG00000123609/ENSG00000103490/ENSG00000168040/ENSG00000132256/ENSG00000150593/ENSG00000138080/ENSG00000164171/ENSG00000102871/ENSG00000068079/ENSG00000109861/ENSG00000159640	GO:BP		67	-0.488744	-1.705	0.00303639	0.259	0.246934	228	tags=16%, list=5%, signal=16%	ENSG00000138080/ENSG00000134352/ENSG00000114251/ENSG00000164171/ENSG00000168040/ENSG00000196776/ENSG00000150593/ENSG00000068079/ENSG00000123609/ENSG00000109861/ENSG00000159640	67	-0.459063	-1.569	0.00833533	0.297	0.285819	426	tags=22%, list=10%, signal=21%	ENSG00000163565/ENSG00000196776/ENSG00000168040/ENSG00000132256/ENSG00000123609/ENSG00000114251/ENSG00000150593/ENSG00000164171/ENSG00000103490/ENSG00000102871/ENSG00000134352/ENSG00000068079/ENSG00000138080/ENSG00000109861/ENSG00000159640	67	-0.496849	-1.625	0.00359297	0.201	0.190722	1218	tags=45%, list=27%, signal=33%	ENSG00000123240/ENSG00000169375/ENSG00000102882/ENSG00000102871/ENSG00000196776/ENSG00000145623/ENSG00000253729/ENSG00000102103/ENSG00000100097/ENSG00000134352/ENSG00000135829/ENSG00000183735/ENSG00000124201/ENSG00000104365/ENSG00000138496/ENSG00000172216/ENSG00000163565/ENSG00000110651/ENSG00000121390/ENSG00000138080/ENSG00000186834/ENSG00000150593/ENSG00000148356/ENSG00000068079/ENSG00000103490…	67
GO:0048511	rhythmic process	81	-0.470837	-1.647	0.00215289	0.178	0.170267	1134	tags=41%, list=25%, signal=31%	ENSG00000101126/ENSG00000122565/ENSG00000197548/ENSG00000253729/ENSG00000131747/ENSG00000165819/ENSG00000108784/ENSG00000167601/ENSG00000138668/ENSG00000135829/ENSG00000153187/ENSG00000130707/ENSG00000088256/ENSG00000086758/ENSG00000196498/ENSG00000167986/ENSG00000176890/ENSG00000121390/ENSG00000105835/ENSG00000050748/ENSG00000170312/ENSG00000082701/ENSG00000184347/ENSG00000141551/ENSG00000145730…	81	-0.475188	-1.636	0.00437077	0.167	0.157277	1313	tags=48%, list=29%, signal=35%	ENSG00000187555/ENSG00000108784/ENSG00000130707/ENSG00000165819/ENSG00000054118/ENSG00000088256/ENSG00000116560/ENSG00000158941/ENSG00000132646/ENSG00000253729/ENSG00000132382/ENSG00000135829/ENSG00000086758/ENSG00000167601/ENSG00000138668/ENSG00000167986/ENSG00000153187/ENSG00000001167/ENSG00000121390/ENSG00000101126/ENSG00000184347/ENSG00000122565/ENSG00000105835/ENSG00000141551/ENSG00000196498…	GO:BP		81	-0.457922	-1.657	0.00351258	0.276	0.262988	910	tags=33%, list=20%, signal=27%	ENSG00000167986/ENSG00000153187/ENSG00000184347/ENSG00000086758/ENSG00000121390/ENSG00000173914/ENSG00000138668/ENSG00000104164/ENSG00000122565/ENSG00000105835/ENSG00000145730/ENSG00000050748/ENSG00000082701/ENSG00000130707/ENSG00000139180/ENSG00000170312/ENSG00000108784/ENSG00000176890/ENSG00000118260/ENSG00000141551/ENSG00000101126/ENSG00000170955/ENSG00000138061/ENSG00000116478/ENSG00000163661…	81	-0.407063	-1.45	0.0226265	0.437	0.420607	824	tags=42%, list=18%, signal=35%	ENSG00000253729/ENSG00000132382/ENSG00000101126/ENSG00000169375/ENSG00000176890/ENSG00000138668/ENSG00000197548/ENSG00000135829/ENSG00000130707/ENSG00000153187/ENSG00000005339/ENSG00000086758/ENSG00000088256/ENSG00000121390/ENSG00000108784/ENSG00000167601/ENSG00000167986/ENSG00000196498/ENSG00000050748/ENSG00000170312/ENSG00000165819/ENSG00000105835/ENSG00000082701/ENSG00000184347/ENSG00000139180…	81	-0.399307	-1.346	0.0540184	0.511	0.48448	1195	tags=36%, list=27%, signal=27%	ENSG00000169375/ENSG00000198793/ENSG00000131747/ENSG00000213639/ENSG00000253729/ENSG00000086758/ENSG00000196498/ENSG00000135829/ENSG00000050748/ENSG00000164885/ENSG00000186298/ENSG00000105835/ENSG00000197548/ENSG00000088256/ENSG00000130707/ENSG00000121390/ENSG00000176890/ENSG00000118260/ENSG00000167986/ENSG00000077150/ENSG00000139180/ENSG00000130522/ENSG00000141551/ENSG00000138061/ENSG00000170955…	81
R-HSA-428157	Sphingolipid metabolism	35	0.49729	1.644	0.0126857	0.288	0.269981	541	tags=37%, list=12%, signal=33%	4758/427/2760/410/94101/5660/3073/3074/411/6609/2717/8560/29956	35	0.524211	1.775	0.00420953	0.167	0.155642	559	tags=37%, list=13%, signal=33%	4758/427/2760/410/411/5660/2531/3073/3074/2717/6609/8560/94101	Reactome		35	0.523792	1.651	0.00598749	0.361	0.354393	634	tags=31%, list=14%, signal=27%	29956/2760/427/4758/410/412/8560/6609/3073/3074/5660	35	0.39806	1.25	0.142241	0.748	0.728973	592	tags=31%, list=13%, signal=27%	4758/2760/8560/29956/427/5660/94101/2717/3074/6609/3073										35
R-HSA-73856	RNA Polymerase II Transcription Termination	51	-0.473627	-1.54	0.0224527	0.366	0.34252	1426	tags=51%, list=32%, signal=35%	6432/79869/79228/6431/55339/84248/84324/84321/1477/11051/10250/8563/6427/22916/6634/51692/10914/9785/29894/7307/6635/11052/6636/9775/6628/6637	51	-0.534432	-1.732	0.00383771	0.167	0.155642	1318	tags=57%, list=30%, signal=41%	7919/8189/8563/84248/79869/6431/84271/79228/84321/22916/6432/11051/51692/53981/84324/6634/10250/9785/6427/1477/29894/10914/6636/7307/11052/9775/6635/6628/6637	Reactome		51	-0.420104	-1.407	0.0495238	0.626	0.614492	1100	tags=37%, list=25%, signal=28%	6634/6431/22916/6427/11051/1479/79869/10250/29894/84324/6635/9775/6636/7307/84248/11052/8563/6628/6637	51	-0.343128	-1.134	0.253188	0.891	0.867649	1061	tags=35%, list=24%, signal=27%	1477/10914/11051/79228/10250/6427/29894/51692/6635/6634/9785/22916/7307/9775/11052/6636/6628/6637	51	-0.43598	-1.374	0.0630252	0.852	0.846595	1096	tags=35%, list=25%, signal=27%	10914/53981/11051/22916/6634/6635/8563/29894/11052/84248/79228/9775/6636/51692/55339/9785/6628/6637	51
R-HSA-192105	Synthesis of bile acids and bile salts	11	-0.744069	-1.741	0.00692287	0.274	0.256571	679	tags=64%, list=15%, signal=54%	1646/114883/26031/6718/1645/8644/5740	11	-0.756477	-1.722	0.00413924	0.167	0.155642	547	tags=64%, list=12%, signal=56%	26031/1646/114883/1645/6718/8644/5740	Reactome		11	-0.687192	-1.633	0.017694	0.578	0.567722	579	tags=45%, list=13%, signal=40%	26031/114883/1645/8644/5740	11	-0.683282	-1.574	0.026625	0.502	0.48894	831	tags=55%, list=19%, signal=44%	1646/6718/1645/26031/8644/5740	11	-0.808227	-1.822	0.00185435	0.252	0.250128	427	tags=55%, list=10%, signal=49%	1646/26031/6718/1645/8644/5740	11
R-HSA-194068	Bile acid and bile salt metabolism	11	-0.744069	-1.741	0.00692287	0.274	0.256571	679	tags=64%, list=15%, signal=54%	1646/114883/26031/6718/1645/8644/5740	11	-0.756477	-1.722	0.00413924	0.167	0.155642	547	tags=64%, list=12%, signal=56%	26031/1646/114883/1645/6718/8644/5740	Reactome		11	-0.687192	-1.633	0.017694	0.578	0.567722	579	tags=45%, list=13%, signal=40%	26031/114883/1645/8644/5740	11	-0.683282	-1.574	0.026625	0.502	0.48894	831	tags=55%, list=19%, signal=44%	1646/6718/1645/26031/8644/5740	11	-0.808227	-1.822	0.00185435	0.252	0.250128	427	tags=55%, list=10%, signal=49%	1646/26031/6718/1645/8644/5740	11
GO:0000460	maturation of 5.8S rRNA	22	-0.562886	-1.51	0.0635452	0.596	0.571096	1178	tags=55%, list=26%, signal=40%	ENSG00000039123/ENSG00000253729/ENSG00000087269/ENSG00000123737/ENSG00000179041/ENSG00000108592/ENSG00000124787/ENSG00000120800/ENSG00000164346/ENSG00000001497/ENSG00000198042/ENSG00000178896	22	-0.647633	-1.73	0.0044502	0.168	0.158913	1086	tags=64%, list=24%, signal=48%	ENSG00000253729/ENSG00000075914/ENSG00000138442/ENSG00000124787/ENSG00000039123/ENSG00000108592/ENSG00000179041/ENSG00000087269/ENSG00000107371/ENSG00000120800/ENSG00000164346/ENSG00000001497/ENSG00000198042/ENSG00000178896	GO:BP		22	-0.454669	-1.257	0.158759	0.656	0.624504	1412	tags=55%, list=32%, signal=37%	ENSG00000107371/ENSG00000039123/ENSG00000130713/ENSG00000075914/ENSG00000087269/ENSG00000179041/ENSG00000253729/ENSG00000120800/ENSG00000108592/ENSG00000198042/ENSG00000001497/ENSG00000178896	22	-0.566334	-1.604	0.0415793	0.572	0.549887	730	tags=41%, list=16%, signal=34%	ENSG00000123737/ENSG00000108592/ENSG00000120800/ENSG00000179041/ENSG00000124787/ENSG00000164346/ENSG00000198042/ENSG00000001497/ENSG00000178896	22	-0.444432	-1.18	0.252713	0.73	0.692133	598	tags=27%, list=13%, signal=24%	ENSG00000120800/ENSG00000123737/ENSG00000164346/ENSG00000198042/ENSG00000124787/ENSG00000178896	22
R-HSA-1640170	Cell Cycle	309	-0.278878	-1.138	0.165659	0.763	0.714211	818	tags=22%, list=18%, signal=19%	23511/9918/348995/23047/9972/8243/1104/7283/55651/207/3837/5432/23397/7277/11004/5566/25978/5690/23244/54386/7298/5696/128866/5720/79902/10382/208/4176/55746/5519/4175/10735/7341/4171/121441/129401/5693/5885/9126/10051/10426/983/23279/23353/8970/4926/8379/8086/3020/54433/7443/2932/4173/91782/4172/1453/11083/3306/1021/5436/6117/4174/5501/79184/5439/7846/3065/6232	309	-0.350156	-1.395	0.00446111	0.17	0.158346	1242	tags=38%, list=28%, signal=30%	5527/23511/10844/23649/5578/9493/9631/51451/5432/4927/23345/2237/10762/64151/1017/5111/140735/10403/9577/5931/22974/5696/5558/23198/128866/54386/5566/23636/23122/55651/3837/4869/333932/5434/4928/3978/5431/11116/23165/8467/7175/4001/5720/64682/8337/27229/348995/3306/4218/7283/25978/207/8881/23063/54107/6418/9972/23047/1104/208/8243/55746/347688/5690/5982/7341/5430/10382/29082/7277/10592/8350/1453/…	Reactome																													309
WP45	G1 to S cell cycle control	21	-0.578014	-1.558	0.0382745	0.609	0.594262	534	tags=48%, list=12%, signal=42%	4176/4175/4171/983/4173/4172/1021/6117/4174/1385	21	-0.661749	-1.738	0.00372111	0.171	0.165002	227	tags=48%, list=5%, signal=45%	4176/4171/1021/4175/983/4173/6117/4172/4174/1385	WikiPathway																													21
GO:0032091	negative regulation of protein binding	35	-0.594826	-1.765	0.00412507	0.209	0.19974	312	tags=20%, list=7%, signal=19%	ENSG00000082701/ENSG00000144118/ENSG00000132688/ENSG00000204397/ENSG00000115232/ENSG00000185745/ENSG00000159640	35	-0.579121	-1.722	0.00458666	0.171	0.161323	786	tags=29%, list=18%, signal=24%	ENSG00000101126/ENSG00000142208/ENSG00000144118/ENSG00000004487/ENSG00000204397/ENSG00000115232/ENSG00000132688/ENSG00000082701/ENSG00000185745/ENSG00000159640	GO:BP		35	-0.584715	-1.792	0.003509	0.276	0.262988	506	tags=26%, list=11%, signal=23%	ENSG00000082701/ENSG00000127445/ENSG00000115232/ENSG00000101126/ENSG00000134072/ENSG00000132688/ENSG00000204397/ENSG00000185745/ENSG00000159640	35	-0.555637	-1.708	0.00895624	0.305	0.293151	702	tags=31%, list=16%, signal=27%	ENSG00000109016/ENSG00000142208/ENSG00000132688/ENSG00000112208/ENSG00000174437/ENSG00000082701/ENSG00000144118/ENSG00000204397/ENSG00000115232/ENSG00000185745/ENSG00000159640	35	-0.552016	-1.611	0.0127068	0.286	0.271402	161	tags=26%, list=4%, signal=25%	ENSG00000174437/ENSG00000132688/ENSG00000105974/ENSG00000112208/ENSG00000204397/ENSG00000144118/ENSG00000185745/ENSG00000115232/ENSG00000159640	35
GO:0018193	peptidyl-amino acid modification	331	-0.33956	-1.401	0.00355163	0.205	0.195907	944	tags=25%, list=21%, signal=22%	ENSG00000167601/ENSG00000184056/ENSG00000105974/ENSG00000169398/ENSG00000116141/ENSG00000148498/ENSG00000122025/ENSG00000109103/ENSG00000160305/ENSG00000105329/ENSG00000126261/ENSG00000070761/ENSG00000138398/ENSG00000137133/ENSG00000149115/ENSG00000136045/ENSG00000131446/ENSG00000198833/ENSG00000026508/ENSG00000142208/ENSG00000004779/ENSG00000141867/ENSG00000173546/ENSG00000173193/ENSG00000118705…	331	-0.344363	-1.38	0.00455648	0.171	0.161323	751	tags=21%, list=17%, signal=19%	ENSG00000148229/ENSG00000123728/ENSG00000119335/ENSG00000010810/ENSG00000105329/ENSG00000130529/ENSG00000105221/ENSG00000116141/ENSG00000134352/ENSG00000115380/ENSG00000086015/ENSG00000183735/ENSG00000026508/ENSG00000158092/ENSG00000116030/ENSG00000004487/ENSG00000084072/ENSG00000141551/ENSG00000004779/ENSG00000173546/ENSG00000114251/ENSG00000186575/ENSG00000113721/ENSG00000161956/ENSG00000141867…	GO:BP		331	-0.321167	-1.401	0.00545817	0.33	0.313967	564	tags=17%, list=13%, signal=16%	ENSG00000173852/ENSG00000115486/ENSG00000102931/ENSG00000148498/ENSG00000138443/ENSG00000143799/ENSG00000115380/ENSG00000123728/ENSG00000050748/ENSG00000082701/ENSG00000256269/ENSG00000161956/ENSG00000129562/ENSG00000124575/ENSG00000127445/ENSG00000173039/ENSG00000070087/ENSG00000130529/ENSG00000144580/ENSG00000116030/ENSG00000170312/ENSG00000196715/ENSG00000160305/ENSG00000004975/ENSG00000100749…	331	-0.309948	-1.332	0.0198075	0.409	0.39308	749	tags=20%, list=17%, signal=18%	ENSG00000136045/ENSG00000120533/ENSG00000113593/ENSG00000149115/ENSG00000131446/ENSG00000161956/ENSG00000142208/ENSG00000086015/ENSG00000138496/ENSG00000143799/ENSG00000173546/ENSG00000118705/ENSG00000050748/ENSG00000170312/ENSG00000004779/ENSG00000102595/ENSG00000198833/ENSG00000137133/ENSG00000009954/ENSG00000105221/ENSG00000183735/ENSG00000166848/ENSG00000173193/ENSG00000130529/ENSG00000141646…	331	-0.284756	-1.104	0.237045	0.716	0.678553	1321	tags=31%, list=30%, signal=24%	ENSG00000171497/ENSG00000058668/ENSG00000117505/ENSG00000163346/ENSG00000163378/ENSG00000070770/ENSG00000244038/ENSG00000167965/ENSG00000110048/ENSG00000158092/ENSG00000115486/ENSG00000167397/ENSG00000011478/ENSG00000149948/ENSG00000131475/ENSG00000169375/ENSG00000141646/ENSG00000102882/ENSG00000070087/ENSG00000198793/ENSG00000102595/ENSG00000026508/ENSG00000056050/ENSG00000131446/ENSG00000100030…	331
GO:0048285	organelle fission	145	-0.35399	-1.347	0.047619	0.548	0.52443	1325	tags=42%, list=30%, signal=31%	ENSG00000127445/ENSG00000136824/ENSG00000153147/ENSG00000156256/ENSG00000058729/ENSG00000132842/ENSG00000163539/ENSG00000146247/ENSG00000132341/ENSG00000196510/ENSG00000205629/ENSG00000213024/ENSG00000086065/ENSG00000164961/ENSG00000247077/ENSG00000131747/ENSG00000047410/ENSG00000119048/ENSG00000261456/ENSG00000168476/ENSG00000126226/ENSG00000215021/ENSG00000036257/ENSG00000179041/ENSG00000153187…	145	-0.410638	-1.517	0.00473874	0.175	0.165428	1207	tags=43%, list=27%, signal=33%	ENSG00000137807/ENSG00000205629/ENSG00000164961/ENSG00000010244/ENSG00000036257/ENSG00000109805/ENSG00000080986/ENSG00000088325/ENSG00000067560/ENSG00000086065/ENSG00000215021/ENSG00000101421/ENSG00000144535/ENSG00000213024/ENSG00000163539/ENSG00000108424/ENSG00000127445/ENSG00000153147/ENSG00000047410/ENSG00000153107/ENSG00000119048/ENSG00000153187/ENSG00000126803/ENSG00000105971/ENSG00000131462…	GO:BP		145	-0.294057	-1.177	0.137681	0.64	0.609352	805	tags=31%, list=18%, signal=26%	ENSG00000101972/ENSG00000086065/ENSG00000156026/ENSG00000215021/ENSG00000072501/ENSG00000036257/ENSG00000175334/ENSG00000119048/ENSG00000170581/ENSG00000247077/ENSG00000121892/ENSG00000108055/ENSG00000131462/ENSG00000213024/ENSG00000083642/ENSG00000067560/ENSG00000080986/ENSG00000009954/ENSG00000136824/ENSG00000113810/ENSG00000149499/ENSG00000121152/ENSG00000164754/ENSG00000010292/ENSG00000127445…	145	-0.317867	-1.232	0.106109	0.637	0.612643	1116	tags=32%, list=25%, signal=25%	ENSG00000196510/ENSG00000132842/ENSG00000132341/ENSG00000083937/ENSG00000047410/ENSG00000261456/ENSG00000153187/ENSG00000086065/ENSG00000083642/ENSG00000215021/ENSG00000121152/ENSG00000131462/ENSG00000180198/ENSG00000085415/ENSG00000142945/ENSG00000247077/ENSG00000118007/ENSG00000164754/ENSG00000065883/ENSG00000108424/ENSG00000036257/ENSG00000156026/ENSG00000179041/ENSG00000101972/ENSG00000009954…	145	-0.307874	-1.111	0.271589	0.742	0.70352	1337	tags=34%, list=30%, signal=25%	ENSG00000072501/ENSG00000176623/ENSG00000113810/ENSG00000132341/ENSG00000036257/ENSG00000196510/ENSG00000161800/ENSG00000175063/ENSG00000142945/ENSG00000131747/ENSG00000261456/ENSG00000132842/ENSG00000205629/ENSG00000203485/ENSG00000094914/ENSG00000143228/ENSG00000215021/ENSG00000214253/ENSG00000121892/ENSG00000108424/ENSG00000067560/ENSG00000121152/ENSG00000198824/ENSG00000040275/ENSG00000147457…	145
R-HSA-2980736	Peptide hormone metabolism	26	-0.566737	-1.617	0.0223927	0.366	0.34252	58	tags=12%, list=1%, signal=11%	6844/1803/1636	26	-0.62522	-1.75	0.00498323	0.175	0.163776	412	tags=15%, list=9%, signal=14%	6844/10159/1803/1636	Reactome		26	-0.599496	-1.723	0.00404855	0.361	0.354393	98	tags=8%, list=2%, signal=8%	1803/1636	26	-0.52492	-1.501	0.0443957	0.629	0.6131	126	tags=12%, list=3%, signal=11%	6844/1803/1636	26	-0.547873	-1.509	0.0373574	0.76	0.755098	912	tags=31%, list=20%, signal=25%	28972/54536/11336/60412/6844/290/1803/1636	26
R-HSA-159236	Transport of Mature mRNA derived from an Intron-Containing Transcript	58	-0.436265	-1.443	0.04	0.436	0.408679	1582	tags=55%, list=35%, signal=36%	5903/10762/53371/9688/7919/4927/6432/79228/6431/84248/9631/84324/23636/4928/7175/84321/23165/10250/8563/23511/6427/348995/9972/22916/79902/9785/55746/129401/23279/7307/8086/9775	58	-0.51133	-1.699	0.00480669	0.175	0.163776	1384	tags=53%, list=31%, signal=37%	8563/53371/9688/84248/6431/84271/23511/79228/9631/4927/10762/84321/22916/6432/23636/4928/23165/7175/348995/84324/10250/9972/9785/55746/6427/79902/23279/7307/129401/9775/8086	Reactome		58	-0.390609	-1.333	0.0761905	0.627	0.615076	1578	tags=55%, list=35%, signal=36%	5903/9688/10921/84321/23165/9785/7919/4927/6430/53371/9631/10762/4928/55746/6431/22916/9972/6427/7175/348995/10250/23511/84324/23636/79902/129401/9775/23279/7307/84248/8563/8086																			58
GO:0002446	neutrophil mediated immunity	6	-0.871525	-1.746	0.00292996	0.19	0.182148	2	tags=33%, list=0%, signal=33%	ENSG00000172936/ENSG00000159640	6	-0.86044	-1.72	0.00496968	0.179	0.169047	2	tags=33%, list=0%, signal=33%	ENSG00000172936/ENSG00000159640	GO:BP		6	-0.875969	-1.712	0.00183221	0.248	0.235799	2	tags=33%, list=0%, signal=33%	ENSG00000172936/ENSG00000159640	6	-0.777683	-1.546	0.0412883	0.572	0.549887	520	tags=33%, list=12%, signal=29%	ENSG00000172936/ENSG00000159640	6	-0.86901	-1.686	0.00405179	0.201	0.190722	5	tags=50%, list=0%, signal=50%	ENSG00000172936/ENSG00000116266/ENSG00000159640	6
GO:0009746	response to hexose	44	-0.539596	-1.678	0.00701898	0.249	0.238595	729	tags=36%, list=16%, signal=31%	ENSG00000141959/ENSG00000185950/ENSG00000004139/ENSG00000067560/ENSG00000141646/ENSG00000136527/ENSG00000130529/ENSG00000104872/ENSG00000265972/ENSG00000220205/ENSG00000233276/ENSG00000023909/ENSG00000135821/ENSG00000100348/ENSG00000121879/ENSG00000159640	44	-0.541317	-1.696	0.00502309	0.179	0.169047	486	tags=36%, list=11%, signal=33%	ENSG00000142173/ENSG00000167136/ENSG00000185950/ENSG00000164182/ENSG00000130529/ENSG00000136527/ENSG00000233276/ENSG00000265972/ENSG00000220205/ENSG00000023909/ENSG00000004139/ENSG00000104872/ENSG00000135821/ENSG00000100348/ENSG00000121879/ENSG00000159640	GO:BP		44	-0.547046	-1.793	0.00194797	0.248	0.235799	949	tags=41%, list=21%, signal=33%	ENSG00000138814/ENSG00000145191/ENSG00000164182/ENSG00000265972/ENSG00000142173/ENSG00000167136/ENSG00000141959/ENSG00000104872/ENSG00000067560/ENSG00000175387/ENSG00000136527/ENSG00000185950/ENSG00000130529/ENSG00000023909/ENSG00000100348/ENSG00000135821/ENSG00000121879/ENSG00000159640	44	-0.519073	-1.669	0.00599956	0.265	0.25532	511	tags=27%, list=11%, signal=24%	ENSG00000130529/ENSG00000067560/ENSG00000141646/ENSG00000185950/ENSG00000104872/ENSG00000023909/ENSG00000233276/ENSG00000135821/ENSG00000100348/ENSG00000220205/ENSG00000121879/ENSG00000159640	44	-0.438815	-1.333	0.0896159	0.56	0.530734	875	tags=39%, list=20%, signal=31%	ENSG00000149577/ENSG00000142173/ENSG00000067560/ENSG00000175387/ENSG00000004139/ENSG00000104872/ENSG00000141959/ENSG00000130529/ENSG00000220205/ENSG00000136527/ENSG00000265972/ENSG00000023909/ENSG00000135821/ENSG00000233276/ENSG00000121879/ENSG00000100348/ENSG00000159640	44
GO:0009749	response to glucose	44	-0.539596	-1.678	0.00701898	0.249	0.238595	729	tags=36%, list=16%, signal=31%	ENSG00000141959/ENSG00000185950/ENSG00000004139/ENSG00000067560/ENSG00000141646/ENSG00000136527/ENSG00000130529/ENSG00000104872/ENSG00000265972/ENSG00000220205/ENSG00000233276/ENSG00000023909/ENSG00000135821/ENSG00000100348/ENSG00000121879/ENSG00000159640	44	-0.541317	-1.696	0.00502309	0.179	0.169047	486	tags=36%, list=11%, signal=33%	ENSG00000142173/ENSG00000167136/ENSG00000185950/ENSG00000164182/ENSG00000130529/ENSG00000136527/ENSG00000233276/ENSG00000265972/ENSG00000220205/ENSG00000023909/ENSG00000004139/ENSG00000104872/ENSG00000135821/ENSG00000100348/ENSG00000121879/ENSG00000159640	GO:BP		44	-0.547046	-1.793	0.00194797	0.248	0.235799	949	tags=41%, list=21%, signal=33%	ENSG00000138814/ENSG00000145191/ENSG00000164182/ENSG00000265972/ENSG00000142173/ENSG00000167136/ENSG00000141959/ENSG00000104872/ENSG00000067560/ENSG00000175387/ENSG00000136527/ENSG00000185950/ENSG00000130529/ENSG00000023909/ENSG00000100348/ENSG00000135821/ENSG00000121879/ENSG00000159640	44	-0.519073	-1.669	0.00599956	0.265	0.25532	511	tags=27%, list=11%, signal=24%	ENSG00000130529/ENSG00000067560/ENSG00000141646/ENSG00000185950/ENSG00000104872/ENSG00000023909/ENSG00000233276/ENSG00000135821/ENSG00000100348/ENSG00000220205/ENSG00000121879/ENSG00000159640	44	-0.438815	-1.333	0.0896159	0.56	0.530734	875	tags=39%, list=20%, signal=31%	ENSG00000149577/ENSG00000142173/ENSG00000067560/ENSG00000175387/ENSG00000004139/ENSG00000104872/ENSG00000141959/ENSG00000130529/ENSG00000220205/ENSG00000136527/ENSG00000265972/ENSG00000023909/ENSG00000135821/ENSG00000233276/ENSG00000121879/ENSG00000100348/ENSG00000159640	44
GO:0060070	canonical Wnt signaling pathway	73	-0.474771	-1.635	0.00400897	0.205	0.19612	570	tags=22%, list=13%, signal=19%	ENSG00000155760/ENSG00000162407/ENSG00000130529/ENSG00000122870/ENSG00000082701/ENSG00000141551/ENSG00000114251/ENSG00000166949/ENSG00000173801/ENSG00000146648/ENSG00000101193/ENSG00000101849/ENSG00000144642/ENSG00000115266/ENSG00000116478/ENSG00000164932	73	-0.474099	-1.616	0.00491548	0.179	0.169047	928	tags=41%, list=21%, signal=33%	ENSG00000145907/ENSG00000158941/ENSG00000112062/ENSG00000111186/ENSG00000134882/ENSG00000144791/ENSG00000127445/ENSG00000073536/ENSG00000018408/ENSG00000119048/ENSG00000108100/ENSG00000105329/ENSG00000130529/ENSG00000162407/ENSG00000141551/ENSG00000114251/ENSG00000109083/ENSG00000182220/ENSG00000155760/ENSG00000122870/ENSG00000082701/ENSG00000115266/ENSG00000101193/ENSG00000173801/ENSG00000146648…	GO:BP		73	-0.482558	-1.699	0.00136235	0.248	0.235799	556	tags=25%, list=12%, signal=22%	ENSG00000134882/ENSG00000122870/ENSG00000082701/ENSG00000127445/ENSG00000130529/ENSG00000166949/ENSG00000004975/ENSG00000155760/ENSG00000108100/ENSG00000141551/ENSG00000114251/ENSG00000101849/ENSG00000101193/ENSG00000173801/ENSG00000144642/ENSG00000116478/ENSG00000115266/ENSG00000164932	73	-0.482597	-1.667	0.00313541	0.225	0.216585	512	tags=23%, list=11%, signal=21%	ENSG00000162407/ENSG00000130529/ENSG00000082701/ENSG00000122707/ENSG00000101193/ENSG00000114030/ENSG00000122870/ENSG00000173801/ENSG00000114251/ENSG00000141551/ENSG00000146648/ENSG00000166949/ENSG00000101849/ENSG00000144642/ENSG00000116478/ENSG00000164932/ENSG00000115266	73	-0.461233	-1.528	0.0108017	0.279	0.264776	760	tags=29%, list=17%, signal=24%	ENSG00000111186/ENSG00000104375/ENSG00000105974/ENSG00000162407/ENSG00000166949/ENSG00000130529/ENSG00000050165/ENSG00000100744/ENSG00000144642/ENSG00000101849/ENSG00000141551/ENSG00000122707/ENSG00000119048/ENSG00000115266/ENSG00000116478/ENSG00000146648/ENSG00000114251/ENSG00000173801/ENSG00000101193/ENSG00000105329/ENSG00000164932	73
GO:0022414	reproductive process	287	-0.351591	-1.432	0.0049165	0.226	0.216019	821	tags=25%, list=18%, signal=22%	ENSG00000119318/ENSG00000100360/ENSG00000096063/ENSG00000010292/ENSG00000072501/ENSG00000198833/ENSG00000131462/ENSG00000104375/ENSG00000147202/ENSG00000196498/ENSG00000142208/ENSG00000105649/ENSG00000122707/ENSG00000124226/ENSG00000081870/ENSG00000136802/ENSG00000116455/ENSG00000121152/ENSG00000125740/ENSG00000108561/ENSG00000144747/ENSG00000100811/ENSG00000172270/ENSG00000148634/ENSG00000141646…	287	-0.350782	-1.394	0.00490171	0.179	0.169047	812	tags=26%, list=18%, signal=23%	ENSG00000167601/ENSG00000174720/ENSG00000119048/ENSG00000137822/ENSG00000126803/ENSG00000131462/ENSG00000171552/ENSG00000108387/ENSG00000124226/ENSG00000101126/ENSG00000184347/ENSG00000142208/ENSG00000117394/ENSG00000125740/ENSG00000100360/ENSG00000108561/ENSG00000148634/ENSG00000072501/ENSG00000144747/ENSG00000261456/ENSG00000116455/ENSG00000086015/ENSG00000105649/ENSG00000143545/ENSG00000136824…	GO:BP		287	-0.2992	-1.29	0.0398215	0.496	0.471939	931	tags=26%, list=21%, signal=22%	ENSG00000071626/ENSG00000198492/ENSG00000112062/ENSG00000108561/ENSG00000109083/ENSG00000077942/ENSG00000142208/ENSG00000184347/ENSG00000130005/ENSG00000010278/ENSG00000104375/ENSG00000128335/ENSG00000167468/ENSG00000062716/ENSG00000086015/ENSG00000215021/ENSG00000072501/ENSG00000174720/ENSG00000124226/ENSG00000106268/ENSG00000108387/ENSG00000119048/ENSG00000136802/ENSG00000112531/ENSG00000137822…	287	-0.321777	-1.358	0.0171589	0.395	0.380394	937	tags=28%, list=21%, signal=24%	ENSG00000067048/ENSG00000183291/ENSG00000145191/ENSG00000140263/ENSG00000215021/ENSG00000096063/ENSG00000121152/ENSG00000108387/ENSG00000131462/ENSG00000160714/ENSG00000162244/ENSG00000081870/ENSG00000100811/ENSG00000104375/ENSG00000167601/ENSG00000169398/ENSG00000041982/ENSG00000088930/ENSG00000124226/ENSG00000196498/ENSG00000119318/ENSG00000144747/ENSG00000142208/ENSG00000080503/ENSG00000086015…	287	-0.385682	-1.489	0.00079388	0.157	0.149216	780	tags=21%, list=17%, signal=18%	ENSG00000172270/ENSG00000108561/ENSG00000172216/ENSG00000123374/ENSG00000137497/ENSG00000164754/ENSG00000104375/ENSG00000115760/ENSG00000164961/ENSG00000160714/ENSG00000010278/ENSG00000085224/ENSG00000100811/ENSG00000119318/ENSG00000126803/ENSG00000086015/ENSG00000108055/ENSG00000062716/ENSG00000148634/ENSG00000102265/ENSG00000136709/ENSG00000171552/ENSG00000067048/ENSG00000177707/ENSG00000113721…	287
GO:1901661	quinone metabolic process	13	-0.652831	-1.563	0.0422934	0.512	0.490693	287	tags=38%, list=6%, signal=36%	ENSG00000151632/ENSG00000187134/ENSG00000139180/ENSG00000196139/ENSG00000196715	13	-0.72399	-1.759	0.0051321	0.181	0.170485	464	tags=38%, list=10%, signal=35%	ENSG00000151632/ENSG00000187134/ENSG00000196139/ENSG00000196715/ENSG00000139180	GO:BP		13	-0.480685	-1.175	0.265918	0.758	0.721385	994	tags=54%, list=22%, signal=42%	ENSG00000085662/ENSG00000151632/ENSG00000159228/ENSG00000139180/ENSG00000196715/ENSG00000187134/ENSG00000196139	13	-0.574809	-1.432	0.0810811	0.617	0.593526	831	tags=38%, list=19%, signal=31%	ENSG00000151632/ENSG00000187134/ENSG00000139180/ENSG00000196139/ENSG00000196715	13	-0.746591	-1.758	0.00299093	0.184	0.174164	438	tags=46%, list=10%, signal=42%	ENSG00000124588/ENSG00000151632/ENSG00000139180/ENSG00000187134/ENSG00000196139/ENSG00000196715	13
GO:0006636	unsaturated fatty acid biosynthetic process	17	-0.707359	-1.783	0.00244931	0.19	0.182148	553	tags=41%, list=12%, signal=36%	ENSG00000134824/ENSG00000135241/ENSG00000164535/ENSG00000012660/ENSG00000196139/ENSG00000095303/ENSG00000124212	17	-0.681783	-1.732	0.0051387	0.181	0.170485	626	tags=41%, list=14%, signal=36%	ENSG00000135241/ENSG00000164535/ENSG00000066322/ENSG00000012660/ENSG00000196139/ENSG00000095303/ENSG00000124212	GO:BP		17	-0.65599	-1.717	0.00864736	0.352	0.335481	181	tags=59%, list=4%, signal=57%	ENSG00000164535/ENSG00000012660/ENSG00000101986/ENSG00000159228/ENSG00000116711/ENSG00000134824/ENSG00000095303/ENSG00000196139/ENSG00000135241/ENSG00000124212	17	-0.729289	-1.921	0.000824312	0.095	0.0913705	496	tags=41%, list=11%, signal=37%	ENSG00000221968/ENSG00000012660/ENSG00000164535/ENSG00000135241/ENSG00000196139/ENSG00000095303/ENSG00000124212	17	-0.702294	-1.772	0.0025885	0.183	0.173082	155	tags=24%, list=3%, signal=23%	ENSG00000066322/ENSG00000196139/ENSG00000095303/ENSG00000124212	17
GO:0032309	icosanoid secretion	5	-0.858257	-1.602	0.0115902	0.295	0.282043	2	tags=40%, list=0%, signal=40%	ENSG00000135241/ENSG00000159640	5	-0.882869	-1.69	0.00531403	0.184	0.173835	2	tags=60%, list=0%, signal=60%	ENSG00000125257/ENSG00000135241/ENSG00000159640	GO:BP		5	-0.873039	-1.621	0.00432556	0.296	0.281757	67	tags=80%, list=2%, signal=79%	ENSG00000116711/ENSG00000125257/ENSG00000135241/ENSG00000159640	5	-0.872802	-1.662	0.010583	0.329	0.316042	110	tags=60%, list=2%, signal=59%	ENSG00000125257/ENSG00000135241/ENSG00000159640	5	-0.757829	-1.406	0.0873606	0.556	0.526797	5	tags=40%, list=0%, signal=40%	ENSG00000135046/ENSG00000159640	5
GO:0071715	icosanoid transport	5	-0.858257	-1.602	0.0115902	0.295	0.282043	2	tags=40%, list=0%, signal=40%	ENSG00000135241/ENSG00000159640	5	-0.882869	-1.69	0.00531403	0.184	0.173835	2	tags=60%, list=0%, signal=60%	ENSG00000125257/ENSG00000135241/ENSG00000159640	GO:BP		5	-0.873039	-1.621	0.00432556	0.296	0.281757	67	tags=80%, list=2%, signal=79%	ENSG00000116711/ENSG00000125257/ENSG00000135241/ENSG00000159640	5	-0.872802	-1.662	0.010583	0.329	0.316042	110	tags=60%, list=2%, signal=59%	ENSG00000125257/ENSG00000135241/ENSG00000159640	5	-0.757829	-1.406	0.0873606	0.556	0.526797	5	tags=40%, list=0%, signal=40%	ENSG00000135046/ENSG00000159640	5
R-HSA-2219528	PI3K/AKT Signaling in Cancer	27	-0.654489	-1.886	0.000953187	0.101	0.0942038	756	tags=41%, list=17%, signal=34%	207/8660/208/2932/7249/5159/5880/1956/1385/5156/5290	27	-0.629676	-1.773	0.00576434	0.185	0.173215	780	tags=44%, list=17%, signal=37%	207/8660/2534/208/5159/7249/2932/1956/5880/1385/5156/5290	Reactome		27	-0.529487	-1.526	0.02123	0.584	0.573116	941	tags=44%, list=21%, signal=35%	5295/207/2322/7249/208/2932/8660/1385/5880/5159/5290/5156	27	-0.663506	-1.901	0.000353452	0.112	0.109012	756	tags=44%, list=17%, signal=37%	5296/207/208/8660/2932/7249/5880/5159/1956/5156/1385/5290	27	-0.51745	-1.44	0.0540541	0.852	0.846595	1476	tags=56%, list=33%, signal=37%	2534/2322/5295/207/64223/2475/5880/208/84335/1385/5159/1956/7249/5290/5156	27
R-HSA-156580	Phase II - Conjugation of compounds	38	0.361731	1.226	0.145299	0.748	0.700373	1307	tags=45%, list=29%, signal=32%	4257/4548/79017/4259/29104/2729/2946/2950/7360/2954/4552/2947/347734/4837/10327/9/2098	38	0.495083	1.719	0.00585603	0.185	0.173215	897	tags=42%, list=20%, signal=34%	4257/4259/2946/79017/4548/29104/2729/7360/2950/4837/2947/4552/2953/1312/10327/84836	Reactome											38	0.419376	1.348	0.0883002	0.717	0.69866	846	tags=37%, list=19%, signal=30%	4257/4548/79017/29104/4259/2947/4552/2946/347734/2950/9/2954/2729/7360
R-HSA-9754678	SARS-CoV-2 modulates host translation machinery	43	-0.544658	-1.716	0.00373831	0.237	0.221675	808	tags=30%, list=18%, signal=25%	6633/6234/6204/6634/6632/6635/6636/6192/6606/6628/25929/6637/6232	43	-0.546548	-1.697	0.0055022	0.185	0.173215	872	tags=35%, list=20%, signal=28%	6207/11218/6192/6633/6632/6234/6634/6204/6636/6635/6628/6606/25929/6637/6232	Reactome		43	-0.423345	-1.369	0.0747664	0.627	0.615076	742	tags=21%, list=17%, signal=18%	6635/6633/6192/6636/25929/6606/6628/6232/6637	43	-0.474597	-1.531	0.0258172	0.502	0.48894	923	tags=30%, list=21%, signal=24%	6204/6633/6635/6632/6634/6234/6192/6606/6636/6628/25929/6637/6232	43	-0.471688	-1.439	0.0386266	0.764	0.759826	505	tags=19%, list=11%, signal=17%	6636/6632/6606/25929/6628/6637/6192/6232	43
GO:0006692	prostanoid metabolic process	19	-0.717093	-1.867	0.0013311	0.169	0.162182	679	tags=42%, list=15%, signal=36%	ENSG00000151632/ENSG00000134184/ENSG00000135241/ENSG00000164535/ENSG00000187134/ENSG00000196139/ENSG00000095303/ENSG00000124212	19	-0.669537	-1.746	0.00556128	0.187	0.176973	626	tags=37%, list=14%, signal=32%	ENSG00000135241/ENSG00000164535/ENSG00000151632/ENSG00000187134/ENSG00000196139/ENSG00000095303/ENSG00000124212	GO:BP		19	-0.664383	-1.788	0.00472149	0.304	0.289228	1080	tags=58%, list=24%, signal=44%	ENSG00000164535/ENSG00000085662/ENSG00000151632/ENSG00000159228/ENSG00000116711/ENSG00000134184/ENSG00000187134/ENSG00000095303/ENSG00000196139/ENSG00000135241/ENSG00000124212	19	-0.751487	-2.051	0.000149119	0.052	0.0499236	262	tags=32%, list=6%, signal=30%	ENSG00000164535/ENSG00000134184/ENSG00000135241/ENSG00000196139/ENSG00000095303/ENSG00000124212	19	-0.66525	-1.699	0.0119693	0.282	0.267824	124	tags=26%, list=3%, signal=26%	ENSG00000151632/ENSG00000187134/ENSG00000196139/ENSG00000095303/ENSG00000124212	19
GO:0006693	prostaglandin metabolic process	19	-0.717093	-1.867	0.0013311	0.169	0.162182	679	tags=42%, list=15%, signal=36%	ENSG00000151632/ENSG00000134184/ENSG00000135241/ENSG00000164535/ENSG00000187134/ENSG00000196139/ENSG00000095303/ENSG00000124212	19	-0.669537	-1.746	0.00556128	0.187	0.176973	626	tags=37%, list=14%, signal=32%	ENSG00000135241/ENSG00000164535/ENSG00000151632/ENSG00000187134/ENSG00000196139/ENSG00000095303/ENSG00000124212	GO:BP		19	-0.664383	-1.788	0.00472149	0.304	0.289228	1080	tags=58%, list=24%, signal=44%	ENSG00000164535/ENSG00000085662/ENSG00000151632/ENSG00000159228/ENSG00000116711/ENSG00000134184/ENSG00000187134/ENSG00000095303/ENSG00000196139/ENSG00000135241/ENSG00000124212	19	-0.751487	-2.051	0.000149119	0.052	0.0499236	262	tags=32%, list=6%, signal=30%	ENSG00000164535/ENSG00000134184/ENSG00000135241/ENSG00000196139/ENSG00000095303/ENSG00000124212	19	-0.66525	-1.699	0.0119693	0.282	0.267824	124	tags=26%, list=3%, signal=26%	ENSG00000151632/ENSG00000187134/ENSG00000196139/ENSG00000095303/ENSG00000124212	19
GO:0016485	protein processing	69	-0.450747	-1.535	0.0146739	0.334	0.319411	743	tags=28%, list=17%, signal=23%	ENSG00000142875/ENSG00000112208/ENSG00000197747/ENSG00000165806/ENSG00000120868/ENSG00000055163/ENSG00000143799/ENSG00000163565/ENSG00000116133/ENSG00000108582/ENSG00000168040/ENSG00000171867/ENSG00000204397/ENSG00000135919/ENSG00000103490/ENSG00000162736/ENSG00000197635/ENSG00000010438/ENSG00000159640	69	-0.482322	-1.627	0.00552748	0.187	0.176973	468	tags=20%, list=10%, signal=18%	ENSG00000171867/ENSG00000163565/ENSG00000204397/ENSG00000120868/ENSG00000108582/ENSG00000103490/ENSG00000143799/ENSG00000182220/ENSG00000168040/ENSG00000165806/ENSG00000162736/ENSG00000197635/ENSG00000010438/ENSG00000159640	GO:BP		69	-0.493986	-1.73	0.00194964	0.248	0.235799	540	tags=22%, list=12%, signal=19%	ENSG00000143799/ENSG00000135919/ENSG00000103490/ENSG00000163565/ENSG00000108582/ENSG00000137845/ENSG00000162736/ENSG00000116133/ENSG00000204397/ENSG00000168040/ENSG00000120868/ENSG00000197635/ENSG00000171867/ENSG00000010438/ENSG00000159640	69	-0.406264	-1.394	0.0486111	0.578	0.556439	672	tags=25%, list=15%, signal=21%	ENSG00000143799/ENSG00000142875/ENSG00000165806/ENSG00000055163/ENSG00000112208/ENSG00000163565/ENSG00000108582/ENSG00000168040/ENSG00000116133/ENSG00000135919/ENSG00000171867/ENSG00000103490/ENSG00000204397/ENSG00000162736/ENSG00000197635/ENSG00000159640/ENSG00000010438	69	-0.43158	-1.416	0.0349462	0.436	0.413629	634	tags=22%, list=14%, signal=19%	ENSG00000117298/ENSG00000105664/ENSG00000108582/ENSG00000197747/ENSG00000171867/ENSG00000112208/ENSG00000055163/ENSG00000116133/ENSG00000162736/ENSG00000204397/ENSG00000103490/ENSG00000135919/ENSG00000197635/ENSG00000010438/ENSG00000159640	69
GO:0002252	immune effector process	103	-0.428223	-1.562	0.00751619	0.255	0.24429	975	tags=32%, list=22%, signal=26%	ENSG00000100097/ENSG00000182985/ENSG00000169398/ENSG00000215021/ENSG00000166888/ENSG00000105329/ENSG00000196535/ENSG00000172936/ENSG00000189171/ENSG00000108561/ENSG00000110719/ENSG00000085063/ENSG00000165704/ENSG00000112936/ENSG00000116062/ENSG00000154710/ENSG00000130529/ENSG00000172175/ENSG00000220205/ENSG00000077420/ENSG00000168040/ENSG00000142867/ENSG00000123609/ENSG00000196776/ENSG00000103257…	103	-0.447266	-1.593	0.00544783	0.187	0.176973	821	tags=28%, list=18%, signal=24%	ENSG00000165704/ENSG00000110719/ENSG00000172936/ENSG00000165732/ENSG00000010810/ENSG00000105329/ENSG00000108561/ENSG00000130529/ENSG00000196776/ENSG00000112936/ENSG00000114251/ENSG00000107371/ENSG00000142867/ENSG00000116062/ENSG00000160293/ENSG00000154710/ENSG00000172175/ENSG00000182985/ENSG00000220205/ENSG00000123609/ENSG00000103490/ENSG00000168040/ENSG00000103257/ENSG00000163661/ENSG00000223496…	GO:BP		103	-0.381953	-1.457	0.0479482	0.507	0.48247	603	tags=17%, list=14%, signal=15%	ENSG00000182985/ENSG00000077420/ENSG00000114861/ENSG00000116062/ENSG00000103490/ENSG00000189171/ENSG00000112936/ENSG00000130529/ENSG00000128340/ENSG00000114251/ENSG00000168040/ENSG00000196776/ENSG00000068079/ENSG00000160293/ENSG00000123609/ENSG00000163661/ENSG00000109861/ENSG00000159640	103	-0.418123	-1.535	0.00831863	0.297	0.285819	547	tags=23%, list=12%, signal=21%	ENSG00000108561/ENSG00000172936/ENSG00000130529/ENSG00000165704/ENSG00000172175/ENSG00000116062/ENSG00000103257/ENSG00000154710/ENSG00000196776/ENSG00000112936/ENSG00000110719/ENSG00000168040/ENSG00000160293/ENSG00000142867/ENSG00000123609/ENSG00000114251/ENSG00000128340/ENSG00000077420/ENSG00000103490/ENSG00000220205/ENSG00000068079/ENSG00000163661/ENSG00000109861/ENSG00000159640	103	-0.359421	-1.249	0.11284	0.575	0.545136	844	tags=34%, list=19%, signal=28%	ENSG00000178209/ENSG00000198793/ENSG00000123384/ENSG00000196776/ENSG00000189171/ENSG00000128340/ENSG00000196535/ENSG00000215021/ENSG00000100097/ENSG00000132466/ENSG00000165704/ENSG00000169398/ENSG00000134108/ENSG00000108561/ENSG00000110651/ENSG00000154710/ENSG00000166888/ENSG00000130529/ENSG00000220205/ENSG00000077420/ENSG00000128829/ENSG00000131981/ENSG00000112936/ENSG00000103257/ENSG00000110719…	103
GO:0050435	amyloid-beta metabolic process	18	-0.693281	-1.78	0.00397034	0.205	0.19612	285	tags=22%, list=6%, signal=21%	ENSG00000171867/ENSG00000173039/ENSG00000162736/ENSG00000159640	18	-0.674544	-1.736	0.00567669	0.19	0.179085	468	tags=22%, list=10%, signal=20%	ENSG00000171867/ENSG00000173039/ENSG00000162736/ENSG00000159640	GO:BP		18	-0.602014	-1.591	0.0288075	0.459	0.436902	464	tags=28%, list=10%, signal=25%	ENSG00000127445/ENSG00000173039/ENSG00000162736/ENSG00000171867/ENSG00000159640	18	-0.593398	-1.584	0.032455	0.509	0.489906	274	tags=22%, list=6%, signal=21%	ENSG00000171867/ENSG00000173039/ENSG00000162736/ENSG00000159640	18	-0.5957	-1.516	0.043131	0.477	0.452076	506	tags=28%, list=11%, signal=25%	ENSG00000171867/ENSG00000173039/ENSG00000133318/ENSG00000162736/ENSG00000159640	18
GO:0120254	olefinic compound metabolic process	39	-0.602345	-1.835	0.00081378	0.146	0.139357	553	tags=36%, list=12%, signal=32%	ENSG00000135241/ENSG00000162496/ENSG00000165092/ENSG00000164535/ENSG00000012660/ENSG00000049239/ENSG00000187134/ENSG00000233276/ENSG00000196139/ENSG00000138061/ENSG00000167468/ENSG00000121039/ENSG00000095303/ENSG00000124212	39	-0.55263	-1.683	0.00570419	0.19	0.179085	513	tags=33%, list=12%, signal=30%	ENSG00000164535/ENSG00000049239/ENSG00000066322/ENSG00000233276/ENSG00000151632/ENSG00000187134/ENSG00000012660/ENSG00000196139/ENSG00000167468/ENSG00000121039/ENSG00000138061/ENSG00000095303/ENSG00000124212	GO:BP		39	-0.533601	-1.698	0.0084201	0.352	0.335481	328	tags=49%, list=7%, signal=46%	ENSG00000164535/ENSG00000012660/ENSG00000085662/ENSG00000151632/ENSG00000101986/ENSG00000159228/ENSG00000167468/ENSG00000116711/ENSG00000165092/ENSG00000187134/ENSG00000162496/ENSG00000134824/ENSG00000049239/ENSG00000138061/ENSG00000095303/ENSG00000196139/ENSG00000135241/ENSG00000121039/ENSG00000124212	39	-0.624434	-1.972	0.000278189	0.066	0.0631398	339	tags=31%, list=8%, signal=29%	ENSG00000012660/ENSG00000049239/ENSG00000164535/ENSG00000233276/ENSG00000167468/ENSG00000162496/ENSG00000135241/ENSG00000196139/ENSG00000138061/ENSG00000121039/ENSG00000095303/ENSG00000124212	39	-0.634979	-1.887	0.000403467	0.125	0.118492	312	tags=44%, list=7%, signal=41%	ENSG00000164535/ENSG00000162496/ENSG00000049239/ENSG00000050165/ENSG00000151632/ENSG00000143819/ENSG00000042445/ENSG00000138061/ENSG00000233276/ENSG00000121039/ENSG00000066322/ENSG00000187134/ENSG00000196139/ENSG00000167468/ENSG00000165092/ENSG00000095303/ENSG00000124212	39
GO:0017014	protein nitrosylation	6	-0.790136	-1.583	0.0243387	0.394	0.37743	2	tags=50%, list=0%, signal=50%	ENSG00000111640/ENSG00000197894/ENSG00000159640	6	-0.857394	-1.714	0.00579267	0.19	0.179454	2	tags=33%, list=0%, signal=33%	ENSG00000111640/ENSG00000159640	GO:BP		6	-0.828231	-1.618	0.00909308	0.352	0.335481	263	tags=33%, list=6%, signal=31%	ENSG00000164830/ENSG00000159640	6	-0.684261	-1.36	0.128788	0.644	0.619506	5	tags=50%, list=0%, signal=50%	ENSG00000111640/ENSG00000197894/ENSG00000159640	6	-0.655002	-1.271	0.195298	0.683	0.647871	5	tags=33%, list=0%, signal=33%	ENSG00000197894/ENSG00000159640	6
GO:0018119	peptidyl-cysteine S-nitrosylation	6	-0.790136	-1.583	0.0243387	0.394	0.37743	2	tags=50%, list=0%, signal=50%	ENSG00000111640/ENSG00000197894/ENSG00000159640	6	-0.857394	-1.714	0.00579267	0.19	0.179454	2	tags=33%, list=0%, signal=33%	ENSG00000111640/ENSG00000159640	GO:BP		6	-0.828231	-1.618	0.00909308	0.352	0.335481	263	tags=33%, list=6%, signal=31%	ENSG00000164830/ENSG00000159640	6	-0.684261	-1.36	0.128788	0.644	0.619506	5	tags=50%, list=0%, signal=50%	ENSG00000111640/ENSG00000197894/ENSG00000159640	6	-0.655002	-1.271	0.195298	0.683	0.647871	5	tags=33%, list=0%, signal=33%	ENSG00000197894/ENSG00000159640	6
GO:0001954	positive regulation of cell-matrix adhesion	19	-0.67087	-1.746	0.00645887	0.245	0.234675	374	tags=53%, list=8%, signal=48%	ENSG00000173402/ENSG00000197747/ENSG00000084636/ENSG00000082701/ENSG00000105810/ENSG00000099250/ENSG00000166949/ENSG00000173801/ENSG00000154096/ENSG00000140945	19	-0.66782	-1.742	0.00592201	0.191	0.180387	481	tags=42%, list=11%, signal=38%	ENSG00000084636/ENSG00000154096/ENSG00000082701/ENSG00000099250/ENSG00000105810/ENSG00000173801/ENSG00000166949/ENSG00000140945	GO:BP		19	-0.521138	-1.403	0.0831826	0.528	0.503025	523	tags=32%, list=12%, signal=28%	ENSG00000084636/ENSG00000082701/ENSG00000166949/ENSG00000173801/ENSG00000154096/ENSG00000140945	19	-0.724753	-1.978	0.000461137	0.077	0.0737324	417	tags=42%, list=9%, signal=38%	ENSG00000082701/ENSG00000105810/ENSG00000173801/ENSG00000166949/ENSG00000084636/ENSG00000099250/ENSG00000154096/ENSG00000140945	19	-0.613147	-1.566	0.0449835	0.477	0.452076	601	tags=47%, list=13%, signal=41%	ENSG00000166949/ENSG00000173402/ENSG00000197747/ENSG00000126458/ENSG00000099250/ENSG00000140945/ENSG00000105810/ENSG00000173801/ENSG00000154096	19
GO:0006690	icosanoid metabolic process	28	-0.656679	-1.862	0.000875689	0.146	0.139357	679	tags=39%, list=15%, signal=34%	ENSG00000151632/ENSG00000134184/ENSG00000135241/ENSG00000164535/ENSG00000187134/ENSG00000233276/ENSG00000196139/ENSG00000138061/ENSG00000167468/ENSG00000095303/ENSG00000124212	28	-0.607529	-1.719	0.00593849	0.191	0.180387	479	tags=32%, list=11%, signal=29%	ENSG00000164535/ENSG00000233276/ENSG00000151632/ENSG00000187134/ENSG00000196139/ENSG00000167468/ENSG00000138061/ENSG00000095303/ENSG00000124212	GO:BP		28	-0.53332	-1.572	0.044024	0.507	0.48247	409	tags=46%, list=9%, signal=42%	ENSG00000164535/ENSG00000085662/ENSG00000151632/ENSG00000159228/ENSG00000167468/ENSG00000116711/ENSG00000134184/ENSG00000187134/ENSG00000138061/ENSG00000095303/ENSG00000196139/ENSG00000135241/ENSG00000124212	28	-0.719725	-2.126	2.03191e-05	0.025	0.0242118	262	tags=32%, list=6%, signal=30%	ENSG00000164535/ENSG00000134184/ENSG00000233276/ENSG00000167468/ENSG00000135241/ENSG00000196139/ENSG00000138061/ENSG00000095303/ENSG00000124212	28	-0.691779	-1.939	0.000340601	0.122	0.115986	470	tags=36%, list=11%, signal=32%	ENSG00000143198/ENSG00000151632/ENSG00000143819/ENSG00000138061/ENSG00000233276/ENSG00000187134/ENSG00000196139/ENSG00000167468/ENSG00000095303/ENSG00000124212	28
GO:0050730	regulation of peptidyl-tyrosine phosphorylation	49	-0.485371	-1.547	0.0116954	0.295	0.282599	930	tags=35%, list=21%, signal=28%	ENSG00000105974/ENSG00000122025/ENSG00000109103/ENSG00000105329/ENSG00000026508/ENSG00000173546/ENSG00000173193/ENSG00000103966/ENSG00000186575/ENSG00000123728/ENSG00000134352/ENSG00000171867/ENSG00000099250/ENSG00000146648/ENSG00000181467/ENSG00000154096/ENSG00000159640	49	-0.510543	-1.637	0.00588795	0.191	0.180387	1004	tags=39%, list=23%, signal=30%	ENSG00000103966/ENSG00000122025/ENSG00000213066/ENSG00000109103/ENSG00000173193/ENSG00000101126/ENSG00000123728/ENSG00000010810/ENSG00000105329/ENSG00000134352/ENSG00000026508/ENSG00000173546/ENSG00000186575/ENSG00000171867/ENSG00000154096/ENSG00000181467/ENSG00000099250/ENSG00000146648/ENSG00000159640	GO:BP		49	-0.498851	-1.67	0.00786106	0.352	0.335481	322	tags=29%, list=7%, signal=27%	ENSG00000099250/ENSG00000122025/ENSG00000109743/ENSG00000109103/ENSG00000102931/ENSG00000123728/ENSG00000004975/ENSG00000186575/ENSG00000101126/ENSG00000181467/ENSG00000134352/ENSG00000154096/ENSG00000171867/ENSG00000159640	49	-0.425017	-1.387	0.067474	0.589	0.566948	678	tags=24%, list=15%, signal=21%	ENSG00000138496/ENSG00000173546/ENSG00000173193/ENSG00000103966/ENSG00000123728/ENSG00000171867/ENSG00000146648/ENSG00000134352/ENSG00000099250/ENSG00000154096/ENSG00000181467/ENSG00000159640	49	-0.460982	-1.43	0.0440967	0.477	0.452076	904	tags=31%, list=20%, signal=25%	ENSG00000134352/ENSG00000138496/ENSG00000173193/ENSG00000110651/ENSG00000105974/ENSG00000171867/ENSG00000186575/ENSG00000103966/ENSG00000123728/ENSG00000099250/ENSG00000181467/ENSG00000146648/ENSG00000105329/ENSG00000154096/ENSG00000159640	49
GO:0072091	regulation of stem cell proliferation	12	-0.708071	-1.673	0.0247975	0.398	0.380812	107	tags=25%, list=2%, signal=24%	ENSG00000186575/ENSG00000077942/ENSG00000159640	12	-0.736174	-1.76	0.00622321	0.199	0.187816	586	tags=42%, list=13%, signal=36%	ENSG00000004487/ENSG00000164104/ENSG00000186575/ENSG00000077942/ENSG00000159640	GO:BP		12	-0.673064	-1.601	0.0275741	0.459	0.436902	307	tags=42%, list=7%, signal=39%	ENSG00000149948/ENSG00000077942/ENSG00000153187/ENSG00000186575/ENSG00000159640	12	-0.719018	-1.752	0.0108719	0.329	0.316042	56	tags=25%, list=1%, signal=25%	ENSG00000153187/ENSG00000077942/ENSG00000159640	12	-0.703488	-1.631	0.0144274	0.299	0.283517	66	tags=25%, list=1%, signal=25%	ENSG00000186575/ENSG00000077942/ENSG00000159640	12
GO:0051339	regulation of lyase activity	11	0.673324	1.646	0.0233133	0.392	0.375547	1021	tags=64%, list=23%, signal=49%	ENSG00000112186/ENSG00000136003/ENSG00000065135/ENSG00000054148/ENSG00000121905/ENSG00000124275/ENSG00000167323	11	0.716408	1.773	0.00634488	0.201	0.18976	1022	tags=73%, list=23%, signal=56%	ENSG00000112186/ENSG00000121905/ENSG00000136003/ENSG00000065135/ENSG00000054148/ENSG00000124275/ENSG00000167323/ENSG00000131236	GO:BP		11	0.740149	1.768	0.00866087	0.352	0.335481	638	tags=55%, list=14%, signal=47%	ENSG00000121905/ENSG00000136003/ENSG00000054148/ENSG00000065135/ENSG00000167323/ENSG00000112186	11	0.591787	1.408	0.105618	0.637	0.612643	462	tags=36%, list=10%, signal=33%	ENSG00000136003/ENSG00000065135/ENSG00000112186/ENSG00000124275										11
GO:0001676	long-chain fatty acid metabolic process	38	-0.60059	-1.816	0.0016602	0.169	0.162182	576	tags=29%, list=13%, signal=25%	ENSG00000134184/ENSG00000135241/ENSG00000164535/ENSG00000012660/ENSG00000233276/ENSG00000145730/ENSG00000196139/ENSG00000138061/ENSG00000167468/ENSG00000095303/ENSG00000124212	38	-0.558478	-1.688	0.00641108	0.201	0.18976	495	tags=26%, list=11%, signal=24%	ENSG00000164535/ENSG00000066322/ENSG00000233276/ENSG00000012660/ENSG00000196139/ENSG00000167468/ENSG00000138061/ENSG00000145730/ENSG00000095303/ENSG00000124212	GO:BP		38	-0.541913	-1.703	0.00644242	0.339	0.322579	823	tags=39%, list=18%, signal=32%	ENSG00000101986/ENSG00000159228/ENSG00000167468/ENSG00000151726/ENSG00000112531/ENSG00000116711/ENSG00000119673/ENSG00000145730/ENSG00000134184/ENSG00000134824/ENSG00000138061/ENSG00000095303/ENSG00000196139/ENSG00000135241/ENSG00000124212	38	-0.662889	-2.077	5.11203e-05	0.037	0.0360569	339	tags=29%, list=8%, signal=27%	ENSG00000012660/ENSG00000164535/ENSG00000145730/ENSG00000134184/ENSG00000233276/ENSG00000167468/ENSG00000135241/ENSG00000196139/ENSG00000138061/ENSG00000095303/ENSG00000124212	38	-0.645797	-1.915	0.000238812	0.122	0.115986	312	tags=24%, list=7%, signal=22%	ENSG00000143819/ENSG00000138061/ENSG00000233276/ENSG00000066322/ENSG00000145730/ENSG00000196139/ENSG00000167468/ENSG00000095303/ENSG00000124212	38
GO:0002443	leukocyte mediated immunity	61	-0.421645	-1.405	0.0653495	0.6	0.574728	889	tags=30%, list=20%, signal=24%	ENSG00000166888/ENSG00000105329/ENSG00000172936/ENSG00000189171/ENSG00000108561/ENSG00000110719/ENSG00000165704/ENSG00000112936/ENSG00000116062/ENSG00000154710/ENSG00000130529/ENSG00000172175/ENSG00000220205/ENSG00000168040/ENSG00000142867/ENSG00000128340/ENSG00000109861/ENSG00000159640	61	-0.497312	-1.66	0.00640599	0.201	0.18976	821	tags=33%, list=18%, signal=27%	ENSG00000165704/ENSG00000110719/ENSG00000172936/ENSG00000165732/ENSG00000105329/ENSG00000108561/ENSG00000130529/ENSG00000112936/ENSG00000107371/ENSG00000142867/ENSG00000116062/ENSG00000154710/ENSG00000172175/ENSG00000182985/ENSG00000220205/ENSG00000168040/ENSG00000223496/ENSG00000128340/ENSG00000109861/ENSG00000159640	GO:BP		61	-0.354411	-1.234	0.143119	0.644	0.612833	510	tags=13%, list=11%, signal=12%	ENSG00000116062/ENSG00000189171/ENSG00000112936/ENSG00000130529/ENSG00000128340/ENSG00000168040/ENSG00000109861/ENSG00000159640	61	-0.436585	-1.481	0.0258342	0.465	0.44776	547	tags=25%, list=12%, signal=22%	ENSG00000108561/ENSG00000172936/ENSG00000130529/ENSG00000165704/ENSG00000172175/ENSG00000116062/ENSG00000154710/ENSG00000112936/ENSG00000110719/ENSG00000168040/ENSG00000142867/ENSG00000128340/ENSG00000220205/ENSG00000109861/ENSG00000159640	61	-0.370793	-1.192	0.185853	0.672	0.637388	844	tags=25%, list=19%, signal=20%	ENSG00000165704/ENSG00000134108/ENSG00000108561/ENSG00000110651/ENSG00000154710/ENSG00000166888/ENSG00000130529/ENSG00000220205/ENSG00000112936/ENSG00000110719/ENSG00000172175/ENSG00000142867/ENSG00000105329/ENSG00000109861/ENSG00000159640	61
GO:0051241	negative regulation of multicellular organismal process	176	-0.387842	-1.508	0.00717046	0.25	0.239618	978	tags=32%, list=22%, signal=26%	ENSG00000136830/ENSG00000070087/ENSG00000167601/ENSG00000115461/ENSG00000116141/ENSG00000215021/ENSG00000160211/ENSG00000105329/ENSG00000101000/ENSG00000263001/ENSG00000078747/ENSG00000104375/ENSG00000029993/ENSG00000166147/ENSG00000198053/ENSG00000205542/ENSG00000197594/ENSG00000067560/ENSG00000174437/ENSG00000108561/ENSG00000173482/ENSG00000100811/ENSG00000141646/ENSG00000155760/ENSG00000143369…	176	-0.394218	-1.484	0.00644987	0.201	0.18976	574	tags=23%, list=13%, signal=21%	ENSG00000105329/ENSG00000108561/ENSG00000130529/ENSG00000116141/ENSG00000115380/ENSG00000021355/ENSG00000183044/ENSG00000100811/ENSG00000114251/ENSG00000112769/ENSG00000143369/ENSG00000171867/ENSG00000247077/ENSG00000204397/ENSG00000154710/ENSG00000205542/ENSG00000123609/ENSG00000103490/ENSG00000029993/ENSG00000155760/ENSG00000010278/ENSG00000133121/ENSG00000136235/ENSG00000154096/ENSG00000147862…	GO:BP		176	-0.350935	-1.441	0.0123615	0.39	0.371382	558	tags=28%, list=13%, signal=25%	ENSG00000099250/ENSG00000010278/ENSG00000101986/ENSG00000104375/ENSG00000198053/ENSG00000112769/ENSG00000215021/ENSG00000136830/ENSG00000175334/ENSG00000143369/ENSG00000247077/ENSG00000067560/ENSG00000165092/ENSG00000183044/ENSG00000115380/ENSG00000263001/ENSG00000135919/ENSG00000082701/ENSG00000103490/ENSG00000001630/ENSG00000166147/ENSG00000070087/ENSG00000117228/ENSG00000130529/ENSG00000133121…	176	-0.369059	-1.469	0.00569993	0.264	0.254404	563	tags=22%, list=13%, signal=20%	ENSG00000173482/ENSG00000108561/ENSG00000130529/ENSG00000067560/ENSG00000141646/ENSG00000115461/ENSG00000174437/ENSG00000082701/ENSG00000198053/ENSG00000101439/ENSG00000136235/ENSG00000154710/ENSG00000112769/ENSG00000183044/ENSG00000105810/ENSG00000101000/ENSG00000135919/ENSG00000171867/ENSG00000173801/ENSG00000123609/ENSG00000114251/ENSG00000133121/ENSG00000150593/ENSG00000021355/ENSG00000147862…	176	-0.417164	-1.546	0.00138255	0.158	0.150026	785	tags=25%, list=18%, signal=21%	ENSG00000186340/ENSG00000108561/ENSG00000160211/ENSG00000067066/ENSG00000174437/ENSG00000197632/ENSG00000146425/ENSG00000104375/ENSG00000154710/ENSG00000010278/ENSG00000166949/ENSG00000130529/ENSG00000100811/ENSG00000021355/ENSG00000138080/ENSG00000171867/ENSG00000128791/ENSG00000151718/ENSG00000102265/ENSG00000142798/ENSG00000099250/ENSG00000147862/ENSG00000136235/ENSG00000150593/ENSG00000143369…	176
GO:0022409	positive regulation of cell-cell adhesion	51	-0.491127	-1.564	0.0114472	0.295	0.282043	761	tags=39%, list=17%, signal=33%	ENSG00000026508/ENSG00000142208/ENSG00000198053/ENSG00000067560/ENSG00000158092/ENSG00000175467/ENSG00000162407/ENSG00000134352/ENSG00000172175/ENSG00000168040/ENSG00000142867/ENSG00000196776/ENSG00000132589/ENSG00000103490/ENSG00000114251/ENSG00000173039/ENSG00000115232/ENSG00000154096/ENSG00000197635/ENSG00000121879	51	-0.518041	-1.664	0.0064941	0.201	0.189867	780	tags=41%, list=17%, signal=34%	ENSG00000142208/ENSG00000010810/ENSG00000134352/ENSG00000162407/ENSG00000026508/ENSG00000158092/ENSG00000196776/ENSG00000075945/ENSG00000114251/ENSG00000142867/ENSG00000162434/ENSG00000175467/ENSG00000172175/ENSG00000103490/ENSG00000115232/ENSG00000132589/ENSG00000168040/ENSG00000173039/ENSG00000154096/ENSG00000197635/ENSG00000121879	GO:BP		51	-0.330954	-1.123	0.277264	0.767	0.730498	1045	tags=41%, list=23%, signal=32%	ENSG00000162407/ENSG00000172175/ENSG00000189403/ENSG00000142867/ENSG00000158092/ENSG00000142208/ENSG00000198053/ENSG00000075945/ENSG00000067560/ENSG00000175467/ENSG00000103490/ENSG00000173039/ENSG00000132589/ENSG00000115232/ENSG00000134352/ENSG00000114251/ENSG00000168040/ENSG00000121879/ENSG00000196776/ENSG00000154096/ENSG00000197635	51	-0.490677	-1.608	0.00888308	0.305	0.293151	512	tags=33%, list=11%, signal=30%	ENSG00000162407/ENSG00000067560/ENSG00000172175/ENSG00000158092/ENSG00000198053/ENSG00000196776/ENSG00000168040/ENSG00000142867/ENSG00000132589/ENSG00000114251/ENSG00000103490/ENSG00000134352/ENSG00000173039/ENSG00000115232/ENSG00000154096/ENSG00000197635/ENSG00000121879	51	-0.473703	-1.481	0.0193008	0.34	0.322039	286	tags=55%, list=6%, signal=52%	ENSG00000010810/ENSG00000142208/ENSG00000139514/ENSG00000196839/ENSG00000175467/ENSG00000168040/ENSG00000075945/ENSG00000158092/ENSG00000132842/ENSG00000026508/ENSG00000196776/ENSG00000100097/ENSG00000134352/ENSG00000067560/ENSG00000110651/ENSG00000103335/ENSG00000105974/ENSG00000162407/ENSG00000173039/ENSG00000172175/ENSG00000132589/ENSG00000142867/ENSG00000103490/ENSG00000121879/ENSG00000114251…	51
GO:0051321	meiotic cell cycle	51	-0.449888	-1.433	0.0488959	0.548	0.52443	1077	tags=39%, list=24%, signal=30%	ENSG00000164961/ENSG00000131747/ENSG00000165819/ENSG00000119048/ENSG00000261456/ENSG00000010292/ENSG00000072501/ENSG00000131462/ENSG00000121152/ENSG00000116062/ENSG00000164754/ENSG00000108055/ENSG00000113810/ENSG00000164828/ENSG00000071539/ENSG00000137497/ENSG00000126803/ENSG00000114251/ENSG00000132383/ENSG00000047188	51	-0.517447	-1.662	0.00671238	0.206	0.194715	1369	tags=57%, list=31%, signal=40%	ENSG00000113522/ENSG00000167110/ENSG00000076053/ENSG00000165819/ENSG00000130640/ENSG00000106723/ENSG00000164961/ENSG00000123374/ENSG00000080986/ENSG00000119048/ENSG00000137822/ENSG00000126803/ENSG00000131462/ENSG00000072501/ENSG00000261456/ENSG00000136824/ENSG00000164828/ENSG00000121152/ENSG00000108055/ENSG00000114251/ENSG00000116062/ENSG00000164754/ENSG00000071539/ENSG00000010292/ENSG00000137497…	GO:BP		51	-0.459151	-1.558	0.0183899	0.419	0.399141	763	tags=41%, list=17%, signal=35%	ENSG00000072501/ENSG00000119048/ENSG00000137822/ENSG00000108055/ENSG00000131462/ENSG00000080986/ENSG00000136824/ENSG00000113810/ENSG00000121152/ENSG00000116062/ENSG00000164754/ENSG00000010292/ENSG00000143228/ENSG00000126803/ENSG00000164828/ENSG00000155816/ENSG00000137497/ENSG00000071539/ENSG00000114251/ENSG00000132383/ENSG00000047188	51	-0.371079	-1.216	0.174216	0.68	0.653933	675	tags=24%, list=15%, signal=20%	ENSG00000164754/ENSG00000165819/ENSG00000108055/ENSG00000137497/ENSG00000113810/ENSG00000116062/ENSG00000071539/ENSG00000164828/ENSG00000114251/ENSG00000126803/ENSG00000132383/ENSG00000047188	51	-0.357688	-1.118	0.30265	0.763	0.723148	1138	tags=33%, list=26%, signal=25%	ENSG00000131747/ENSG00000261456/ENSG00000143228/ENSG00000130640/ENSG00000121152/ENSG00000123374/ENSG00000137497/ENSG00000164754/ENSG00000164961/ENSG00000085224/ENSG00000126803/ENSG00000108055/ENSG00000132383/ENSG00000164828/ENSG00000119048/ENSG00000114251/ENSG00000047188	51
GO:0000070	mitotic sister chromatid segregation	73	-0.36522	-1.258	0.142857	0.663	0.635108	1187	tags=42%, list=27%, signal=32%	ENSG00000132341/ENSG00000196510/ENSG00000205629/ENSG00000213024/ENSG00000086065/ENSG00000047410/ENSG00000126226/ENSG00000036257/ENSG00000179041/ENSG00000153187/ENSG00000010292/ENSG00000083642/ENSG00000072501/ENSG00000131462/ENSG00000108424/ENSG00000121152/ENSG00000142945/ENSG00000083937/ENSG00000121892/ENSG00000101421/ENSG00000131165/ENSG00000164754/ENSG00000108055/ENSG00000113810/ENSG00000071539…	73	-0.467066	-1.592	0.00674318	0.206	0.194715	1207	tags=55%, list=27%, signal=41%	ENSG00000137807/ENSG00000205629/ENSG00000010244/ENSG00000036257/ENSG00000109805/ENSG00000080986/ENSG00000086065/ENSG00000101421/ENSG00000144535/ENSG00000213024/ENSG00000108424/ENSG00000153147/ENSG00000047410/ENSG00000153107/ENSG00000153187/ENSG00000131462/ENSG00000083937/ENSG00000130177/ENSG00000198824/ENSG00000058729/ENSG00000126226/ENSG00000083642/ENSG00000072501/ENSG00000179041/ENSG00000136824…	GO:BP											73	-0.316833	-1.095	0.291449	0.786	0.755787	1223	tags=40%, list=27%, signal=29%	ENSG00000137807/ENSG00000213024/ENSG00000131165/ENSG00000196510/ENSG00000132341/ENSG00000083937/ENSG00000047410/ENSG00000153187/ENSG00000086065/ENSG00000083642/ENSG00000121152/ENSG00000131462/ENSG00000085415/ENSG00000142945/ENSG00000164754/ENSG00000108424/ENSG00000036257/ENSG00000179041/ENSG00000009954/ENSG00000108055/ENSG00000137497/ENSG00000002822/ENSG00000101421/ENSG00000113810/ENSG00000071539…	73	-0.307149	-1.018	0.439946	0.821	0.778711	1413	tags=42%, list=32%, signal=29%	ENSG00000083642/ENSG00000153187/ENSG00000072501/ENSG00000176623/ENSG00000113810/ENSG00000132341/ENSG00000036257/ENSG00000196510/ENSG00000161800/ENSG00000175063/ENSG00000142945/ENSG00000205629/ENSG00000143228/ENSG00000121892/ENSG00000108424/ENSG00000121152/ENSG00000198824/ENSG00000040275/ENSG00000147457/ENSG00000137497/ENSG00000164754/ENSG00000085415/ENSG00000085224/ENSG00000009954/ENSG00000101421…	73
GO:0098813	nuclear chromosome segregation	93	-0.347578	-1.247	0.142655	0.663	0.635026	1187	tags=44%, list=27%, signal=33%	ENSG00000136824/ENSG00000153147/ENSG00000058729/ENSG00000116560/ENSG00000132341/ENSG00000196510/ENSG00000205629/ENSG00000213024/ENSG00000086065/ENSG00000131747/ENSG00000047410/ENSG00000119048/ENSG00000126226/ENSG00000215021/ENSG00000036257/ENSG00000179041/ENSG00000153187/ENSG00000118007/ENSG00000010292/ENSG00000083642/ENSG00000072501/ENSG00000131462/ENSG00000108424/ENSG00000121152/ENSG00000142945…	93	-0.443592	-1.552	0.00683812	0.208	0.196246	1207	tags=52%, list=27%, signal=38%	ENSG00000137807/ENSG00000205629/ENSG00000116560/ENSG00000168496/ENSG00000010244/ENSG00000036257/ENSG00000109805/ENSG00000080986/ENSG00000086065/ENSG00000215021/ENSG00000101421/ENSG00000144535/ENSG00000213024/ENSG00000108424/ENSG00000153147/ENSG00000047410/ENSG00000153107/ENSG00000119048/ENSG00000153187/ENSG00000131462/ENSG00000083937/ENSG00000130177/ENSG00000198824/ENSG00000058729/ENSG00000062650…	GO:BP		93	-0.276797	-1.031	0.392336	0.845	0.804396	805	tags=32%, list=18%, signal=27%	ENSG00000101972/ENSG00000086065/ENSG00000215021/ENSG00000072501/ENSG00000036257/ENSG00000119048/ENSG00000121892/ENSG00000108055/ENSG00000131462/ENSG00000213024/ENSG00000083642/ENSG00000080986/ENSG00000009954/ENSG00000136824/ENSG00000113810/ENSG00000149499/ENSG00000121152/ENSG00000164754/ENSG00000010292/ENSG00000143228/ENSG00000147457/ENSG00000058729/ENSG00000002822/ENSG00000164828/ENSG00000155816…	93	-0.289017	-1.05	0.370248	0.827	0.795029	1116	tags=35%, list=25%, signal=27%	ENSG00000137807/ENSG00000213024/ENSG00000131165/ENSG00000196510/ENSG00000132341/ENSG00000083937/ENSG00000047410/ENSG00000153187/ENSG00000086065/ENSG00000083642/ENSG00000215021/ENSG00000121152/ENSG00000131462/ENSG00000085415/ENSG00000142945/ENSG00000118007/ENSG00000164754/ENSG00000108424/ENSG00000036257/ENSG00000179041/ENSG00000101972/ENSG00000009954/ENSG00000108055/ENSG00000137497/ENSG00000002822…	93	-0.307433	-1.059	0.366234	0.789	0.748339	1337	tags=38%, list=30%, signal=27%	ENSG00000072501/ENSG00000176623/ENSG00000113810/ENSG00000132341/ENSG00000036257/ENSG00000196510/ENSG00000161800/ENSG00000175063/ENSG00000142945/ENSG00000131747/ENSG00000205629/ENSG00000143228/ENSG00000215021/ENSG00000121892/ENSG00000108424/ENSG00000121152/ENSG00000198824/ENSG00000040275/ENSG00000147457/ENSG00000137497/ENSG00000164754/ENSG00000085415/ENSG00000101972/ENSG00000085224/ENSG00000009954…	93
GO:0031952	regulation of protein autophosphorylation	16	-0.613906	-1.536	0.0488656	0.548	0.52443	930	tags=44%, list=21%, signal=35%	ENSG00000105974/ENSG00000149115/ENSG00000197594/ENSG00000136235/ENSG00000123728/ENSG00000181467/ENSG00000159640	16	-0.68823	-1.743	0.00694005	0.208	0.196756	277	tags=19%, list=6%, signal=18%	ENSG00000136235/ENSG00000181467/ENSG00000159640	GO:BP		16	-0.648553	-1.685	0.0157267	0.406	0.386802	202	tags=31%, list=5%, signal=30%	ENSG00000106991/ENSG00000123728/ENSG00000181467/ENSG00000136235/ENSG00000159640	16	-0.571654	-1.488	0.0516605	0.581	0.55843	707	tags=38%, list=16%, signal=32%	ENSG00000149115/ENSG00000197594/ENSG00000136235/ENSG00000123728/ENSG00000181467/ENSG00000159640	16	-0.652112	-1.617	0.0159787	0.313	0.297089	368	tags=38%, list=8%, signal=35%	ENSG00000105974/ENSG00000123728/ENSG00000136235/ENSG00000181467/ENSG00000197594/ENSG00000159640	16
GO:0030155	regulation of cell adhesion	192	-0.404748	-1.588	0.000935633	0.146	0.139357	761	tags=29%, list=17%, signal=25%	ENSG00000026508/ENSG00000142208/ENSG00000154305/ENSG00000198053/ENSG00000173402/ENSG00000147044/ENSG00000197747/ENSG00000091986/ENSG00000067560/ENSG00000108561/ENSG00000158092/ENSG00000155760/ENSG00000175467/ENSG00000010278/ENSG00000162407/ENSG00000136235/ENSG00000112769/ENSG00000186575/ENSG00000163520/ENSG00000100106/ENSG00000084636/ENSG00000134352/ENSG00000002822/ENSG00000172175/ENSG00000008256…	192	-0.38064	-1.454	0.00692322	0.208	0.196756	822	tags=29%, list=18%, signal=24%	ENSG00000154305/ENSG00000078747/ENSG00000091986/ENSG00000142208/ENSG00000010810/ENSG00000096872/ENSG00000105329/ENSG00000108561/ENSG00000213465/ENSG00000134352/ENSG00000162407/ENSG00000100106/ENSG00000026508/ENSG00000158092/ENSG00000196776/ENSG00000183044/ENSG00000075945/ENSG00000114251/ENSG00000186575/ENSG00000112769/ENSG00000008256/ENSG00000084636/ENSG00000171867/ENSG00000142867/ENSG00000162434…	GO:BP		192	-0.330855	-1.368	0.016517	0.406	0.386802	949	tags=32%, list=21%, signal=26%	ENSG00000138814/ENSG00000145675/ENSG00000142867/ENSG00000198492/ENSG00000112062/ENSG00000158092/ENSG00000108561/ENSG00000077942/ENSG00000142208/ENSG00000078747/ENSG00000099250/ENSG00000010278/ENSG00000154305/ENSG00000198053/ENSG00000112769/ENSG00000075945/ENSG00000109743/ENSG00000067560/ENSG00000147044/ENSG00000175467/ENSG00000077420/ENSG00000115165/ENSG00000183044/ENSG00000091986/ENSG00000084636…	192	-0.402777	-1.63	0.000486514	0.078	0.0748025	626	tags=26%, list=14%, signal=23%	ENSG00000154305/ENSG00000165819/ENSG00000150760/ENSG00000147044/ENSG00000108561/ENSG00000162407/ENSG00000067560/ENSG00000002822/ENSG00000172175/ENSG00000158092/ENSG00000082701/ENSG00000198053/ENSG00000100106/ENSG00000136235/ENSG00000196776/ENSG00000112769/ENSG00000110031/ENSG00000183044/ENSG00000168040/ENSG00000163520/ENSG00000105810/ENSG00000114554/ENSG00000135919/ENSG00000008256/ENSG00000142867…	192	-0.389133	-1.454	0.00526006	0.222	0.210214	831	tags=27%, list=19%, signal=23%	ENSG00000091986/ENSG00000169398/ENSG00000147044/ENSG00000108561/ENSG00000172216/ENSG00000100106/ENSG00000110651/ENSG00000130707/ENSG00000103335/ENSG00000105974/ENSG00000010278/ENSG00000162407/ENSG00000166949/ENSG00000213465/ENSG00000138080/ENSG00000173402/ENSG00000197747/ENSG00000126458/ENSG00000171867/ENSG00000128791/ENSG00000077420/ENSG00000186575/ENSG00000096872/ENSG00000131981/ENSG00000002822…	192
GO:0045785	positive regulation of cell adhesion	108	-0.476257	-1.742	0.000338947	0.146	0.139357	761	tags=36%, list=17%, signal=31%	ENSG00000026508/ENSG00000142208/ENSG00000198053/ENSG00000173402/ENSG00000197747/ENSG00000091986/ENSG00000067560/ENSG00000108561/ENSG00000158092/ENSG00000175467/ENSG00000162407/ENSG00000163520/ENSG00000100106/ENSG00000084636/ENSG00000134352/ENSG00000172175/ENSG00000008256/ENSG00000077420/ENSG00000168040/ENSG00000142867/ENSG00000082701/ENSG00000096872/ENSG00000196776/ENSG00000132589/ENSG00000103490…	108	-0.434631	-1.561	0.00721474	0.215	0.203312	788	tags=34%, list=18%, signal=29%	ENSG00000091986/ENSG00000142208/ENSG00000010810/ENSG00000096872/ENSG00000108561/ENSG00000213465/ENSG00000134352/ENSG00000162407/ENSG00000100106/ENSG00000026508/ENSG00000158092/ENSG00000196776/ENSG00000075945/ENSG00000114251/ENSG00000008256/ENSG00000084636/ENSG00000142867/ENSG00000162434/ENSG00000175467/ENSG00000172175/ENSG00000103490/ENSG00000115232/ENSG00000132589/ENSG00000168040/ENSG00000173039…	GO:BP		108	-0.334667	-1.284	0.0641026	0.51	0.485752	581	tags=23%, list=13%, signal=21%	ENSG00000175467/ENSG00000077420/ENSG00000091986/ENSG00000084636/ENSG00000082701/ENSG00000103490/ENSG00000100106/ENSG00000173039/ENSG00000132589/ENSG00000115232/ENSG00000166949/ENSG00000008256/ENSG00000138080/ENSG00000134352/ENSG00000114251/ENSG00000164171/ENSG00000168040/ENSG00000121879/ENSG00000179820/ENSG00000196776/ENSG00000173801/ENSG00000154096/ENSG00000197635/ENSG00000096872/ENSG00000140945	108	-0.486227	-1.795	0.000124098	0.051	0.0492908	547	tags=31%, list=12%, signal=27%	ENSG00000108561/ENSG00000162407/ENSG00000067560/ENSG00000172175/ENSG00000158092/ENSG00000082701/ENSG00000198053/ENSG00000100106/ENSG00000196776/ENSG00000168040/ENSG00000163520/ENSG00000105810/ENSG00000008256/ENSG00000142867/ENSG00000173801/ENSG00000132589/ENSG00000114251/ENSG00000096872/ENSG00000077420/ENSG00000164171/ENSG00000166949/ENSG00000103490/ENSG00000134352/ENSG00000173039/ENSG00000084636…	108	-0.453984	-1.588	0.00522784	0.222	0.210214	904	tags=33%, list=20%, signal=27%	ENSG00000134352/ENSG00000150760/ENSG00000067560/ENSG00000091986/ENSG00000108561/ENSG00000100106/ENSG00000110651/ENSG00000103335/ENSG00000105974/ENSG00000162407/ENSG00000166949/ENSG00000213465/ENSG00000138080/ENSG00000173402/ENSG00000197747/ENSG00000126458/ENSG00000077420/ENSG00000096872/ENSG00000179820/ENSG00000099250/ENSG00000173039/ENSG00000172175/ENSG00000163520/ENSG00000132589/ENSG00000142867…	108
GO:0090022	regulation of neutrophil chemotaxis	9	-0.745251	-1.624	0.0180954	0.377	0.360788	759	tags=56%, list=17%, signal=46%	ENSG00000156026/ENSG00000108561/ENSG00000128340/ENSG00000130150/ENSG00000197635	9	-0.757783	-1.669	0.0073571	0.218	0.206082	105	tags=44%, list=2%, signal=43%	ENSG00000108561/ENSG00000128340/ENSG00000130150/ENSG00000197635	GO:BP		9	-0.71813	-1.557	0.0410297	0.504	0.480057	909	tags=67%, list=20%, signal=53%	ENSG00000108561/ENSG00000156026/ENSG00000109743/ENSG00000130150/ENSG00000128340/ENSG00000197635	9	-0.710793	-1.616	0.0264429	0.469	0.450672	662	tags=56%, list=15%, signal=47%	ENSG00000156026/ENSG00000108561/ENSG00000128340/ENSG00000197635/ENSG00000130150	9	-0.587025	-1.246	0.214405	0.701	0.664372	770	tags=56%, list=17%, signal=46%	ENSG00000128340/ENSG00000108561/ENSG00000156026/ENSG00000130150/ENSG00000197635	9
GO:0032870	cellular response to hormone stimulus	168	-0.394049	-1.526	0.00434993	0.209	0.200403	987	tags=31%, list=22%, signal=25%	ENSG00000168461/ENSG00000124160/ENSG00000151726/ENSG00000141456/ENSG00000105974/ENSG00000169398/ENSG00000122025/ENSG00000215021/ENSG00000166888/ENSG00000153187/ENSG00000130707/ENSG00000109775/ENSG00000196498/ENSG00000142208/ENSG00000166147/ENSG00000141458/ENSG00000185950/ENSG00000151632/ENSG00000197594/ENSG00000125740/ENSG00000067560/ENSG00000123064/ENSG00000158092/ENSG00000144747/ENSG00000113580…	168	-0.401408	-1.505	0.00748223	0.221	0.20834	860	tags=27%, list=19%, signal=22%	ENSG00000111596/ENSG00000153187/ENSG00000197879/ENSG00000167461/ENSG00000105971/ENSG00000184347/ENSG00000142208/ENSG00000185950/ENSG00000122565/ENSG00000168461/ENSG00000125740/ENSG00000166908/ENSG00000105221/ENSG00000148730/ENSG00000144747/ENSG00000198931/ENSG00000158092/ENSG00000143545/ENSG00000004487/ENSG00000124160/ENSG00000123064/ENSG00000166128/ENSG00000196498/ENSG00000151632/ENSG00000144580…	GO:BP		168	-0.349141	-1.426	0.0144825	0.406	0.386802	887	tags=25%, list=20%, signal=21%	ENSG00000123064/ENSG00000142208/ENSG00000153187/ENSG00000184347/ENSG00000124160/ENSG00000122025/ENSG00000103197/ENSG00000166908/ENSG00000215021/ENSG00000105221/ENSG00000117713/ENSG00000151726/ENSG00000113580/ENSG00000197879/ENSG00000141456/ENSG00000067560/ENSG00000122565/ENSG00000168461/ENSG00000114861/ENSG00000143799/ENSG00000144747/ENSG00000082701/ENSG00000067113/ENSG00000173039/ENSG00000185950…	168	-0.37924	-1.504	0.00363948	0.228	0.219488	1004	tags=33%, list=23%, signal=26%	ENSG00000130707/ENSG00000153187/ENSG00000113580/ENSG00000167461/ENSG00000109775/ENSG00000122025/ENSG00000215021/ENSG00000109320/ENSG00000177879/ENSG00000168461/ENSG00000151632/ENSG00000141456/ENSG00000169398/ENSG00000105647/ENSG00000196498/ENSG00000166888/ENSG00000151726/ENSG00000144747/ENSG00000142208/ENSG00000013561/ENSG00000143799/ENSG00000187134/ENSG00000141458/ENSG00000197594/ENSG00000070961…	168	-0.323329	-1.187	0.151332	0.626	0.593418	293	tags=11%, list=7%, signal=10%	ENSG00000125740/ENSG00000173039/ENSG00000023909/ENSG00000138061/ENSG00000105971/ENSG00000184347/ENSG00000126561/ENSG00000116478/ENSG00000187134/ENSG00000144580/ENSG00000103197/ENSG00000196139/ENSG00000121879/ENSG00000067113/ENSG00000197594/ENSG00000067225/ENSG00000084674/ENSG00000159640	168
GO:0002244	hematopoietic progenitor cell differentiation	31	-0.546447	-1.587	0.0174502	0.37	0.35387	1298	tags=55%, list=29%, signal=39%	ENSG00000169375/ENSG00000196072/ENSG00000132842/ENSG00000253729/ENSG00000131747/ENSG00000165819/ENSG00000167005/ENSG00000122025/ENSG00000105329/ENSG00000179041/ENSG00000078747/ENSG00000160710/ENSG00000105676/ENSG00000066629/ENSG00000105810/ENSG00000134853/ENSG00000159640	31	-0.582675	-1.692	0.00772676	0.227	0.213875	1088	tags=42%, list=24%, signal=32%	ENSG00000167005/ENSG00000253729/ENSG00000160710/ENSG00000122025/ENSG00000066629/ENSG00000078747/ENSG00000105329/ENSG00000179041/ENSG00000105676/ENSG00000131747/ENSG00000105810/ENSG00000134853/ENSG00000159640	GO:BP		31	-0.483547	-1.451	0.0705453	0.516	0.491376	189	tags=10%, list=4%, signal=9%	ENSG00000066629/ENSG00000134853/ENSG00000159640	31	-0.438325	-1.318	0.119005	0.637	0.612952	1189	tags=45%, list=27%, signal=33%	ENSG00000253729/ENSG00000104884/ENSG00000169375/ENSG00000132842/ENSG00000167005/ENSG00000122025/ENSG00000078747/ENSG00000160710/ENSG00000196072/ENSG00000179041/ENSG00000165819/ENSG00000105810/ENSG00000134853/ENSG00000159640	31	-0.549803	-1.59	0.017826	0.328	0.311311	405	tags=19%, list=9%, signal=18%	ENSG00000105676/ENSG00000066629/ENSG00000105810/ENSG00000105329/ENSG00000134853/ENSG00000159640	31
GO:0042445	hormone metabolic process	49	-0.525214	-1.673	0.00364047	0.205	0.195907	319	tags=20%, list=7%, signal=19%	ENSG00000122787/ENSG00000049239/ENSG00000187134/ENSG00000196139/ENSG00000138061/ENSG00000197635/ENSG00000121039/ENSG00000134853/ENSG00000166426/ENSG00000159640	49	-0.503444	-1.615	0.00783255	0.228	0.215529	513	tags=24%, list=12%, signal=22%	ENSG00000049239/ENSG00000151632/ENSG00000182220/ENSG00000187134/ENSG00000122787/ENSG00000196139/ENSG00000121039/ENSG00000138061/ENSG00000197635/ENSG00000134853/ENSG00000166426/ENSG00000159640	GO:BP		49	-0.56769	-1.9	0.000345733	0.225	0.21382	210	tags=22%, list=5%, signal=22%	ENSG00000187134/ENSG00000162496/ENSG00000143387/ENSG00000049239/ENSG00000138061/ENSG00000197635/ENSG00000196139/ENSG00000121039/ENSG00000134853/ENSG00000166426/ENSG00000159640	49	-0.494486	-1.614	0.0148832	0.374	0.360091	116	tags=18%, list=3%, signal=18%	ENSG00000049239/ENSG00000162496/ENSG00000196139/ENSG00000138061/ENSG00000134853/ENSG00000197635/ENSG00000121039/ENSG00000166426/ENSG00000159640	49	-0.617365	-1.915	0.000198545	0.122	0.115986	704	tags=39%, list=16%, signal=33%	ENSG00000162496/ENSG00000198189/ENSG00000117298/ENSG00000198832/ENSG00000049239/ENSG00000050165/ENSG00000151632/ENSG00000042445/ENSG00000138061/ENSG00000122787/ENSG00000121039/ENSG00000187134/ENSG00000196139/ENSG00000100300/ENSG00000197635/ENSG00000166426/ENSG00000134853/ENSG00000165092/ENSG00000159640	49
GO:0060218	hematopoietic stem cell differentiation	12	-0.682281	-1.612	0.0410286	0.504	0.483105	194	tags=17%, list=4%, signal=16%	ENSG00000105810/ENSG00000159640	12	-0.724738	-1.733	0.00791491	0.229	0.216521	190	tags=17%, list=4%, signal=16%	ENSG00000105810/ENSG00000159640	GO:BP		12	-0.726604	-1.728	0.0113272	0.379	0.360393	2	tags=33%, list=0%, signal=33%	ENSG00000253729/ENSG00000198492/ENSG00000078747/ENSG00000159640	12	-0.536267	-1.306	0.16129	0.673	0.64765	802	tags=33%, list=18%, signal=27%	ENSG00000078747/ENSG00000165819/ENSG00000105810/ENSG00000159640	12	-0.625632	-1.45	0.0648298	0.526	0.498758	139	tags=25%, list=3%, signal=24%	ENSG00000104884/ENSG00000105810/ENSG00000159640	12
R-HSA-176187	Activation of ATR in response to replication stress	13	-0.670101	-1.642	0.0179989	0.345	0.322931	534	tags=54%, list=12%, signal=48%	4176/4175/4171/4173/4172/6117/4174	13	-0.743821	-1.777	0.00750367	0.23	0.214791	227	tags=62%, list=5%, signal=59%	5982/4176/4171/4175/4173/6117/4172/4174	Reactome		13	-0.571505	-1.416	0.0898876	0.642	0.630316	1075	tags=69%, list=24%, signal=53%	6119/5982/4176/4171/4173/4175/4172/6117/4174																			13
GO:0014910	regulation of smooth muscle cell migration	19	-0.636638	-1.657	0.0173514	0.37	0.35387	227	tags=32%, list=5%, signal=30%	ENSG00000113721/ENSG00000114554/ENSG00000099250/ENSG00000164171/ENSG00000138061/ENSG00000159640	19	-0.656491	-1.712	0.00803574	0.23	0.217311	211	tags=26%, list=5%, signal=25%	ENSG00000099250/ENSG00000164171/ENSG00000138061/ENSG00000114554/ENSG00000159640	GO:BP		19	-0.640225	-1.723	0.00962422	0.353	0.336266	246	tags=21%, list=6%, signal=20%	ENSG00000113721/ENSG00000164171/ENSG00000138061/ENSG00000159640	19	-0.530374	-1.448	0.0765027	0.611	0.588062	510	tags=53%, list=11%, signal=47%	ENSG00000123384/ENSG00000172725/ENSG00000067560/ENSG00000115461/ENSG00000114554/ENSG00000113721/ENSG00000164171/ENSG00000099250/ENSG00000138061/ENSG00000159640	19	-0.643231	-1.643	0.0240568	0.368	0.348894	346	tags=32%, list=8%, signal=29%	ENSG00000099250/ENSG00000113721/ENSG00000138061/ENSG00000114554/ENSG00000164171/ENSG00000159640	19
GO:0048646	anatomical structure formation involved in morphogenesis	299	-0.363158	-1.486	0.00102803	0.154	0.147827	257	tags=13%, list=6%, signal=13%	ENSG00000233276/ENSG00000103197/ENSG00000133121/ENSG00000113721/ENSG00000114251/ENSG00000025708/ENSG00000108797/ENSG00000182871/ENSG00000099250/ENSG00000147862/ENSG00000115128/ENSG00000153560/ENSG00000166949/ENSG00000173801/ENSG00000115232/ENSG00000160293/ENSG00000135821/ENSG00000164171/ENSG00000138080/ENSG00000138061/ENSG00000186340/ENSG00000154096/ENSG00000121039/ENSG00000024422/ENSG00000142798…	299	-0.345566	-1.376	0.00803668	0.23	0.217311	544	tags=18%, list=12%, signal=17%	ENSG00000166477/ENSG00000173546/ENSG00000112578/ENSG00000116906/ENSG00000166197/ENSG00000114251/ENSG00000186575/ENSG00000113721/ENSG00000233276/ENSG00000143369/ENSG00000142867/ENSG00000104327/ENSG00000162434/ENSG00000160293/ENSG00000120868/ENSG00000115232/ENSG00000182871/ENSG00000155760/ENSG00000010278/ENSG00000133121/ENSG00000103197/ENSG00000006712/ENSG00000136235/ENSG00000154096/ENSG00000108797…	GO:BP		299	-0.366814	-1.587	0.00014567	0.225	0.21382	402	tags=16%, list=9%, signal=16%	ENSG00000133121/ENSG00000116906/ENSG00000173482/ENSG00000115232/ENSG00000108797/ENSG00000166949/ENSG00000025708/ENSG00000148848/ENSG00000004975/ENSG00000155760/ENSG00000186575/ENSG00000170776/ENSG00000182871/ENSG00000175183/ENSG00000113721/ENSG00000135821/ENSG00000138080/ENSG00000163539/ENSG00000134072/ENSG00000153560/ENSG00000114251/ENSG00000136235/ENSG00000164171/ENSG00000121879/ENSG00000138061…	299	-0.339554	-1.443	0.00619376	0.267	0.256795	376	tags=15%, list=8%, signal=14%	ENSG00000110719/ENSG00000103197/ENSG00000160293/ENSG00000122707/ENSG00000175183/ENSG00000161714/ENSG00000142867/ENSG00000173801/ENSG00000153560/ENSG00000114251/ENSG00000133121/ENSG00000113721/ENSG00000147862/ENSG00000108797/ENSG00000164171/ENSG00000233276/ENSG00000166949/ENSG00000135821/ENSG00000099250/ENSG00000115128/ENSG00000115232/ENSG00000182871/ENSG00000138061/ENSG00000154096/ENSG00000025708…	299	-0.356125	-1.38	0.0082844	0.263	0.249538	545	tags=18%, list=12%, signal=17%	ENSG00000138080/ENSG00000198431/ENSG00000173402/ENSG00000115128/ENSG00000126458/ENSG00000128791/ENSG00000186575/ENSG00000025708/ENSG00000139219/ENSG00000077150/ENSG00000182871/ENSG00000142798/ENSG00000099250/ENSG00000113721/ENSG00000116688/ENSG00000147862/ENSG00000110719/ENSG00000166825/ENSG00000108797/ENSG00000136235/ENSG00000138061/ENSG00000122707/ENSG00000153560/ENSG00000153904/ENSG00000135821…	299
GO:0031960	response to corticosteroid	39	-0.545729	-1.662	0.00624348	0.242	0.231461	668	tags=54%, list=15%, signal=46%	ENSG00000132341/ENSG00000138592/ENSG00000083123/ENSG00000122565/ENSG00000070961/ENSG00000122025/ENSG00000153187/ENSG00000130707/ENSG00000125740/ENSG00000067560/ENSG00000176890/ENSG00000113580/ENSG00000143799/ENSG00000162688/ENSG00000131469/ENSG00000184347/ENSG00000145730/ENSG00000196139/ENSG00000138061/ENSG00000121879/ENSG00000159640	39	-0.539879	-1.644	0.00818912	0.232	0.219149	835	tags=36%, list=19%, signal=29%	ENSG00000153187/ENSG00000184347/ENSG00000122565/ENSG00000125740/ENSG00000162688/ENSG00000176890/ENSG00000113580/ENSG00000143799/ENSG00000131469/ENSG00000196139/ENSG00000138061/ENSG00000145730/ENSG00000121879/ENSG00000159640	GO:BP		39	-0.520525	-1.656	0.012807	0.393	0.374466	877	tags=44%, list=20%, signal=35%	ENSG00000153187/ENSG00000184347/ENSG00000122025/ENSG00000106991/ENSG00000113580/ENSG00000067560/ENSG00000162688/ENSG00000122565/ENSG00000145730/ENSG00000143799/ENSG00000130707/ENSG00000131469/ENSG00000176890/ENSG00000121879/ENSG00000138061/ENSG00000196139/ENSG00000159640	39	-0.531638	-1.679	0.0109619	0.329	0.316042	672	tags=31%, list=15%, signal=26%	ENSG00000143799/ENSG00000070961/ENSG00000067560/ENSG00000125740/ENSG00000131469/ENSG00000162688/ENSG00000184347/ENSG00000145730/ENSG00000196139/ENSG00000138061/ENSG00000121879/ENSG00000159640	39	-0.491032	-1.459	0.0409357	0.477	0.452076	596	tags=31%, list=13%, signal=27%	ENSG00000130707/ENSG00000148218/ENSG00000176890/ENSG00000083123/ENSG00000125740/ENSG00000138061/ENSG00000162688/ENSG00000184347/ENSG00000145730/ENSG00000196139/ENSG00000121879/ENSG00000159640	39
GO:0000003	reproduction	289	-0.350146	-1.426	0.00450365	0.215	0.20549	821	tags=25%, list=18%, signal=21%	ENSG00000119318/ENSG00000100360/ENSG00000096063/ENSG00000010292/ENSG00000072501/ENSG00000198833/ENSG00000131462/ENSG00000104375/ENSG00000147202/ENSG00000196498/ENSG00000142208/ENSG00000105649/ENSG00000122707/ENSG00000124226/ENSG00000081870/ENSG00000136802/ENSG00000116455/ENSG00000121152/ENSG00000125740/ENSG00000108561/ENSG00000144747/ENSG00000100811/ENSG00000172270/ENSG00000148634/ENSG00000141646…	289	-0.348867	-1.385	0.00819837	0.232	0.219149	812	tags=26%, list=18%, signal=23%	ENSG00000167601/ENSG00000174720/ENSG00000119048/ENSG00000137822/ENSG00000126803/ENSG00000131462/ENSG00000171552/ENSG00000108387/ENSG00000124226/ENSG00000101126/ENSG00000184347/ENSG00000142208/ENSG00000117394/ENSG00000125740/ENSG00000100360/ENSG00000108561/ENSG00000148634/ENSG00000072501/ENSG00000144747/ENSG00000261456/ENSG00000116455/ENSG00000086015/ENSG00000105649/ENSG00000143545/ENSG00000136824…	GO:BP		289	-0.298295	-1.287	0.0342187	0.471	0.448345	931	tags=26%, list=21%, signal=22%	ENSG00000071626/ENSG00000198492/ENSG00000112062/ENSG00000108561/ENSG00000109083/ENSG00000077942/ENSG00000142208/ENSG00000184347/ENSG00000130005/ENSG00000010278/ENSG00000104375/ENSG00000128335/ENSG00000167468/ENSG00000062716/ENSG00000086015/ENSG00000215021/ENSG00000072501/ENSG00000174720/ENSG00000124226/ENSG00000106268/ENSG00000108387/ENSG00000119048/ENSG00000136802/ENSG00000112531/ENSG00000137822…	289	-0.320204	-1.353	0.0111207	0.329	0.316042	937	tags=28%, list=21%, signal=24%	ENSG00000067048/ENSG00000183291/ENSG00000145191/ENSG00000140263/ENSG00000215021/ENSG00000096063/ENSG00000121152/ENSG00000108387/ENSG00000131462/ENSG00000160714/ENSG00000162244/ENSG00000081870/ENSG00000100811/ENSG00000104375/ENSG00000167601/ENSG00000169398/ENSG00000041982/ENSG00000088930/ENSG00000124226/ENSG00000196498/ENSG00000119318/ENSG00000144747/ENSG00000142208/ENSG00000080503/ENSG00000086015…	289	-0.383775	-1.481	0.00118649	0.158	0.150026	780	tags=21%, list=17%, signal=18%	ENSG00000172270/ENSG00000108561/ENSG00000172216/ENSG00000123374/ENSG00000137497/ENSG00000164754/ENSG00000104375/ENSG00000115760/ENSG00000164961/ENSG00000160714/ENSG00000010278/ENSG00000085224/ENSG00000100811/ENSG00000119318/ENSG00000126803/ENSG00000086015/ENSG00000108055/ENSG00000062716/ENSG00000148634/ENSG00000102265/ENSG00000136709/ENSG00000171552/ENSG00000067048/ENSG00000177707/ENSG00000113721…	289
GO:0033044	regulation of chromosome organization	87	-0.332645	-1.179	0.201149	0.699	0.669383	1324	tags=39%, list=30%, signal=28%	ENSG00000136824/ENSG00000153147/ENSG00000169375/ENSG00000058729/ENSG00000123374/ENSG00000116560/ENSG00000145414/ENSG00000196510/ENSG00000005007/ENSG00000205629/ENSG00000131747/ENSG00000047410/ENSG00000092199/ENSG00000126226/ENSG00000138668/ENSG00000114127/ENSG00000036257/ENSG00000153187/ENSG00000010292/ENSG00000121152/ENSG00000166848/ENSG00000130816/ENSG00000100811/ENSG00000073111/ENSG00000073050…	87	-0.449263	-1.558	0.00830005	0.234	0.220607	1501	tags=56%, list=34%, signal=38%	ENSG00000113141/ENSG00000013810/ENSG00000130826/ENSG00000040275/ENSG00000135372/ENSG00000135486/ENSG00000113522/ENSG00000130726/ENSG00000005007/ENSG00000196510/ENSG00000187555/ENSG00000119596/ENSG00000114127/ENSG00000205629/ENSG00000116560/ENSG00000168496/ENSG00000010244/ENSG00000036257/ENSG00000109805/ENSG00000123374/ENSG00000080986/ENSG00000166848/ENSG00000092199/ENSG00000153147/ENSG00000047410…	GO:BP																				87	-0.303307	-1.032	0.401055	0.812	0.76982	1296	tags=32%, list=29%, signal=23%	ENSG00000113810/ENSG00000036257/ENSG00000196510/ENSG00000073050/ENSG00000175063/ENSG00000169375/ENSG00000102882/ENSG00000005007/ENSG00000131747/ENSG00000205629/ENSG00000100030/ENSG00000143799/ENSG00000114127/ENSG00000121152/ENSG00000040275/ENSG00000123374/ENSG00000137497/ENSG00000164754/ENSG00000085224/ENSG00000100811/ENSG00000009954/ENSG00000166848/ENSG00000039650/ENSG00000002822/ENSG00000126226…	87
GO:0030149	sphingolipid catabolic process	11	0.763635	1.867	0.00258221	0.19	0.182148	642	tags=73%, list=14%, signal=62%	ENSG00000104763/ENSG00000196743/ENSG00000213614/ENSG00000049860/ENSG00000166311/ENSG00000102393/ENSG00000131238/ENSG00000198951	11	0.705084	1.745	0.0084128	0.236	0.22234	1000	tags=82%, list=22%, signal=64%	ENSG00000104763/ENSG00000196743/ENSG00000213614/ENSG00000049860/ENSG00000102393/ENSG00000166311/ENSG00000131238/ENSG00000198951/ENSG00000166224	GO:BP		11	0.708337	1.692	0.0199164	0.431	0.410719	547	tags=45%, list=12%, signal=40%	ENSG00000196743/ENSG00000104763/ENSG00000166311/ENSG00000213614/ENSG00000049860	11	0.74218	1.765	0.00995275	0.321	0.308736	998	tags=82%, list=22%, signal=64%	ENSG00000196743/ENSG00000104763/ENSG00000102393/ENSG00000049860/ENSG00000166311/ENSG00000213614/ENSG00000198951/ENSG00000131238/ENSG00000166224	11	0.595699	1.457	0.0979381	0.57	0.54071	891	tags=64%, list=20%, signal=51%	ENSG00000131238/ENSG00000102393/ENSG00000104763/ENSG00000198951/ENSG00000213614/ENSG00000166224/ENSG00000049860	11
GO:0046514	ceramide catabolic process	6	0.857175	1.764	0.00291688	0.19	0.182148	642	tags=100%, list=14%, signal=86%	ENSG00000104763/ENSG00000196743/ENSG00000213614/ENSG00000049860/ENSG00000102393/ENSG00000198951	6	0.826115	1.731	0.00857047	0.238	0.224971	428	tags=83%, list=10%, signal=75%	ENSG00000104763/ENSG00000196743/ENSG00000213614/ENSG00000049860/ENSG00000102393	GO:BP		6	0.820635	1.649	0.0175174	0.417	0.397245	547	tags=67%, list=12%, signal=59%	ENSG00000196743/ENSG00000104763/ENSG00000213614/ENSG00000049860	6	0.842578	1.71	0.00652413	0.27	0.260136	707	tags=100%, list=16%, signal=84%	ENSG00000196743/ENSG00000104763/ENSG00000102393/ENSG00000049860/ENSG00000213614/ENSG00000198951	6	0.662763	1.37	0.160356	0.634	0.601362	891	tags=83%, list=20%, signal=67%	ENSG00000102393/ENSG00000104763/ENSG00000198951/ENSG00000213614/ENSG00000049860	6
GO:0010629	negative regulation of gene expression	325	-0.298042	-1.228	0.0715152	0.608	0.582077	1327	tags=34%, list=30%, signal=26%	ENSG00000111642/ENSG00000124193/ENSG00000137845/ENSG00000111640/ENSG00000181163/ENSG00000169375/ENSG00000066044/ENSG00000154229/ENSG00000065978/ENSG00000123374/ENSG00000175387/ENSG00000175324/ENSG00000134001/ENSG00000164104/ENSG00000189403/ENSG00000100201/ENSG00000132341/ENSG00000115414/ENSG00000123384/ENSG00000005007/ENSG00000138496/ENSG00000101126/ENSG00000122565/ENSG00000038358/ENSG00000148730…	325	-0.346523	-1.387	0.00860853	0.238	0.224971	1152	tags=31%, list=26%, signal=25%	ENSG00000175387/ENSG00000169057/ENSG00000112062/ENSG00000114503/ENSG00000077348/ENSG00000123374/ENSG00000115875/ENSG00000110700/ENSG00000135919/ENSG00000144791/ENSG00000075914/ENSG00000134001/ENSG00000100201/ENSG00000066044/ENSG00000144535/ENSG00000112851/ENSG00000160710/ENSG00000065978/ENSG00000181163/ENSG00000135829/ENSG00000092199/ENSG00000047410/ENSG00000111642/ENSG00000167601/ENSG00000087087…	GO:BP		325	-0.288545	-1.254	0.0470864	0.507	0.48247	980	tags=24%, list=22%, signal=20%	ENSG00000189403/ENSG00000172172/ENSG00000047410/ENSG00000100811/ENSG00000138814/ENSG00000092199/ENSG00000264522/ENSG00000090863/ENSG00000198492/ENSG00000112062/ENSG00000108561/ENSG00000149948/ENSG00000142208/ENSG00000153187/ENSG00000103257/ENSG00000184347/ENSG00000078747/ENSG00000101986/ENSG00000099284/ENSG00000198053/ENSG00000211460/ENSG00000179151/ENSG00000114127/ENSG00000175334/ENSG00000138668…	325	-0.262519	-1.128	0.169839	0.68	0.653933	1202	tags=30%, list=27%, signal=24%	ENSG00000163041/ENSG00000131165/ENSG00000242372/ENSG00000111640/ENSG00000110700/ENSG00000169375/ENSG00000005007/ENSG00000134001/ENSG00000087087/ENSG00000176890/ENSG00000165699/ENSG00000130520/ENSG00000117228/ENSG00000138668/ENSG00000132341/ENSG00000047410/ENSG00000169057/ENSG00000111596/ENSG00000105939/ENSG00000135829/ENSG00000092199/ENSG00000198585/ENSG00000141378/ENSG00000135632/ENSG00000153187…										325
GO:0006270	DNA replication initiation	15	-0.668705	-1.643	0.0113042	0.295	0.282043	548	tags=53%, list=12%, signal=47%	ENSG00000173145/ENSG00000166508/ENSG00000161036/ENSG00000076003/ENSG00000073111/ENSG00000104738/ENSG00000112118/ENSG00000100297	15	-0.701677	-1.754	0.00873923	0.241	0.227118	392	tags=73%, list=9%, signal=67%	ENSG00000014138/ENSG00000123374/ENSG00000146143/ENSG00000161036/ENSG00000173145/ENSG00000166508/ENSG00000073111/ENSG00000076003/ENSG00000104738/ENSG00000112118/ENSG00000100297	GO:BP		15	-0.640419	-1.635	0.0316948	0.46	0.437616	784	tags=53%, list=18%, signal=44%	ENSG00000166508/ENSG00000073111/ENSG00000104738/ENSG00000076003/ENSG00000112118/ENSG00000161036/ENSG00000173145/ENSG00000100297	15	-0.529764	-1.368	0.109689	0.637	0.612952	1323	tags=60%, list=30%, signal=42%	ENSG00000123374/ENSG00000073111/ENSG00000146143/ENSG00000166508/ENSG00000173145/ENSG00000104738/ENSG00000161036/ENSG00000112118/ENSG00000100297	15	-0.472962	-1.159	0.275917	0.748	0.708936	1320	tags=53%, list=30%, signal=38%	ENSG00000112118/ENSG00000100297/ENSG00000173145/ENSG00000104738/ENSG00000123374/ENSG00000161036/ENSG00000146143/ENSG00000014138	15
GO:1903039	positive regulation of leukocyte cell-cell adhesion	41	-0.539353	-1.653	0.00661794	0.247	0.236811	761	tags=44%, list=17%, signal=37%	ENSG00000026508/ENSG00000142208/ENSG00000198053/ENSG00000067560/ENSG00000158092/ENSG00000175467/ENSG00000134352/ENSG00000172175/ENSG00000168040/ENSG00000142867/ENSG00000196776/ENSG00000132589/ENSG00000103490/ENSG00000173039/ENSG00000115232/ENSG00000154096/ENSG00000197635/ENSG00000121879	41	-0.531414	-1.641	0.00912478	0.25	0.235827	780	tags=41%, list=17%, signal=35%	ENSG00000142208/ENSG00000010810/ENSG00000134352/ENSG00000026508/ENSG00000158092/ENSG00000196776/ENSG00000142867/ENSG00000175467/ENSG00000172175/ENSG00000103490/ENSG00000115232/ENSG00000132589/ENSG00000168040/ENSG00000173039/ENSG00000154096/ENSG00000197635/ENSG00000121879	GO:BP		41	-0.398867	-1.285	0.126437	0.619	0.589311	1015	tags=44%, list=23%, signal=34%	ENSG00000172175/ENSG00000189403/ENSG00000142867/ENSG00000158092/ENSG00000142208/ENSG00000198053/ENSG00000067560/ENSG00000175467/ENSG00000103490/ENSG00000173039/ENSG00000132589/ENSG00000115232/ENSG00000134352/ENSG00000168040/ENSG00000121879/ENSG00000196776/ENSG00000154096/ENSG00000197635	41	-0.543245	-1.732	0.00462133	0.254	0.244741	510	tags=41%, list=11%, signal=37%	ENSG00000142208/ENSG00000175467/ENSG00000067560/ENSG00000172175/ENSG00000158092/ENSG00000198053/ENSG00000196776/ENSG00000168040/ENSG00000142867/ENSG00000132589/ENSG00000103490/ENSG00000134352/ENSG00000173039/ENSG00000115232/ENSG00000154096/ENSG00000197635/ENSG00000121879	41	-0.511838	-1.526	0.0321702	0.43	0.407456	286	tags=59%, list=6%, signal=55%	ENSG00000010810/ENSG00000142208/ENSG00000139514/ENSG00000196839/ENSG00000175467/ENSG00000168040/ENSG00000158092/ENSG00000132842/ENSG00000026508/ENSG00000196776/ENSG00000100097/ENSG00000134352/ENSG00000067560/ENSG00000110651/ENSG00000105974/ENSG00000173039/ENSG00000172175/ENSG00000132589/ENSG00000142867/ENSG00000103490/ENSG00000121879/ENSG00000154096/ENSG00000115232/ENSG00000197635	41
GO:0032092	positive regulation of protein binding	30	-0.551383	-1.59	0.0323562	0.452	0.432688	343	tags=30%, list=8%, signal=28%	ENSG00000132109/ENSG00000082701/ENSG00000087274/ENSG00000144118/ENSG00000114251/ENSG00000099250/ENSG00000136986/ENSG00000164932/ENSG00000159640	30	-0.585079	-1.687	0.00918599	0.25	0.236105	266	tags=37%, list=6%, signal=35%	ENSG00000169251/ENSG00000144118/ENSG00000087274/ENSG00000114251/ENSG00000163840/ENSG00000132109/ENSG00000082701/ENSG00000099250/ENSG00000164932/ENSG00000136986/ENSG00000159640	GO:BP		30	-0.482714	-1.433	0.0520446	0.507	0.48247	839	tags=43%, list=19%, signal=35%	ENSG00000099250/ENSG00000104375/ENSG00000132109/ENSG00000144118/ENSG00000169251/ENSG00000163840/ENSG00000082701/ENSG00000127445/ENSG00000136986/ENSG00000087274/ENSG00000114251/ENSG00000164932/ENSG00000159640	30	-0.416452	-1.242	0.174147	0.68	0.653933	417	tags=40%, list=9%, signal=37%	ENSG00000123384/ENSG00000104375/ENSG00000132109/ENSG00000169251/ENSG00000082701/ENSG00000087274/ENSG00000144118/ENSG00000114251/ENSG00000099250/ENSG00000136986/ENSG00000164932/ENSG00000159640	30	-0.621194	-1.774	0.00404471	0.201	0.190722	346	tags=27%, list=8%, signal=25%	ENSG00000099250/ENSG00000087274/ENSG00000136986/ENSG00000132109/ENSG00000114251/ENSG00000144118/ENSG00000164932/ENSG00000159640	30
WP179	Cell cycle	41	-0.501926	-1.555	0.0159133	0.405	0.395319	578	tags=39%, list=13%, signal=34%	4089/4176/4175/10735/4171/5885/9126/983/8379/2932/4173/4172/1021/4174/4088/3065	41	-0.541115	-1.63	0.00616535	0.251	0.243009	776	tags=59%, list=17%, signal=49%	4087/1017/5111/4089/5591/64682/8881/7040/8243/9126/10735/5885/8379/4176/2932/4171/1021/4175/983/4173/4172/4174/4088/3065	WikiPathway																													41
GO:0060623	regulation of chromosome condensation	9	-0.667971	-1.456	0.08	0.618	0.592233	1399	tags=89%, list=31%, signal=61%	ENSG00000062650/ENSG00000136824/ENSG00000153147/ENSG00000010292/ENSG00000121152/ENSG00000113810/ENSG00000009954/ENSG00000163041	9	-0.743875	-1.638	0.00933544	0.253	0.238635	910	tags=100%, list=20%, signal=80%	ENSG00000153147/ENSG00000062650/ENSG00000136824/ENSG00000121152/ENSG00000010292/ENSG00000163041/ENSG00000009954/ENSG00000113810	GO:BP		9	-0.628199	-1.362	0.124046	0.613	0.583973	616	tags=78%, list=14%, signal=67%	ENSG00000109805/ENSG00000153147/ENSG00000009954/ENSG00000136824/ENSG00000113810/ENSG00000121152/ENSG00000010292										9	-0.60854	-1.292	0.154104	0.627	0.594766	860	tags=56%, list=19%, signal=45%	ENSG00000113810/ENSG00000121152/ENSG00000009954/ENSG00000062650/ENSG00000163041	9
WP5038	Mitochondrial immune response to SARS-CoV-2	12	-0.687213	-1.593	0.0185366	0.443	0.431708	2	tags=25%, list=0%, signal=25%	11331/29110/1636	12	-0.73948	-1.688	0.00831863	0.254	0.24591	184	tags=17%, list=4%, signal=16%	4715/1636	WikiPathway		12	-0.779329	-1.876	0.00204139	0.375	0.372823	2	tags=17%, list=0%, signal=17%	11331/1636
WP3651	Pathways affected in adenoid cystic carcinoma	18	-0.635123	-1.648	0.0154723	0.405	0.395319	953	tags=50%, list=21%, signal=39%	5591/6595/8243/207/8289/3008/4781/5290/10933	18	-0.672395	-1.687	0.00797533	0.254	0.24591	1086	tags=56%, list=24%, signal=42%	5591/55914/6595/207/8243/3008/4781/8289/5290/10933	WikiPathway
WP411	mRNA processing	104	-0.392583	-1.422	0.0280271	0.537	0.523358	1050	tags=38%, list=24%, signal=30%	56339/1477/55660/3183/23450/11051/3184/1660/10250/10946/3192/6427/6732/6633/8731/8243/22916/6634/51692/3190/6632/10914/10147/9785/22803/9129/9410/6434/29894/3188/6627/140890/7307/6635/6636/6628/1659/5094/83443/6637	104	-0.43549	-1.557	0.00784327	0.254	0.24591	1222	tags=47%, list=27%, signal=35%	6829/6421/9343/22916/6432/11218/23451/11051/10594/4904/51692/1660/3183/23450/53981/55660/6633/3184/6632/10946/3192/6634/10250/8731/3190/9785/8243/6427/5430/10147/1477/6434/29894/22803/10914/3188/1659/6636/7307/140890/6732/9410/6627/9129/6635/6628/5094/6637/83443	WikiPathway																													104
GO:0014812	muscle cell migration	24	-0.587169	-1.606	0.0264592	0.411	0.393542	227	tags=25%, list=5%, signal=24%	ENSG00000113721/ENSG00000114554/ENSG00000099250/ENSG00000164171/ENSG00000138061/ENSG00000159640	24	-0.608594	-1.651	0.00952926	0.257	0.242266	211	tags=21%, list=5%, signal=20%	ENSG00000099250/ENSG00000164171/ENSG00000138061/ENSG00000114554/ENSG00000159640	GO:BP		24	-0.584201	-1.655	0.0133308	0.4	0.381087	246	tags=17%, list=6%, signal=16%	ENSG00000113721/ENSG00000164171/ENSG00000138061/ENSG00000159640	24	-0.487425	-1.402	0.0789946	0.616	0.592934	510	tags=33%, list=11%, signal=30%	ENSG00000067560/ENSG00000115461/ENSG00000114554/ENSG00000113721/ENSG00000164171/ENSG00000099250/ENSG00000138061/ENSG00000159640	24	-0.586236	-1.582	0.0160212	0.313	0.297089	346	tags=25%, list=8%, signal=23%	ENSG00000099250/ENSG00000113721/ENSG00000138061/ENSG00000114554/ENSG00000164171/ENSG00000159640	24
R-HSA-72202	Transport of Mature Transcript to Cytoplasm	65	-0.411369	-1.389	0.0466165	0.436	0.408679	1582	tags=54%, list=35%, signal=35%	5903/10762/53371/9688/7919/4927/6432/79228/6431/55339/84248/9631/84324/23636/4928/7175/84321/23165/10250/8563/23511/6427/348995/9972/22916/51692/79902/9785/55746/129401/29894/23279/7307/8086/9775	65	-0.481916	-1.628	0.0087541	0.26	0.242754	1384	tags=52%, list=31%, signal=37%	8563/53371/9688/84248/6431/84271/23511/79228/9631/4927/10762/84321/22916/6432/23636/4928/51692/23165/7175/53981/348995/84324/10250/9972/9785/55746/6427/79902/29894/23279/7307/129401/9775/8086	Reactome		65	-0.341072	-1.189	0.165085	0.791	0.776656	1578	tags=52%, list=35%, signal=34%	5903/9688/10921/53981/84321/23165/9785/7919/4927/6430/53371/9631/10762/4928/55746/6431/22916/9972/6427/7175/348995/10250/23511/29894/84324/23636/79902/129401/9775/23279/7307/84248/8563/8086																			65
GO:0006687	glycosphingolipid metabolic process	13	0.65974	1.697	0.0213963	0.386	0.369343	864	tags=62%, list=19%, signal=50%	ENSG00000196743/ENSG00000213614/ENSG00000049860/ENSG00000166311/ENSG00000102393/ENSG00000198951/ENSG00000087088/ENSG00000132356	13	0.660826	1.709	0.0097638	0.262	0.246887	817	tags=62%, list=18%, signal=50%	ENSG00000196743/ENSG00000213614/ENSG00000049860/ENSG00000102393/ENSG00000166311/ENSG00000087088/ENSG00000132356/ENSG00000198951	GO:BP		13	0.641077	1.594	0.0440117	0.507	0.48247	1167	tags=62%, list=26%, signal=46%	ENSG00000121578/ENSG00000196743/ENSG00000166311/ENSG00000213614/ENSG00000049860/ENSG00000087088/ENSG00000139433/ENSG00000125304	13	0.647582	1.606	0.021253	0.421	0.405359	1425	tags=77%, list=32%, signal=52%	ENSG00000196743/ENSG00000102393/ENSG00000049860/ENSG00000166311/ENSG00000213614/ENSG00000198951/ENSG00000087088/ENSG00000144455/ENSG00000125304/ENSG00000132356										13
GO:0010939	regulation of necrotic cell death	16	0.482099	1.285	0.174825	0.68	0.650756	678	tags=44%, list=15%, signal=37%	ENSG00000100300/ENSG00000104763/ENSG00000151729/ENSG00000108179/ENSG00000060138/ENSG00000051620/ENSG00000140939	16	0.625909	1.757	0.00986851	0.262	0.247796	735	tags=44%, list=16%, signal=37%	ENSG00000100300/ENSG00000151729/ENSG00000104763/ENSG00000108179/ENSG00000060138/ENSG00000051620/ENSG00000140939	GO:BP		16	0.437317	1.132	0.323077	0.796	0.758121	719	tags=31%, list=16%, signal=26%	ENSG00000100300/ENSG00000104763/ENSG00000108179/ENSG00000051620/ENSG00000060138	16	0.416033	1.097	0.343478	0.816	0.785325	392	tags=31%, list=9%, signal=29%	ENSG00000060138/ENSG00000151729/ENSG00000100300/ENSG00000108179/ENSG00000104763
GO:0001678	cellular glucose homeostasis	35	-0.526791	-1.563	0.0256691	0.405	0.387919	693	tags=29%, list=16%, signal=24%	ENSG00000185950/ENSG00000136802/ENSG00000141646/ENSG00000136527/ENSG00000130529/ENSG00000104872/ENSG00000233276/ENSG00000023909/ENSG00000121879/ENSG00000159640	35	-0.558475	-1.66	0.00990572	0.262	0.247796	833	tags=31%, list=19%, signal=26%	ENSG00000167136/ENSG00000185950/ENSG00000164182/ENSG00000130529/ENSG00000136802/ENSG00000136527/ENSG00000233276/ENSG00000023909/ENSG00000104872/ENSG00000121879/ENSG00000159640	GO:BP		35	-0.527259	-1.616	0.0192273	0.425	0.404875	949	tags=37%, list=21%, signal=29%	ENSG00000138814/ENSG00000164182/ENSG00000145675/ENSG00000167136/ENSG00000164916/ENSG00000136802/ENSG00000104872/ENSG00000136527/ENSG00000185950/ENSG00000130529/ENSG00000023909/ENSG00000121879/ENSG00000159640	35	-0.510261	-1.569	0.0297479	0.484	0.466017	519	tags=26%, list=12%, signal=23%	ENSG00000136802/ENSG00000130529/ENSG00000141646/ENSG00000185950/ENSG00000104872/ENSG00000023909/ENSG00000233276/ENSG00000121879/ENSG00000159640	35	-0.389989	-1.138	0.292467	0.754	0.715401	426	tags=17%, list=10%, signal=16%	ENSG00000130529/ENSG00000136527/ENSG00000023909/ENSG00000233276/ENSG00000121879/ENSG00000159640	35
GO:0046777	protein autophosphorylation	60	-0.451761	-1.5	0.0211943	0.386	0.369343	503	tags=27%, list=11%, signal=24%	ENSG00000105974/ENSG00000169398/ENSG00000122025/ENSG00000149115/ENSG00000142208/ENSG00000197594/ENSG00000136235/ENSG00000123728/ENSG00000100749/ENSG00000082701/ENSG00000113721/ENSG00000146648/ENSG00000181467/ENSG00000154096/ENSG00000134853/ENSG00000159640	60	-0.482428	-1.603	0.0100202	0.263	0.248632	277	tags=13%, list=6%, signal=13%	ENSG00000136235/ENSG00000154096/ENSG00000181467/ENSG00000082701/ENSG00000146648/ENSG00000100749/ENSG00000134853/ENSG00000159640	GO:BP		60	-0.443505	-1.54	0.0171255	0.41	0.390232	529	tags=17%, list=12%, signal=15%	ENSG00000123728/ENSG00000082701/ENSG00000058729/ENSG00000100749/ENSG00000113721/ENSG00000181467/ENSG00000136235/ENSG00000154096/ENSG00000134853/ENSG00000159640	60	-0.430653	-1.457	0.0414299	0.572	0.549887	417	tags=25%, list=9%, signal=23%	ENSG00000154928/ENSG00000169398/ENSG00000149115/ENSG00000142208/ENSG00000197594/ENSG00000082701/ENSG00000136235/ENSG00000123728/ENSG00000113721/ENSG00000100749/ENSG00000146648/ENSG00000154096/ENSG00000134853/ENSG00000181467/ENSG00000159640	60	-0.477071	-1.532	0.0166116	0.319	0.302345	456	tags=18%, list=10%, signal=17%	ENSG00000128829/ENSG00000123728/ENSG00000113721/ENSG00000136235/ENSG00000160551/ENSG00000181467/ENSG00000146648/ENSG00000197594/ENSG00000154096/ENSG00000134853/ENSG00000159640	60
GO:0000280	nuclear division	131	-0.334662	-1.264	0.113788	0.648	0.620909	1325	tags=42%, list=30%, signal=30%	ENSG00000127445/ENSG00000136824/ENSG00000153147/ENSG00000156256/ENSG00000058729/ENSG00000163539/ENSG00000146247/ENSG00000132341/ENSG00000196510/ENSG00000205629/ENSG00000213024/ENSG00000086065/ENSG00000164961/ENSG00000131747/ENSG00000047410/ENSG00000119048/ENSG00000261456/ENSG00000168476/ENSG00000126226/ENSG00000215021/ENSG00000036257/ENSG00000179041/ENSG00000153187/ENSG00000118007/ENSG00000010292…	131	-0.405514	-1.487	0.0100454	0.263	0.248632	1207	tags=45%, list=27%, signal=34%	ENSG00000137807/ENSG00000205629/ENSG00000164961/ENSG00000010244/ENSG00000036257/ENSG00000109805/ENSG00000080986/ENSG00000088325/ENSG00000067560/ENSG00000086065/ENSG00000215021/ENSG00000101421/ENSG00000144535/ENSG00000213024/ENSG00000163539/ENSG00000108424/ENSG00000127445/ENSG00000153147/ENSG00000047410/ENSG00000153107/ENSG00000119048/ENSG00000153187/ENSG00000126803/ENSG00000105971/ENSG00000131462…	GO:BP		131	-0.265589	-1.052	0.337591	0.809	0.770385	805	tags=31%, list=18%, signal=26%	ENSG00000101972/ENSG00000086065/ENSG00000215021/ENSG00000072501/ENSG00000036257/ENSG00000175334/ENSG00000119048/ENSG00000121892/ENSG00000108055/ENSG00000131462/ENSG00000213024/ENSG00000083642/ENSG00000067560/ENSG00000080986/ENSG00000009954/ENSG00000136824/ENSG00000113810/ENSG00000149499/ENSG00000121152/ENSG00000164754/ENSG00000010292/ENSG00000127445/ENSG00000143228/ENSG00000147457/ENSG00000126803…	131	-0.280968	-1.071	0.315113	0.797	0.767071	1116	tags=31%, list=25%, signal=24%	ENSG00000196510/ENSG00000132341/ENSG00000083937/ENSG00000047410/ENSG00000261456/ENSG00000153187/ENSG00000086065/ENSG00000083642/ENSG00000215021/ENSG00000121152/ENSG00000131462/ENSG00000180198/ENSG00000085415/ENSG00000142945/ENSG00000118007/ENSG00000164754/ENSG00000065883/ENSG00000108424/ENSG00000036257/ENSG00000179041/ENSG00000101972/ENSG00000009954/ENSG00000108055/ENSG00000137497/ENSG00000067560…	131	-0.278391	-0.995	0.49375	0.847	0.803456	1337	tags=33%, list=30%, signal=24%	ENSG00000072501/ENSG00000176623/ENSG00000113810/ENSG00000132341/ENSG00000036257/ENSG00000196510/ENSG00000161800/ENSG00000175063/ENSG00000142945/ENSG00000131747/ENSG00000261456/ENSG00000205629/ENSG00000094914/ENSG00000143228/ENSG00000215021/ENSG00000121892/ENSG00000108424/ENSG00000067560/ENSG00000121152/ENSG00000198824/ENSG00000040275/ENSG00000147457/ENSG00000137497/ENSG00000164754/ENSG00000085415…	131
GO:0015718	monocarboxylic acid transport	11	-0.720639	-1.669	0.0238134	0.393	0.376669	287	tags=36%, list=6%, signal=34%	ENSG00000135241/ENSG00000187134/ENSG00000141526/ENSG00000159640	11	-0.724886	-1.694	0.0101003	0.263	0.248674	282	tags=27%, list=6%, signal=26%	ENSG00000187134/ENSG00000141526/ENSG00000159640	GO:BP		11	-0.806406	-1.877	0.000664674	0.225	0.21382	605	tags=55%, list=14%, signal=47%	ENSG00000116711/ENSG00000125257/ENSG00000187134/ENSG00000141526/ENSG00000135241/ENSG00000159640	11	-0.762458	-1.832	0.00428865	0.241	0.232285	110	tags=45%, list=2%, signal=44%	ENSG00000125257/ENSG00000187134/ENSG00000135241/ENSG00000141526/ENSG00000159640	11	-0.703918	-1.591	0.0179091	0.328	0.311311	124	tags=27%, list=3%, signal=27%	ENSG00000187134/ENSG00000141526/ENSG00000159640	11
GO:0051607	defense response to virus	79	-0.421219	-1.467	0.023281	0.392	0.375547	929	tags=33%, list=21%, signal=27%	ENSG00000171552/ENSG00000135829/ENSG00000119917/ENSG00000215021/ENSG00000101347/ENSG00000078747/ENSG00000172936/ENSG00000160710/ENSG00000121060/ENSG00000108561/ENSG00000163840/ENSG00000185201/ENSG00000105373/ENSG00000170581/ENSG00000163565/ENSG00000152778/ENSG00000134644/ENSG00000132109/ENSG00000168040/ENSG00000132256/ENSG00000103490/ENSG00000173039/ENSG00000129351/ENSG00000185745/ENSG00000178896…	79	-0.44273	-1.526	0.0102116	0.264	0.248796	1061	tags=34%, list=24%, signal=27%	ENSG00000100201/ENSG00000121060/ENSG00000215021/ENSG00000160710/ENSG00000135829/ENSG00000171552/ENSG00000078747/ENSG00000172936/ENSG00000165732/ENSG00000105373/ENSG00000170581/ENSG00000108561/ENSG00000101347/ENSG00000152778/ENSG00000163565/ENSG00000103490/ENSG00000134644/ENSG00000185201/ENSG00000168040/ENSG00000173039/ENSG00000132256/ENSG00000163840/ENSG00000132109/ENSG00000178896/ENSG00000185745…	GO:BP		79	-0.342625	-1.231	0.137037	0.64	0.609352	911	tags=29%, list=20%, signal=24%	ENSG00000161204/ENSG00000108561/ENSG00000078747/ENSG00000244509/ENSG00000215021/ENSG00000132109/ENSG00000170581/ENSG00000160710/ENSG00000163840/ENSG00000103490/ENSG00000152778/ENSG00000163565/ENSG00000077348/ENSG00000173039/ENSG00000117228/ENSG00000119917/ENSG00000134644/ENSG00000101347/ENSG00000185745/ENSG00000168040/ENSG00000178896/ENSG00000185201/ENSG00000197111	79	-0.367498	-1.3	0.087395	0.628	0.603961	1188	tags=39%, list=27%, signal=29%	ENSG00000119917/ENSG00000169375/ENSG00000101347/ENSG00000117228/ENSG00000197548/ENSG00000105939/ENSG00000135829/ENSG00000163840/ENSG00000215021/ENSG00000132274/ENSG00000078747/ENSG00000132109/ENSG00000160710/ENSG00000121060/ENSG00000138496/ENSG00000166033/ENSG00000108561/ENSG00000172936/ENSG00000105373/ENSG00000163565/ENSG00000170581/ENSG00000134644/ENSG00000168040/ENSG00000152778/ENSG00000132256…	79	-0.379818	-1.279	0.108898	0.574	0.544747	1195	tags=39%, list=27%, signal=29%	ENSG00000169375/ENSG00000243725/ENSG00000161204/ENSG00000134644/ENSG00000149476/ENSG00000244509/ENSG00000215021/ENSG00000102103/ENSG00000132466/ENSG00000119917/ENSG00000135829/ENSG00000124201/ENSG00000138496/ENSG00000108561/ENSG00000163565/ENSG00000197548/ENSG00000152778/ENSG00000170581/ENSG00000128829/ENSG00000171552/ENSG00000121060/ENSG00000105373/ENSG00000173039/ENSG00000187608/ENSG00000166033…	79
GO:0140546	defense response to symbiont	79	-0.421219	-1.467	0.023281	0.392	0.375547	929	tags=33%, list=21%, signal=27%	ENSG00000171552/ENSG00000135829/ENSG00000119917/ENSG00000215021/ENSG00000101347/ENSG00000078747/ENSG00000172936/ENSG00000160710/ENSG00000121060/ENSG00000108561/ENSG00000163840/ENSG00000185201/ENSG00000105373/ENSG00000170581/ENSG00000163565/ENSG00000152778/ENSG00000134644/ENSG00000132109/ENSG00000168040/ENSG00000132256/ENSG00000103490/ENSG00000173039/ENSG00000129351/ENSG00000185745/ENSG00000178896…	79	-0.44273	-1.526	0.0102116	0.264	0.248796	1061	tags=34%, list=24%, signal=27%	ENSG00000100201/ENSG00000121060/ENSG00000215021/ENSG00000160710/ENSG00000135829/ENSG00000171552/ENSG00000078747/ENSG00000172936/ENSG00000165732/ENSG00000105373/ENSG00000170581/ENSG00000108561/ENSG00000101347/ENSG00000152778/ENSG00000163565/ENSG00000103490/ENSG00000134644/ENSG00000185201/ENSG00000168040/ENSG00000173039/ENSG00000132256/ENSG00000163840/ENSG00000132109/ENSG00000178896/ENSG00000185745…	GO:BP		79	-0.342625	-1.231	0.137037	0.64	0.609352	911	tags=29%, list=20%, signal=24%	ENSG00000161204/ENSG00000108561/ENSG00000078747/ENSG00000244509/ENSG00000215021/ENSG00000132109/ENSG00000170581/ENSG00000160710/ENSG00000163840/ENSG00000103490/ENSG00000152778/ENSG00000163565/ENSG00000077348/ENSG00000173039/ENSG00000117228/ENSG00000119917/ENSG00000134644/ENSG00000101347/ENSG00000185745/ENSG00000168040/ENSG00000178896/ENSG00000185201/ENSG00000197111	79	-0.367498	-1.3	0.087395	0.628	0.603961	1188	tags=39%, list=27%, signal=29%	ENSG00000119917/ENSG00000169375/ENSG00000101347/ENSG00000117228/ENSG00000197548/ENSG00000105939/ENSG00000135829/ENSG00000163840/ENSG00000215021/ENSG00000132274/ENSG00000078747/ENSG00000132109/ENSG00000160710/ENSG00000121060/ENSG00000138496/ENSG00000166033/ENSG00000108561/ENSG00000172936/ENSG00000105373/ENSG00000163565/ENSG00000170581/ENSG00000134644/ENSG00000168040/ENSG00000152778/ENSG00000132256…	79	-0.379818	-1.279	0.108898	0.574	0.544747	1195	tags=39%, list=27%, signal=29%	ENSG00000169375/ENSG00000243725/ENSG00000161204/ENSG00000134644/ENSG00000149476/ENSG00000244509/ENSG00000215021/ENSG00000102103/ENSG00000132466/ENSG00000119917/ENSG00000135829/ENSG00000124201/ENSG00000138496/ENSG00000108561/ENSG00000163565/ENSG00000197548/ENSG00000152778/ENSG00000170581/ENSG00000128829/ENSG00000171552/ENSG00000121060/ENSG00000105373/ENSG00000173039/ENSG00000187608/ENSG00000166033…	79
R-HSA-77387	Insulin receptor recycling	14	0.672639	1.776	0.013542	0.288	0.269981	626	tags=57%, list=14%, signal=49%	9550/51382/523/51606/528/526/9296/529	14	0.677005	1.754	0.00951925	0.264	0.246668	557	tags=57%, list=12%, signal=50%	9550/51382/527/523/528/51606/526/529	Reactome		14	0.699853	1.785	0.00489946	0.361	0.354393	732	tags=64%, list=16%, signal=54%	527/9550/51382/528/535/523/51606/9296/526	14	0.557898	1.372	0.108407	0.73	0.711347	893	tags=57%, list=20%, signal=46%	9550/51382/528/51606/523/526/9296/529										14
R-HSA-1236394	Signaling by ERBB4	15	-0.70207	-1.784	0.00806606	0.288	0.269981	117	tags=27%, list=3%, signal=26%	23385/1956/6776/5290	15	-0.680439	-1.687	0.00922912	0.264	0.246668	179	tags=27%, list=4%, signal=26%	23385/1956/6776/5290	Reactome		15	-0.469887	-1.197	0.239382	0.871	0.855385	311	tags=33%, list=7%, signal=31%	5295/83737/23385/5290/6776	15	-0.669946	-1.729	0.0113042	0.384	0.37355	172	tags=27%, list=4%, signal=26%	1956/23385/6776/5290										15
R-HSA-196854	Metabolism of vitamins and cofactors	68	-0.481465	-1.646	0.00419624	0.249	0.233278	801	tags=26%, list=18%, signal=22%	5091/93100/207/5167/54625/1727/10135/6697/51248/1645/64087/10243/8644/3339/154807/338/5740/5646	68	-0.468567	-1.596	0.00972919	0.264	0.246668	330	tags=13%, list=7%, signal=12%	64087/1645/8644/10243/3339/154807/338/5740/5646	Reactome		68	-0.4466	-1.57	0.0143092	0.578	0.567722	377	tags=25%, list=8%, signal=23%	79717/683/6513/25902/10135/5091/326625/154807/1645/51248/10243/3339/8644/64087/338/5740/5646	68	-0.531466	-1.86	0.000496518	0.118	0.114852	739	tags=34%, list=17%, signal=29%	27304/207/83666/1645/5167/93100/5091/10135/54884/1727/54625/56922/1528/64087/51248/6697/10243/8644/3339/154807/338/5740/5646	68	-0.524643	-1.733	0.0017251	0.252	0.250128	849	tags=34%, list=19%, signal=28%	83666/27304/54625/10135/4907/64087/56922/60496/1528/1727/4338/93100/10243/3339/54884/1645/6697/8644/5167/154807/338/5646/5740	68
R-HSA-3108214	SUMOylation of DNA damage response and repair proteins	41	-0.531397	-1.677	0.0113595	0.288	0.269981	1582	tags=68%, list=35%, signal=44%	5903/10762/53371/9688/4927/6672/7508/9631/23636/4928/7175/23165/10274/23511/348995/9972/8243/79902/55746/10735/7341/129401/142/5885/9126/23279/8086/6117	41	-0.54076	-1.675	0.0109269	0.266	0.24862	1357	tags=63%, list=30%, signal=45%	53371/9688/10274/23511/9631/4927/10762/23636/4928/23165/7175/348995/9972/7508/8243/55746/7341/9126/10735/79902/23279/129401/142/5885/8086/6117	Reactome		41	-0.531259	-1.703	0.00607988	0.361	0.354393	1294	tags=59%, list=29%, signal=42%	4927/53371/9631/10762/4928/55746/9972/7175/56160/348995/23511/10735/8243/9126/23636/79902/142/129401/5885/23279/7341/8086/10274/6117	41	-0.496673	-1.567	0.0206875	0.502	0.48894	1583	tags=66%, list=36%, signal=43%	23165/5903/53371/8243/4927/6672/6015/9631/4928/23636/9972/7175/81929/23511/10274/348995/5885/142/55746/79902/10735/9126/129401/23279/8086/7341/6117										41
R-HSA-69190	DNA strand elongation	19	-0.564095	-1.515	0.0523649	0.453	0.423911	534	tags=63%, list=12%, signal=56%	5111/5982/23649/3978/5558/4176/4175/4171/4173/4172/6117/4174	19	-0.638075	-1.67	0.010815	0.266	0.24862	227	tags=74%, list=5%, signal=70%	6119/23649/2237/5111/5558/3978/5982/4176/4171/4175/4173/6117/4172/4174	Reactome		19	-0.549019	-1.488	0.0498338	0.626	0.614492	1076	tags=63%, list=24%, signal=48%	5111/6119/5558/5982/2237/4176/4171/4173/4175/4172/6117/4174																			19
R-HSA-397014	Muscle contraction	44	0.424132	1.494	0.0396874	0.436	0.408679	341	tags=23%, list=8%, signal=21%	1674/58/59/800/25802/4311/7169/3693/29767/4637	44	0.468309	1.659	0.0103129	0.266	0.24862	488	tags=27%, list=11%, signal=25%	58/59/25802/1674/800/7169/29767/3693/4637/309/10398/3672	Reactome											44	0.394487	1.314	0.0940367	0.717	0.69866	685	tags=32%, list=15%, signal=27%	1674/58/800/4311/59/25802/3693/7169/4637/29767/7168/3672/10398/801	44	0.507321	1.758	0.00139836	0.252	0.250128	334	tags=27%, list=7%, signal=25%	1674/59/58/800/29767/7169/4637/4311/10398/3693/25802/25937	44
R-HSA-1268020	Mitochondrial protein import	41	0.585049	2.025	0.000321012	0.051	0.0477323	845	tags=59%, list=19%, signal=48%	131474/388753/291/1678/56993/51142/51287/10531/26520/92609/8604/3313/9804/25813/10469/10651/401505/80273/4580/50/3329/7416/293/1431	41	0.476658	1.657	0.0107972	0.266	0.24862	1047	tags=59%, list=23%, signal=45%	131474/51287/291/388753/1678/51142/56993/10651/25813/10531/50/7416/8604/4580/26520/3313/92609/293/80273/3329/401505/1431/506/10469	Reactome											41	0.526169	1.728	0.00678166	0.341	0.331781	1003	tags=59%, list=22%, signal=46%	131474/9804/84269/388753/1678/56993/291/26520/51287/10531/401505/10469/51142/92609/25813/80273/3313/1431/8604/4580/293/3329/7416/50	41	0.467795	1.591	0.00997101	0.525	0.521334	1138	tags=51%, list=26%, signal=39%	9804/131474/51142/291/388753/56993/10531/92609/80273/1678/26520/10469/401505/3313/4580/1431/293/50/26517/25813/100188893	41
GO:0040029	regulation of gene expression, epigenetic	38	-0.472734	-1.43	0.0600649	0.596	0.571096	1338	tags=50%, list=30%, signal=35%	ENSG00000275714/ENSG00000169375/ENSG00000123374/ENSG00000005007/ENSG00000122565/ENSG00000047410/ENSG00000165819/ENSG00000169057/ENSG00000153187/ENSG00000130816/ENSG00000135632/ENSG00000117713/ENSG00000163565/ENSG00000163041/ENSG00000233276/ENSG00000189060/ENSG00000101596/ENSG00000116478/ENSG00000121879	38	-0.541384	-1.636	0.0104959	0.268	0.253173	908	tags=45%, list=20%, signal=36%	ENSG00000047410/ENSG00000153187/ENSG00000122565/ENSG00000148229/ENSG00000275714/ENSG00000004487/ENSG00000189060/ENSG00000141858/ENSG00000233276/ENSG00000135632/ENSG00000163565/ENSG00000130816/ENSG00000163041/ENSG00000101596/ENSG00000117713/ENSG00000116478/ENSG00000121879	GO:BP		38	-0.367338	-1.155	0.247148	0.748	0.712084	1536	tags=50%, list=34%, signal=33%	ENSG00000113648/ENSG00000004487/ENSG00000275714/ENSG00000233276/ENSG00000005007/ENSG00000135632/ENSG00000169057/ENSG00000169375/ENSG00000047410/ENSG00000149948/ENSG00000153187/ENSG00000099284/ENSG00000117713/ENSG00000122565/ENSG00000163565/ENSG00000189060/ENSG00000101596/ENSG00000121879/ENSG00000116478	38	-0.374418	-1.173	0.222615	0.732	0.704322	426	tags=37%, list=10%, signal=34%	ENSG00000163041/ENSG00000169375/ENSG00000005007/ENSG00000047410/ENSG00000169057/ENSG00000135632/ENSG00000153187/ENSG00000165819/ENSG00000163565/ENSG00000101596/ENSG00000189060/ENSG00000233276/ENSG00000116478/ENSG00000121879	38	-0.465747	-1.381	0.0856313	0.556	0.526797	1199	tags=42%, list=27%, signal=31%	ENSG00000149948/ENSG00000169375/ENSG00000005007/ENSG00000117713/ENSG00000169057/ENSG00000124201/ENSG00000123374/ENSG00000163565/ENSG00000101596/ENSG00000189060/ENSG00000130816/ENSG00000233276/ENSG00000135632/ENSG00000116478/ENSG00000163041/ENSG00000121879	38
GO:0050863	regulation of T cell activation	58	-0.470874	-1.538	0.0204325	0.385	0.36866	793	tags=36%, list=18%, signal=30%	ENSG00000078747/ENSG00000142208/ENSG00000198053/ENSG00000067560/ENSG00000158092/ENSG00000175467/ENSG00000136235/ENSG00000134352/ENSG00000002822/ENSG00000172175/ENSG00000168040/ENSG00000142867/ENSG00000171867/ENSG00000196776/ENSG00000132589/ENSG00000103490/ENSG00000128340/ENSG00000154096/ENSG00000197635/ENSG00000128791/ENSG00000121879	58	-0.480565	-1.585	0.0105344	0.268	0.253173	800	tags=34%, list=18%, signal=29%	ENSG00000078747/ENSG00000142208/ENSG00000010810/ENSG00000134352/ENSG00000158092/ENSG00000196776/ENSG00000171867/ENSG00000142867/ENSG00000175467/ENSG00000172175/ENSG00000103490/ENSG00000132589/ENSG00000002822/ENSG00000168040/ENSG00000136235/ENSG00000154096/ENSG00000128340/ENSG00000197635/ENSG00000128791/ENSG00000121879	GO:BP		58	-0.397079	-1.369	0.06814	0.512	0.487277	1015	tags=38%, list=23%, signal=30%	ENSG00000172175/ENSG00000189403/ENSG00000142867/ENSG00000158092/ENSG00000142208/ENSG00000078747/ENSG00000198053/ENSG00000067560/ENSG00000175467/ENSG00000103490/ENSG00000002822/ENSG00000132589/ENSG00000128340/ENSG00000134352/ENSG00000136235/ENSG00000168040/ENSG00000121879/ENSG00000196776/ENSG00000154096/ENSG00000197635/ENSG00000128791/ENSG00000171867	58	-0.474707	-1.594	0.0165219	0.388	0.373217	692	tags=36%, list=16%, signal=31%	ENSG00000142208/ENSG00000175467/ENSG00000165819/ENSG00000067560/ENSG00000002822/ENSG00000172175/ENSG00000158092/ENSG00000198053/ENSG00000136235/ENSG00000196776/ENSG00000168040/ENSG00000142867/ENSG00000171867/ENSG00000132589/ENSG00000128340/ENSG00000103490/ENSG00000134352/ENSG00000154096/ENSG00000197635/ENSG00000128791/ENSG00000121879	58	-0.44493	-1.415	0.0437236	0.477	0.452076	1135	tags=57%, list=25%, signal=43%	ENSG00000189403/ENSG00000078747/ENSG00000010810/ENSG00000142208/ENSG00000139514/ENSG00000196839/ENSG00000175467/ENSG00000168040/ENSG00000158092/ENSG00000132842/ENSG00000196776/ENSG00000142168/ENSG00000128340/ENSG00000100097/ENSG00000134352/ENSG00000067560/ENSG00000104853/ENSG00000198846/ENSG00000172216/ENSG00000110651/ENSG00000105974/ENSG00000171867/ENSG00000128791/ENSG00000131981/ENSG00000002822…	58
GO:0080134	regulation of response to stress	346	-0.348275	-1.44	0.0014835	0.169	0.162182	826	tags=22%, list=19%, signal=20%	ENSG00000177119/ENSG00000129003/ENSG00000101347/ENSG00000078747/ENSG00000172936/ENSG00000104375/ENSG00000026508/ENSG00000142208/ENSG00000160710/ENSG00000165119/ENSG00000006327/ENSG00000198053/ENSG00000147044/ENSG00000141867/ENSG00000205542/ENSG00000173193/ENSG00000108561/ENSG00000183735/ENSG00000166848/ENSG00000121390/ENSG00000158092/ENSG00000172046/ENSG00000155760/ENSG00000163840/ENSG00000170430…	346	-0.341363	-1.373	0.0105536	0.268	0.253173	833	tags=22%, list=19%, signal=20%	ENSG00000167136/ENSG00000115365/ENSG00000054965/ENSG00000173193/ENSG00000171552/ENSG00000135241/ENSG00000121390/ENSG00000078747/ENSG00000142208/ENSG00000172936/ENSG00000170430/ENSG00000165119/ENSG00000010810/ENSG00000170581/ENSG00000108561/ENSG00000058056/ENSG00000101347/ENSG00000134352/ENSG00000162407/ENSG00000183735/ENSG00000153904/ENSG00000026508/ENSG00000158092/ENSG00000164535/ENSG00000196776…	GO:BP		346	-0.282012	-1.239	0.0493955	0.507	0.48247	955	tags=27%, list=21%, signal=23%	ENSG00000029363/ENSG00000164535/ENSG00000126456/ENSG00000132646/ENSG00000253729/ENSG00000124193/ENSG00000166170/ENSG00000162407/ENSG00000154928/ENSG00000154710/ENSG00000186063/ENSG00000167770/ENSG00000189403/ENSG00000135341/ENSG00000138814/ENSG00000145675/ENSG00000198492/ENSG00000112062/ENSG00000158092/ENSG00000108561/ENSG00000149948/ENSG00000141867/ENSG00000142208/ENSG00000078747/ENSG00000167136…	346	-0.32315	-1.393	0.00548768	0.264	0.253942	621	tags=17%, list=14%, signal=16%	ENSG00000101871/ENSG00000166033/ENSG00000165819/ENSG00000153904/ENSG00000109133/ENSG00000073050/ENSG00000163605/ENSG00000147044/ENSG00000108561/ENSG00000006327/ENSG00000183735/ENSG00000166848/ENSG00000172936/ENSG00000173193/ENSG00000162407/ENSG00000158092/ENSG00000155229/ENSG00000054965/ENSG00000163565/ENSG00000082701/ENSG00000198053/ENSG00000170581/ENSG00000183255/ENSG00000154710/ENSG00000196776…	346	-0.349711	-1.36	0.00639304	0.23	0.217778	918	tags=24%, list=21%, signal=20%	ENSG00000100296/ENSG00000149923/ENSG00000134352/ENSG00000115365/ENSG00000135829/ENSG00000165119/ENSG00000183735/ENSG00000124201/ENSG00000104365/ENSG00000138496/ENSG00000173193/ENSG00000006327/ENSG00000169398/ENSG00000147044/ENSG00000054965/ENSG00000108561/ENSG00000177889/ENSG00000172216/ENSG00000164535/ENSG00000163565/ENSG00000197632/ENSG00000135318/ENSG00000104375/ENSG00000110651/ENSG00000154710…	346
GO:0045652	regulation of megakaryocyte differentiation	10	0.735823	1.757	0.00644266	0.245	0.234675	442	tags=30%, list=10%, signal=27%	ENSG00000154727/ENSG00000162775/ENSG00000113083	10	0.700983	1.684	0.010647	0.269	0.254111	218	tags=20%, list=5%, signal=19%	ENSG00000154727/ENSG00000162775	GO:BP		10	0.759645	1.769	0.0162893	0.406	0.386802	235	tags=20%, list=5%, signal=19%	ENSG00000154727/ENSG00000113083	10	0.842414	1.976	0.000292924	0.066	0.0634623	347	tags=40%, list=8%, signal=37%	ENSG00000154727/ENSG00000162775/ENSG00000113083/ENSG00000006747	10	0.535967	1.275	0.198492	0.687	0.651547	1310	tags=60%, list=29%, signal=42%	ENSG00000154727/ENSG00000162775/ENSG00000113083/ENSG00000089902/ENSG00000278637/ENSG00000057757	10
GO:0045814	negative regulation of gene expression, epigenetic	25	-0.556585	-1.53	0.0391449	0.502	0.480517	602	tags=28%, list=14%, signal=24%	ENSG00000130816/ENSG00000135632/ENSG00000163041/ENSG00000189060/ENSG00000101596/ENSG00000116478/ENSG00000121879	25	-0.595465	-1.636	0.0113638	0.286	0.269841	908	tags=48%, list=20%, signal=38%	ENSG00000047410/ENSG00000122565/ENSG00000148229/ENSG00000004487/ENSG00000189060/ENSG00000141858/ENSG00000135632/ENSG00000130816/ENSG00000163041/ENSG00000101596/ENSG00000116478/ENSG00000121879	GO:BP		25	-0.452933	-1.292	0.138989	0.64	0.609352	968	tags=60%, list=22%, signal=47%	ENSG00000141858/ENSG00000159692/ENSG00000113648/ENSG00000004487/ENSG00000135632/ENSG00000169057/ENSG00000169375/ENSG00000047410/ENSG00000149948/ENSG00000099284/ENSG00000122565/ENSG00000189060/ENSG00000101596/ENSG00000121879/ENSG00000116478	25	-0.519801	-1.51	0.0518784	0.581	0.55843	266	tags=16%, list=6%, signal=15%	ENSG00000101596/ENSG00000189060/ENSG00000116478/ENSG00000121879	25	-0.548947	-1.498	0.0506912	0.505	0.479267	381	tags=48%, list=9%, signal=44%	ENSG00000149948/ENSG00000169375/ENSG00000169057/ENSG00000124201/ENSG00000123374/ENSG00000101596/ENSG00000189060/ENSG00000130816/ENSG00000135632/ENSG00000116478/ENSG00000163041/ENSG00000121879	25
WP4758	Nephrotic syndrome	19	0.596818	1.714	0.0110108	0.389	0.379686	723	tags=37%, list=16%, signal=31%	977/5420/3675/81/4627/54443/5373	19	0.60284	1.756	0.0102638	0.29	0.280074	1054	tags=42%, list=24%, signal=32%	977/3675/5420/81/4627/5373/4643/950	WikiPathway
GO:0031103	axon regeneration	14	0.679335	1.763	0.0120412	0.299	0.286671	1038	tags=79%, list=23%, signal=60%	ENSG00000177606/ENSG00000100300/ENSG00000116984/ENSG00000030582/ENSG00000143418/ENSG00000044115/ENSG00000087245/ENSG00000169032/ENSG00000196924/ENSG00000131711/ENSG00000102572	14	0.667471	1.787	0.0117682	0.294	0.277128	953	tags=64%, list=21%, signal=51%	ENSG00000100300/ENSG00000177606/ENSG00000030582/ENSG00000116984/ENSG00000044115/ENSG00000196924/ENSG00000087245/ENSG00000169032/ENSG00000131711	GO:BP		14	0.665213	1.683	0.0158357	0.406	0.386802	1170	tags=79%, list=26%, signal=58%	ENSG00000100300/ENSG00000177606/ENSG00000143418/ENSG00000116984/ENSG00000169032/ENSG00000087245/ENSG00000030582/ENSG00000172037/ENSG00000044115/ENSG00000196924/ENSG00000102572	14	0.684295	1.729	0.0108378	0.329	0.316042	1159	tags=86%, list=26%, signal=64%	ENSG00000177606/ENSG00000116984/ENSG00000100300/ENSG00000143418/ENSG00000030582/ENSG00000228716/ENSG00000044115/ENSG00000169032/ENSG00000131711/ENSG00000196924/ENSG00000102572/ENSG00000087245										14
GO:0006560	proline metabolic process	5	0.833944	1.641	0.0232894	0.392	0.375547	726	tags=80%, list=16%, signal=67%	ENSG00000159423/ENSG00000065154/ENSG00000143811/ENSG00000183010	5	0.852537	1.684	0.0122631	0.294	0.277128	563	tags=80%, list=13%, signal=70%	ENSG00000159423/ENSG00000065154/ENSG00000143811/ENSG00000183010	GO:BP		5	0.722949	1.374	0.11157	0.597	0.568286	1215	tags=80%, list=27%, signal=58%	ENSG00000159423/ENSG00000143811/ENSG00000065154/ENSG00000183010	5	0.685501	1.319	0.17364	0.68	0.653933	1220	tags=80%, list=27%, signal=58%	ENSG00000159423/ENSG00000065154/ENSG00000143811/ENSG00000183010	5	0.743583	1.458	0.0883621	0.56	0.530734	940	tags=80%, list=21%, signal=63%	ENSG00000065154/ENSG00000159423/ENSG00000143811/ENSG00000183010	5
GO:0097066	response to thyroid hormone	7	-0.782499	-1.62	0.0326716	0.452	0.43306	258	tags=29%, list=6%, signal=27%	ENSG00000023909/ENSG00000159640	7	-0.799323	-1.674	0.011828	0.294	0.277128	329	tags=29%, list=7%, signal=27%	ENSG00000023909/ENSG00000159640	GO:BP		7	-0.818435	-1.651	0.00864378	0.352	0.335481	349	tags=29%, list=8%, signal=26%	ENSG00000023909/ENSG00000159640	7	-0.729503	-1.53	0.0640643	0.589	0.566702	276	tags=29%, list=6%, signal=27%	ENSG00000023909/ENSG00000159640	7	-0.757783	-1.545	0.0273123	0.394	0.374065	278	tags=29%, list=6%, signal=27%	ENSG00000023909/ENSG00000159640	7
GO:0070192	chromosome organization involved in meiotic cell cycle	13	-0.612992	-1.468	0.0653358	0.6	0.574728	1047	tags=62%, list=23%, signal=47%	ENSG00000136824/ENSG00000119048/ENSG00000010292/ENSG00000121152/ENSG00000164754/ENSG00000113810/ENSG00000164828/ENSG00000071539	13	-0.683572	-1.661	0.0122451	0.294	0.277128	861	tags=62%, list=19%, signal=50%	ENSG00000119048/ENSG00000136824/ENSG00000164828/ENSG00000121152/ENSG00000164754/ENSG00000071539/ENSG00000010292/ENSG00000113810	GO:BP		13	-0.622893	-1.522	0.044766	0.507	0.48247	733	tags=77%, list=16%, signal=64%	ENSG00000020922/ENSG00000113522/ENSG00000119048/ENSG00000136824/ENSG00000113810/ENSG00000121152/ENSG00000164754/ENSG00000010292/ENSG00000164828/ENSG00000071539	13	-0.523837	-1.305	0.145946	0.658	0.632912	897	tags=38%, list=20%, signal=31%	ENSG00000121152/ENSG00000164754/ENSG00000113810/ENSG00000071539/ENSG00000164828	13	-0.539447	-1.27	0.189233	0.673	0.638333	860	tags=38%, list=19%, signal=31%	ENSG00000121152/ENSG00000164754/ENSG00000085224/ENSG00000164828/ENSG00000119048	13
GO:0051384	response to glucocorticoid	31	-0.577944	-1.678	0.0068608	0.249	0.238595	1147	tags=55%, list=26%, signal=41%	ENSG00000138592/ENSG00000083123/ENSG00000122565/ENSG00000070961/ENSG00000122025/ENSG00000153187/ENSG00000130707/ENSG00000125740/ENSG00000067560/ENSG00000176890/ENSG00000113580/ENSG00000162688/ENSG00000184347/ENSG00000145730/ENSG00000138061/ENSG00000121879/ENSG00000159640	31	-0.569883	-1.655	0.0122105	0.294	0.277128	835	tags=35%, list=19%, signal=29%	ENSG00000153187/ENSG00000184347/ENSG00000122565/ENSG00000125740/ENSG00000162688/ENSG00000176890/ENSG00000113580/ENSG00000138061/ENSG00000145730/ENSG00000121879/ENSG00000159640	GO:BP		31	-0.511789	-1.536	0.0417322	0.506	0.481281	877	tags=42%, list=20%, signal=34%	ENSG00000153187/ENSG00000184347/ENSG00000122025/ENSG00000113580/ENSG00000067560/ENSG00000162688/ENSG00000122565/ENSG00000145730/ENSG00000130707/ENSG00000176890/ENSG00000121879/ENSG00000138061/ENSG00000159640	31	-0.568185	-1.709	0.00879222	0.305	0.293052	600	tags=42%, list=13%, signal=37%	ENSG00000130707/ENSG00000153187/ENSG00000113580/ENSG00000122025/ENSG00000070961/ENSG00000067560/ENSG00000125740/ENSG00000162688/ENSG00000184347/ENSG00000145730/ENSG00000138061/ENSG00000121879/ENSG00000159640	31	-0.57963	-1.677	0.00821628	0.263	0.249083	706	tags=35%, list=16%, signal=30%	ENSG00000130707/ENSG00000148218/ENSG00000176890/ENSG00000083123/ENSG00000125740/ENSG00000138061/ENSG00000162688/ENSG00000184347/ENSG00000145730/ENSG00000121879/ENSG00000159640	31
GO:0050920	regulation of chemotaxis	43	-0.53565	-1.655	0.00781343	0.26	0.248838	227	tags=23%, list=5%, signal=22%	ENSG00000113721/ENSG00000128340/ENSG00000114251/ENSG00000099250/ENSG00000166949/ENSG00000164171/ENSG00000130150/ENSG00000197635/ENSG00000140945/ENSG00000134853	43	-0.523485	-1.634	0.0121928	0.294	0.277128	717	tags=33%, list=16%, signal=28%	ENSG00000105329/ENSG00000108561/ENSG00000114251/ENSG00000113721/ENSG00000205542/ENSG00000177119/ENSG00000099250/ENSG00000164171/ENSG00000128340/ENSG00000166949/ENSG00000130150/ENSG00000197635/ENSG00000140945/ENSG00000134853	GO:BP		43	-0.496408	-1.613	0.0159986	0.406	0.386802	392	tags=26%, list=9%, signal=24%	ENSG00000137845/ENSG00000130150/ENSG00000166949/ENSG00000128340/ENSG00000113721/ENSG00000205542/ENSG00000114251/ENSG00000164171/ENSG00000197635/ENSG00000140945/ENSG00000134853	43	-0.508933	-1.631	0.00985953	0.321	0.308736	245	tags=40%, list=5%, signal=38%	ENSG00000205542/ENSG00000137845/ENSG00000177119/ENSG00000169398/ENSG00000172725/ENSG00000156026/ENSG00000108561/ENSG00000114251/ENSG00000128340/ENSG00000113721/ENSG00000164171/ENSG00000166949/ENSG00000099250/ENSG00000134853/ENSG00000197635/ENSG00000130150/ENSG00000140945	43	-0.490574	-1.481	0.0347285	0.435	0.412089	346	tags=23%, list=8%, signal=22%	ENSG00000099250/ENSG00000113721/ENSG00000177119/ENSG00000140945/ENSG00000130150/ENSG00000114251/ENSG00000105329/ENSG00000197635/ENSG00000164171/ENSG00000134853	43
GO:0015908	fatty acid transport	24	-0.573074	-1.568	0.0417903	0.509	0.487238	756	tags=42%, list=17%, signal=35%	ENSG00000151726/ENSG00000117394/ENSG00000142208/ENSG00000185950/ENSG00000135241/ENSG00000105221/ENSG00000125166/ENSG00000121769/ENSG00000166426/ENSG00000159640	24	-0.600994	-1.63	0.0119265	0.294	0.277128	805	tags=38%, list=18%, signal=31%	ENSG00000135241/ENSG00000142208/ENSG00000185950/ENSG00000117394/ENSG00000105221/ENSG00000125166/ENSG00000121769/ENSG00000166426/ENSG00000159640	GO:BP		24	-0.697666	-1.976	0.000212513	0.225	0.21382	879	tags=50%, list=20%, signal=40%	ENSG00000142208/ENSG00000101986/ENSG00000105221/ENSG00000151726/ENSG00000117394/ENSG00000116711/ENSG00000125166/ENSG00000185950/ENSG00000121769/ENSG00000135241/ENSG00000166426/ENSG00000159640	24	-0.619766	-1.783	0.00581791	0.264	0.254404	708	tags=38%, list=16%, signal=32%	ENSG00000151726/ENSG00000142208/ENSG00000105221/ENSG00000185950/ENSG00000125166/ENSG00000135241/ENSG00000121769/ENSG00000166426/ENSG00000159640	24	-0.494962	-1.336	0.11094	0.574	0.544747	70	tags=12%, list=2%, signal=12%	ENSG00000121769/ENSG00000166426/ENSG00000159640	24
GO:0008544	epidermis development	61	-0.519278	-1.731	0.00169425	0.169	0.162182	458	tags=23%, list=10%, signal=21%	ENSG00000100106/ENSG00000137497/ENSG00000265972/ENSG00000096872/ENSG00000102871/ENSG00000132589/ENSG00000136068/ENSG00000114251/ENSG00000173039/ENSG00000146648/ENSG00000196139/ENSG00000116478/ENSG00000156535/ENSG00000118898	61	-0.475999	-1.589	0.0122368	0.294	0.277128	721	tags=25%, list=16%, signal=21%	ENSG00000096872/ENSG00000100106/ENSG00000017260/ENSG00000114251/ENSG00000265972/ENSG00000132589/ENSG00000137497/ENSG00000173039/ENSG00000196139/ENSG00000102871/ENSG00000146648/ENSG00000116478/ENSG00000136068/ENSG00000156535/ENSG00000118898	GO:BP		61	-0.380575	-1.325	0.0844037	0.53	0.504504	480	tags=18%, list=11%, signal=16%	ENSG00000100106/ENSG00000173039/ENSG00000132589/ENSG00000137497/ENSG00000138386/ENSG00000114251/ENSG00000196139/ENSG00000096872/ENSG00000118898/ENSG00000116478/ENSG00000156535	61	-0.524366	-1.778	0.00107906	0.114	0.109428	531	tags=26%, list=12%, signal=23%	ENSG00000137497/ENSG00000141646/ENSG00000115461/ENSG00000174437/ENSG00000100106/ENSG00000132589/ENSG00000114251/ENSG00000096872/ENSG00000146648/ENSG00000102871/ENSG00000173039/ENSG00000136068/ENSG00000196139/ENSG00000116478/ENSG00000156535/ENSG00000118898	61	-0.473324	-1.522	0.0181562	0.328	0.311369	486	tags=20%, list=11%, signal=18%	ENSG00000072210/ENSG00000096872/ENSG00000265972/ENSG00000136068/ENSG00000173039/ENSG00000132589/ENSG00000116478/ENSG00000146648/ENSG00000196139/ENSG00000114251/ENSG00000156535/ENSG00000118898	61
GO:0002694	regulation of leukocyte activation	101	-0.389827	-1.426	0.0372414	0.484	0.463832	975	tags=35%, list=22%, signal=28%	ENSG00000100097/ENSG00000197417/ENSG00000126226/ENSG00000167601/ENSG00000105974/ENSG00000166888/ENSG00000105329/ENSG00000196535/ENSG00000078747/ENSG00000172936/ENSG00000142208/ENSG00000029993/ENSG00000198053/ENSG00000185950/ENSG00000067560/ENSG00000158092/ENSG00000175467/ENSG00000136235/ENSG00000154710/ENSG00000134352/ENSG00000002822/ENSG00000172175/ENSG00000168040/ENSG00000142867/ENSG00000171867…	101	-0.407748	-1.45	0.0119892	0.294	0.277128	800	tags=31%, list=18%, signal=26%	ENSG00000078747/ENSG00000142208/ENSG00000185950/ENSG00000172936/ENSG00000126226/ENSG00000010810/ENSG00000105329/ENSG00000134352/ENSG00000158092/ENSG00000196776/ENSG00000114251/ENSG00000197417/ENSG00000107371/ENSG00000171867/ENSG00000142867/ENSG00000154710/ENSG00000175467/ENSG00000172175/ENSG00000103490/ENSG00000029993/ENSG00000132589/ENSG00000002822/ENSG00000168040/ENSG00000136235/ENSG00000154096…	GO:BP		101	-0.32539	-1.234	0.0907441	0.547	0.521025	693	tags=32%, list=16%, signal=27%	ENSG00000154710/ENSG00000172175/ENSG00000189403/ENSG00000142867/ENSG00000158092/ENSG00000142208/ENSG00000078747/ENSG00000198053/ENSG00000196535/ENSG00000109743/ENSG00000067560/ENSG00000104164/ENSG00000116711/ENSG00000175467/ENSG00000197417/ENSG00000103490/ENSG00000185950/ENSG00000002822/ENSG00000132589/ENSG00000029993/ENSG00000128340/ENSG00000134352/ENSG00000114251/ENSG00000136235/ENSG00000168040…	101	-0.400139	-1.469	0.0151331	0.375	0.360645	802	tags=31%, list=18%, signal=26%	ENSG00000078747/ENSG00000167601/ENSG00000115414/ENSG00000166888/ENSG00000196535/ENSG00000142208/ENSG00000175467/ENSG00000165819/ENSG00000172936/ENSG00000067560/ENSG00000002822/ENSG00000172175/ENSG00000158092/ENSG00000185950/ENSG00000198053/ENSG00000136235/ENSG00000154710/ENSG00000196776/ENSG00000168040/ENSG00000142867/ENSG00000171867/ENSG00000132589/ENSG00000114251/ENSG00000128340/ENSG00000103490…	101	-0.360237	-1.245	0.107612	0.574	0.544588	1097	tags=32%, list=25%, signal=24%	ENSG00000196776/ENSG00000142168/ENSG00000128340/ENSG00000253729/ENSG00000196535/ENSG00000100097/ENSG00000134352/ENSG00000067560/ENSG00000104853/ENSG00000198846/ENSG00000172216/ENSG00000110651/ENSG00000154710/ENSG00000166888/ENSG00000105974/ENSG00000171867/ENSG00000128791/ENSG00000131981/ENSG00000002822/ENSG00000126226/ENSG00000130522/ENSG00000136235/ENSG00000172175/ENSG00000132589/ENSG00000142867…	101
GO:0034655	nucleobase-containing compound catabolic process	170	-0.282873	-1.095	0.285526	0.749	0.717319	1308	tags=35%, list=29%, signal=25%	ENSG00000181163/ENSG00000066044/ENSG00000154229/ENSG00000065978/ENSG00000175324/ENSG00000145414/ENSG00000039123/ENSG00000076685/ENSG00000005007/ENSG00000157036/ENSG00000038358/ENSG00000167136/ENSG00000158825/ENSG00000272886/ENSG00000151461/ENSG00000112062/ENSG00000112667/ENSG00000165819/ENSG00000111596/ENSG00000179958/ENSG00000099622/ENSG00000092199/ENSG00000110063/ENSG00000198585/ENSG00000126226…	170	-0.373732	-1.401	0.0119183	0.294	0.277128	1471	tags=42%, list=33%, signal=30%	ENSG00000130826/ENSG00000198585/ENSG00000173786/ENSG00000174840/ENSG00000149187/ENSG00000135900/ENSG00000160049/ENSG00000157036/ENSG00000123737/ENSG00000005007/ENSG00000105723/ENSG00000076053/ENSG00000165819/ENSG00000114127/ENSG00000138035/ENSG00000054118/ENSG00000038358/ENSG00000106268/ENSG00000154229/ENSG00000088247/ENSG00000168496/ENSG00000112062/ENSG00000114503/ENSG00000077348/ENSG00000198805…	GO:BP		170	-0.263915	-1.08	0.264654	0.758	0.721348	1422	tags=42%, list=32%, signal=30%	ENSG00000055917/ENSG00000076685/ENSG00000107371/ENSG00000066044/ENSG00000111596/ENSG00000123908/ENSG00000172936/ENSG00000197157/ENSG00000005007/ENSG00000039123/ENSG00000054118/ENSG00000135829/ENSG00000160049/ENSG00000105723/ENSG00000130713/ENSG00000182872/ENSG00000154229/ENSG00000138095/ENSG00000088247/ENSG00000075914/ENSG00000119705/ENSG00000102081/ENSG00000158825/ENSG00000135900/ENSG00000130520…
GO:0044419	biological process involved in interspecies interaction between organisms	377	-0.325817	-1.355	0.00647854	0.245	0.234675	944	tags=26%, list=21%, signal=23%	ENSG00000167601/ENSG00000173786/ENSG00000105974/ENSG00000171552/ENSG00000169398/ENSG00000135829/ENSG00000119917/ENSG00000215021/ENSG00000105329/ENSG00000166825/ENSG00000130707/ENSG00000100296/ENSG00000137161/ENSG00000100504/ENSG00000096063/ENSG00000101347/ENSG00000173599/ENSG00000124789/ENSG00000078747/ENSG00000172936/ENSG00000142208/ENSG00000029993/ENSG00000160710/ENSG00000121060/ENSG00000141458…	377	-0.324719	-1.314	0.0123414	0.294	0.277556	820	tags=21%, list=18%, signal=19%	ENSG00000197879/ENSG00000105971/ENSG00000173193/ENSG00000171552/ENSG00000121390/ENSG00000083937/ENSG00000078747/ENSG00000091986/ENSG00000142208/ENSG00000172936/ENSG00000124789/ENSG00000165732/ENSG00000010810/ENSG00000105373/ENSG00000170581/ENSG00000105329/ENSG00000108561/ENSG00000101347/ENSG00000144747/ENSG00000183735/ENSG00000158092/ENSG00000196776/ENSG00000172270/ENSG00000151502/ENSG00000112936…	GO:BP		377	-0.268855	-1.185	0.0762411	0.52	0.495363	574	tags=22%, list=13%, signal=21%	ENSG00000142867/ENSG00000198492/ENSG00000112062/ENSG00000158092/ENSG00000161204/ENSG00000167986/ENSG00000108561/ENSG00000149948/ENSG00000173786/ENSG00000142208/ENSG00000078747/ENSG00000244509/ENSG00000136436/ENSG00000180596/ENSG00000099250/ENSG00000121390/ENSG00000198053/ENSG00000086065/ENSG00000215021/ENSG00000106367/ENSG00000006712/ENSG00000175334/ENSG00000111961/ENSG00000132109/ENSG00000170581…	377	-0.282268	-1.228	0.0470756	0.578	0.555605	807	tags=22%, list=18%, signal=19%	ENSG00000121390/ENSG00000078747/ENSG00000085415/ENSG00000167601/ENSG00000132109/ENSG00000169398/ENSG00000115414/ENSG00000167986/ENSG00000160710/ENSG00000144747/ENSG00000142208/ENSG00000121060/ENSG00000124635/ENSG00000138496/ENSG00000006712/ENSG00000141458/ENSG00000172270/ENSG00000137161/ENSG00000105323/ENSG00000170312/ENSG00000166033/ENSG00000165819/ENSG00000173599/ENSG00000108561/ENSG00000183735…	377	-0.365672	-1.43	0.000957481	0.158	0.150026	927	tags=27%, list=21%, signal=23%	ENSG00000132466/ENSG00000119917/ENSG00000105323/ENSG00000100296/ENSG00000135829/ENSG00000112773/ENSG00000067560/ENSG00000183735/ENSG00000124201/ENSG00000173821/ENSG00000104365/ENSG00000138496/ENSG00000091986/ENSG00000173193/ENSG00000147457/ENSG00000169398/ENSG00000134108/ENSG00000170310/ENSG00000173786/ENSG00000172270/ENSG00000004139/ENSG00000108561/ENSG00000172216/ENSG00000163565/ENSG00000067066…	377
GO:0007076	mitotic chromosome condensation	10	-0.652317	-1.47	0.0733945	0.61	0.583707	810	tags=60%, list=18%, signal=49%	ENSG00000010292/ENSG00000121152/ENSG00000131165/ENSG00000113810/ENSG00000009954/ENSG00000155657	10	-0.729411	-1.658	0.0125921	0.296	0.279537	594	tags=70%, list=13%, signal=61%	ENSG00000136824/ENSG00000121152/ENSG00000010292/ENSG00000009954/ENSG00000113810/ENSG00000131165/ENSG00000155657	GO:BP		10	-0.766139	-1.706	0.00851306	0.352	0.335481	616	tags=60%, list=14%, signal=52%	ENSG00000009954/ENSG00000136824/ENSG00000113810/ENSG00000121152/ENSG00000010292/ENSG00000155657	10	-0.524155	-1.222	0.229205	0.736	0.708238	554	tags=40%, list=12%, signal=35%	ENSG00000121152/ENSG00000009954/ENSG00000113810/ENSG00000155657	10	-0.489371	-1.077	0.399007	0.81	0.767777	860	tags=30%, list=19%, signal=24%	ENSG00000121152/ENSG00000009954/ENSG00000155657	10
GO:0001990	regulation of systemic arterial blood pressure by hormone	5	-0.832344	-1.554	0.0235841	0.392	0.375547	2	tags=60%, list=0%, signal=60%	ENSG00000182220/ENSG00000067560/ENSG00000159640	5	-0.853423	-1.633	0.0125152	0.296	0.279537	369	tags=40%, list=8%, signal=37%	ENSG00000182220/ENSG00000159640	GO:BP		5	-0.830321	-1.541	0.0140106	0.401	0.382	2	tags=40%, list=0%, signal=40%	ENSG00000067560/ENSG00000159640	5	-0.82614	-1.573	0.0275517	0.472	0.453976	510	tags=40%, list=11%, signal=35%	ENSG00000067560/ENSG00000159640	5	-0.758115	-1.406	0.0873606	0.556	0.526797	5	tags=60%, list=0%, signal=60%	ENSG00000067560/ENSG00000117298/ENSG00000159640	5
GO:0014909	smooth muscle cell migration	22	-0.591817	-1.587	0.0274044	0.42	0.401937	227	tags=27%, list=5%, signal=26%	ENSG00000113721/ENSG00000114554/ENSG00000099250/ENSG00000164171/ENSG00000138061/ENSG00000159640	22	-0.610115	-1.63	0.0126685	0.296	0.279537	211	tags=23%, list=5%, signal=22%	ENSG00000099250/ENSG00000164171/ENSG00000138061/ENSG00000114554/ENSG00000159640	GO:BP		22	-0.594121	-1.643	0.016244	0.406	0.386802	246	tags=18%, list=6%, signal=17%	ENSG00000113721/ENSG00000164171/ENSG00000138061/ENSG00000159640	22	-0.491446	-1.392	0.0897436	0.628	0.603961	510	tags=36%, list=11%, signal=32%	ENSG00000067560/ENSG00000115461/ENSG00000114554/ENSG00000113721/ENSG00000164171/ENSG00000099250/ENSG00000138061/ENSG00000159640	22	-0.589068	-1.564	0.0387597	0.464	0.439927	346	tags=27%, list=8%, signal=25%	ENSG00000099250/ENSG00000113721/ENSG00000138061/ENSG00000114554/ENSG00000164171/ENSG00000159640	22
GO:0140014	mitotic nuclear division	112	-0.330754	-1.218	0.138696	0.663	0.635026	1325	tags=43%, list=30%, signal=31%	ENSG00000127445/ENSG00000136824/ENSG00000153147/ENSG00000156256/ENSG00000058729/ENSG00000163539/ENSG00000146247/ENSG00000132341/ENSG00000196510/ENSG00000205629/ENSG00000213024/ENSG00000086065/ENSG00000047410/ENSG00000168476/ENSG00000126226/ENSG00000215021/ENSG00000036257/ENSG00000179041/ENSG00000153187/ENSG00000118007/ENSG00000010292/ENSG00000083642/ENSG00000072501/ENSG00000180198/ENSG00000131462…	112	-0.412302	-1.486	0.0126331	0.296	0.279537	1207	tags=46%, list=27%, signal=35%	ENSG00000137807/ENSG00000205629/ENSG00000010244/ENSG00000036257/ENSG00000109805/ENSG00000080986/ENSG00000088325/ENSG00000067560/ENSG00000086065/ENSG00000215021/ENSG00000101421/ENSG00000144535/ENSG00000213024/ENSG00000163539/ENSG00000108424/ENSG00000127445/ENSG00000153147/ENSG00000047410/ENSG00000153107/ENSG00000153187/ENSG00000105971/ENSG00000131462/ENSG00000083937/ENSG00000130177/ENSG00000198824…	GO:BP		112	0.26775	1.032	0.392461	0.845	0.804396	343	tags=14%, list=8%, signal=14%	ENSG00000117724/ENSG00000130724/ENSG00000165476/ENSG00000011426/ENSG00000134057/ENSG00000198901/ENSG00000112659/ENSG00000138160/ENSG00000088325/ENSG00000013810/ENSG00000004897/ENSG00000148773/ENSG00000144535/ENSG00000175063/ENSG00000161800/ENSG00000134690	112	-0.284699	-1.056	0.356667	0.82	0.788646	1223	tags=36%, list=27%, signal=27%	ENSG00000137807/ENSG00000213024/ENSG00000131165/ENSG00000114391/ENSG00000196510/ENSG00000132341/ENSG00000083937/ENSG00000047410/ENSG00000153187/ENSG00000086065/ENSG00000083642/ENSG00000215021/ENSG00000121152/ENSG00000131462/ENSG00000180198/ENSG00000085415/ENSG00000142945/ENSG00000118007/ENSG00000164754/ENSG00000065883/ENSG00000108424/ENSG00000036257/ENSG00000179041/ENSG00000101972/ENSG00000009954…										112
GO:0140718	facultative heterochromatin assembly	8	-0.666433	-1.421	0.0924855	0.648	0.620909	602	tags=25%, list=14%, signal=22%	ENSG00000130816/ENSG00000116478	8	-0.766167	-1.653	0.013208	0.297	0.280844	586	tags=50%, list=13%, signal=44%	ENSG00000004487/ENSG00000141858/ENSG00000130816/ENSG00000116478	GO:BP		8	-0.53886	-1.115	0.35167	0.823	0.783652	60	tags=38%, list=1%, signal=37%	ENSG00000141858/ENSG00000004487/ENSG00000116478	8	-0.66139	-1.441	0.0886792	0.628	0.603961	62	tags=25%, list=1%, signal=25%	ENSG00000130816/ENSG00000116478	8	-0.670931	-1.385	0.0901213	0.56	0.530734	204	tags=50%, list=5%, signal=48%	ENSG00000134046/ENSG00000197724/ENSG00000130816/ENSG00000116478	8
GO:0048525	negative regulation of viral process	29	-0.582268	-1.664	0.00837256	0.273	0.261222	811	tags=41%, list=18%, signal=34%	ENSG00000096063/ENSG00000121060/ENSG00000174720/ENSG00000185201/ENSG00000163565/ENSG00000152778/ENSG00000132109/ENSG00000132256/ENSG00000153560/ENSG00000129351/ENSG00000163661/ENSG00000185745	29	-0.572059	-1.632	0.0131589	0.297	0.280844	463	tags=34%, list=10%, signal=31%	ENSG00000152778/ENSG00000163565/ENSG00000096063/ENSG00000185201/ENSG00000132256/ENSG00000132109/ENSG00000163661/ENSG00000153560/ENSG00000185745/ENSG00000129351	GO:BP		29	-0.371936	-1.095	0.320896	0.796	0.757717	908	tags=41%, list=20%, signal=33%	ENSG00000149948/ENSG00000244509/ENSG00000174720/ENSG00000175334/ENSG00000132109/ENSG00000096063/ENSG00000152778/ENSG00000163565/ENSG00000153560/ENSG00000185745/ENSG00000163661/ENSG00000185201	29	-0.446108	-1.321	0.123188	0.637	0.612952	463	tags=38%, list=10%, signal=34%	ENSG00000096063/ENSG00000132109/ENSG00000121060/ENSG00000174720/ENSG00000163565/ENSG00000152778/ENSG00000132256/ENSG00000129351/ENSG00000153560/ENSG00000185745/ENSG00000163661	29	-0.607428	-1.724	0.00637869	0.23	0.217778	347	tags=45%, list=8%, signal=42%	ENSG00000244509/ENSG00000174720/ENSG00000124201/ENSG00000163565/ENSG00000152778/ENSG00000121060/ENSG00000186834/ENSG00000187608/ENSG00000153560/ENSG00000132109/ENSG00000185745/ENSG00000132256/ENSG00000129351	29
GO:0000018	regulation of DNA recombination	41	-0.472258	-1.448	0.0538336	0.575	0.550314	504	tags=29%, list=11%, signal=26%	ENSG00000166848/ENSG00000163605/ENSG00000116062/ENSG00000143799/ENSG00000155229/ENSG00000184357/ENSG00000187837/ENSG00000124575/ENSG00000189060/ENSG00000168298/ENSG00000101596/ENSG00000185787	41	-0.518859	-1.602	0.0130046	0.297	0.280844	861	tags=41%, list=19%, signal=34%	ENSG00000119048/ENSG00000184897/ENSG00000105329/ENSG00000004487/ENSG00000155229/ENSG00000189060/ENSG00000107371/ENSG00000116062/ENSG00000124610/ENSG00000168298/ENSG00000143799/ENSG00000184357/ENSG00000187837/ENSG00000101596/ENSG00000124575/ENSG00000223496/ENSG00000185787	GO:BP		41	-0.461493	-1.487	0.0360026	0.473	0.450205	559	tags=27%, list=13%, signal=24%	ENSG00000184897/ENSG00000143799/ENSG00000116062/ENSG00000124575/ENSG00000163605/ENSG00000189060/ENSG00000184357/ENSG00000187837/ENSG00000101596/ENSG00000168298/ENSG00000185787	41	-0.419172	-1.337	0.111693	0.637	0.612952	713	tags=32%, list=16%, signal=27%	ENSG00000166888/ENSG00000143799/ENSG00000163605/ENSG00000166848/ENSG00000184357/ENSG00000155229/ENSG00000116062/ENSG00000187837/ENSG00000114030/ENSG00000101596/ENSG00000189060/ENSG00000124575/ENSG00000185787	41	-0.435932	-1.3	0.129549	0.595	0.564493	1077	tags=44%, list=24%, signal=34%	ENSG00000184357/ENSG00000114030/ENSG00000143799/ENSG00000117748/ENSG00000149923/ENSG00000104884/ENSG00000166888/ENSG00000187837/ENSG00000166848/ENSG00000155229/ENSG00000101596/ENSG00000189060/ENSG00000185787/ENSG00000124575/ENSG00000119048/ENSG00000163605/ENSG00000105329/ENSG00000124610	41
GO:0033500	carbohydrate homeostasis	51	-0.428043	-1.363	0.0867508	0.635	0.608138	1109	tags=35%, list=25%, signal=27%	ENSG00000167136/ENSG00000169696/ENSG00000164182/ENSG00000124160/ENSG00000115461/ENSG00000100504/ENSG00000156026/ENSG00000142208/ENSG00000185950/ENSG00000136802/ENSG00000141646/ENSG00000136527/ENSG00000130529/ENSG00000104872/ENSG00000233276/ENSG00000023909/ENSG00000121879/ENSG00000159640	51	-0.492339	-1.581	0.0130523	0.297	0.280844	833	tags=25%, list=19%, signal=21%	ENSG00000167136/ENSG00000142208/ENSG00000185950/ENSG00000164182/ENSG00000130529/ENSG00000136802/ENSG00000124160/ENSG00000136527/ENSG00000233276/ENSG00000023909/ENSG00000104872/ENSG00000121879/ENSG00000159640	GO:BP		51	-0.449784	-1.526	0.0258563	0.455	0.433554	949	tags=33%, list=21%, signal=27%	ENSG00000138814/ENSG00000164182/ENSG00000145675/ENSG00000142208/ENSG00000167136/ENSG00000124160/ENSG00000164916/ENSG00000156026/ENSG00000136802/ENSG00000104872/ENSG00000169696/ENSG00000136527/ENSG00000185950/ENSG00000130529/ENSG00000023909/ENSG00000121879/ENSG00000159640	51	-0.421325	-1.381	0.0662021	0.589	0.566702	1193	tags=41%, list=27%, signal=31%	ENSG00000124160/ENSG00000169375/ENSG00000164182/ENSG00000109501/ENSG00000100504/ENSG00000107758/ENSG00000169696/ENSG00000136527/ENSG00000105647/ENSG00000142208/ENSG00000156026/ENSG00000136802/ENSG00000130529/ENSG00000141646/ENSG00000115461/ENSG00000185950/ENSG00000104872/ENSG00000023909/ENSG00000233276/ENSG00000121879/ENSG00000159640	51	-0.346641	-1.084	0.35007	0.783	0.742843	426	tags=20%, list=10%, signal=18%	ENSG00000104872/ENSG00000156026/ENSG00000130529/ENSG00000136527/ENSG00000100504/ENSG00000109501/ENSG00000023909/ENSG00000233276/ENSG00000121879/ENSG00000159640	51
GO:0042593	glucose homeostasis	51	-0.428043	-1.363	0.0867508	0.635	0.608138	1109	tags=35%, list=25%, signal=27%	ENSG00000167136/ENSG00000169696/ENSG00000164182/ENSG00000124160/ENSG00000115461/ENSG00000100504/ENSG00000156026/ENSG00000142208/ENSG00000185950/ENSG00000136802/ENSG00000141646/ENSG00000136527/ENSG00000130529/ENSG00000104872/ENSG00000233276/ENSG00000023909/ENSG00000121879/ENSG00000159640	51	-0.492339	-1.581	0.0130523	0.297	0.280844	833	tags=25%, list=19%, signal=21%	ENSG00000167136/ENSG00000142208/ENSG00000185950/ENSG00000164182/ENSG00000130529/ENSG00000136802/ENSG00000124160/ENSG00000136527/ENSG00000233276/ENSG00000023909/ENSG00000104872/ENSG00000121879/ENSG00000159640	GO:BP		51	-0.449784	-1.526	0.0258563	0.455	0.433554	949	tags=33%, list=21%, signal=27%	ENSG00000138814/ENSG00000164182/ENSG00000145675/ENSG00000142208/ENSG00000167136/ENSG00000124160/ENSG00000164916/ENSG00000156026/ENSG00000136802/ENSG00000104872/ENSG00000169696/ENSG00000136527/ENSG00000185950/ENSG00000130529/ENSG00000023909/ENSG00000121879/ENSG00000159640	51	-0.421325	-1.381	0.0662021	0.589	0.566702	1193	tags=41%, list=27%, signal=31%	ENSG00000124160/ENSG00000169375/ENSG00000164182/ENSG00000109501/ENSG00000100504/ENSG00000107758/ENSG00000169696/ENSG00000136527/ENSG00000105647/ENSG00000142208/ENSG00000156026/ENSG00000136802/ENSG00000130529/ENSG00000141646/ENSG00000115461/ENSG00000185950/ENSG00000104872/ENSG00000023909/ENSG00000233276/ENSG00000121879/ENSG00000159640	51	-0.346641	-1.084	0.35007	0.783	0.742843	426	tags=20%, list=10%, signal=18%	ENSG00000104872/ENSG00000156026/ENSG00000130529/ENSG00000136527/ENSG00000100504/ENSG00000109501/ENSG00000023909/ENSG00000233276/ENSG00000121879/ENSG00000159640	51
GO:1903313	positive regulation of mRNA metabolic process	68	-0.352167	-1.195	0.201183	0.699	0.669383	1418	tags=43%, list=32%, signal=30%	ENSG00000071626/ENSG00000077348/ENSG00000088247/ENSG00000172239/ENSG00000110107/ENSG00000065978/ENSG00000175324/ENSG00000005007/ENSG00000272886/ENSG00000110713/ENSG00000165819/ENSG00000111596/ENSG00000099622/ENSG00000110063/ENSG00000167005/ENSG00000138668/ENSG00000135829/ENSG00000166477/ENSG00000123737/ENSG00000153187/ENSG00000114503/ENSG00000102317/ENSG00000100226/ENSG00000136527/ENSG00000006712…	68	-0.453962	-1.529	0.0132069	0.297	0.280844	1443	tags=51%, list=32%, signal=35%	ENSG00000174840/ENSG00000071626/ENSG00000149187/ENSG00000123737/ENSG00000005007/ENSG00000165819/ENSG00000115053/ENSG00000138035/ENSG00000054118/ENSG00000088247/ENSG00000110107/ENSG00000114503/ENSG00000077348/ENSG00000167005/ENSG00000075914/ENSG00000144535/ENSG00000065978/ENSG00000110713/ENSG00000135829/ENSG00000138668/ENSG00000111596/ENSG00000153187/ENSG00000099622/ENSG00000110063/ENSG00000272886…	GO:BP		68	-0.357726	-1.243	0.117871	0.605	0.575546	1480	tags=47%, list=33%, signal=32%	ENSG00000166477/ENSG00000067900/ENSG00000107371/ENSG00000111596/ENSG00000123908/ENSG00000005007/ENSG00000054118/ENSG00000135829/ENSG00000110107/ENSG00000130713/ENSG00000088247/ENSG00000075914/ENSG00000110713/ENSG00000147274/ENSG00000114503/ENSG00000167005/ENSG00000071626/ENSG00000198492/ENSG00000153187/ENSG00000006712/ENSG00000138668/ENSG00000272886/ENSG00000110063/ENSG00000136527/ENSG00000077348…																			68
[truncated: 4,477 more rows]
[truncated: 8 more columns]
