# Supplementary material for: Quantitative proteomics of patient fibroblasts reveal biomarkers and diagnostic signatures of mitochondrial disease
Source: JCI Insight. 2024 Oct 22;9(20):e178645. doi: 10.1172/jci.insight.178645 (PMC11530135; doi:10.1172/jci.insight.178645)
Supplement: Supporting data values [file jciinsight-9-178645-s132.xlsx]

## Sheet: Fig. 1B
	Number of ocurrences in group
Gene	CI	MtProt	MtGenExp	MtARS	CIV
ACAD9	2	0	0	0	0
FOXRED1	2	0	0	0	0
NDUFA13	1	0	0	0	0
NDUFA9	1	0	0	0	0
NDUFAF2	1	0	0	0	0
NDUFAF3	1	0	0	0	0
NDUFB7	1	0	0	0	0
NDUFC2	1	0	0	0	0
NDUFS1	1	0	0	0	0
NDUFS2	1	0	0	0	0
NDUFS3	1	0	0	0	0
NDUFS6	1	0	0	0	0
NDUFS8	1	0	0	0	0
NDUFV1	1	0	0	0	0
NDUFV2	1	0	0	0	0
TMEM126B	1	0	0	0	0
HTRA2	0	2	0	0	0
LONP1	0	1	0	0	0
SPG7	0	5	0	0	0
LRPPRC	0	0	2	0	0
MPV17	0	0	1	0	0
MRPL44	0	0	1	0	0
MRPS22	0	0	1	0	0
MRPS23	0	0	1	0	0
MTRFR	0	0	1	0	0
NSUN3	0	0	1	0	0
PNPT1	0	0	1	0	0
POLRMT	0	0	1	0	0
PPA2	0	0	1	0	0
PUS1	0	0	1	0	0
QRSL1	0	0	2	0	0
RNASEH1	0	0	1	0	0
SERAC1	0	0	1	0	0
SUCLA2	0	0	1	0	0
TK2	0	0	1	0	0
TRMT5	0	0	1	0	0
TRMU	0	0	1	0	0
DARS2	0	0	0	1	0
FARS2	0	0	0	2	0
KARS1	0	0	0	3	0
NARS2	0	0	0	2	0
WARS2	0	0	0	2	0
COA5	0	0	0	0	1
COX10	0	0	0	0	1
COX15	0	0	0	0	1
COX20	0	0	0	0	2
PET100	0	0	0	0	2
SCO2	0	0	0	0	2
SURF1	0	0	0	0	3

## Sheet: Fig. 1C
CI (18)	MtProt (8)	MtGenExp (20)	MtARS (9)	CIV (12)
100 %	0 %	55 %	11.1 %	16.7 %	Decreased activity of mitochondrial CI
0 %	0 %	5 %	0 %	0 %	Decreased activity of mitochondrial CII
0 %	12.5 %	10 %	0 %	0 %	Decreased activity of mitochondrial CIII
0 %	12.5 %	65 %	22.2 %	91.7 %	Decreased activity of mitochondrial CIV
0 %	12.5 %	40 %	11.1 %	0 %	Decreased mitochondrial ATP Production‡
66.7 %	0 %	35 %	33.3 %	33.3 %	Lactic acidosis
72.2 %	0 %	60 %	77.8 %	83.3 %	Increased serum lactate
44.4 %	12.5 %	40 %	77.8 %	58.3 %	Hypotonia
16.7 %	12.5 %	50 %	33.3 %	50 %	Muscle weakness
22.2 %	12.5 %	25 %	33.3 %	16.7 %	Other abnormal muscle physiology
16.7 %	0 %	20 %	0 %	33.3 %	Cardiomyopathy
44.4 %	12.5 %	20 %	22.2 %	41.7 %	Abnormality of the basal ganglia
0 %	62.5 %	0 %	0 %	16.7 %	Abnormal cerebellum morphology
5.6 %	0 %	15 %	33.3 %	16.7 %	Leukoencephalopathy
44.4 %	12.5 %	25 %	55.6 %	41.7 %	Other abnormal nervous system morphology
16.7 %	12.5 %	5 %	77.8 %	0 %	Seizure
22.2 %	25 %	15 %	22.2 %	41.7 %	Intellectual disability
77.8 %	12.5 %	65 %	100 %	58.3 %	Neurodevelopmental delay
5.6 %	75 %	5 %	44.4 %	41.7 %	Ataxia
27.8 %	12.5 %	45 %	33.3 %	25 %	Other abnormality of movement
11.1 %	0 %	10 %	22.2 %	16.7 %	Strabismus
22.2 %	0 %	10 %	11.1 %	16.7 %	Nystagmus
11.1 %	12.5 %	0 %	11.1 %	0 %	Optic atrophy
5.6 %	25 %	10 %	11.1 %	33.3 %	Other abnormality of the eye
5.6 %	0 %	10 %	44.4 %	41.7 %	Hearing impairment
61.1 %	0 %	65 %	66.7 %	50 %	Failure to thrive
44.4 %	0 %	25 %	22.2 %	33.3 %	Small for gestational age
0 %	0 %	35 %	11.1 %	16.7 %	Abnormality of the liver
55.6 %	25 %	80 %	77.8 %	75 %	Other phenotypic abnormality
‡ "Decreased mitochondrial ATP Production" is not contemplated as an HPO Term

## Sheet: Fig. 2A
Sample	PC1	PC2
C01	-0.572603	8.22157
C02	4.53607	6.5958
C03	2.89104	8.83241
C04	-25.8698	31.4425
C06	-18.3028	29.0979
C07	-17.43	23.8629
C08	3.25928	24.0412
C09	25.9835	19.5601
C10	19.2447	18.9888
C11	31.0274	12.5336
C12	22.1524	14.691
C13	18.5708	27.7415
C14	51.516	-9.92669
C15	17.4269	26.0994
C16	20.3146	19.4258
C17	25.2263	12.3804
C18	27.8909	14.759
P01	-9.91542	-0.770069
P02	-1.58288	-6.05239
P03	0.538054	-9.27931
P04	-16.8873	-5.98232
P05	2.56947	-6.27367
P33	-11.8628	-0.12101
P34	-15.739	7.78446
P35	0.0619648	-2.20961
P60	-11.9393	-4.68234
P61	7.28071	5.8906
P62	2.10508	-13.6259
P63	-20.324	1.27289
P65	-12.5972	3.36383
P66	-15.9709	-4.38751
P67	-26.254	-4.39116
P68	-5.08748	-3.81568
P69	-15.1294	0.962226
P70	8.92126	-10.5975
P06	-7.01665	-6.26828
P07	1.8596	-12.1111
P08	-2.68159	-3.54345
P09	9.14097	-9.71332
P10	3.09586	-9.8376
P11	3.21753	-9.24246
P36	4.43223	-10.9251
P37	-9.76042	-1.51718
P12	2.30528	-12.2057
P13	-4.28944	2.15764
P14	5.50391	-8.7603
P15	5.30888	-6.34696
P16	1.02525	-7.51506
P17	12.5134	-11.618
P18	5.71771	-7.52065
P19	0.39649	2.72099
P20	3.37846	-4.51434
P21	2.20883	4.91562
P22	12.4975	-7.75771
P38	-9.75634	-3.57408
P39	-0.169806	-5.52257
P40	-12.5619	10.6677
P41	-21.1633	9.98488
P42	8.41318	-15.9152
P43	6.48302	-10.4683
P44	4.41449	-2.5986
P53	-15.4114	-5.12281
P54	-22.0567	-5.36049
P23	-10.1242	9.77831
P24	8.56762	-11.3076
P25	7.10312	-6.90355
P26	1.84413	-0.955972
P27	-0.875105	-4.4117
P28	3.72942	-4.10602
P29	-4.0086	3.68023
P31	-0.617525	3.85818
P32	-2.58682	6.18867
P45	-12.2413	-6.94854
P46	0.936913	-11.2642
P47	13.6087	-23.4362
P48	0.589752	-2.79733
P49	1.57291	-4.30181
P51	-2.77206	-8.55608
P52	16.4043	-16.5961
P55	-5.88523	-2.58768
P56	-31.0826	1.82293
P57	-12.875	-6.05289
P58	-15.2801	-2.53308
P59	-9.1048	-0.490018

## Sheet: Fig. 2B
Sample	PC1	PC2
C01	-4.26684	5.84128
C02	-3.42216	5.75957
C03	-4.79321	5.57368
C04	-0.0354793	0.327619
C06	-7.82471	4.32773
C07	-1.62129	4.63645
C08	10.6212	2.9774
C09	8.95017	5.43939
C10	11.842	1.34151
C11	8.59102	3.864
C12	10.4203	3.68949
C13	10.2924	3.39023
C14	3.70571	11.6966
C15	6.01904	4.73688
C16	6.35255	5.1123
C17	5.69911	5.17967
C18	8.33132	2.35801
P01	-0.0505487	-10.066
P02	0.910607	-9.3509
P03	0.826809	-7.47946
P04	1.63594	-10.4193
P05	2.89556	-6.32329
P33	-0.128898	-5.14404
P34	3.48639	-9.22967
P35	-2.02675	-0.922996
P60	1.76501	-3.98766
P61	2.7816	2.35128
P62	-0.909887	-1.70491
P63	-3.42447	-6.63171
P65	-3.29655	-4.60346
P66	3.09058	-4.93797
P67	0.122555	-6.76351
P68	-1.25337	-0.956019
P69	-2.90156	-2.21912
P70	-1.38399	0.965842
P06	0.0470257	-1.85181
P07	3.49411	-2.14885
P08	0.923333	-2.8402
P09	1.49646	-0.800112
P10	1.82226	-0.674848
P11	2.46901	-2.71826
P36	-3.00362	0.643761
P37	2.87877	-2.95812
P12	-1.33507	-5.56289
P13	6.12503	-4.99755
P14	2.98673	0.730148
P15	2.61994	-3.40914
P16	0.127287	-0.614884
P17	-0.797135	3.06405
P18	1.0037	-2.85528
P19	-0.0946181	0.82348
P20	-0.646355	3.17211
P21	-0.0865568	0.814217
P22	-1.82626	2.57648
P38	-2.05837	0.852558
P39	-1.13526	-0.0679734
P40	0.825108	-4.81861
P41	0.237676	-7.52961
P42	-0.566534	2.21404
P43	-1.67744	3.80099
P44	0.503321	0.41496
P53	-3.26754	-2.24866
P54	-8.57327	-1.33319
P23	1.26009	1.1562
P24	-1.65968	3.79724
P25	-4.2024	1.10605
P26	1.56877	1.73143
P27	-0.342577	3.38413
P28	-1.79979	2.8013
P29	-1.76685	3.57712
P31	-1.47015	3.08869
P32	-1.72817	5.45557
P45	-3.57796	-0.455729
P46	-3.49349	1.76767
P47	-6.0577	2.23819
P48	-0.130994	-0.599918
P49	-1.54649	0.447033
P51	-10.2769	3.35508
P52	-5.35715	4.66891
P55	-7.92611	1.71262
P56	-8.77527	-2.35674
P57	-5.38599	1.75835
P58	-2.91587	-0.936911
P59	-7.90722	1.79808

## Sheet: Fig. 2C
Sample	PC1	PC2
C01	-21.786	2.43233
C02	-22.9826	5.98299
C03	-23.2299	8.15305
C04	-19.4005	9.81052
C05	-29.0414	16.1946
C06	-33.5931	20.082
C07	-22.6787	6.01003
P01	20.5438	15.4508
P02	17.7502	8.98432
P03	13.8576	9.62898
P04	23.9952	-4.19298
P05	13.7239	13.4625
P06	18.4868	5.56265
P07	18.4578	4.7972
P08	15.3947	11.0492
P09	10.6587	12.7735
P10	12.6665	10.8254
P11	10.1636	8.93707
P12	12.1873	-3.53951
P13	7.15181	10.0139
P14	7.42634	-0.972553
P15	2.84732	2.23363
P16	7.18717	-7.78121
P17	2.41386	-10.6551
P18	5.91464	-10.8761
P19	-0.207192	-3.52991
P20	4.79363	-12.6196
P21	-1.53754	-2.57168
P22	-1.44663	-10.5678
P23	-1.46936	-4.90492
P24	-1.50964	-15.9379
P25	-1.38005	-11.0416
P26	-2.63246	-15.2544
P27	-1.1269	-16.1707
P28	-3.23995	-18.5047
P29	-10.9238	-11.006
P31	-13.6895	-13.4088
P32	-13.7457	-8.84935

## Sheet: Fig. 2D
Sample	PC1	PC2
C01	-8.5657	2.07753
C02	-7.39849	3.11431
C03	-8.07221	3.8502
C04	-3.89885	-2.44536
C05	-10.295	5.57129
C06	-12.2478	9.60668
C07	-7.94845	3.36405
P01	9.36653	8.71498
P02	8.51575	8.84353
P03	8.08602	5.02382
P04	9.34215	4.53456
P05	6.38258	4.21438
P06	2.78966	-1.42588
P07	4.68739	-1.27998
P08	3.50328	-3.72994
P09	3.26334	2.70965
P10	1.00971	-2.64813
P11	2.69885	-0.644427
P12	5.30953	1.62403
P13	4.61852	-4.43544
P14	0.831941	-1.73122
P15	3.93691	0.0338345
P16	0.365411	-0.556674
P17	-1.44891	-3.32155
P18	4.05007	-4.74772
P19	-0.353871	-1.38881
P20	-0.545547	-3.1004
P21	-0.837833	-3.55168
P22	-1.4896	-2.89909
P23	-0.365514	-6.07114
P24	-2.9509	-1.63368
P25	0.828712	-0.742327
P26	-0.0669249	-4.76088
P27	-2.56525	-4.31802
P28	-0.948889	-3.64766
P29	-2.46705	-0.746429
P31	-2.77363	-2.48107
P32	-4.34591	-0.975331

## Sheet: Fig. 3A
Protein Name	Uniprot ID	LogFC	adj,P,Val
A0A096LPI6	A0A096LPI6	0.14089	0.211875
A0A0C4DG89	A0A0C4DG89	-0.0391212	0.670656
A0A1W2PNV4	A0A1W2PNV4	0.0313074	0.75715
A0A2R8YEA7	A0A2R8YEA7	0.221272	0.25545
A0A499FI48	A0A499FI48	0.465434	0.191691
AAAS	Q9NRG9-2	-0.533859	0.00624234
AACS	Q86V21	-0.212467	0.381768
AAGAB	Q6PD74	0.29675	0.272482
AAK1	A0A096LP25	0.0599537	0.367218
AAMDC	Q9H7C9	0.243058	0.167818
AAR2	A0A7P0T8J7	0.153966	0.212671
AARS1	P49588	-0.0330406	0.762645
AARS2	Q5JTZ9	-0.306335	0.191691
AARSD1	Q9BTE6	0.386142	1.04994e-05
AASDHPPT	Q9NRN7	-0.148717	0.438366
AATF	Q9NY61	-0.0344777	0.876904
ABAT	H3BRN4	-0.563441	0.020857
ABCB10	Q9NRK6	-0.255388	0.614504
ABCC1	P33527-4	-0.0950447	0.477725
ABCC4	O15439-2	-0.225504	0.328889
ABCD1	P33897	0.0292861	0.910888
ABCD3	P28288	-0.100235	0.183969
ABCE1	P61221	-0.123614	0.118927
ABCF1	Q5STZ8	0.0992901	0.0902147
ABCF2	Q9UG63	-0.0348562	0.802707
ABCF3	Q9NUQ8	-0.122383	0.136811
ABHD10	Q9NUJ1	-0.088832	0.650451
ABHD12	Q8N2K0	-0.103521	0.337539
ABHD14B	Q96IU4	0.0827715	0.650451
ABHD16A	A0A0G2JJD3	1.28099	0.000328927
ABI1	B6VEX4	0.00644707	0.930868
ABI2	F8WAL6	-0.194927	0.549148
ABLIM1	F8W8M4	-0.45931	0.457823
ABR	Q12979-2	-0.631642	0.00286031
ABRACL	Q9P1F3	1.53001	0.00720056
ABRAXAS2	Q15018	-0.0924925	0.261946
ACAA1	P09110	0.145957	0.260873
ACAA2	P42765	0.102206	0.25503
ACACA	Q13085	0.0131401	0.902246
ACAD9	Q9H845	-0.0757881	0.722426
ACADM	P11310-2	0.185331	0.261743
ACADSB	P45954	-0.155025	0.608607
ACADVL	P49748-2	-0.268274	0.017309
ACAN	P16112-2	0.46793	0.239488
ACAP2	Q15057	-0.138593	0.571178
ACAT1	P24752	0.154156	0.232263
ACAT2	Q9BWD1	-0.106003	0.58897
ACBD3	Q9H3P7	0.0141803	0.847135
ACBD5	Q5T8D3-3	-0.0279922	0.935488
ACE	A0A0A0MSN4	-4.12736	0.000127114
ACIN1	S4R3H4	-0.0735779	0.512643
ACLY	P53396	0.308934	8.52682e-05
ACO1	P21399	-0.0182869	0.902475
ACO2	Q99798	0.259633	0.00277354
ACOT13	Q9NPJ3	0.982019	0.0247851
ACOT2	A0A087X0W7	0.0184101	0.939831
ACOT7	O00154-4	-0.0118451	0.931595
ACOT9	Q9Y305-4	0.0742382	0.621136
ACOX1	Q15067-2	0.0464686	0.732889
ACOX3	O15254-2	-0.928224	0.0419705
ACP1	P24666	-0.252818	0.00731328
ACP2	A0A5F9ZHR7	0.102847	0.657051
ACSF2	E9PF16	0.232986	0.41055
ACSL1	P33121	-0.247989	0.0258823
ACSL3	A0A7P0TA76	-0.197821	0.00959731
ACSL4	O60488-2	0.0665388	0.550844
ACSS2	Q9NR19	0.0604352	0.889079
ACTA1	P68032	1.17533	0.000159651
ACTA2	P62736	1.09602	0.0322239
ACTB	P60709	-0.0518644	0.62521
ACTG1	P63261	0.245259	0.000383201
ACTL6A	O96019	0.125814	0.26956
ACTN1	P12814	0.63306	0.137348
ACTN1,1	P12814-3	0.326711	0.00141302
ACTN4	O43707	0.28315	0.00257166
ACTR10	Q9NZ32	0.313778	8.63049e-05
ACTR1A	P61163	0.246426	0.000152473
ACTR1B	P42025	0.206055	0.0238604
ACTR2	P61160	0.236959	0.000152473
ACTR3	P61158	0.0505492	0.482144
ACY1	Q03154	-0.200943	0.0969542
ACYP1	G3V2U7	-0.225187	0.383052
ADA	P00813	0.346623	0.225806
ADAM10	O14672	-0.170743	0.643538
ADAM12	O43184	-0.0172606	0.964202
ADAM9	Q13443	-0.234231	0.00534386
ADAR	P55265-5	-0.307182	0.00218515
ADCY9	O60503	-0.445292	0.0780799
ADD1	E7EV99	-0.573546	6.26779e-06
ADD3	Q9UEY8-2	-0.176957	0.430192
ADGRE2	P48960-2	0.0911542	0.659692
ADGRL2	O95490-6	0.170028	0.482092
ADH5	P11766	-0.202526	0.0481273
ADI1	Q9BV57	-0.109753	0.634951
ADIRF	Q15847	-0.845736	0.239913
ADK	P55263	-0.164979	0.121037
ADNP	Q9H2P0	-0.206799	0.482144
ADPGK	Q9BRR6-2	-0.120335	0.340253
ADPRS	Q9NX46	-0.044113	0.689365
ADRM1	Q16186	0.128293	0.634797
ADSL	P30566	0.0632882	0.382029
ADSS1	P30520	0.0703466	0.371522
AFAP1	Q8N556	0.165547	0.520644
AFDN	A8MQ02	-0.0216731	0.931561
AFG3L2	Q9Y4W6	0.300905	0.00481755
AGFG1	P52594-2	0.117176	0.158865
AGK	E9PC15	0.0754402	0.468692
AGL	P35573	-0.509817	0.00921206
AGO2	Q9UKV8	0.09014	0.730642
AGPS	O00116	0.097902	0.11145
AHCTF1	Q8WYP5	-0.142916	0.629646
AHCY	P23526	0.0607513	0.432025
AHCYL1	O43865	-0.089166	0.264092
AHNAK	Q09666	-0.143218	0.056129
AHNAK2	Q8IVF2-3	0.16904	0.490912
AHSA1	O95433	0.161609	0.0171924
AIDA	Q96BJ3	-0.118328	0.34338
AIFM1	O95831	-0.0560654	0.605085
AIMP1	Q12904	0.154823	0.00283244
AIMP2	Q13155	0.0815742	0.455503
AIP	O00170	0.0415502	0.622366
AK1	P00568	0.0237639	0.863583
AK2	F8W1A4	0.182818	0.0123127
AK3	Q9UIJ7	0.158924	0.411992
AK4	P27144	0.0388937	0.913733
AK5	Q9Y6K8-3	0.00640093	0.979512
AK6	Q9Y3D8	0.184061	0.261552
AKAP11	Q9UKA4	-0.155975	0.785688
AKAP12	Q02952	-0.184879	0.639159
AKAP13	Q12802-4	-0.264842	0.240141
AKAP2	Q9Y2D5-6	0.0978544	0.381768
AKAP8	A0A7P0T893	0.420796	0.0415597
AKAP9	Q99996-5	-0.0413531	0.878686
AKR1A1	P14550	0.136044	0.184257
AKR1B1	P15121	-0.143658	0.287022
AKR1C1	Q04828	-0.58285	0.217326
AKR1C2	P52895	-0.331419	0.434115
AKR1C3	A0A0A0MSS8	-0.884813	0.0603019
AKR1D1	P51857-2	-0.552441	0.33793
AKR7A2	O43488	-0.0195724	0.856364
AKT1	P31749	-0.304368	0.000697247
AKT1S1	Q96B36	0.159086	0.483122
AKT2	P31751	-0.398914	0.039239
ALAD	P13716	-0.146481	0.600533
ALCAM	Q13740-2	0.102678	0.542179
ALDH16A1	Q8IZ83	-0.574158	0.00116508
ALDH18A1	P54886	-0.00632315	0.950871
ALDH1A1	P00352	-0.403081	0.687732
ALDH1A2	P05091	0.564336	0.000683505
ALDH1A3	P47895	-0.155651	0.829858
ALDH1B1	P30837	0.297542	0.260873
ALDH1L1	O75891	0.0294937	0.895178
ALDH1L2	A0A494C1M4	0.118429	0.535464
ALDH3A2	P51648-2	-0.231146	0.20867
ALDH4A1	P30038	0.495342	0.00672316
ALDH6A1	Q02252	-0.468752	0.0139469
ALDH7A1	P49419-2	-0.0800707	0.470257
ALDH9A1	P49189	-0.143174	0.125558
ALDOA	P04075	0.0734156	0.385019
ALDOC	P09972	-0.121193	0.283615
ALG1	Q9BT22	-0.400154	0.171403
ALG11	A0A7P0T8Y4	-0.0158962	0.948869
ALG2	Q9H553	-0.00246031	0.992108
ALG5	A0A7P0T901	-0.0838251	0.422431
ALG9	H0YCW6	0.632616	0.00938778
ALKBH5	Q6P6C2-1	0.214497	0.420658
ALX1	Q99811	0.707673	0.0146981
ALYREF	Q86V81	0.153593	0.155415
AMDHD2	Q9Y303	-0.106319	0.639159
AMPD2	A0A5F9UK94	-0.0332694	0.768076
AMPH	P49418	-0.0312709	0.931705
ANAPC1	Q9H1A4	-0.102238	0.690718
ANAPC7	Q9UJX3-2	-0.197685	0.404308
ANKFY1	Q9P2R3	-0.24779	0.00270942
ANKLE2	Q86XL3	0.0199031	0.885805
ANKMY2	Q8IV38	-0.52763	0.212715
ANKRD13A	Q8IZ07	-0.607629	3.14093e-05
ANKRD17	H0YM23	-0.161017	0.747333
ANKRD28	O15084	-0.203815	0.396677
ANKZF1	Q9H8Y5	-0.243191	0.215851
ANLN	Q9NQW6	0.25632	0.569265
ANO10	Q9NW15	-0.0100188	0.936747
ANO6	A0A7P0TBC5	-0.282754	0.623925
ANP32A	H0YN26	-0.237762	0.0367695
ANP32B	Q92688-2	-0.246068	0.0693679
ANP32E	Q9BTT0	-0.10121	0.563718
ANPEP	P15144	-0.278297	0.144321
ANTXR1	Q9H6X2-5	0.274233	0.3585
ANTXR2	A0A7P0Z4A8	-0.0922404	0.768076
ANXA1	P04083	0.0305003	0.78616
ANXA11	P50995	0.0100549	0.921901
ANXA2	P07355	0.0212919	0.754217
ANXA4	P09525	0.309804	0.0117947
ANXA5	P08758	0.048268	0.690569
ANXA6	P08133	0.285291	0.00488447
ANXA7	P20073-2	-0.0035182	0.96978
AP1B1	Q10567-2	-0.0369398	0.58897
AP1G1	O43747	-0.162556	0.037068
AP1M1	Q9BXS5-2	0.156631	0.0524441
AP1S1	A0A2R8YGH5	-0.121672	0.667516
AP1S2	P56377	-0.0866605	0.751874
AP2A1	O95782-2	-0.0996535	0.218357
AP2A2	O94973-2	-0.102239	0.377223
AP2B1	P63010	0.0656104	0.284995
AP2M1	A0A087WY71	0.108608	0.109721
AP2S1	P53680	-0.00646099	0.955775
AP3B1	O00203	-0.184953	0.00798742
AP3D1	O14617-5	-0.021613	0.800333
AP3M1	Q9Y2T2	-0.0463546	0.542179
AP3M2	E5RJ52	0.513434	0.11298
AP3S1	Q92572	-0.232876	0.000426464
APAF1	O14727-4	-0.371039	0.603868
APBB1	A0A087X0V7	-0.0888595	0.601684
APBB1IP	Q7Z5R6	-0.534451	0.0673008
APC2	O95996-3	-1.17562	0.0267164
APEH	C9JIF9	-0.0529342	0.510398
APEX1	P27695	-0.0582707	0.629926
API5	Q9BZZ5-2	-0.0241567	0.803001
APLP2	Q06481-3	0.95204	0.00534076
APMAP	Q9HDC9	0.0676638	0.327294
APOB	P04114	-2.13377	0.000295536
APOBEC3C	Q9NRW3	-0.0378951	0.839387
APOL2	Q9BQE5	-0.173395	0.662457
APOO	H7C1U8	-0.401033	0.0801032
APOOL	A0A087WYF7	0.504719	0.0195947
APP	P05067-9	0.589539	0.115147
APPL1	Q9UKG1	-0.0585338	0.643755
APPL2	Q8NEU8	0.0401683	0.800309
APRT	P07741	-0.427349	2.89196e-05
AQR	O60306	-0.413168	0.013582
ARAP1	Q96P48-3	-0.106464	0.653425
ARCN1	P48444	-0.0373127	0.5497
ARF1	P84077	-0.242699	0.160687
ARF4	P18085	-0.168346	0.403357
ARF5	P84085	0.118088	0.324326
ARF6	P62330	-0.188676	0.321375
ARFGAP1	Q8N6T3	0.00361655	0.973953
ARFGAP2	Q8N6H7	-0.079404	0.255371
ARFGAP3	Q9NP61	0.0860841	0.298719
ARFGEF1	Q9Y6D6	0.0819149	0.661076
ARFGEF2	A0A7P0TA34	0.0172803	0.94583
ARFIP1	P53367	0.0927196	0.121406
ARFIP2	A0A087X1E4	-0.172778	0.667448
ARGLU1	Q9NWB6	0.0167371	0.967896
ARHGAP1	Q07960	0.108156	0.137476
ARHGAP12	Q1RLN5	-0.368109	0.192364
ARHGAP17	Q68EM7	0.141626	0.107454
ARHGAP18	Q8N392	-0.0414665	0.870322
ARHGAP24	Q8N264	-0.0859459	0.733834
ARHGAP29	Q52LW3	-0.669721	0.00218773
ARHGAP31	Q2M1Z3	0.0850404	0.725938
ARHGAP35	Q9NRY4	-0.10526	0.404981
ARHGAP5	A0A0A0MSK6	-0.285282	0.408709
ARHGDIA	P52565	0.0205293	0.798063
ARHGDIB	P52566	0.232148	0.460809
ARHGEF1	M0QZR4	0.106491	0.0819431
ARHGEF10	O15013-4	-0.175002	0.119176
ARHGEF11	O15085-2	-0.617798	0.217885
ARHGEF12	Q9NZN5	-0.0534319	0.845694
ARHGEF17	Q96PE2	0.138152	0.181327
ARHGEF18	M0QZS0	-0.285954	0.624734
ARHGEF2	Q92974-2	-0.0207391	0.910775
ARHGEF40	Q8TER5	-0.338785	0.107029
ARHGEF7	B1ALK7	0.00510088	0.964202
ARID1A	O14497-2	-0.433539	0.085398
ARIH1	Q9Y4X5	-0.115311	0.244574
ARL1	P40616-2	0.250944	0.0932866
ARL2	P36404	-0.233329	0.220799
ARL2BP	Q9Y2Y0-2	-0.164013	0.548388
ARL3	P36405	0.060416	0.502963
ARL6IP1	H3BN98	-0.176973	0.666796
ARL6IP4	Q66PJ3	-0.351472	0.12891
ARL6IP5	O75915	-1.00405	5.37922e-08
ARL8A	Q96BM9	-0.515803	0.0765083
ARL8B	Q9NVJ2	-0.134053	0.358891
ARMC1	Q9NVT9	0.365069	0.0135524
ARMC10	Q8N2F6-4	0.0963259	0.579728
ARMC5	Q96C12-4	0.089728	0.763831
ARMC6	Q6NXE6-2	-0.314759	0.302559
ARMC8	B7Z637	0.0429417	0.851736
ARMC9	A0A2Q3DP09	-0.119886	0.780989
ARMCX1	Q9P291	0.128847	0.679508
ARMCX2	Q7L311	0.238047	0.0516529
ARMCX3	Q9UH62	0.487627	0.000330631
ARMH3	Q5T2E6	-0.374367	0.0758973
ARMT1	Q9H993	-0.174642	0.0334906
ARPC1A	Q92747	0.370443	2.04636e-05
ARPC1B	O15143	-0.092035	0.314644
ARPC2	O15144	0.1774	0.0112869
ARPC3	O15145	0.215934	0.00127315
ARPC4	F8WCF6	-0.258281	0.0101434
ARPC5	O15511	0.305111	0.000157289
ARPC5L	Q9BPX5	0.064669	0.476986
ARPIN	A0A0A6YYH1	-0.281712	0.333997
ARPP19	H3BQ52	0.29566	0.357614
ARSA	A0A0C4DFZ2	0.507858	0.0346821
ARSB	P15848	0.372078	0.255569
ASAH1	A0A1B0GW68	0.604876	0.00129462
ASAP1	A0A0A0MRE5	-0.031332	0.781618
ASAP2	O43150-2	-0.411545	0.119362
ASCC1	Q8N9N2-2	-0.190271	0.694297
ASCC2	Q9H1I8	-0.644145	0.00145013
ASCC3	Q8N3C0	0.0473501	0.629646
ASF1B	Q9NVP2	0.340591	0.178051
ASH2L	F5H8F7	0.317987	0.130231
ASL	P04424	-0.101123	0.683911
ASMTL	O95671	-0.1553	0.135788
ASNS	P08243-2	0.0684395	0.844924
ASPH	Q12797	-0.11846	0.314644
ASPSCR1	Q9BZE9	-0.216417	0.419456
ASS1	P00966	-0.279338	0.261712
ATAD1	Q8NBU5	0.32052	0.00606401
ATAD3A	Q9NVI7-2	0.272924	0.00193845
ATAD3B	Q5T9A4	-0.0872492	0.717074
ATE1	F5GXE4	-0.0351062	0.928097
ATG16L1	Q676U5-3	-0.129631	0.681233
ATG3	Q9NT62	-0.127674	0.0209309
ATG4B	Q9Y4P1-6	0.175608	0.387651
ATG5	Q9H1Y0	-0.0309813	0.774782
ATG7	O95352	-0.210734	0.00356674
ATIC	P31939	-0.0996011	0.0530779
ATL2	Q8NHH9-2	0.138877	0.637706
ATL3	Q6DD88	0.224641	0.0104587
ATOX1	O00244	-0.440834	2.70739e-06
ATP11C	A0A067XG54	0.145507	0.56116
ATP12A	P05023-4	-0.0931458	0.13756
ATP13A1	Q9HD20	-0.0194129	0.844924
ATP1B1	P05026	-0.303405	0.091787
ATP1B3	P54709	0.121221	0.146626
ATP2A2	P16615	-0.343774	3.49645e-05
ATP2B1	P20020-6	-0.215731	0.293267
ATP2B4	P23634-7	-0.122901	0.174868
ATP2C1	P98194-7	-0.259874	0.19535
ATP5F1A	P25705	0.0969673	0.197035
ATP5F1B	P06576	0.189841	0.0119749
ATP5F1C	P36542	-0.0553179	0.698641
ATP5F1D	P30049	0.869814	4.6617e-05
ATP5IF1	Q9UII2	-0.766381	0.0135949
ATP5ME	P56385	-0.336001	0.708469
ATP5MF	G3V325	-0.606136	0.206567
ATP5MF,1	P56134-3	0.748145	0.0530111
ATP5MG	O75964	0.085215	0.558414
ATP5MK	Q96IX5	-0.200038	0.530628
ATP5PB	P24539	0.717109	5.72342e-09
ATP5PD	O75947	0.346194	3.43174e-05
ATP5PF	P18859-2	0.445803	9.90076e-06
ATP5PO	P48047	0.0274766	0.760153
ATP6AP1	Q15904	-0.363556	0.000160967
ATP6AP2	O75787	-0.278473	0.253538
ATP6V0A1	Q93050-1	-0.052888	0.883136
ATP6V0A2	Q9Y487	-0.0781896	0.690885
ATP6V0C	P27449	0.0662643	0.918833
ATP6V0D1	F5GYQ1	0.0857328	0.380333
ATP6V1A	P38606	0.506851	5.24978e-07
ATP6V1B2	P21281	0.400441	0.000519524
ATP6V1C1	P21283	0.493092	1.03695e-05
ATP6V1D	Q9Y5K8	0.725315	2.41198e-06
ATP6V1E1	P36543	0.281854	0.0234246
ATP6V1F	Q16864	0.338846	0.1124
ATP6V1G1	O75348	1.08076	0.00202766
ATP6V1H	Q9UI12-2	0.495967	5.88618e-05
ATPAF1	Q5TC12-3	-0.739101	0.314553
ATRX	P46100-3	0.0128132	0.960642
ATXN10	Q9UBB4	-0.288882	0.00698994
ATXN2	A0A2R8YDM9	0.252616	0.00908722
ATXN2L	Q8WWM7	0.147238	0.0460882
ATXN3	D3VVH9	-0.0935446	0.632854
ATXN7L3B	Q96GX2	0.17607	0.561077
AUP1	Q9Y679	0.286537	0.00296555
AVEN	Q9NQS1	-0.296961	0.348852
AXL	P30530	-0.254854	0.179468
B2M	P61769	-0.560101	0.0405138
B3GLCT	Q6Y288	0.273287	0.411063
B3KPU0	B3KPU0	0.113537	0.792929
B4GALT1	P15291	0.492641	0.000326188
B4GALT4	E7ETS9	0.13794	0.670274
BABAM1	Q9NWV8	0.0704637	0.679508
BABAM2	Q9NXR7	-0.011624	0.958651
BAG2	O95816	-0.317546	0.0297589
BAG3	O95817	0.253572	0.0104587
BAG5	Q9UL15	-0.207042	0.242744
BAG6	P46379-3	-0.478446	2.84325e-05
BAIAP2	Q9UQB8	0.424629	0.141688
BAK1	Q16611	0.635663	0.0142435
BANF1	O75531	-0.160734	0.0761565
BAP18	Q8IXM2	0.311152	0.0094524
BASP1	P80723	-0.188517	0.334105
BAX	Q07812-5	0.241429	0.0411081
BAZ1B	Q9UIG0-2	-0.495397	0.0152585
BCAP29	C9JTE9	-0.109799	0.851614
BCAP31	P51572	0.091644	0.503393
BCAR1	P56945	0.442891	0.0362688
BCAR3	O75815	0.57264	0.153398
BCAS2	O75934	-0.219099	0.559145
BCAS3	Q9H6U6-2	0.111402	0.522076
BCAT1	P54687-4	0.132756	0.625434
BCAT2	O15382	0.223157	0.103916
BCCIP	Q9P287	0.00421133	0.986099
BCKDHA	F5H5P2	-0.650794	0.00141107
BCKDHB	P21953	-0.203715	0.499136
BCL10	O95999	-0.553851	0.0151793
BCL2L1	Q5QP56	-0.257718	0.362459
BCL2L13	Q9BXK5	-0.163021	0.485038
BCL2L2	Q86U42-2	0.161252	0.270333
BCL9L	A0A087WZX0	0.396542	0.150695
BCLAF1	Q9NYF8-2	-0.14042	0.0872348
BDH2	Q9BUT1	-0.314189	0.27121
BET1	H7C1N3	0.683511	0.103939
BET1L	Q9NYM9	0.0221313	0.967914
BGN	P21810	0.0977536	0.686176
BICC1	Q9H694	-0.529187	0.0604961
BICD1	Q8TD16	0.0143909	0.936354
BID	P55957	-0.187548	0.198866
BIN1	O00499	0.00503608	0.974167
BIRC5	K7EMW2	0.160156	0.555996
BIRC6	Q9NR09	-0.0595289	0.867328
BLMH	Q13867	0.230492	0.0264628
BLOC1S1	P78537-2	0.376492	0.0760641
BLOC1S2	Q6QNY1	-0.17466	0.483722
BLOC1S6	H3BST1	0.257568	0.38546
BLVRA	P53004	0.00199306	0.985349
BLVRB	P30043	-0.133135	0.311785
BMP2K	Q9NSY1	0.247058	0.223387
BMS1	Q14692	0.191626	0.0792897
BNIP1	Q12981	-0.103737	0.644394
BOLA2	Q9H3K6	-0.0519891	0.596395
BOP1	Q14137	-0.450835	0.0194782
BPGM	P07738	-0.50652	0.20941
BPNT1	O95861	0.0382132	0.644967
BPNT2	Q9NX62	0.0431468	0.740231
BRAF	P04049	-0.359262	0.13654
BRCC3	P46736-2	-0.92541	0.0002252
BRD4	O60885	-0.323353	0.0526317
BRIX1	Q8TDN6	0.161634	0.32603
BRK1	Q8WUW1	-0.103341	0.533376
BROX	Q5VW32-2	-0.031092	0.731178
BRWD1	Q9NSI6-3	2.93209	3.12313e-05
BSDC1	Q9NW68-8	0.162088	0.619284
BSG	A0A7P0TA85	-0.37484	0.000236686
BST1	A6NC48	0.145898	0.666796
BTAF1	A0A0A0MTH9	-0.353315	0.0206475
BTF3	P20290	0.419262	0.000159651
BTF3L4	Q96K17	-0.490517	0.000261323
BTK	P29317	0.530392	0.0103481
BTN2A1	Q7KYR7-5	0.112635	0.690885
BUB3	J3QT28	-0.0365664	0.792245
BUD23	H7C170	0.126393	0.683911
BUD31	P41223	-0.191687	0.40665
BYSL	Q13895	-0.267445	0.1411
BZW1	Q7L1Q6	0.182195	0.0259164
BZW2	E7ETZ4	-0.0394807	0.73868
C11orf54	A0A087WT99	-0.789584	0.00022001
C11orf68	Q9H3H3-1	-0.301026	0.373461
C11orf98	E9PRG8	0.480512	0.102698
C12orf57	Q99622	0.236786	0.000678498
C17orf75	J9JIC5	0.0122243	0.96333
C19orf25	Q9UFG5	0.333696	0.0812173
C1orf198	Q9H425	0.477878	0.25269
C1orf50	Q9BV19	0.108462	0.684491
C1QBP	Q07021	-0.349744	0.0011838
C20orf27	Q9GZN8-2	-0.460515	0.393617
C2orf16	C9JG08	-0.475675	0.289908
C5orf22	Q49AR2	0.212306	0.542179
C6orf120	Q7Z4R8	0.497146	0.158865
C7	B4DLR2	-0.390965	0.135254
C7orf50	C9JQV0	-1.25438	1.10363e-05
C8orf82	H0YF29	-0.108399	0.601112
C9JJK5	C9JJK5	0.365271	0.108818
C9orf64	Q5T6V5	-0.0618661	0.846664
CAB39	Q9Y376	0.170353	0.0275794
CACNA2D1	P54289-4	-0.0124317	0.94591
CACYBP	Q9HB71	-0.217052	0.0761565
CAD	F8VPD4	-0.152216	0.117034
CADM1	A0A087X1W8	-0.250016	0.566575
CALB1	P22676	-0.282102	0.519871
CALCOCO1	Q9P1Z2-4	-0.103085	0.674853
CALCOCO2	Q13137-4	-0.148556	0.620803
CALD1	Q05682	0.925185	3.43839e-05
CALD1,1	Q05682-5	-0.834896	0.0149556
CALHM5	Q8N5C1	-0.0433767	0.896806
CALM1	P0DP25	0.250261	0.0022505
CALR	P27797	-0.06174	0.397031
CALU	O43852	0.207508	0.013582
CALU,1	O43852-2	0.544788	0.133913
CAMK1	Q14012	0.0304664	0.925364
CAMK2D	Q13557-11	0.0611411	0.639159
CAMK2G	Q5SWX3	0.12085	0.333078
CAMLG	A0A7I2V377	-0.227283	0.453862
CAND1	Q86VP6	-0.0170119	0.780417
CANT1	Q8WVQ1-3	-0.483943	0.21657
CANX	P27824-2	0.106619	0.165285
CAP1	Q01518	0.122933	0.0399297
CAP2	P40123	0.449309	0.074995
CAPG	P40121	-0.130998	0.634824
CAPN1	P07384	-0.226667	0.0117947
CAPN2	P17655	0.118029	0.0719111
CAPN5	E7EV01	-0.399434	0.0174478
CAPN7	Q9Y6W3	-0.00544664	0.983241
CAPNS1	A0A0C4DGQ5	0.114571	0.140885
CAPRIN1	Q14444-2	0.130001	0.280301
CAPZA1	P52907	0.15907	0.00634556
CAPZA2	P47755	0.152361	0.0308856
CAPZB	P47756-2	-0.117385	0.0318901
CARD16	P29466-2	-0.630402	0.00492118
CARHSP1	Q9Y2V2	0.00222004	0.983678
CARM1	Q86X55-1	-0.115929	0.057795
CARS1	P49589-3	0.138343	0.0999074
CARS2	Q9HA77	0.32057	0.453436
CASK	O14936-3	-0.32151	0.0356832
CASP12	P49662-2	-0.731016	0.00903592
CASP3	P42574	0.10667	0.313614
CASP7	P55210	-0.324616	0.158529
CASP7,1	P55210-2	-0.36041	0.674853
CASP8	Q14790-3	0.0989259	0.716125
CAST	A0A0C4DGB5	0.34686	0.52626
CAST,1	P20810-7	0.0207046	0.815037
CAT	P04040	0.097869	0.483122
CAV1	Q03135	-0.257632	0.0452489
CAV2	P51636	-0.5952	0.259309
CAVIN1	Q6NZI2	-0.725997	2.03868e-08
CAVIN2	O95810	-0.228218	0.733879
CAVIN3	Q969G5	-0.81803	1.34341e-10
CBFB	Q13951-2	0.17786	0.240806
CBL	P22681	0.323954	0.0368829
CBR1	P16152	-0.0601402	0.712476
CBR3	O75828	-0.12014	0.266346
CBS	P0DN79	-0.213381	0.538213
CBX1	J3KS05	0.14987	0.222684
CBX3	Q13185	-0.207124	0.143861
CBX5	P45973	-0.164092	0.374299
CC2D1A	Q6P1N0	0.0498097	0.767104
CC2D1B	Q5T0F9-2	0.0214541	0.959577
CCAR1	Q8IX12-2	-0.085599	0.337426
CCAR2	Q8N163	-0.184505	0.0369497
CCBE1	Q6UXH8	0.121395	0.647348
CCDC115	F8WCZ3	1.16853	0.000559725
CCDC12	J3KR35	-0.149805	0.633296
CCDC124	Q96CT7	0.266702	3.97563e-05
CCDC22	O60826	0.0885261	0.383324
CCDC25	Q86WR0	-0.24619	0.377223
CCDC43	Q86WV7	0.538163	0.0405138
CCDC47	Q96A33-2	0.00476375	0.958353
CCDC50	Q8IVM0	0.0804689	0.686225
CCDC57	A0A2R8Y5V9	0.496322	0.164544
CCDC6	Q16204	0.0350312	0.656663
CCDC80	Q76M96-2	-0.335151	0.0839872
CCDC86	Q9H6F5	0.0973804	0.821908
CCDC9	A0A2R8Y4Z8	0.189577	0.392293
CCDC90B	Q9GZT6-2	0.792763	0.0151152
CCDC92	Q53HC0-2	0.451627	0.0526678
CCDC93	Q567U6	0.160907	0.243833
CCDC9B	Q6ZUT6-4	0.0944887	0.712477
CCN1	O00622	0.56101	0.000928769
CCN2	P29279	0.891048	0.00232659
CCNB1	P14635	0.331572	0.261682
CCND1	P24385	0.691553	0.0648306
CCNY	Q8ND76-3	-0.150997	0.618808
CCS	J3KNF4	-0.0201226	0.886877
CCT2	P78371	0.00943396	0.902475
CCT3	P49368	0.112906	0.0585956
CCT4	P50991	0.093701	0.209513
CCT5	P48643	0.169618	0.00258964
CCT6A	P40227	0.247887	4.89788e-05
CCT7	Q99832	0.181302	0.0113716
CCT8	P50990	0.143759	0.0104422
CCZ1	P86790	0.348345	0.21657
CD109	Q6YHK3	-2.36314	8.06215e-10
CD151	E9PRJ3	2.18048	7.02267e-05
CD248	Q9HCU0	0.0911337	0.730633
CD276	A0A0C4DGH0	0.230038	0.282077
CD2AP	Q9Y5K6	0.125133	0.163028
CD2BP2	O95400	0.502012	0.0958211
CD44	P16070-18	-0.302741	0.0175991
CD46	P15529-2	0.295154	0.153329
CD47	A0A2R8Y484	-0.634687	0.171089
CD55	H3BLV0	0.773723	0.00425348
CD59	E9PNW4	-0.368075	0.0330547
CD63	F8VV56	-0.693909	0.195564
CD81	E9PJK1	-0.161982	0.431994
CD9	A6NNI4	-0.397512	0.51756
CD99	P14209	0.360052	0.0847663
CD99L2	Q8TCZ2-3	0.0818012	0.716125
CDA	P32320	-0.214207	0.579728
CDC123	O75794	-0.0471164	0.895369
CDC16	Q13042-3	-0.137758	0.534534
CDC27	P30260	0.22565	0.296357
CDC34	P49427	0.0384904	0.90315
CDC37	Q16543	0.571657	3.58579e-13
CDC42	P60953	0.40738	1.06482e-06
CDC42BPA	Q5VT25-5	-0.137115	0.524631
CDC42BPB	Q9Y5S2	-0.0909889	0.402054
CDC42EP1	Q00587-2	0.147663	0.303733
CDC42EP2	O14613	-1.35833	9.1152e-06
CDC42EP3	C9JEZ4	0.186981	0.289922
CDC42EP4	Q9H3Q1	-0.455521	0.116177
CDC5L	Q99459	-0.0887952	0.381768
CDC73	A0A3B3IRP5	0.115528	0.375782
CDCA8	Q53HL2	0.279221	0.405136
CDH11	H3BUU9	-0.30476	0.0801032
CDH13	P55290	-1.30721	0.000218476
CDH2	P19022-2	0.517938	0.0120349
CDIPT	B3KY94	-0.721539	0.0815842
CDK1	P06493	-0.4758	0.377133
CDK11A	Q5QPR3	-0.0277795	0.879753
CDK13	A0A2R8YF61	-0.307453	0.474214
CDK15	P11802	0.0624699	0.828587
CDK17	F5H6Z0	-0.0667045	0.843456
CDK2	G3V5T9	-0.183088	0.622811
CDK5	Q00535	-0.161465	0.158708
CDK5RAP3	Q96JB5	-0.125294	0.208634
CDK6	Q00534	-0.705741	0.0135949
CDK9	P50750	0.136286	0.458974
CDKN2AIP	Q9NXV6	0.246639	0.211174
CDKN2C	P42773	0.105791	0.688031
CDS2	O95674	-0.281561	0.295968
CDV3	Q9UKY7	0.23385	0.000309926
CEBPB	P17676-3	-0.0135401	0.967505
CEBPZ	Q03701	-0.0661134	0.736611
CELF1	G5EA30	-0.0437633	0.807553
CELF2	E9PC62	0.539909	0.354903
CEMIP	Q8WUJ3	-0.662785	0.158529
CENPF	P49454	0.486403	0.370036
CEP170	Q5SW79	0.375567	0.000106981
CEP170B	J3KQR7	0.340581	0.0944065
CEP290	A0A6Q8PH78	-0.0701152	0.873811
CEP43	A0A087WV25	-0.158246	0.456683
CERCAM	Q5T4B2	-0.241335	0.108705
CERS2	Q96G23	0.311183	0.43472
CERT1	Q9Y5P4-3	-0.0744419	0.513682
CETN1	P41208	-0.272015	0.231667
CFAP20	Q9Y6A4	-0.275699	0.502963
CFAP298	P57076	-0.270121	0.307301
CFAP36	B5MCA1	-0.0501046	0.84483
CFDP1	Q9UEE9	0.635354	0.119362
CFL1	P23528	0.166818	0.0172389
CFL2	Q9Y281	0.361509	0.0021015
CHAMP1	Q96JM3	-0.154954	0.40504
CHCHD1	Q96BP2	-0.0376856	0.900351
CHCHD2	Q9Y6H1	0.484248	0.047684
CHCHD3	C9JRZ6	-0.272146	0.00837646
CHCHD4	Q8N4Q1	0.962029	0.00169119
CHCHD5	Q9BSY4-2	0.154551	0.762435
CHD2	O14647-2	-0.170991	0.577391
CHD4	Q14839-2	-0.169577	0.240674
CHERP	J3QK89	0.0133569	0.931595
CHID1	Q9BWS9	-0.117149	0.432025
CHMP1A	A0A6Q8PF35	-0.395013	0.255534
CHMP2A	O43633	1.03166	0.00549118
CHMP2B	C9J0A7	-0.347384	0.322175
CHMP3	Q9Y3E7	0.297293	0.154113
CHMP4A	Q9BY43	0.409166	0.420674
CHMP4B	Q9H444	-0.363028	0.000229457
CHMP5	Q9NZZ3	-0.216231	0.00946152
CHMP6	Q96FZ7	0.157603	0.435149
CHMP7	Q8WUX9	-0.63059	0.00277354
CHORDC1	Q9UHD1	0.361229	0.000367887
CHP1	Q99653	-0.0141444	0.915287
CHPF	Q8IZ52	-0.107488	0.671764
CHST14	Q8NCH0	-0.188639	0.466892
CHTOP	X6R700	0.093098	0.676956
CIAO1	O76071	-0.380591	0.004922
CIAO2B	Q9Y3D0	0.362185	0.430192
CIAPIN1	Q6FI81-3	-0.0142765	0.941799
CIP2A	A0A087X211	-0.605484	0.0487609
CIRBP	Q14011	-0.237313	0.0288616
CISD1	Q9NZ45	0.315744	0.208634
CISD2	Q8N5K1	-0.13282	0.204097
CKAP2	Q8WWK9-6	0.101883	0.762059
CKAP4	Q07065	0.248525	0.010548
CKAP5	Q14008	0.0864024	0.280619
CKB	P12277	-0.323176	0.31641
CKS1B	P61024	0.528428	0.169672
CKS2	P33552	0.294619	0.453767
CLASP1	F8WA11	0.154414	0.270213
CLASP2	E3W994	-0.187721	0.406941
CLCC1	A0A6Q8PG75	0.291392	0.252645
CLDND1	D6RD48	-0.461887	0.502983
CLEC14A	Q86T13	-0.285565	0.196241
CLEC16A	Q2KHT3-2	0.550895	0.253618
CLIC1	O00299	-0.0297265	0.751512
CLIC3	O95833	-0.732235	0.0252393
CLIC4	Q9Y696	0.220192	0.0134088
CLINT1	Q14677-3	0.0679042	0.312601
CLIP1	P30622-2	0.0849299	0.197035
CLIP2	Q9UDT6	0.00273339	0.980832
CLMP	Q9H6B4	0.304065	0.075927
CLNS1A	E9PMI6	-0.237632	0.504497
CLPB	A0A2U3TZY2	0.892372	0.135343
CLPP	Q16740	-0.0553623	0.658586
CLPTM1	O96005	0.0713446	0.727236
CLPTM1L	Q96KA5	0.0682427	0.603894
CLPX	O76031	0.0281153	0.780417
CLTA	P09496-2	0.572207	2.64544e-06
CLTB	P09497-2	-0.238035	0.0316081
CLTC	A0A087WVQ6	-0.210825	0.00172558
CLTCL1	P53675-2	-0.121455	0.722538
CLUH	A0A494C0R8	-0.109609	0.707382
CMAS	Q8NFW8	0.140559	0.202766
CMBL	Q96DG6	0.0718647	0.796197
CMPK1	P30085	0.239125	0.0101842
CMTR1	Q8N1G2	-0.173126	0.442819
CNBP	P62633-2	1.7573	1.47778e-08
CNDP2	Q96KP4	0.0732118	0.307285
CNN1	P51911	1.08366	0.00678394
CNN2	B4DUT8	0.0533891	0.712476
CNN3	Q15417	0.445572	0.00363934
CNOT1	A5YKK6	-0.0647612	0.342881
CNOT10	Q9H9A5-2	0.0277678	0.905471
CNOT11	Q9UKZ1	-0.496153	0.00837646
CNOT2	Q9NZN8	-0.226809	0.0264748
CNOT3	O75175	-0.0739257	0.280301
CNOT7	Q9UIV1-2	0.026571	0.929923
CNOT9	Q92600	-0.563902	0.0363183
CNP	P09543-2	-0.255553	0.000377443
CNPY2	Q9Y2B0	0.1343	0.152451
CNPY3	Q9BT09	-0.280169	0.015351
CNPY4	Q8N129	0.50749	0.00322668
CNRIP1	Q96F85	0.0694951	0.741417
CNST	Q6PJW8	0.0975672	0.661492
CNTNAP1	P78357	-0.714497	1.32932e-05
COA4	Q9NYJ1	0.431204	0.256542
COA6	Q5JTJ3-2	0.669508	0.0073371
COASY	Q13057	-0.00124946	0.990349
COBLL1	A0A0X1KG75	0.0425799	0.921829
COG1	Q8WTW3	0.273248	0.0154291
COG2	Q14746-2	-0.0328927	0.871033
COG3	Q96JB2	0.988627	3.83459e-05
COG4	A0A6I8PIQ6	-0.216799	0.421116
COG5	Q9UP83-2	0.0141342	0.882079
COG6	Q9Y2V7	-0.359312	0.0528307
COG7	P83436	-0.00683214	0.971303
COG8	B4DYU2	-0.0968538	0.755804
COIL	P38432	0.312787	0.08999
COL11A1	P12107	0.843349	0.0981382
COL12A1	Q99715	-0.18778	0.54547
COL14A1	Q05707	0.352447	0.543702
COL15A1	A0A087X0K0	-1.3975	0.00235647
COL16A1	Q07092-2	-0.50231	0.0585956
COL18A1	P39060-1	-0.721019	0.165094
COL1A1	P02452	0.0129292	0.963127
COL1A2	A0A087WTA8	-0.123172	0.568973
COL2A1	P02458	0.470205	0.521099
COL3A1	P02461	-0.199834	0.578986
COL4A1	P02462	1.01913	0.0391637
COL5A1	P20908	0.0814719	0.71015
COL5A1,1	P20908-2	-0.0401687	0.926589
COL5A2	P05997	0.176534	0.385019
COL6A1	A0A087X0S5	-0.329434	0.0605017
COL6A2	P12110	-0.286778	0.110441
COL6A2,1	P12110-2	0.267828	0.51756
COL6A3	P12111	0.151361	0.569499
COL8A1	P27658	0.114784	0.825137
COLEC12	Q5KU26	-1.00672	0.000318784
COLGALT1	Q8NBJ5	0.161609	0.0183379
COMMD1	Q8N668	-0.118579	0.449109
COMMD10	Q9Y6G5	0.211526	0.109341
COMMD2	Q86X83-2	0.075672	0.382297
COMMD3	Q9UBI1	0.152168	0.206197
COMMD4	A0A0B4J287	0.0832099	0.637248
COMMD5	Q9GZQ3	0.0958799	0.803025
COMMD6	Q7Z4G1	0.0793412	0.627772
COMMD7	A0A2R8Y620	-0.269914	0.175408
COMMD8	Q9NX08	0.0533237	0.670656
COMMD9	Q9P000	-0.0352461	0.686061
COMP	G3XAP6	-0.109688	0.755177
COMT	P21964-2	0.0598747	0.666985
COPA	P53621	-0.152817	0.00798742
COPB1	P53618	0.109084	0.0898124
COPB2	H0Y938	-0.110876	0.0471277
COPE	O14579	-0.0520046	0.38451
COPG1	Q9Y678	0.0497792	0.589782
COPG2	Q9UBF2	-0.174083	0.434115
COPS2	P61201	0.0645564	0.18186
COPS3	Q9UNS2	0.0144808	0.837543
COPS4	Q9BT78	-0.0792633	0.0183481
COPS5	Q92905	-0.0314269	0.720774
COPS6	Q7L5N1	-0.105312	0.0308856
COPS7A	Q9UBW8	-0.103248	0.211407
COPS7B	Q9H9Q2	0.204161	0.00842555
COPS8	Q99627	0.0329703	0.635664
COPZ1	F8VVA7	0.216796	0.000307263
COPZ2	Q9P299	0.00218	0.98963
CORO1B	Q9BR76	-0.223516	0.013582
CORO1C	Q9ULV4-3	0.113166	0.0695647
CORO7	A0A0A6YYL4	0.310885	0.053993
COTL1	Q14019	-0.176869	0.137348
COX16	A0A087X1F5	-0.128678	0.74221
COX17	C9J8T6	-0.704886	0.327294
COX20	Q5RI15	0.102951	0.66582
COX4I1	P13073	-0.353031	0.0157631
COX5A	P20674	-0.238868	0.153901
COX5B	P10606	-0.0074093	0.974283
COX6A1	P12074	-0.154795	0.814592
COX6B1	P14854	-0.489814	0.0347356
COX6C	P09669	-0.846512	0.0049496
COX7A2	D6RIE3	-1.46445	0.0243164
COX7A2L	E5RJZ1	-0.519035	0.155983
CPD	O75976	-0.502784	6.28646e-06
CPNE1	Q99829	0.240235	0.41856
CPNE2	Q96FN4	-0.264123	0.142328
CPNE3	O75131	-0.167222	0.0186008
CPOX	P36551	-0.272686	0.00877357
CPPED1	Q9BRF8	0.196953	0.155725
CPQ	Q9Y646	0.515582	0.00149614
CPSF1	Q10570	-0.438599	0.0459133
CPSF2	Q9P2I0	-0.024279	0.965566
CPSF3	Q9UKF6	-0.311837	0.187405
CPSF6	F8WJN3	-0.568227	1.43437e-09
CPSF7	F5H669	-0.157102	0.0797575
CPT1A	P50416	-0.0618087	0.588279
CPT2	A0A1B0GTB8	0.254346	0.197035
CRABP1	P29373	-1.75613	1.84372e-06
CRAT	A0A7P0TBF3	-0.313432	0.0116337
CREB1	P16220-1	-1.10192	0.000453835
CREB3L1	Q96BA8	0.0996392	0.741983
CREBBP	Q92793-2	-0.0511992	0.845874
CREG1	A0A3B3IRL2	-0.169214	0.762845
CRELD1	Q96HD1	0.650207	0.0453435
CRELD2	Q6UXH1-4	0.458783	0.0566279
CRIM1	Q9NZV1	0.825373	0.00541998
CRIP1	P50238	-0.68814	0.27121
CRIP2	P52943	-0.37451	0.141775
CRK	P46108	0.0627016	0.346818
CRK,1	P46108-2	-0.182792	0.585069
CRKL	P46109	0.108777	0.0961994
CRNKL1	Q5JY65	-0.234486	0.372786
CROCC	B1AKD8	1.24399	0.0245988
CRTAP	O75718	0.234374	0.00102941
CRYAB	P02511	1.14145	0.00149614
CRYBG1	A0A0J9YWL0	-0.202496	0.562353
CRYZ	Q08257	-0.0325381	0.902475
CRYZL1	O95825	-0.0565716	0.78463
CS	O75390	0.22002	0.01048
CSDE1	O75534	0.171299	0.0288882
CSE1L	P55060-3	-0.213719	0.0588101
CSK	P41240	-0.0373404	0.625031
CSNK1A1	U3KPX3	-0.118427	0.252743
CSNK1D	H7BYT1	-0.677339	0.00433948
CSNK2A1	P68400	-0.043654	0.476986
CSNK2A2	P19784	-0.175439	0.0512818
CSNK2B	Q5SRQ6	0.138191	0.0420331
CSPG4	Q6UVK1	-0.33866	0.252645
CSRP1	P21291	0.679722	0.000345661
CSRP2	Q16527	-0.357409	0.33243
CST3	P01034	-0.224207	0.536517
CSTB	P04080	0.305155	0.0356832
CSTF1	Q05048	-0.234474	0.440745
CSTF2	P33240-2	0.0985807	0.26368
CSTF2T	Q9H0L4	0.0808041	0.733761
CSTF3	Q12996	-0.0946682	0.328889
CTAGE1	G3V599	-0.052326	0.765361
CTBP1	Q13363-2	-0.0999999	0.213029
CTBP2	P56545-2	-0.18227	0.321375
CTH	P32929	0.213534	0.471998
CTHRC1	Q96CG8	-1.5538	0.00482184
CTIF	O43310-2	0.0894886	0.741417
CTNNA1	P35221	0.293492	6.24322e-06
CTNNA2	P26232-2	-1.05943	0.0445731
CTNNB1	A0A2R8YCH5	0.117658	0.137412
CTNNBL1	A0A087WUB9	-0.213939	0.0399355
CTNND1	O60716-5	0.177509	0.0104857
CTPS1	P17812	0.0963288	0.417068
CTPS2	Q9NRF8	-0.0365967	0.905055
CTR9	Q6PD62	0.535121	0.0135664
CTSA	P10619	-0.0185214	0.906611
CTSB	P07858	0.0633297	0.724106
CTSC	A0A7I2V6E3	-1.85778	1.06482e-06
CTSD	A0A1B0GVD5	0.397154	0.0249987
CTSK	A0A7I2V5Y6	0.0115097	0.983241
CTSL	P07711-3	-0.079812	0.538213
CTSZ	Q9UBR2	0.01276	0.953762
CTTN	Q14247	0.237304	0.0003364
CTTNBP2NL	Q9P2B4	0.140639	0.192317
CUL1	A0A590UJ50	-0.0962486	0.189233
CUL2	Q13617-2	0.0139741	0.847936
CUL3	Q13618-2	-0.265638	0.00112505
CUL4A	Q13619	-0.028214	0.829858
CUL4B	Q13620-1	-0.230532	0.118124
CUL5	Q93034	-0.0127567	0.89347
CUL9	E9PEZ1	0.411365	0.337951
CUTA	O60888-3	0.0415361	0.736641
CUX1	A0A2R8Y852	0.143809	0.362727
CWC15	Q9P013	-0.908827	0.00731328
CWC27	D6REK3	-0.106007	0.730642
CWF19L1	Q69YN2	0.102401	0.712477
CYB5A	P00167-2	-0.258205	0.340146
CYB5B	H3BUX2	0.32886	9.23853e-06
CYB5R1	Q9UHQ9	0.46651	0.0289847
CYB5R2	Q6BCY4	-0.714211	0.0134088
CYB5R3	P00387-2	-0.360754	0.0021515
CYBRD1	Q53TN4-3	0.881539	0.00381636
CYC1	P08574	-0.0160239	0.902475
CYCS	C9JFR7	0.226343	0.0251901
CYFIP1	Q7L576	-0.0713475	0.197035
CYFIP2	E7EVJ5	-0.373028	0.13882
CYP1B1	Q16678	-0.896254	0.00178035
CYP20A1	Q6UW02	0.294824	0.178722
CYP51A1	A0A0C4DFL7	-0.202034	0.0525775
CYRIA	Q9NUQ9	0.42076	0.00683497
CYTH3	O43739-2	-0.522789	0.00843563
CYTIP	Q96L92	-0.133465	0.579263
CZIB	Q9NWV4	-0.196465	0.00282645
DAB2	P98082	0.451352	8.46518e-05
DAD1	F5GXX5	-0.788354	9.25047e-07
DAG1	Q14118	-0.317608	0.00158914
DAGLB	Q8NCG7-4	-0.487403	0.0110272
DAP	P51397	-0.0558341	0.82056
DAP3	P51398-2	-0.117002	0.392803
DAPK3	O43293	0.233039	0.0328768
DARS1	P14868	-0.0607152	0.541703
DARS2	A0A3B3IS01	0.160928	0.497273
DAZAP1	K7EQ02	-0.151041	0.0895413
DBI	P07108	0.430426	0.000207254
DBN1	Q16643	0.232042	0.02226
DBNL	Q9UJU6	-0.0800092	0.203341
DBR1	Q9UK59	0.441339	0.355718
DBT	P11182	0.256509	0.0277659
DCAF7	P61962	-0.222776	0.372748
DCBLD2	Q96PD2	0.757544	0.00948431
DCK	P27707	0.616175	0.0475371
DCN	P07585	-1.68951	0.00010965
DCP1A	Q9NPI6-2	-0.215716	0.423405
DCPS	Q96C86	-0.247202	0.183704
DCTD	P32321-2	-0.821431	0.024398
DCTN1	Q14203-3	0.0581149	0.371544
DCTN2	Q13561	0.171838	0.0100758
DCTN3	O75935-3	-0.0512934	0.552224
DCTN4	Q9UJW0	0.137476	0.0378541
DCTN5	Q9BTE1	-0.477966	0.120584
DCTN6	O00399	-0.0618838	0.865738
DCTPP1	Q9H773	-0.235717	0.381514
DCUN1D1	Q96GG9	0.069928	0.544784
DCUN1D5	E9PM04	-0.0530262	0.790617
DCXR	Q7Z4W1	-0.352226	0.119998
DDAH1	O94760	-0.430207	0.00685051
DDAH2	O95865	-0.117751	0.460113
DDB1	Q16531	-0.353478	1.41165e-08
DDI2	Q5TDH0	0.0436963	0.882079
DDOST	A0A0C4DGS1	-0.191216	0.00315784
DDR1	Q16832	-0.100679	0.418682
DDRGK1	Q96HY6	-0.107475	0.190186
DDT	P30046	-0.119584	0.370646
DDX1	A0A7I2V430	-0.0250444	0.643547
DDX10	A0A3B3ISR7	-0.111063	0.844116
DDX17	A0A1X7SBZ2	-0.193062	0.00974912
DDX18	Q9NVP1	-0.181592	0.38451
DDX19A	Q9NUU7	0.23061	0.00130569
DDX19B	Q9UMR2	-0.232641	0.328321
DDX20	A0A7P0T9T8	-0.176964	0.145706
DDX21	Q9NR30	-0.185874	0.499899
DDX23	Q9BUQ8	0.127787	0.285992
DDX24	G3V529	0.0408254	0.794899
DDX27	B7Z6D5	0.0851539	0.539208
DDX39A	O00148	0.128434	0.656663
DDX39B	Q13838-2	-0.136548	0.149351
DDX3X	A0A2R8YF78	0.0180641	0.831672
DDX3Y	O15523	-0.0636643	0.921901
DDX41	Q9UJV9	0.0356432	0.878756
DDX42	Q86XP3	-0.269621	0.0137751
DDX47	Q9H0S4	-0.57535	0.0212244
DDX5	J3KTA4	-0.00667774	0.966191
DDX50	Q9BQ39	-0.0761597	0.639159
DDX51	Q8N8A6	0.137922	0.541293
DDX52	Q9Y2R4	-0.0962658	0.737744
DDX54	Q8TDD1	-0.354822	0.127218
DDX56	Q9NY93-2	-0.195489	0.47326
DDX6	P26196	0.020372	0.830826
DECR1	Q16698-2	0.00542816	0.972909
DEGS1	O15121	0.328404	0.136494
DEK	H0Y993	-0.138741	0.386657
DENND10	A0A3B3IRE4	0.142523	0.679508
DENR	O43583	-0.0505196	0.712657
DERA	Q9Y315	-0.473826	8.12506e-05
DERL1	B4E1G1	-1.03813	1.43547e-05
DERL2	Q9GZP9	-0.10539	0.864692
DES	P17661	1.57947	0.0249262
DFFA	O00273	-0.154135	0.055386
DGKA	P23743	0.180054	0.433041
DHCR24	A0A0A0MTI1	-0.487399	0.047307
DHCR7	Q9UBM7	0.127826	0.725938
DHFR	P00374-2	0.0470288	0.921418
DHPS	A0A087WZK0	0.305664	0.226123
DHRS1	Q96LJ7	-0.0372272	0.916085
DHRS3	O75911	-0.402566	0.357267
DHRS4	Q9BTZ2	-0.0304709	0.923448
DHRS7	Q9Y394-2	-0.169588	0.430107
DHRS7B	Q6IAN0	-0.212882	0.225823
DHRSX	Q8N5I4	0.104764	0.696008
DHX15	O43143	-0.158342	0.0989551
DHX16	O60231	0.102844	0.716125
DHX29	Q7Z478	0.158995	0.110561
DHX30	Q7L2E3-2	0.0201779	0.922392
DHX36	Q9H2U1	-0.403866	0.0728398
DHX38	Q92620	-0.38592	0.0373394
DHX57	Q6P158	0.608741	0.542179
DHX8	Q14562	-0.987401	0.240883
DHX9	Q08211	-0.257991	0.0127277
DIABLO	Q9NR28-2	0.200018	0.0655735
DIAPH1	A0A140T8Z0	-0.271832	0.00829514
DIAPH2	A6NML8	-0.299298	0.202766
DIAPH3	Q9NSV4-7	-0.0914104	0.751461
DIDO1	Q9BTC0	-0.69255	0.0325851
DIMT1	Q9UNQ2	-0.10734	0.668987
DIP2A	Q9P265	-0.266888	0.307161
DIS3	Q9Y2L1	-0.602024	0.000170436
DIS3L2	Q8IYB7	0.235232	0.621669
DKC1	O60832	-0.101564	0.212895
DKK3	F6SYF8	0.278318	0.403357
DLAT	A0A7P0TAG1	0.0470229	0.623516
DLD	P09622	0.190146	0.06125
DLG1	Q12959-2	-0.118906	0.225823
DLGAP4	Q9Y2H0-3	0.0913858	0.674986
DLGAP5	Q15398	0.290763	0.243833
DLST	P36957	0.115707	0.210653
DNAAF10	Q96MX6-2	0.173051	0.622573
DNAAF5	Q86Y56	-0.73655	0.0481441
DNAH5	A0A7P0Z455	1.27442	0.155863
DNAJA1	P31689	0.111919	0.272788
DNAJA2	O60884	0.0110203	0.892412
DNAJA3	Q96EY1	0.234698	0.239895
DNAJB1	P25685	0.0893843	0.312601
DNAJB11	Q9UBS4	0.460145	1.71526e-09
DNAJB12	J3KPS0	0.103048	0.731354
DNAJB14	Q8TBM8	-0.364437	0.153246
DNAJB2	C9JRD2	0.218232	0.366318
DNAJB4	Q9UDY4	0.651285	0.00235647
DNAJB6	O75190	0.361596	0.181541
DNAJC1	Q96KC8	0.27372	0.25503
DNAJC10	A0A7P0TAQ9	0.175591	0.0157687
DNAJC11	Q9NVH1-3	0.351202	0.000203494
DNAJC13	O75165	-0.0602559	0.4843
DNAJC17	Q9NVM6	-0.15559	0.503122
DNAJC2	Q99543	-0.460752	0.0070132
DNAJC25	A0A024R161	0.490773	0.181153
DNAJC3	Q13217	0.0442357	0.624143
DNAJC5	Q9H3Z4-2	-0.635612	0.0110936
DNAJC7	Q99615	0.246904	0.00886384
DNAJC8	O75937	-0.000804938	0.995534
DNAJC9	Q8WXX5	-0.0390128	0.898752
DNASE2	O00115	0.314977	0.432025
DNM1	A0A0U1RQP1	-0.644302	0.0146381
DNM1L	O00429	0.0729094	0.181585
DNM1L,1	O00429-2	0.582171	0.0431137
DNM2	P50570-2	0.0119356	0.816703
DNMBP	Q6XZF7	-1.31116	2.04636e-05
DNMT1	A0A7I2YQA8	-0.366837	0.377133
DNPEP	E5RIA4	-0.211106	0.0498792
DNPH1	H0Y8X4	-0.223786	0.568149
DNTTIP2	Q5QJE6	0.216882	0.372446
DOCK1	Q14185	-0.238923	0.145673
DOCK10	A0A2R8YD85	0.166964	0.456683
DOCK5	Q9H7D0	0.0107205	0.942832
DOCK6	Q96N67	-0.0711015	0.234038
DOHH	Q9BU89	-0.872219	6.69703e-06
DOK1	Q99704	0.377483	0.224558
DOP1B	Q9Y3R5-2	-0.300508	0.140638
DPCD	Q9BVM2	0.177849	0.471588
DPF2	J3KMZ8	0.139268	0.48291
DPH5	Q9H2P9-3	-0.719395	0.00606401
DPM1	Q5QPK2	-0.389823	0.000129707
DPP3	Q9NY33	-0.0455694	0.569499
DPP4	A0A7I2V2R5	-1.08425	0.00321134
DPP7	Q9UHL4	0.0115426	0.974167
DPP9	Q86TI2	-0.143747	0.111908
DPY19L1	A0A1B0GW05	-0.729099	0.00222164
DPY30	Q9C005	-0.0289199	0.864471
DPYSL2	A0A1C7CYX9	-0.0294979	0.810267
DPYSL3	Q14195-2	-0.416522	0.00144013
DR1	Q01658	-0.429704	0.0363183
DRAP1	C9JCC6	0.159208	0.261682
DRG1	Q9Y295	-0.011304	0.906048
DRG2	P55039	-0.251289	0.0514825
DRP2	P46939	-0.221505	0.0352295
DSC1	Q08554-2	0.815097	0.049929
DSP	P15924	0.0873479	0.789041
DST	A0A7P0T890	-0.210037	0.0700844
DSTN	P60981	0.799828	4.92141e-06
DTD1	Q8TEA8	0.0425764	0.909796
DTWD1	H0YML0	0.123791	0.620803
DTX3L	Q8TDB6	-0.381559	0.0892923
DTYMK	P23919	-0.202194	0.10099
DUSP12	Q9UNI6	0.822544	0.00148946
DUSP14	O95147	0.329187	0.215116
DUSP23	Q9BVJ7	0.118915	0.653079
DUSP3	P51452	0.0459204	0.902475
DUT	P33316-2	0.204219	0.470995
DVL2	O14641	-0.0703934	0.871033
DYNC1H1	Q14204	0.0907582	0.0926422
DYNC1I2	Q13409-2	0.180708	0.00169412
DYNC1LI1	Q9Y6G9	0.114513	0.16933
DYNC1LI2	O43237	0.0706155	0.458149
DYNLL1	P63167	0.0392296	0.810267
DYNLL2	Q96FJ2	-0.22017	0.0154871
DYNLRB1	Q9NP97	0.224098	0.000639993
DYNLT1	P63172	-0.235762	0.0886428
DYNLT3	A6NGJ0	0.784061	0.0648624
E5RK69	E5RK69	-0.0451704	0.943447
E7EQ69	E7EQ69	0.169393	0.137348
E7ESP4	E7ESP4	-0.307088	0.498331
E7EVY3	E7EVY3	0.118316	0.770366
E9PMS6	E9PMS6	1.51227	0.0002333
E9PQ56	E9PQ56	0.63651	0.0291836
EARS2	Q5JPH6	0.319217	0.516472
EBNA1BP2	H7C2Q8	-0.0258119	0.906584
EBP	C9J719	-0.325104	0.555996
ECE1	B4DKB2	-0.202375	0.222538
ECH1	Q13011	-0.462059	0.000158872
ECHDC1	Q9NTX5-6	0.0965582	0.33748
ECHS1	P30084	0.0222935	0.855394
ECI1	P42126-2	0.4951	0.00778398
ECI2	A0A0C4DGA2	-0.0915941	0.431605
ECM1	Q16610	-0.387171	0.179715
ECPAS	J3KN16	-0.0840431	0.158529
EDC3	Q96F86	-0.09448	0.668813
EDC4	Q6P2E9	-0.208864	0.0127776
EDEM3	Q9BZQ6	0.381267	0.0514267
EDF1	O60869-2	0.421768	2.67058e-06
EDIL3	O43854-2	0.190688	0.624143
EEA1	Q15075	-0.0427455	0.690885
EEF1A1	A0A7I2V659	0.240634	0.0058204
EEF1B2	P24534	0.0418865	0.637701
EEF1D	P29692	-0.217317	0.00940184
EEF1D,1	P29692-3	0.680311	0.197101
EEF1E1	O43324	0.244468	0.000158872
EEF1G	P26641	-0.171036	0.0383857
EEF2	P13639	0.0860064	0.314553
EFEMP1	Q12805-2	-0.219261	0.600784
EFHD1	Q9BUP0	0.0452266	0.895209
EFHD2	Q96C19	-0.0350807	0.780989
EFL1	Q7Z2Z2-2	0.000602856	0.995534
EFR3A	A0A1B0GUZ7	0.248426	0.0970761
EFTUD2	Q15029	-0.187764	0.0161727
EGFR	P00533	-0.848479	0.00881218
EHBP1	Q8NDI1-3	-0.203926	0.105377
EHBP1L1	Q8N3D4	-0.0349083	0.883351
EHD1	Q9H4M9	-0.218718	0.0320092
EHD2	Q9NZN4	-1.1462	1.01379e-11
EHD3	Q9NZN3	-0.820815	1.60485e-05
EHD4	Q9H223	-0.374463	0.000373962
EIF1	P41567	0.100936	0.400776
EIF1AD	E9PLI6	0.69193	0.154356
EIF1AX	P47813	-0.0839584	0.525723
EIF1B	O60739	0.0695973	0.82056
EIF2A	Q9BY44-3	0.0521009	0.484241
EIF2AK2	P19525	0.0103991	0.88628
EIF2AK4	Q9P2K8-2	-0.0542539	0.817636
EIF2B1	Q14232	0.0521067	0.462854
EIF2B2	P49770	0.0299493	0.734246
EIF2B3	Q9NR50	0.00246899	0.978876
EIF2B4	Q9UI10	-0.0851717	0.251732
EIF2B5	Q13144	-0.220078	0.00342991
EIF2D	P41214	-0.0514997	0.707837
EIF2S1	P05198	-0.190447	0.00633506
EIF2S2	P20042	0.237362	0.000103881
EIF2S3	P41091	-0.0864343	0.253618
EIF3A	Q14152	-0.0539269	0.48799
EIF3B	P55884	0.181212	0.0104511
EIF3C	Q99613	-0.0685123	0.421116
EIF3D	O15371-3	-0.0964124	0.252645
EIF3E	P60228	0.0125603	0.902246
EIF3F	O00303	-0.120601	0.103916
EIF3G	O75821	0.00773157	0.940962
EIF3H	B3KS98	0.0284688	0.707382
EIF3I	Q13347	-0.0801551	0.385287
EIF3J	O75822	0.388302	1.94677e-07
EIF3K	Q9UBQ5	0.238524	0.000703057
EIF3L	Q9Y262	0.0723091	0.378828
EIF3M	Q7L2H7	-0.078158	0.462854
EIF4A1	P60842	0.00985883	0.936907
EIF4A2	Q14240	0.424716	0.00328485
EIF4A3	P38919	-0.584428	3.09566e-05
EIF4B	E7EX17	0.0231787	0.768218
EIF4E	P06730	0.154998	0.0275531
EIF4E2	O60573	1.18124	0.00117107
EIF4EBP1	Q13541	0.0860568	0.800727
EIF4EBP2	Q13542	-0.209313	0.515998
EIF4G1	E9PGM1	0.0471207	0.570169
EIF4G1,1	Q04637-4	0.623967	0.00777286
EIF4G2	P78344	0.133727	0.093756
EIF4G3	A0A0U1RQK7	-0.0308145	0.680793
EIF4H	Q15056-2	0.19303	0.00589162
EIF5	P55010	-0.0334893	0.765986
EIF5A	P63241	-0.348205	2.68695e-05
EIF5B	A0A087WUT6	0.0461723	0.451705
EIF6	P56537	-0.125139	0.171846
EIPR1	A8MUM1	0.282742	0.119362
ELAC2	G5E9D5	0.203515	0.295548
ELAVL1	Q15717	-0.174664	0.0230774
ELMO2	Q5JVZ5	-0.108003	0.0945987
ELMOD2	D6RBS5	0.105783	0.749265
ELN	E7EN65	-0.0470123	0.915446
ELOA	A0A024RAC6	-0.0123358	0.967914
ELOB	Q15370	-0.0750834	0.372809
ELOC	E5RHG8	0.025864	0.748338
ELOVL1	Q9BW60	-0.0337179	0.967914
ELOVL5	Q9NYP7	-0.514497	0.208608
ELP1	O95163	-0.242465	0.160899
EMC1	Q8N766-2	0.0746323	0.279874
EMC10	M0R2A0	0.797274	0.0387137
EMC2	Q15006	0.160699	0.587288
EMC3	Q9P0I2	0.303133	0.000221274
EMC4	H0YK61	0.139276	0.741417
EMC7	Q9NPA0	0.298152	0.00108663
EMC8	M0R1B0	-0.177243	0.630803
EMD	P50402	0.0357238	0.66658
EMG1	Q92979	-0.015913	0.964202
EMILIN1	Q9Y6C2	-0.837235	0.00178035
EML1	F8W717	-0.463294	0.132654
EML2	O95834	-0.108067	0.600857
EML3	B7WPE2	-0.633461	0.000218956
EML4	Q9HC35	0.0750296	0.497236
EMP3	M0R122	-0.482981	0.109737
ENAH	Q8N8S7-3	0.379848	0.000789694
ENDOD1	O94919	0.292975	0.0679233
ENDOG	Q14249	-0.213316	0.206874
ENG	P17813	-0.0231676	0.912438
ENO1	P06733	0.0393891	0.635664
ENO2	P09104	0.163968	0.210279
ENOPH1	Q9UHY7	0.0361645	0.712477
ENPP1	P22413	-0.333736	0.605978
ENPP2	Q13822-2	-0.0244575	0.94531
ENSA	A6NMQ3	0.282476	0.00484451
ENY2	Q9NPA8-2	-0.483774	0.102869
EOGT	Q5NDL2	0.0847463	0.746677
EPB41L1	Q9H4G0-4	-0.218809	0.786775
EPB41L2	O43491	-0.077798	0.538156
EPB41L3	Q9Y2J2-2	0.219169	0.556379
EPG5	Q9HCE0	0.189802	0.263587
EPHB1	P54753	-0.138793	0.646076
EPHX1	P07099	-0.279787	0.136192
EPM2AIP1	Q7L775	0.150031	0.654103
EPN1	Q9Y6I3	-0.000677901	0.993947
EPN2	F6PQP6	0.241394	0.225054
EPRS1	P07814	0.0199324	0.782201
EPS15	P42566	-0.0277603	0.722039
EPS15L1	Q9UBC2	0.0476935	0.368524
EPS8	A0A2R8YE63	0.177825	0.252645
EPS8L2	Q9H6S3	-0.354994	0.237592
ERAP1	Q9NZ08	-0.15908	0.402187
ERAP2	Q6P179-3	-0.615263	0.0253369
ERBIN	Q96RT1-7	-0.126568	0.457358
ERC1	X6RLX0	-0.0257149	0.824604
ERCC2	E7EVE9	-0.119354	0.626628
ERCC3	A0A2R8Y6W8	-0.0124609	0.964099
ERCC6L	B5MDQ0	0.154012	0.51727
ERGIC1	Q969X5-2	0.073828	0.482144
ERGIC2	A0A087WU02	0.123701	0.684491
ERGIC3	H0Y5K5	-0.100646	0.30979
ERH	P84090	-0.132919	0.199771
ERLEC1	Q96DZ1	-0.178613	0.100499
ERLIN1	O75477	-0.00123176	0.991261
ERLIN2	E5RHW4	-0.0788744	0.371561
ERO1A	Q96HE7	-0.00235726	0.980832
ERP29	P30040	0.144286	0.020285
ERP44	Q9BS26	0.0939343	0.12891
ESD	P10768	0.122592	0.130842
ESF1	Q9H501	0.272519	0.546336
ESYT1	Q9BSJ8-2	-0.140758	0.0908283
ESYT2	A0A499FIX8	0.0675148	0.536064
ETF1	P62495	-0.037671	0.690659
ETFA	P13804	0.178008	0.0980026
ETFB	P38117	0.146956	0.139565
ETFDH	Q16134	0.252094	0.413911
ETHE1	O95571	-0.143255	0.483295
EVA1B	Q9NVM1	-0.127282	0.667448
EWSR1	B0QYK0	0.330951	0.000190196
EXD2	Q9NVH0	-0.0320698	0.890159
EXOC1	Q9NV70-2	-0.0164049	0.80018
EXOC2	Q96KP1	-0.084417	0.566757
EXOC3	O60645	-0.0017466	0.988037
EXOC4	Q96A65	-0.263603	8.46221e-05
EXOC5	O00471	-0.148481	0.141271
EXOC6	A0A0U1RRB6	-0.129581	0.0885433
EXOC7	Q9UPT5-2	-0.044211	0.688031
EXOC8	Q8IYI6	-0.0518364	0.646256
EXOG	Q9Y2C4	-0.208298	0.475833
EXOSC10	Q01780	0.00173008	0.992513
EXOSC2	Q13868	0.183751	0.474007
EXOSC3	Q9NQT5	-0.127391	0.707837
EXOSC4	Q9NPD3	-0.985411	2.9668e-05
EXOSC5	Q9NQT4	-0.15169	0.581499
EXOSC6	Q5RKV6	0.202105	0.724668
EXOSC7	Q15024	-0.136385	0.614003
EXOSC9	D6RIY6	-0.263294	0.404308
EXT2	Q93063	0.0458406	0.851614
EZR	P15311	-0.115349	0.552224
F13A1	P00488	-0.822284	0.00298097
F3	P13726	-0.146722	0.745718
F5H6I7	F5H6I7	0.920598	0.00514144
F8W0P7	F8W0P7	-0.577171	0.136983
RPL10	F8W7C6	1.10022	0.137348
FABP3	S4R371	-0.938805	0.02226
FABP5	Q01469	0.117189	0.610775
FADD	Q13158	-0.537181	0.0620285
FADS2	O95864	-0.304376	0.473399
FADS3	E9PS00	-0.14653	0.569499
FAF1	Q9UNN5	-0.056212	0.684491
FAF2	Q96CS3	0.17873	0.000109256
FAH	P16930	-0.0743863	0.550844
FAHD1	Q6P587	-0.0767924	0.502111
FAHD2A	Q96GK7	0.118686	0.422227
FAM107B	C9J6N5	-0.0153703	0.967048
FAM114A1	Q8IWE2	-0.0671552	0.388003
FAM114A2	Q9NRY5	-0.301831	0.0159173
FAM120A	Q9NZB2	0.0267747	0.698277
FAM136A	Q96C01	0.362138	0.121841
FAM162A	Q96A26	-0.0632252	0.875083
FAM168A	Q92567-2	-0.392968	0.0370359
FAM168B	A1KXE4-2	-0.14775	0.625586
FAM234A	Q9H0X4	-0.674743	0.0553549
FAM3C	Q92520	0.123951	0.252638
FAM50A	Q14320	-0.029254	0.929923
FAM8A1	Q9UBU6	-0.0830456	0.80062
FAM91A1	Q658Y4	0.159661	0.62553
FAM98A	Q8NCA5	0.437705	1.64321e-05
FAM98B	Q52LJ0	-0.182802	0.0144998
FAR1	Q8WVX9	-0.377135	0.183368
FARP1	Q9Y4F1	0.025118	0.885822
FARSA	Q9Y285	-0.0887645	0.181585
FARSB	Q9NSD9	0.0637058	0.239488
FAS	P25445-6	0.333058	0.153329
FASN	P49327	-0.0548355	0.644394
FAT1	A0A087WVP1	0.0956689	0.714
FAU	E9PR30	-0.0754693	0.65077
FBL	P22087	-0.362004	0.00791419
FBLIM1	Q8WUP2	0.378226	0.0164303
FBLL1	A6NHQ2	-1.02023	5.37076e-05
FBLN1	P23142	-0.859356	0.00385875
FBLN2	P98095	-0.43752	0.0312543
FBN1	P35555	-0.306121	0.0522844
FBN2	P35556	0.154366	0.725938
FBXL18	Q96ME1-4	-0.796208	0.000318784
FBXO33	A0A087WZX2	-0.327059	0.460809
FCGRT	P55899	-0.215556	0.48948
FCHO2	Q0JRZ9	-0.254435	0.255371
FCHSD1	Q86WN1	-0.034748	0.900351
FDFT1	P37268	0.394769	0.192821
FDPS	P14324-2	0.337219	0.118927
FDX1	P10109	0.254798	0.420658
FDX2	Q6P4F2	-0.232327	0.390401
FDXR	P22570-3	0.114556	0.606422
FECH	P22830	0.0519665	0.720774
FEN1	P39748	-0.0483581	0.895564
FERMT1	Q96AC1	0.188114	0.138489
FEZ2	Q9UHY8	-0.662192	0.000126238
FGF2	P09038-2	-0.00510853	0.979941
FH	P07954-2	0.0119734	0.898511
FHIP2A	Q5W0V3	0.196106	0.0291728
FHL1	Q13642-5	0.364281	0.265996
FHL2	Q14192	0.0782288	0.659893
FHL3	Q13643	0.200849	0.175408
FHOD1	Q9Y613	0.425818	0.00081635
FIGNL1	O75351	-0.150237	0.00222159
FILIP1L	Q4L180-3	0.228277	0.356383
FIP1L1	Q6UN15-5	0.467117	0.246002
FIS1	Q9Y3D6	-0.116548	0.330573
FKBP10	Q96AY3	0.0279217	0.808448
FKBP11	F8VU90	0.187607	0.08999
FKBP14	Q9NWM8	0.0368669	0.821908
FKBP15	Q5T1M5-2	0.119281	0.0371237
FKBP1A	P62942	0.181879	0.158529
FKBP2	P26885	0.0591487	0.649142
FKBP3	Q00688	0.0665745	0.342881
FKBP4	Q02790	0.399517	0.00268744
FKBP7	Q9Y680-3	0.0670703	0.633911
FKBP8	Q14318-2	0.177665	0.0775148
FKBP9	O95302	-0.178448	0.246002
FLAD1	Q5T196	-0.0860586	0.67224
FLII	Q13045	-0.160169	0.0370359
FLNA	P21333	0.228055	0.0199906
FLNB	O75369-2	-0.68611	0.413149
FLNB,1	O75369-8	0.0965371	0.502983
FLNC	Q14315	0.230202	0.208608
FLOT1	O75955	-0.471289	6.69703e-06
FLOT2	Q14254	-0.634949	2.67058e-06
FLRT2	O43155	0.258948	0.355168
FLT3	A0A0B4J203	-0.263223	0.0107704
FLYWCH1	Q96CP2	-0.29811	0.265746
FMC1	Q9Y383	-0.466099	0.000309926
FMN2	Q9NZ56	0.126577	0.74231
FMNL3	Q8IVF7	0.21503	0.483122
FMR1	A8MQB8	-0.102404	0.337575
FN1	P02751-1	-0.199617	0.337842
FN3KRP	Q9HA64	-0.16857	0.0643649
FNBP1	B7ZL14	0.0918116	0.529046
FNBP1L	Q5T0N5-3	0.247955	0.238025
FNDC3A	Q9Y2H6-2	0.200237	0.157936
FNDC3B	Q53EP0	0.0991869	0.417068
FNTA	P49354	0.126696	0.130181
FNTB	P49356	-0.281842	0.396903
FOCAD	Q5VW36	0.0847623	0.646256
FOSB	K7ERZ8	-0.336464	0.170045
FOSL2	C9JCN8	0.118176	0.695545
FOXK1	P85037	-0.119563	0.518521
FOXP1	Q9H334-4	0.160491	0.720248
FRG1	Q14331	0.224455	0.400326
FRK	P12931	-0.0847673	0.311065
FRMD6	Q96NE9-2	-0.0211934	0.899806
FRY	A0A286YFA9	1.34454	0.0141299
FRYL	O94915	-0.19793	0.695817
FSCN1	Q16658	-0.189624	0.043822
FSTL1	Q12841	0.175925	0.0869978
FTH1	G3V192	0.709738	0.015351
FTL	P02792	0.541498	0.207519
FTO	A0A1B0GTC3	0.00889626	0.949973
FTSJ1	Q9UET6	0.10001	0.78463
FTSJ3	Q8IY81	-0.344752	0.00789162
FUBP1	Q96AE4	-0.0682774	0.561077
FUBP3	Q96I24	0.0769056	0.219113
FUCA2	Q9BTY2	0.12863	0.583986
FUS	P35637	0.165947	0.183196
FUT11	Q495W5	-0.0430736	0.826693
FUT8	Q9BYC5	-0.757818	0.00156345
FXR1	P51114	0.0347687	0.644394
FXR2	P51116	0.299623	0.000149232
FYCO1	Q9BQS8	-0.276799	0.482092
FYN	J3QRU1	-0.109654	0.721398
FYTTD1	Q96QD9	-0.19215	0.471449
FZD7	O75084	-0.379344	0.202766
G3BP1	Q13283	-0.0936317	0.40665
G3BP2	Q9UN86	0.285913	2.22571e-05
G3V1N2	G3V1N2	-1.70378	0.00321062
G6PD	P11413	-0.265012	0.01563
GAA	P10253	-0.223039	0.381801
GABARAP	F5GZY7	-0.456855	0.188909
GABARAPL2	P60520	0.226833	0.0758973
GABPA	Q06546	2.74899	8.11194e-05
GADD45GIP1	Q8TAE8	-0.0759602	0.79009
GAK	O14976	-0.115323	0.621669
GALE	Q14376	-0.590404	0.0971847
GALK1	P51570	-0.0278894	0.844306
GALM	Q96C23	0.309858	0.379058
GALNS	P34059	0.338008	0.114924
GALNT1	Q10472	0.253304	0.19654
GALNT2	Q10471	0.027413	0.794431
GALNT5	Q7Z7M9	-0.0173485	0.927005
GALNT7	Q86SF2	-0.217468	0.3662
GAMT	Q14353	-0.0799263	0.808458
GANAB	Q14697	-0.0679596	0.340253
GAPDH	P04406	-0.172168	0.00230888
GAPVD1	F8W9S7	0.147551	0.0916813
GAR1	Q9NY12-2	-0.544473	0.000423633
GARS1	P41250-2	0.0828315	0.402227
GART	P22102	-0.114239	0.212647
GATAD2A	Q86YP4-2	-0.43697	0.0958211
GATAD2B	A0A0U1RRM1	-0.378398	0.0514479
GATD1	Q8NB37	-0.573648	0.00526155
GBA1	P04062-4	0.41001	0.00888626
GBE1	Q04446	-0.190997	0.0754683
GBF1	Q92538	-0.110815	0.14642
GBP1	P32455	-0.153795	0.52468
GBP2	P32456	-0.797341	0.0396011
GCAT	O75600-2	0.0234037	0.928097
GCC2	Q8IWJ2	-0.0694885	0.596527
GCDH	Q92947	-0.0712433	0.73678
GCLC	P48506	0.328527	0.196243
GCLM	P48507	-0.61274	4.0844e-11
GCN1	Q92616	-0.162052	0.00269183
GCSH	A0A1W2PQV2	0.334007	0.197091
GDI1	P31150	0.487584	1.29826e-06
GDI2	P50395	0.0407732	0.464089
GEMIN5	Q8TEQ6	-1.02383	0.000711694
GET3	O43681	0.0976033	0.222684
GET4	Q7L5D6	0.252277	0.265996
GFM1	Q96RP9	0.0107069	0.955775
GFPT1	Q06210-2	-0.100645	0.198866
GFPT2	O94808	-0.733371	0.024398
GFUS	Q13630	-0.0183345	0.892968
GGA1	Q9UJY5	0.110339	0.566575
GGACT	Q9BVM4	-0.369265	0.0427585
GGCT	O75223	0.42991	0.0464572
GGCX	P38435	-0.128171	0.650451
GGH	Q92820	0.096175	0.356711
GGPS1	O95749	-0.136685	0.509007
GHITM	Q9H3K2	0.194596	0.631622
GID8	Q9NWU2	-0.858706	0.0315688
GIGYF2	Q6Y7W6	0.0594332	0.562955
GINS2	Q9Y248	0.15535	0.386737
GIPC1	O14908	0.502691	3.76497e-05
GIPC2	Q8TF65	-0.261115	0.511722
GIT1	A0A0C4DGN6	0.0559871	0.821608
GIT2	Q14161	-0.407413	4.48073e-05
GJA1	P17302	0.0950412	0.828587
GLA	A0A6Q8PHD1	0.341426	0.113423
GLB1	P16278-3	0.0743076	0.616503
GLG1	Q92896	-0.144752	0.0567382
GLIPR2	Q9H4G4	0.101702	0.546764
GLMN	Q92990	0.107371	0.688031
GLO1	Q04760	-0.0405675	0.616379
GLOD4	Q9HC38-2	0.127659	0.190541
GLRX	P35754	-0.550672	0.00227933
GLRX3	O76003	0.202084	0.0231107
GLRX5	Q86SX6	0.00638314	0.983618
GLS	O94925	0.992333	7.11326e-10
GLS,1	O94925-3	0.446311	0.000107576
GLT8D1	Q68CQ7	-0.205982	0.123778
GLT8D2	Q9H1C3	-0.453034	0.0362834
GLTP	Q9NZD2	-0.139978	0.388434
GLUD1	P00367	-0.0863958	0.542179
GLUL	A0A2R8YDT1	-0.820491	0.000262524
GLYR1	Q49A26-3	0.0798217	0.800309
GM2A	P17900	0.517853	0.0909718
GMFB	P60983	0.160426	0.0207061
GMPPA	Q96IJ6	-0.330888	1.63134e-06
GMPPB	Q9Y5P6	-0.29456	0.000613439
GMPR2	Q9P2T1-2	-0.494594	0.00685051
GMPS	P49915	-0.137559	0.237592
GNA11	P29992	-0.279838	0.000326188
GNA13	Q14344	0.140886	0.497852
GNAI2	P04899	0.0283709	0.780417
GNAI3	P08754	0.356361	0.0249871
GNAL	Q5JWF2	-0.106881	0.22533
GNAQ	P50148	-0.0666447	0.757699
GNB1	P62873	-0.134944	0.121076
GNB2	P62879	-0.244752	0.00734373
GNB4	Q9HAV0	-0.00593233	0.967287
GNE	Q9Y223	-0.165428	0.233372
GNG12	Q9UBI6	-0.596247	3.41249e-05
GNG2	P59768	0.0110136	0.978485
GNG5	P63218	1.37155	0.00578315
GNL1	P36915	-0.19851	0.105695
GNL2	Q13823	-0.034138	0.921901
GNL3	Q9BVP2-2	0.0502197	0.71056
GNPAT	O15228-2	-0.279948	0.247466
GNPDA1	P46926	0.0543721	0.762446
GNPDA2	Q8TDQ7	0.324792	0.0916813
GNPNAT1	Q96EK6	0.158524	0.15665
GNS	P15586	0.496297	0.000733044
GOLGA1	Q92805	-0.101595	0.762446
GOLGA2	A0A6Q8KRG2	-0.122961	0.130283
GOLGA3	Q08378	-0.0963459	0.112911
GOLGA4	Q13439-3	0.213895	0.00752131
GOLGA5	Q8TBA6	-0.006007	0.955775
GOLGA7	Q7Z5G4	0.78978	0.000215816
GOLGB1	Q14789-4	-0.0429428	0.442492
GOLIM4	O00461	-0.116869	0.361755
GOLM1	Q8NBJ4-2	0.207187	0.499136
GOLM2	Q6P4E1	0.0365704	0.757631
GOLPH3	Q9H4A6	0.82254	0.000186925
GOLT1B	Q9Y3E0	-0.507754	0.00225052
GON7	Q9BXV9	0.383658	0.0603811
GOPC	Q9HD26	0.118059	0.513628
GORAB	Q5T7V8	0.0693941	0.731354
GORASP2	Q9H8Y8	-0.18172	0.0193946
GOSR1	E9PCW1	0.17601	0.567037
GOSR2	O14653-2	0.160442	0.281326
GOT1	P17174	0.0554967	0.474699
GOT2	P00505	-0.477919	0.000121513
GPAA1	O43292	0.0771302	0.747333
GPALPP1	A0A0A0MRI1	-0.163324	0.584574
GPATCH8	Q9UKJ3-2	0.100558	0.686225
GPC1	P35052	0.386638	0.38451
GPC4	Q9Y625	0.0338881	0.936354
GPD2	P43304	-0.206896	0.0148404
GPHN	F5H039	-0.83222	4.63097e-05
GPI	P06744	-4.93401e-05	0.999592
GPKOW	Q92917	-0.0924533	0.641272
GPNMB	A0A3B3ISS6	-0.421585	0.555726
GPR107	G5E994	0.193231	0.369053
GPR89A	B7ZAQ6-2	-0.408127	0.0453435
GPS1	Q13098-7	-0.154425	0.043822
GPSM1	A0A0A0MSK4	0.34024	0.0687491
GPT2	Q8TD30	0.20349	0.593524
GPX1	P07203	-0.590014	0.000311279
GPX4	K7ERP4	-0.952448	2.3578e-05
GPX7	Q96SL4	0.0550728	0.84275
GPX8	Q8TED1	0.0484052	0.58132
GRAMD2B	Q96HH9	-0.0184124	0.964757
GRB2	P62993	0.157703	0.0299529
GREM1	O60565	0.285472	0.314553
GRHPR	Q9UBQ7	0.197654	0.0222641
GRIPAP1	A0A087WT45	0.120718	0.471588
GRN	P28799	0.431191	0.0153906
GRPEL1	Q9HAV7	0.261747	0.0127015
GRSF1	F5H5I6	0.397145	0.00886901
GRWD1	Q9BQ67	-0.0493106	0.77822
GSDMD	G3V1A6	-0.200489	0.504246
GSDME	O60443	-0.357074	0.0700461
GSK3A	P49840	-0.0849979	0.720532
GSK3B	P49841-2	-0.559917	0.00740064
GSKIP	Q9P0R6	-0.184117	0.620803
GSN	P06396-2	0.101531	0.629646
GSPT1	P15170-2	0.101246	0.132592
GSPT2	Q8IYD1	0.0205481	0.936737
GSR	P00390-2	0.0534412	0.62223
GSS	P48637	-0.0616661	0.482092
GSTK1	Q9Y2Q3	-0.202965	0.0295865
GSTM1	P09488	-0.376142	0.679508
GSTM2	P28161	0.285619	0.166096
GSTM3	P21266	0.185034	0.53831
GSTO1	P78417	-0.0105297	0.941799
GSTP1	P09211	0.258406	0.00100088
GSTT1	P30711	-0.121283	0.789041
GSTT2	Q6ICJ4	-0.0353171	0.941799
GSTZ1	G3V267	0.207861	0.520644
GTF2B	Q00403	-0.0757434	0.731441
GTF2E1	P29083	-0.0678931	0.777218
GTF2E2	P29084	-0.580118	0.0269219
GTF2F1	P35269	0.121888	0.438366
GTF2F2	P13984	0.375359	0.0183004
GTF2I	P78347-2	-0.281626	0.0101516
GTF3C1	Q12789	0.211746	0.411812
GTF3C5	Q9Y5Q8-2	0.117384	0.493736
GTPBP1	O00178	-0.355139	0.000863134
GTPBP4	Q9BZE4	0.0164901	0.935273
GUK1	B1ANH0	0.179639	0.168967
GUSB	P08236-3	0.0867399	0.739192
GXYLT1	Q4G148-2	-0.314281	0.151157
GYG1	P46976-2	0.254974	0.0133625
GYS1	P13807-2	-0.236242	0.101893
H0YDN1	H0YDN1	-0.865999	0.00216143
H0YEF7	H0YEF7	2.21576	4.59207e-05
H1-0	P07305	-0.632278	0.000565013
H1-1	Q02539	-0.11012	0.856411
H1-10	Q92522	-0.194283	0.3662
H1-2	P16403	-0.606642	0.00574647
H1-3	P16402	-0.627933	0.312601
H1-4	P10412	-0.636456	0.494761
H1-5	P16401	-0.546428	0.0378599
H2AC1	P16104	-0.671315	0.000262524
H2AC18	Q16777	-0.201199	0.132268
H2AC21	Q8IUE6	0.306037	0.470213
H2AC4	Q93077	1.96067	0.00366507
H2AZ1	Q71UI9	-0.262262	0.174269
H2BC11	Q16778	-0.485607	0.00169119
H2BC4	U3KQK0	0.405785	0.602722
H3-3A	K7EK07	-0.537672	0.644394
H3-7	Q5TEC6	-0.169488	0.318862
H3BQK9	H3BQK9	-0.0332431	0.66582
H3C1	P68431	-0.168343	0.449669
H3C15	Q71DI3	0.185782	0.864471
H4C1	P62805	0.0460192	0.808508
H6PD	O95479	-0.560918	0.001656
H7BZJ3	H7BZJ3	-0.272199	0.433649
HABP2	Q14520-2	-0.280739	0.522384
HACD3	Q9P035	-0.171371	0.240274
HADH	A0A0D9SFP2	0.156721	0.130125
HADHA	H0YFD6	-0.0552332	0.567789
HADHB	P55084-2	0.0605471	0.557774
HAGH	Q16775-2	-0.0482844	0.8463
HARS1	P12081	-0.0459353	0.640024
HAT1	O14929	-0.547445	0.1475
HAUS6	Q7Z4H7	0.0651661	0.808508
HBS1L	Q9Y450	-0.0848249	0.213207
HCCS	P53701	0.496515	0.0270156
HCFC1	P51610-2	-0.227995	0.00621989
HDAC1	Q13547	-1.29392	5.06907e-05
HDAC2	Q92769	0.215774	0.174372
HDAC7	J3KPH8	0.119025	0.223387
HDDC2	Q7Z4H3	-0.366416	0.00647746
HDGF	P51858	-0.199038	0.00606401
HDGFL2	Q7Z4V5-2	-0.00518204	0.961016
HDGFL3	Q9Y3E1	0.0948571	0.762645
HDHD2	Q9H0R4	-0.0469663	0.808458
HDHD5	Q9BXW7-2	-0.0712019	0.826693
HDLBP	A0A024R4E5	0.0709583	0.252645
HEATR1	Q9H583	-0.452427	0.00433948
HEATR3	Q7Z4Q2	-0.281473	0.0736533
HEATR5A	F5H619	-0.0165932	0.969073
HEATR5B	Q9P2D3	-0.0977029	0.67224
HEBP1	Q9NRV9	0.319732	0.0782099
HEBP2	Q9Y5Z4	0.26159	0.212671
HECTD1	A0A087X2H1	0.0516746	0.676308
HECTD3	Q5T447	-0.431698	0.00578315
HEG1	Q9ULI3	-0.173879	0.435149
HERC4	Q5GLZ8-2	-0.37492	0.00718868
HEXA	H3BP20	0.401987	0.00514144
HEXB	P07686	0.378729	0.00694777
HEXIM1	O94992	0.0714942	0.8076
HGH1	Q9BTY7	0.187271	0.166694
HGS	O14964	0.073499	0.233339
HIBADH	P31937	-0.26435	0.104627
HIBCH	Q6NVY1	0.334997	0.0139469
HIF1AN	Q9NWT6	0.972212	3.54368e-05
HIGD2A	Q9BW72	-0.245527	0.52468
HIKESHI	Q53FT3	0.254394	0.159651
HINT1	P49773	0.32253	5.82794e-05
HINT2	Q9BX68	-0.283517	0.112853
HIP1	O00291	-0.172541	0.40665
HK1	P19367	0.0308649	0.724538
HK2	P52789	0.309201	0.0114145
HLA-A	Q5SRN5	-0.715818	0.159625
HLA-B	P01889	-0.163433	0.726246
HM13	A0A3B3IUB5	-0.147797	0.291194
HMBS	F5H345	-0.584525	0.00734373
HMGA1	P17096	-0.1631	0.470213
HMGA2	F5H2U8	-0.135781	0.674853
HMGB1	P09429	-0.191043	0.293624
HMGB2	P26583	-0.190491	0.501074
HMGB3	O15347	-0.304593	0.245061
HMGCL	P35914	0.338629	0.00698994
HMGCS1	Q01581	-0.492668	0.174868
HMGN1	A6NL93	1.78338	0.000394314
HMMR	O75330-4	0.428388	0.336316
HMOX1	P09601	0.296419	0.310245
HMOX2	P30519	0.302331	6.92108e-06
HNRNPA0	Q13151	-0.0613754	0.695154
HNRNPA1	P09651-2	0.396043	0.435724
HNRNPA1,1	P09651	-0.143098	0.3662
HNRNPA2B1	P22626	0.0124726	0.92188
HNRNPA3	A0A7I2V2R3	0.573549	0.491539
HNRNPA3,1	P51991-2	0.209697	0.0094524
HNRNPAB	D6R9P3	-0.109622	0.390654
HNRNPC	P07910-2	-0.246829	0.0196342
HNRNPC,1	G3V2Q1	-0.600705	0.0377604
HNRNPD	Q14103-3	-0.256834	0.00920022
HNRNPDL	O14979-2	-0.202359	0.0591769
HNRNPF	P52597	-0.259294	0.0488501
HNRNPH1	P31943	-0.0695674	0.567349
HNRNPH2	P55795	-0.473933	1.15094e-08
HNRNPH3	P31942	-0.416162	0.000155283
HNRNPK	P61978-2	-0.313211	0.000479941
HNRNPK,1	P61978-3	0.595505	0.183368
HNRNPL	P14866	-0.00313074	0.977866
HNRNPLL	C9IYN3	-0.370081	0.00512395
HNRNPM	P52272	-0.0796454	0.38521
HNRNPR	O43390	-0.0376701	0.718604
HNRNPU	Q00839	-0.278279	0.00443731
HNRNPUL1	Q9BUJ2-2	-0.354655	5.47563e-05
HNRNPUL2	Q1KMD3	-0.0364818	0.637706
HOMER1	Q9NSC5-2	0.115481	0.556131
HOOK3	Q86VS8	0.222099	9.6595e-05
HP1BP3	Q5SSJ5	-0.117038	0.0884439
HPCA	P37235	0.203087	0.554306
HPF1	Q9NWY4	-0.132309	0.535464
HPRT1	P00492	-0.369872	0.000497743
HPS6	Q86YV9	-0.442646	0.381768
HS1BP3	Q53T59	-0.0212018	0.941799
HS2ST1	Q7LGA3-3	-0.152578	0.522136
HSBP1	O75506	0.175684	0.39399
HSD17B10	Q99714	0.0587506	0.479192
HSD17B11	D6RCD0	0.173624	0.476986
HSD17B12	Q53GQ0	0.136142	0.160848
HSD17B4	A0A2R8YD50	0.0924027	0.315384
HSDL2	Q6YN16	-0.125061	0.315453
HSP90AA1	P07900	0.126233	0.0788115
HSP90AB1	P08238	0.228435	0.0011838
HSP90AB2P	Q58FF8	0.196508	0.0812173
HSP90AB4P	Q58FF6	0.200573	0.560853
HSP90B1	P14625	0.0231996	0.748338
HSPA12A	A0A6I8PIW1	0.259605	0.568149
HSPA13	P48723	0.239429	0.000924179
HSPA14	Q0VDF9	-0.277813	0.0446272
HSPA1A	A0A0G2JIW1	-0.352556	0.00214897
HSPA2	P54652	-0.695128	0.0656856
HSPA4	P34932	0.0779604	0.141885
HSPA5	P11021	0.172315	0.00218515
HSPA6	P17066	1.18612	0.0685469
HSPA8	P11142	0.175135	0.00563416
HSPA9	P38646	0.311039	0.000124417
HSPB1	P04792	0.278923	0.0626199
HSPB11	Q9Y547	-0.323658	0.255569
HSPB2	A8KAH6	-0.377229	0.314644
HSPB6	O14558	0.228054	0.427474
HSPB7	Q68DG0	0.818449	0.0219528
HSPB7,1	Q9UBY9	0.748663	0.0496089
HSPB7,2	Q9UBY9-2	0.478987	0.156137
HSPB8	Q9UJY1	-0.0433183	0.929837
HSPBP1	Q9NZL4	-0.267262	0.159401
HSPD1	P10809	0.233561	0.0264482
HSPE1	P61604	0.344958	0.00502438
HSPG2	P98160	-1.20335	0.000717265
HSPH1	Q92598	0.369985	0.0113716
HTATIP2	Q9BUP3	0.0377171	0.909057
HTATSF1	O43719	0.477367	0.00436581
HTRA1	Q92743	-0.222578	0.360178
HTRA2	A0A0C4DG44	0.605852	8.11194e-05
HTT	A0A7P0TAN5	-0.309212	0.145706
HUWE1	Q7Z6Z7-2	-0.281577	6.78921e-07
HYCC1	Q9BYI3-3	-0.0300732	0.898511
HYOU1	A0A494C039	-0.572522	0.00607824
HYOU1,1	Q9Y4L1	0.164735	0.0270416
HYPK	Q9NX55	0.226069	0.0114745
IAH1	Q2TAA2	-0.378515	2.74574e-05
IARS1	P41252	0.0542369	0.525508
IARS2	Q9NSE4	0.0754946	0.557774
ICMT	O60725	-0.315502	0.397386
IDE	A0A7I2V2P6	0.117853	0.0183581
IDH1	O75874	0.179143	0.210668
IDH2	P48735	0.05166	0.729087
IDH3A	P50213	-0.101139	0.424747
IDH3B	A0A087WZN1	0.0768651	0.497273
IDH3G	P51553	-0.0114301	0.931561
IDI1	Q13907-2	0.0532977	0.780599
IDUA	P35475	-0.0344977	0.936737
IER3IP1	A0A1W2PNR9	-0.071042	0.863444
IFI16	Q16666	-0.487264	0.00700536
IFI30	P13284	-0.0776132	0.787702
IFI35	P80217	-1.0125	1.13519e-06
IFIT1	P09914-2	-0.974192	1.53402e-06
IFIT3	A0A7P0T7D6	-0.258205	0.344345
IFIT5	Q13325	-0.508274	0.000119124
IFITM2	A0A7P0T953	-0.385345	0.602246
IFITM3	Q01628	0.288242	0.240806
IFT20	Q8IY31	-0.165949	0.48406
IFT22	Q9H7X7	-0.191648	0.421106
IFT27	Q9BW83-2	-0.286387	0.227871
IFT74	Q96LB3	-0.590452	0.0248592
IFT80	F5GZP3	0.369537	0.146626
IGBP1	P78318	0.23792	0.000478281
IGF2BP1	Q9NZI8	0.430217	0.102895
IGF2BP2	F8W930	-0.0929134	0.286279
IGF2BP3	O00425	0.578592	0.00187146
IGF2R	P11717	0.640438	1.04219e-08
IGFBP3	A6XND1	1.04897	0.013582
IGFBP4	P22692	-0.107912	0.745702
IGFBP5	P24593	-0.257233	0.418662
IGFBP7	Q16270-2	0.421464	0.314644
IK	Q13123	-0.102809	0.359962
IKBIP	Q70UQ0	0.234963	0.00130569
IKBIP,1	Q70UQ0-4	0.198594	0.01623
IKBKB	O14920	0.0836896	0.69873
IKBKG	A0A087X0G7	0.45081	4.72542e-05
IL5RA	E7ERY4	-0.295698	0.539329
IL6ST	P40189	-0.504551	0.0445133
ILF2	Q12905	-0.188612	0.0171545
ILF3	Q12906	-0.93338	0.0989718
ILF3,1	Q12906-7	-0.162301	0.0294757
ILK	A0A0A0MTH3	0.155687	0.0523492
ILKAP	Q9H0C8	-0.145865	0.666796
ILVBL	M0R026	-0.0311354	0.78381
IMMT	Q16891-2	0.185234	0.0120454
IMP3	Q9NV31	0.411439	0.0722127
IMPA1	P29218	-0.00700884	0.955775
IMPDH1	P20839	-0.271123	0.186911
IMPDH2	P12268	0.10593	0.356676
INF2	A0A6Q8PHG2	-0.107017	0.313552
INPP1	P49441	-0.676876	0.011187
INPP4A	Q96PE3-2	-0.193736	0.337539
INPPL1	O15357	0.0238204	0.849663
INTS1	Q8N201	-0.180154	0.721916
INTS11	C9J979	0.0762011	0.712554
INTS3	Q68E01-2	-0.277626	0.252645
INTS4	Q96HW7	0.152214	0.446661
INTS7	Q9NVH2-3	-0.67702	0.0363736
IPO11	Q9UI26	-0.4721	0.00920022
IPO13	O94829	-0.333577	0.163387
IPO4	Q8TEX9	-0.307445	0.025611
IPO5	O00410	0.190949	0.0415456
IPO7	O95373	-0.17129	0.145706
IPO8	O15397	-0.245289	0.58132
IPO9	Q96P70	-0.141375	0.0656856
IQGAP1	P46940	-0.00104754	0.98963
IQGAP3	F2Z2E2	-0.115569	0.787043
IQSEC1	A0A3B3IU98	-0.312758	0.0847663
IRAK4	Q9NWZ3	0.0740703	0.786193
IRF2BP1	Q8IU81	0.706434	0.00138592
IRF2BP2	Q7Z5L9	-0.179911	0.527798
IRF2BPL	Q9H1B7	-0.16908	0.189355
IRF3	Q14653	0.318715	0.482092
IRGQ	Q8WZA9	0.142004	0.140757
IRS2	Q9Y4H2	-0.324396	0.25269
ISCU	Q9H1K1-2	0.441049	0.164954
ISG15	P05161	0.0320222	0.949512
ISLR	O14498	0.232534	0.435149
ISOC1	D6RGE2	-0.0370675	0.935273
ISOC2	Q96AB3	0.153226	0.192149
IST1	P53990	0.186685	0.0266527
ISYNA1	Q9NPH2-2	-0.66151	0.00287019
ITCH	A0A590UJW8	-0.292518	0.0403136
ITGA1	P56199	0.24581	0.499228
ITGA11	Q9UKX5	0.568294	0.0891392
ITGA2	P17301	-0.835781	0.019501
ITGA3	P26006	0.676956	0.0113302
ITGA4	P13612	-0.811769	0.00245693
ITGA5	P08648	-0.047136	0.7273
ITGA6	P23229-4	0.453232	0.420674
ITGA8	P53708	0.131221	0.733834
ITGAV	P06756-3	0.258497	0.0205962
ITGB1	H7C4K3	-0.0832011	0.380912
ITGB3	P05106	0.376173	0.0981382
ITGB5	P18084	0.52055	0.00202766
ITGBL1	O95965	0.819467	0.0087467
ITM2B	Q9Y287	-0.892745	0.00063591
ITPA	Q9BY32	0.192713	0.153648
ITPR3	Q14573	-0.736586	0.0455751
ITPRIP	Q8IWB1	0.736377	0.000589757
IVD	A0A0A0MT83	0.34461	0.0261133
IWS1	Q96ST2-2	0.128489	0.356383
JAK1	A0A5F9ZHN8	-0.124842	0.792216
JAM3	Q9BX67	-0.0679135	0.792245
JCAD	Q9P266	0.74319	0.043822
JMJD6	B2WTI3	0.130172	0.695154
JPT1	Q9UK76	-0.119451	0.548459
JPT2	Q9H910	0.222072	0.0672956
JUN	P05412	0.841663	0.0164303
JUND	P17535	0.190784	0.564353
JUP	P14923	-0.810788	0.110464
K7EJH0	K7EJH0	-0.286221	0.537855
KALRN	O75962	-0.276843	0.00176323
KANK1	Q14678-2	-0.076733	0.741983
KANK2	Q63ZY3-3	-0.0023182	0.981813
KARS1	Q15046	0.00461551	0.962308
KCMF1	Q9P0J7	-0.0936269	0.763032
KCTD12	Q96CX2	-0.0119973	0.968347
KCTD5	Q9NXV2	0.131345	0.700652
KDM1A	O60341	-0.129703	0.56116
KDM3B	Q7LBC6	-0.329771	0.240883
KDSR	Q06136	-0.0428394	0.94531
KHDRBS1	Q07666	0.0904437	0.341901
KHSRP	M0R0C6	-0.155758	0.0975802
KIAA2013	Q8IYS2	-0.503457	0.0281381
KIDINS220	Q9ULH0-2	0.104039	0.584931
KIF11	A0A7I2V3A9	0.0484433	0.909057
KIF13A	A0A1B0GUA8	0.176439	0.366395
KIF1A	O60333-3	-0.0740466	0.721038
KIF20A	O95235-2	-0.0893645	0.808508
KIF23	A0A2U3TZL8	-0.0748612	0.84159
KIF2A	A0A6Q8PGH7	0.0193241	0.851614
KIF2C	Q99661	-0.338703	0.301311
KIF5A	P33176	0.0481474	0.432025
KIF7	Q2M1P5	-0.0228181	0.921418
KIFAP3	Q92845-2	-0.271407	0.183557
KIFBP	A0A1B0GUA3	0.182974	0.256555
KIFC1	Q9BW19	0.533102	0.501703
KIRREL1	Q96J84	-0.487564	0.134865
KLC1	G3V3H3	0.0853737	0.217246
KLC2	Q9H0B6	0.395441	0.000394314
KLC4	Q9NSK0	0.0176405	0.945905
KPNA1	P52294	-0.172932	0.598005
KPNA2	A0A7I2V351	0.0273463	0.950871
KPNA3	O00505	0.0244803	0.764292
KPNA4	A0A7I2YQ95	-0.0167998	0.836787
KPNA5	O60684	0.00377031	0.967269
KPNB1	Q14974	-0.309589	1.64321e-05
KRR1	Q13601	0.0571348	0.855762
KRT18	P05783	-0.00880436	0.992108
KTI12	Q96EK9	-0.382259	0.138878
KTN1	Q86UP2	0.130245	0.048037
KXD1	M0QXN9	0.195214	0.388551
KYAT3	Q6YP21-3	-0.194481	0.197943
L3HYPDH	Q96EM0	-0.852178	5.48345e-05
LACTB	P83111	0.202006	0.459351
LACTB2	Q53H82	-1.21031	0.000212141
LAMA4	A0A0A0MTC7	-0.430061	0.192334
LAMB1	P07942	0.00764641	0.979512
LAMB2	P55268	-0.0456423	0.794638
LAMC1	P11047	0.0800626	0.674916
LAMP1	P11279	0.251141	0.12701
LAMP2	P13473-2	-1.08182	2.67058e-06
LAMTOR1	Q6IAA8	0.0726914	0.60854
LAMTOR3	Q9UHA4	0.209103	0.21747
LAMTOR4	A0A087WV46	-0.165754	0.63607
LAMTOR5	O43504	0.196466	0.0393941
LANCL1	O43813	-0.258044	0.00719469
LANCL2	Q9NS86	0.428376	0.0816493
LAP3	P28838-2	0.0502416	0.624143
LARP1	Q6PKG0	0.00649343	0.948861
LARP4	Q71RC2-3	0.425373	0.0021015
LARP4B	Q92615	-0.364494	0.0608412
LARP6	Q9BRS8	-0.197368	0.593803
LARP7	Q4G0J3	-0.382062	0.107267
LARS1	A0A6I8PIV1	0.138723	0.0309958
LAS1L	A0A7I2V4E5	-0.596678	0.00852235
LASP1	Q14847	0.0250563	0.851614
LAYN	E9PR90	-0.00750434	0.973953
LBH	B5MBX5	-0.630598	0.00903592
LBR	Q14739	0.412495	0.152457
LCLAT1	Q6UWP7-3	-0.807505	0.00144853
LCMT1	Q9UIC8	-0.205676	0.301311
LDAH	B5MDU6	-0.37984	0.0700844
LDHA	P00338	0.0722392	0.473813
LDHB	P07195	-0.0269294	0.751461
LDLR	J3KMZ9	0.042134	0.871033
LEMD2	Q8NC56	0.18891	0.056129
LEMD3	Q9Y2U8	0.128689	0.354966
LEO1	Q8WVC0	-0.260135	0.466892
LETM1	O95202	0.337121	1.32932e-05
LGALS1	P09382	-0.247651	2.3578e-05
LGALS3	P17931	-0.139003	0.471588
LGALS3BP	Q08380	0.340505	0.493736
LGMN	Q99538	0.102273	0.568597
LHPP	Q9H008	-0.18796	0.523035
LIG1	P18858-3	-0.193611	0.4843
LIG3	P49916-3	-0.297183	0.158529
LIMA1	Q9UHB6	0.296804	0.00683497
LIMCH1	Q9UPQ0-10	0.699618	0.1942
LIMD1	Q9UGP4	-0.144867	0.594136
LIMS1	P48059-2	0.764831	0.254689
LIMS1,1	P48059-3	0.211069	0.0208582
LIMS2	Q7Z4I7	0.24907	0.454666
LIN7A	Q9NUP9	-0.206277	0.305517
LIPA	A0A0A0MT32	0.0288211	0.935273
LLGL1	A0A087WW77	-0.0242673	0.910888
LLPH	Q9BRT6	-0.220451	0.647059
LMAN1	P49257	0.0491553	0.595241
LMAN2	Q12907	-0.127989	0.0954991
LMAN2L	Q9H0V9	-0.459889	0.0812173
LMCD1	Q9NZU5	0.396355	0.103662
LMF2	Q9BU23	-0.172172	0.048037
LMNA	A0A6Q8PFJ0	-0.172087	0.0220636
LMNA,1	P02545-2	0.429524	0.0036564
LMNB1	P20700	-0.220807	0.0708122
LMNB2	Q03252	-0.0204057	0.811926
LMO7	F8WD26	0.268651	0.152092
LMO7,1	Q8WWI1-3	1.88215	0.000749621
LMOD1	P29536-2	0.698737	0.145706
LNPEP	Q9UIQ6	-0.0637976	0.518907
LNPK	Q9C0E8-2	0.261614	0.013582
[truncated: 2,460 more rows]

## Sheet: Fig. 3B
Protein Name	Uniprot ID	LogFC	adj,P,Val
A0A096LPI6	A0A096LPI6	0.212069	0.124108
A0A0C4DG89	A0A0C4DG89	-0.126334	0.222603
A0A1W2PNV4	A0A1W2PNV4	0.135243	0.215794
A0A2R8YEA7	A0A2R8YEA7	0.392829	0.099286
A0A499FI48	A0A499FI48	0.460442	0.294426
AAAS	Q9NRG9-2	-0.759878	0.00157526
AACS	Q86V21	-0.4631	0.0637127
AAGAB	Q6PD74	0.564528	0.0819905
AAK1	A0A096LP25	0.0997278	0.213496
AAMDC	Q9H7C9	0.255235	0.265503
AAR2	A0A7P0T8J7	0.0656474	0.72574
AARS1	P49588	-0.0248213	0.871251
AARS2	Q5JTZ9	-0.394544	0.178754
AARSD1	Q9BTE6	0.353553	0.00131509
AASDHPPT	Q9NRN7	-0.101421	0.701531
AATF	Q9NY61	-0.103962	0.705081
ABAT	H3BRN4	-0.451818	0.166582
ABCB10	Q9NRK6	-0.501574	0.40636
ABCC1	P33527-4	-0.0700213	0.707566
ABCC4	O15439-2	-0.295497	0.309519
ABCD1	P33897	0.165305	0.585722
ABCD3	P28288	-0.0409372	0.703583
ABCE1	P61221	-0.152872	0.134306
ABCF1	Q5STZ8	0.0955962	0.217505
ABCF2	Q9UG63	-0.113982	0.501142
ABCF3	Q9NUQ8	-0.0776795	0.486676
ABHD10	Q9NUJ1	-0.0127543	0.963658
ABHD12	Q8N2K0	-0.109671	0.443751
ABHD14B	Q96IU4	0.216003	0.306835
ABHD16A	A0A0G2JJD3	1.16866	0.00965459
ABI1	B6VEX4	0.0497635	0.545324
ABI2	F8WAL6	-0.172626	0.699781
ABLIM1	F8W8M4	-0.672752	0.301281
ABR	Q12979-2	-0.457905	0.0887329
ABRACL	Q9P1F3	1.39926	0.058692
ABRAXAS2	Q15018	-0.0517949	0.668559
ACAA1	P09110	0.185791	0.271193
ACAA2	P42765	0.129868	0.247994
ACACA	Q13085	0.0448581	0.733102
ACAD9	Q9H845	-0.143821	0.592183
ACADM	P11310-2	0.267518	0.181011
ACADSB	P45954	-0.185968	0.64117
ACADVL	P49748-2	-0.298187	0.0426341
ACAN	P16112-2	0.564664	0.273397
ACAP2	Q15057	-0.0673528	0.843851
ACAT1	P24752	0.213612	0.183565
ACAT2	Q9BWD1	-0.0144816	0.959262
ACBD3	Q9H3P7	-0.00543593	0.957354
ACBD5	Q5T8D3-3	-0.185221	0.637439
ACE	A0A0A0MSN4	-5.47421	3.45175e-05
ACIN1	S4R3H4	-0.133852	0.329814
ACLY	P53396	0.397259	5.42278e-05
ACO1	P21399	0.0921929	0.584184
ACO2	Q99798	0.338021	0.00148511
ACOT13	Q9NPJ3	0.721578	0.211316
ACOT2	A0A087X0W7	0.233923	0.351205
ACOT7	O00154-4	-0.00338947	0.986473
ACOT9	Q9Y305-4	0.146373	0.426749
ACOX1	Q15067-2	0.0402516	0.833016
ACOX3	O15254-2	-0.767391	0.217914
ACP1	P24666	-0.242223	0.050497
ACP2	A0A5F9ZHR7	0.132291	0.664087
ACSF2	E9PF16	0.135177	0.738993
ACSL1	P33121	-0.236215	0.0995145
ACSL3	A0A7P0TA76	-0.126276	0.210302
ACSL4	O60488-2	0.0373219	0.813379
ACSS2	Q9NR19	0.104601	0.848279
ACTA1	P68032	1.46925	0.000224532
ACTA2	P62736	1.44147	0.0241654
ACTB	P60709	0.00394291	0.979977
ACTG1	P63261	0.274268	0.00219935
ACTL6A	O96019	0.104746	0.512325
ACTN1	P12814	1.04493	0.0432982
ACTN1,1	P12814-3	0.425151	0.00107505
ACTN4	O43707	0.345475	0.00422975
ACTR10	Q9NZ32	0.433359	1.006e-05
ACTR1A	P61163	0.32637	3.59969e-05
ACTR1B	P42025	0.309518	0.00427563
ACTR2	P61160	0.325658	3.45175e-05
ACTR3	P61158	0.137275	0.0856332
ACY1	Q03154	-0.10909	0.5231
ACYP1	G3V2U7	-0.297907	0.366774
ADA	P00813	0.255087	0.503416
ADAM10	O14672	-0.0251204	0.9622
ADAM12	O43184	-0.0238928	0.962174
ADAM9	Q13443	-0.268726	0.0117455
ADAR	P55265-5	-0.278026	0.028593
ADCY9	O60503	-0.586892	0.0701795
ADD1	E7EV99	-0.451222	0.00346274
ADD3	Q9UEY8-2	-0.0720563	0.825712
ADGRE2	P48960-2	0.32633	0.142092
ADGRL2	O95490-6	0.198101	0.528108
ADH5	P11766	-0.0556786	0.720245
ADI1	Q9BV57	-0.190112	0.498566
ADIRF	Q15847	-0.25093	0.818523
ADK	P55263	-0.248694	0.0446144
ADNP	Q9H2P0	-0.352976	0.306686
ADPGK	Q9BRR6-2	-0.0581305	0.753582
ADPRS	Q9NX46	-0.0546747	0.707566
ADRM1	Q16186	0.222581	0.462095
ADSL	P30566	0.0475808	0.63077
ADSS1	P30520	0.101862	0.30216
AFAP1	Q8N556	0.0838615	0.820839
AFDN	A8MQ02	0.0831209	0.794666
AFG3L2	Q9Y4W6	0.280261	0.0396505
AGFG1	P52594-2	0.0777022	0.514553
AGK	E9PC15	0.0313334	0.830131
AGL	P35573	-0.476251	0.0640701
AGO2	Q9UKV8	0.112197	0.745282
AGPS	O00116	0.113662	0.15391
AHCTF1	Q8WYP5	-0.455173	0.162323
AHCY	P23526	0.00430619	0.968133
AHCYL1	O43865	-0.0116215	0.92598
AHNAK	Q09666	-0.13301	0.184152
AHNAK2	Q8IVF2-3	0.163547	0.61166
AHSA1	O95433	0.169597	0.041624
AIDA	Q96BJ3	-0.0743165	0.673755
AIFM1	O95831	0.0249766	0.868462
AIMP1	Q12904	0.149892	0.0270595
AIMP2	Q13155	0.165734	0.200788
AIP	O00170	0.0533835	0.626881
AK1	P00568	0.0700022	0.682494
AK2	F8W1A4	0.181215	0.0597633
AK3	Q9UIJ7	0.290637	0.195849
AK4	P27144	0.15809	0.720245
AK5	Q9Y6K8-3	-0.136715	0.658001
AK6	Q9Y3D8	0.149176	0.511629
AKAP11	Q9UKA4	-0.419774	0.543839
AKAP12	Q02952	-0.153905	0.770597
AKAP13	Q12802-4	-0.0208065	0.952557
AKAP2	Q9Y2D5-6	0.0442479	0.788861
AKAP8	A0A7P0T893	0.424691	0.11763
AKAP9	Q99996-5	-0.0790846	0.820446
AKR1A1	P14550	0.219355	0.0843186
AKR1B1	P15121	-0.10622	0.580638
AKR1C1	Q04828	-0.683615	0.270685
AKR1C2	P52895	-0.530665	0.311127
AKR1C3	A0A0A0MSS8	-0.849785	0.180647
AKR1D1	P51857-2	-0.793115	0.277059
AKR7A2	O43488	0.06486	0.613873
AKT1	P31749	-0.355469	0.00190838
AKT1S1	Q96B36	0.182485	0.52145
AKT2	P31751	-0.389926	0.130558
ALAD	P13716	-0.200862	0.576481
ALCAM	Q13740-2	0.154264	0.466318
ALDH16A1	Q8IZ83	-0.70543	0.00173847
ALDH18A1	P54886	0.0435929	0.730576
ALDH1A1	P00352	0.157482	0.91243
ALDH1A2	P05091	0.607411	0.00346274
ALDH1A3	P47895	-0.24216	0.804953
ALDH1B1	P30837	0.575958	0.0636478
ALDH1L1	O75891	0.0329971	0.912923
ALDH1L2	A0A494C1M4	0.130936	0.603178
ALDH3A2	P51648-2	-0.0252917	0.929818
ALDH4A1	P30038	0.631743	0.00671186
ALDH6A1	Q02252	-0.3247	0.212157
ALDH7A1	P49419-2	-0.111438	0.426164
ALDH9A1	P49189	-0.0862029	0.522849
ALDOA	P04075	0.143587	0.151983
ALDOC	P09972	-0.0488559	0.766209
ALG1	Q9BT22	-0.262415	0.532046
ALG11	A0A7P0T8Y4	0.0733821	0.8184
ALG2	Q9H553	0.059343	0.857465
ALG5	A0A7P0T901	-0.206588	0.0737005
ALG9	H0YCW6	0.555605	0.0825229
ALKBH5	Q6P6C2-1	0.297659	0.378868
ALX1	Q99811	0.375414	0.296707
ALYREF	Q86V81	0.121253	0.420163
AMDHD2	Q9Y303	-0.0146813	0.964362
AMPD2	A0A5F9UK94	0.0768651	0.584225
AMPH	P49418	0.164453	0.712472
ANAPC1	Q9H1A4	-0.317037	0.229799
ANAPC7	Q9UJX3-2	-0.200039	0.530342
ANKFY1	Q9P2R3	-0.255361	0.0162096
ANKLE2	Q86XL3	0.0633412	0.705037
ANKMY2	Q8IV38	-0.559853	0.312825
ANKRD13A	Q8IZ07	-0.641226	0.000425359
ANKRD17	H0YM23	0.0501948	0.943096
ANKRD28	O15084	-0.134182	0.668018
ANKZF1	Q9H8Y5	-0.351875	0.156765
ANLN	Q9NQW6	-0.0264874	0.967402
ANO10	Q9NW15	0.0341253	0.8336
ANO6	A0A7P0TBC5	-0.67342	0.301092
ANP32A	H0YN26	-0.192724	0.203857
ANP32B	Q92688-2	-0.277224	0.121261
ANP32E	Q9BTT0	-0.126172	0.577315
ANPEP	P15144	-0.206382	0.429735
ANTXR1	Q9H6X2-5	0.113749	0.797091
ANTXR2	A0A7P0Z4A8	0.0326914	0.941371
ANXA1	P04083	0.00269317	0.987659
ANXA11	P50995	0.0544544	0.653007
ANXA2	P07355	0.0405723	0.643458
ANXA4	P09525	0.395902	0.0109256
ANXA5	P08758	0.0793638	0.611546
ANXA6	P08133	0.410831	0.00119498
ANXA7	P20073-2	0.0634509	0.566219
AP1B1	Q10567-2	0.000445354	0.996365
AP1G1	O43747	-0.0847676	0.452303
AP1M1	Q9BXS5-2	0.127737	0.156765
AP1S1	A0A2R8YGH5	-0.111517	0.770493
AP1S2	P56377	0.014739	0.968394
AP2A1	O95782-2	0.0126942	0.919519
AP2A2	O94973-2	-0.0183756	0.918545
AP2B1	P63010	0.140249	0.0284374
AP2M1	A0A087WY71	0.204343	0.012054
AP2S1	P53680	0.0396526	0.78528
AP3B1	O00203	-0.15557	0.0911255
AP3D1	O14617-5	0.032337	0.765861
AP3M1	Q9Y2T2	-0.0396204	0.707566
AP3M2	E5RJ52	0.448082	0.296313
AP3S1	Q92572	-0.260108	0.00219935
APAF1	O14727-4	-0.545347	0.544832
APBB1	A0A087X0V7	-0.146724	0.491643
APBB1IP	Q7Z5R6	-0.295605	0.485446
APC2	O95996-3	-0.850568	0.226619
APEH	C9JIF9	0.0407981	0.658157
APEX1	P27695	-0.0806653	0.60313
API5	Q9BZZ5-2	-0.0786388	0.501451
APLP2	Q06481-3	1.02779	0.0152263
APMAP	Q9HDC9	0.114125	0.152097
APOB	P04114	-2.2901	0.00217659
APOBEC3C	Q9NRW3	0.0791114	0.730056
APOL2	Q9BQE5	0.00574848	0.993287
APOO	H7C1U8	-0.422838	0.160338
APOOL	A0A087WYF7	0.572582	0.0358743
APP	P05067-9	0.73365	0.130637
APPL1	Q9UKG1	-0.197795	0.151637
APPL2	Q8NEU8	0.0838413	0.678704
APRT	P07741	-0.417849	0.000996512
AQR	O60306	-0.709725	0.000502084
ARAP1	Q96P48-3	-0.157466	0.609201
ARCN1	P48444	-0.00251291	0.978427
ARF1	P84077	-0.1464	0.529864
ARF4	P18085	-0.0347098	0.904454
ARF5	P84085	0.213163	0.132214
ARF6	P62330	-0.12338	0.632852
ARFGAP1	Q8N6T3	-0.102042	0.395844
ARFGAP2	Q8N6H7	-0.143517	0.0847664
ARFGAP3	Q9NP61	0.0748033	0.51292
ARFGEF1	Q9Y6D6	-0.17595	0.415979
ARFGEF2	A0A7P0TA34	0.100831	0.742355
ARFIP1	P53367	0.127892	0.0710653
ARFIP2	A0A087X1E4	-0.12141	0.830536
ARGLU1	Q9NWB6	-0.112901	0.824573
ARHGAP1	Q07960	0.177447	0.0464459
ARHGAP12	Q1RLN5	-0.525319	0.121293
ARHGAP17	Q68EM7	0.214595	0.04994
ARHGAP18	Q8N392	-0.0868727	0.789934
ARHGAP24	Q8N264	0.0639324	0.854484
ARHGAP29	Q52LW3	-0.867171	0.00190838
ARHGAP31	Q2M1Z3	-0.016549	0.961682
ARHGAP35	Q9NRY4	-0.123571	0.450133
ARHGAP5	A0A0A0MSK6	-0.45721	0.276706
ARHGDIA	P52565	0.0603555	0.538249
ARHGDIB	P52566	-0.1536	0.715575
ARHGEF1	M0QZR4	0.147936	0.0487191
ARHGEF10	O15013-4	-0.220746	0.130172
ARHGEF11	O15085-2	-0.608197	0.366774
ARHGEF12	Q9NZN5	-0.274221	0.365035
ARHGEF17	Q96PE2	0.23234	0.0636478
ARHGEF18	M0QZS0	-0.702205	0.289812
ARHGEF2	Q92974-2	-0.00188101	0.99517
ARHGEF40	Q8TER5	-0.285987	0.318756
ARHGEF7	B1ALK7	0.0734109	0.578174
ARID1A	O14497-2	-0.819684	0.00603277
ARIH1	Q9Y4X5	-0.0498475	0.726215
ARL1	P40616-2	0.342476	0.0380687
ARL2	P36404	-0.395655	0.0856332
ARL2BP	Q9Y2Y0-2	-0.1628	0.656521
ARL3	P36405	0.0786282	0.504188
ARL6IP1	H3BN98	-0.142924	0.80281
ARL6IP4	Q66PJ3	-0.414293	0.170445
ARL6IP5	O75915	-1.0729	2.86863e-06
ARL8A	Q96BM9	-0.655916	0.0750927
ARL8B	Q9NVJ2	-0.0100402	0.963949
ARMC1	Q9NVT9	0.392965	0.0382408
ARMC10	Q8N2F6-4	0.184505	0.344615
ARMC5	Q96C12-4	-0.0863931	0.832556
ARMC6	Q6NXE6-2	-0.436121	0.249149
ARMC8	B7Z637	0.0437543	0.889509
ARMC9	A0A2Q3DP09	0.0783259	0.894768
ARMCX1	Q9P291	0.320493	0.362019
ARMCX2	Q7L311	0.255114	0.100208
ARMCX3	Q9UH62	0.522507	0.00219935
ARMH3	Q5T2E6	-0.504494	0.0519481
ARMT1	Q9H993	-0.135216	0.181067
ARPC1A	Q92747	0.413369	0.000186045
ARPC1B	O15143	0.073706	0.529804
ARPC2	O15144	0.25355	0.00397957
ARPC3	O15145	0.293286	0.000550784
ARPC4	F8WCF6	-0.155066	0.257503
ARPC5	O15511	0.388891	0.000145778
ARPC5L	Q9BPX5	0.0688633	0.574424
ARPIN	A0A0A6YYH1	-0.438837	0.224768
ARPP19	H3BQ52	0.505531	0.195384
ARSA	A0A0C4DFZ2	0.661928	0.0238182
ARSB	P15848	0.480539	0.256115
ASAH1	A0A1B0GW68	0.758038	0.00120729
ASAP1	A0A0A0MRE5	0.0209773	0.891132
ASAP2	O43150-2	-0.366172	0.295319
ASCC1	Q8N9N2-2	0.0604007	0.92598
ASCC2	Q9H1I8	-0.810925	0.000676793
ASCC3	Q8N3C0	0.141618	0.165503
ASF1B	Q9NVP2	0.238783	0.50543
ASH2L	F5H8F7	0.488634	0.057695
ASL	P04424	0.0560356	0.871251
ASMTL	O95671	-0.0999931	0.489833
ASNS	P08243-2	-0.0615045	0.894768
ASPH	Q12797	-0.0200452	0.912923
ASPSCR1	Q9BZE9	-0.10144	0.79945
ASS1	P00966	-0.207942	0.557492
ATAD1	Q8NBU5	0.470629	0.000988206
ATAD3A	Q9NVI7-2	0.239609	0.0313281
ATAD3B	Q5T9A4	-0.125466	0.693412
ATE1	F5GXE4	-0.112058	0.818517
ATG16L1	Q676U5-3	-0.425893	0.195384
ATG3	Q9NT62	-0.154065	0.0309814
ATG4B	Q9Y4P1-6	0.28348	0.259956
ATG5	Q9H1Y0	0.0178928	0.904667
ATG7	O95352	-0.160046	0.0874489
ATIC	P31939	-0.101488	0.13163
ATL2	Q8NHH9-2	-0.199013	0.588847
ATL3	Q6DD88	0.292918	0.00812007
ATOX1	O00244	-0.359994	0.0017382
ATP11C	A0A067XG54	0.18784	0.557492
ATP12A	P05023-4	-0.0800032	0.349409
ATP13A1	Q9HD20	0.00170866	0.990675
ATP1B1	P05026	-0.40011	0.0801552
ATP1B3	P54709	0.125511	0.235107
ATP2A2	P16615	-0.220963	0.026565
ATP2B1	P20020-6	-0.0498926	0.875064
ATP2B4	P23634-7	-0.102483	0.414849
ATP2C1	P98194-7	-0.435023	0.0764544
ATP5F1A	P25705	0.093674	0.328649
ATP5F1B	P06576	0.188697	0.0466336
ATP5F1C	P36542	-0.0335305	0.867368
ATP5F1D	P30049	0.899922	0.000702731
ATP5IF1	Q9UII2	-0.76615	0.0557621
ATP5ME	P56385	-0.426085	0.698825
ATP5MF	G3V325	-1.10119	0.0504628
ATP5MF,1	P56134-3	0.428638	0.423365
ATP5MG	O75964	0.0405649	0.839137
ATP5MK	Q96IX5	-0.083694	0.854484
ATP5PB	P24539	0.737912	4.73717e-07
ATP5PD	O75947	0.374021	0.000229971
ATP5PF	P18859-2	0.499499	2.01325e-05
ATP5PO	P48047	0.0768447	0.453123
ATP6AP1	Q15904	-0.300663	0.0139408
ATP6AP2	O75787	-0.599414	0.0354457
ATP6V0A1	Q93050-1	0.045844	0.922344
ATP6V0A2	Q9Y487	-0.166958	0.499716
ATP6V0C	P27449	0.574755	0.352044
ATP6V0D1	F5GYQ1	0.113497	0.359124
ATP6V1A	P38606	0.569053	4.51492e-06
ATP6V1B2	P21281	0.455701	0.00173668
ATP6V1C1	P21283	0.515347	0.000197226
ATP6V1D	Q9Y5K8	0.794403	2.86444e-05
ATP6V1E1	P36543	0.32961	0.0357812
ATP6V1F	Q16864	0.17165	0.578931
ATP6V1G1	O75348	0.890947	0.0516848
ATP6V1H	Q9UI12-2	0.46957	0.00274123
ATPAF1	Q5TC12-3	-0.690696	0.486676
ATRX	P46100-3	0.0340245	0.918545
ATXN10	Q9UBB4	-0.372002	0.00446453
ATXN2	A0A2R8YDM9	0.348827	0.00438849
ATXN2L	Q8WWM7	0.0780836	0.439446
ATXN3	D3VVH9	-0.191169	0.421898
ATXN7L3B	Q96GX2	0.316634	0.394969
AUP1	Q9Y679	0.216315	0.0889025
AVEN	Q9NQS1	-0.0884044	0.852622
AXL	P30530	-0.313608	0.202291
B2M	P61769	-0.416354	0.25485
B3GLCT	Q6Y288	0.366352	0.378868
B3KPU0	B3KPU0	0.219253	0.698215
B4GALT1	P15291	0.381164	0.0304989
B4GALT4	E7ETS9	0.000260118	0.999406
BABAM1	Q9NWV8	0.111568	0.596949
BABAM2	Q9NXR7	-0.25833	0.258733
BAG2	O95816	-0.107844	0.608938
BAG3	O95817	0.334548	0.00592806
BAG5	Q9UL15	-0.259728	0.258464
BAG6	P46379-3	-0.423175	0.00327633
BAIAP2	Q9UQB8	0.250752	0.519043
BAK1	Q16611	0.815013	0.0123678
BANF1	O75531	-0.214329	0.0493849
BAP18	Q8IXM2	0.255866	0.106978
BASP1	P80723	-0.160561	0.551668
BAX	Q07812-5	0.331214	0.0227663
BAZ1B	Q9UIG0-2	-0.717676	0.00572033
BCAP29	C9JTE9	0.0123074	0.988119
BCAP31	P51572	0.133236	0.430861
BCAR1	P56945	0.333282	0.245877
BCAR3	O75815	0.812139	0.0974003
BCAS2	O75934	-0.636069	0.123323
BCAS3	Q9H6U6-2	0.141227	0.504722
BCAT1	P54687-4	0.0823615	0.830071
BCAT2	O15382	0.255873	0.148327
BCCIP	Q9P287	-0.0981763	0.766925
BCKDHA	F5H5P2	-0.86533	0.000792961
BCKDHB	P21953	-0.207706	0.606646
BCL10	O95999	-0.535585	0.0737005
BCL2L1	Q5QP56	-0.345742	0.310023
BCL2L13	Q9BXK5	-0.0299449	0.927199
BCL2L2	Q86U42-2	0.188248	0.321904
BCL9L	A0A087WZX0	0.148213	0.723789
BCLAF1	Q9NYF8-2	-0.21835	0.0271532
BDH2	Q9BUT1	-0.245885	0.544832
BET1	H7C1N3	0.68205	0.222591
BET1L	Q9NYM9	0.186441	0.788911
BGN	P21810	0.30056	0.269745
BICC1	Q9H694	-0.771194	0.0301397
BICD1	Q8TD16	-0.0865461	0.687136
BID	P55957	-0.258137	0.155189
BIN1	O00499	0.128804	0.477287
BIRC5	K7EMW2	0.104053	0.778358
BIRC6	Q9NR09	0.1805	0.679514
BLMH	Q13867	0.312862	0.018481
BLOC1S1	P78537-2	0.282402	0.327147
BLOC1S2	Q6QNY1	-0.0787137	0.830131
BLOC1S6	H3BST1	0.398307	0.265442
BLVRA	P53004	0.0562485	0.693412
BLVRB	P30043	-0.0131767	0.949199
BMP2K	Q9NSY1	0.0354242	0.906647
BMS1	Q14692	0.149702	0.32048
BNIP1	Q12981	-0.273888	0.2947
BOLA2	Q9H3K6	-0.100833	0.362768
BOP1	Q14137	-0.450056	0.0718224
BPGM	P07738	-0.655211	0.195054
BPNT1	O95861	0.0724918	0.479083
BPNT2	Q9NX62	0.138279	0.349225
BRAF	P04049	-0.264879	0.421739
BRCC3	P46736-2	-0.797015	0.0133194
BRD4	O60885	-0.514587	0.0124566
BRIX1	Q8TDN6	0.105628	0.651259
BRK1	Q8WUW1	-0.114573	0.599388
BROX	Q5VW32-2	0.0671595	0.530647
BRWD1	Q9NSI6-3	3.70948	2.91086e-05
BSDC1	Q9NW68-8	0.134777	0.759186
BSG	A0A7P0TA85	-0.444881	0.00044782
BST1	A6NC48	0.161815	0.716639
BTAF1	A0A0A0MTH9	-0.497838	0.0102864
BTF3	P20290	0.408495	0.00397957
BTF3L4	Q96K17	-0.410992	0.012416
BTK	P29317	0.647882	0.0149846
BTN2A1	Q7KYR7-5	0.297547	0.362328
BUB3	J3QT28	-0.107004	0.529864
BUD23	H7C170	0.0523492	0.906454
BUD31	P41223	-0.180328	0.569161
BYSL	Q13895	-0.462134	0.0374437
BZW1	Q7L1Q6	0.114014	0.297858
BZW2	E7ETZ4	-0.0871643	0.559349
C11orf54	A0A087WT99	-0.733579	0.0077261
C11orf68	Q9H3H3-1	-0.0676683	0.890558
C11orf98	E9PRG8	0.430753	0.224627
C12orf57	Q99622	0.229479	0.0102157
C17orf75	J9JIC5	0.141763	0.647039
C19orf25	Q9UFG5	0.212506	0.432082
C1orf198	Q9H425	0.859001	0.0851311
C1orf50	Q9BV19	0.108821	0.759158
C1QBP	Q07021	-0.383044	0.00630888
C20orf27	Q9GZN8-2	-0.58199	0.374138
C2orf16	C9JG08	-0.655643	0.234732
C5orf22	Q49AR2	0.269626	0.543593
C6orf120	Q7Z4R8	0.79789	0.0433315
C7	B4DLR2	-0.45416	0.168447
C7orf50	C9JQV0	-1.37925	0.000151263
C8orf82	H0YF29	-0.0817907	0.778358
C9JJK5	C9JJK5	0.212422	0.512325
C9orf64	Q5T6V5	-0.0529752	0.904454
CAB39	Q9Y376	0.207284	0.032153
CACNA2D1	P54289-4	0.10559	0.630016
CACYBP	Q9HB71	-0.194664	0.24437
CAD	F8VPD4	-0.110021	0.414849
CADM1	A0A087X1W8	-0.557759	0.2788
CALB1	P22676	-0.537652	0.310023
CALCOCO1	Q9P1Z2-4	-0.140686	0.663793
CALCOCO2	Q13137-4	-0.214245	0.57611
CALD1	Q05682	1.06247	0.000175067
CALD1,1	Q05682-5	-1.11262	0.00999137
CALHM5	Q8N5C1	0.177658	0.658001
CALM1	P0DP25	0.24049	0.0233992
CALR	P27797	0.0104436	0.920351
CALU	O43852	0.275758	0.00911288
CALU,1	O43852-2	0.738307	0.0920174
CAMK1	Q14012	-0.0165599	0.966741
CAMK2D	Q13557-11	0.0959861	0.558782
CAMK2G	Q5SWX3	0.228821	0.125839
CAMLG	A0A7I2V377	-0.171848	0.689635
CAND1	Q86VP6	0.0408873	0.580763
CANT1	Q8WVQ1-3	-0.313176	0.583675
CANX	P27824-2	0.148745	0.0963797
CAP1	Q01518	0.18929	0.0112876
CAP2	P40123	0.62264	0.0532537
CAPG	P40121	-0.149161	0.685361
CAPN1	P07384	-0.0848027	0.507317
CAPN2	P17655	0.126752	0.13404
CAPN5	E7EV01	-0.503848	0.0153854
CAPN7	Q9Y6W3	-0.199576	0.521305
CAPNS1	A0A0C4DGQ5	0.162924	0.0811905
CAPRIN1	Q14444-2	0.0470244	0.800136
CAPZA1	P52907	0.239545	0.000296157
CAPZA2	P47755	0.233112	0.00540611
CAPZB	P47756-2	-0.0881444	0.213717
CARD16	P29466-2	-0.544635	0.0569646
CARHSP1	Q9Y2V2	-0.00270259	0.987659
CARM1	Q86X55-1	-0.0614916	0.46866
CARS1	P49589-3	0.129121	0.243847
CARS2	Q9HA77	0.187065	0.758056
CASK	O14936-3	-0.298348	0.145575
CASP12	P49662-2	-0.80733	0.0239403
CASP3	P42574	0.125099	0.363726
CASP7	P55210	-0.660713	0.0135335
CASP7,1	P55210-2	-0.384626	0.729626
CASP8	Q14790-3	0.207948	0.544423
CAST	A0A0C4DGB5	0.47808	0.506981
CAST,1	P20810-7	0.05981	0.589656
CAT	P04040	0.135916	0.453123
CAV1	Q03135	-0.126806	0.474962
CAV2	P51636	-0.342178	0.658283
CAVIN1	Q6NZI2	-0.690652	7.26708e-06
CAVIN2	O95810	0.204558	0.821563
CAVIN3	Q969G5	-0.824069	4.88354e-08
CBFB	Q13951-2	0.0418408	0.857767
CBL	P22681	0.22525	0.290815
CBR1	P16152	0.045178	0.835914
CBR3	O75828	-0.0634199	0.693622
CBS	P0DN79	-0.288392	0.514527
CBX1	J3KS05	0.0618581	0.736608
CBX3	Q13185	-0.356192	0.0312532
CBX5	P45973	-0.206705	0.391399
CC2D1A	Q6P1N0	0.268428	0.121277
CC2D1B	Q5T0F9-2	0.00873336	0.987942
CCAR1	Q8IX12-2	-0.139531	0.195054
CCAR2	Q8N163	-0.236447	0.0374942
CCBE1	Q6UXH8	-0.184293	0.5636
CCDC115	F8WCZ3	1.06294	0.0106684
CCDC12	J3KR35	-0.660227	0.0374437
CCDC124	Q96CT7	0.216009	0.00871749
CCDC22	O60826	0.0766007	0.580763
CCDC25	Q86WR0	-0.605597	0.052893
CCDC43	Q86WV7	0.717929	0.0311925
CCDC47	Q96A33-2	-0.0417731	0.701531
CCDC50	Q8IVM0	0.0876749	0.744861
CCDC57	A0A2R8Y5V9	0.606169	0.184152
CCDC6	Q16204	0.076777	0.421739
CCDC80	Q76M96-2	-0.352737	0.148895
CCDC86	Q9H6F5	-0.129166	0.816518
CCDC9	A0A2R8Y4Z8	0.335276	0.195849
CCDC90B	Q9GZT6-2	0.678144	0.109334
CCDC92	Q53HC0-2	0.382034	0.227281
CCDC93	Q567U6	0.167661	0.354548
CCDC9B	Q6ZUT6-4	0.339594	0.229487
CCN1	O00622	0.625215	0.00427563
CCN2	P29279	1.06872	0.00368124
CCNB1	P14635	0.294771	0.449496
CCND1	P24385	0.71308	0.107319
CCNY	Q8ND76-3	-0.329087	0.334258
CCS	J3KNF4	-0.0830952	0.60408
CCT2	P78371	-0.00480834	0.962174
CCT3	P49368	0.128165	0.0967913
CCT4	P50991	0.119812	0.20449
CCT5	P48643	0.209077	0.00365254
CCT6A	P40227	0.267971	0.000518674
CCT7	Q99832	0.237926	0.00751659
CCT8	P50990	0.168895	0.0167337
CCZ1	P86790	0.7991	0.0128018
CD109	Q6YHK3	-2.41071	1.17593e-07
CD151	E9PRJ3	2.67191	0.000111858
CD248	Q9HCU0	0.178306	0.58803
CD276	A0A0C4DGH0	0.228019	0.423606
CD2AP	Q9Y5K6	0.128454	0.286655
CD2BP2	O95400	0.485618	0.221003
CD44	P16070-18	-0.415774	0.00998987
CD46	P15529-2	0.364869	0.175888
CD47	A0A2R8Y484	-0.440642	0.49637
CD55	H3BLV0	0.681758	0.0539943
CD59	E9PNW4	-0.294427	0.189735
CD63	F8VV56	-0.946819	0.168779
CD81	E9PJK1	-0.00983445	0.974982
CD9	A6NNI4	-0.617253	0.433479
CD99	P14209	0.608353	0.00689628
CD99L2	Q8TCZ2-3	-0.00179168	0.995951
CDA	P32320	-0.122865	0.825999
CDC123	O75794	-0.170849	0.698586
CDC16	Q13042-3	-0.356242	0.156295
CDC27	P30260	0.162576	0.584184
CDC34	P49427	0.0766813	0.850617
CDC37	Q16543	0.648814	2.1241e-12
CDC42	P60953	0.456605	7.51013e-06
CDC42BPA	Q5VT25-5	-0.0454209	0.88707
CDC42BPB	Q9Y5S2	-0.0687201	0.647432
CDC42EP1	Q00587-2	0.250697	0.151377
CDC42EP2	O14613	-1.45321	3.48251e-05
CDC42EP3	C9JEZ4	0.19905	0.396497
CDC42EP4	Q9H3Q1	-0.160012	0.715575
CDC5L	Q99459	-0.174481	0.145575
CDC73	A0A3B3IRP5	0.050483	0.796353
CDCA8	Q53HL2	0.110432	0.825999
CDH11	H3BUU9	-0.289399	0.213944
CDH13	P55290	-1.24038	0.00618204
CDH2	P19022-2	0.561691	0.0366118
CDIPT	B3KY94	-0.463743	0.410639
CDK1	P06493	-0.900364	0.163446
CDK11A	Q5QPR3	-0.0915083	0.676205
CDK13	A0A2R8YF61	-0.575739	0.271193
CDK15	P11802	-0.0244224	0.950006
CDK17	F5H6Z0	0.0614032	0.890214
CDK2	G3V5T9	-0.246651	0.609058
CDK5	Q00535	-0.110459	0.501517
CDK5RAP3	Q96JB5	-0.133901	0.294573
CDK6	Q00534	-0.819012	0.0228173
CDK9	P50750	0.0339502	0.900913
CDKN2AIP	Q9NXV6	0.378539	0.106353
CDKN2C	P42773	-0.0574275	0.870766
CDS2	O95674	-0.270188	0.442925
CDV3	Q9UKY7	0.207432	0.0114436
CEBPB	P17676-3	-0.206894	0.588047
CEBPZ	Q03701	-0.277812	0.197321
CELF1	G5EA30	-0.179444	0.390479
CELF2	E9PC62	0.773799	0.273721
CEMIP	Q8WUJ3	-0.751708	0.217505
CENPF	P49454	0.501424	0.459313
CEP170	Q5SW79	0.351342	0.00440811
CEP170B	J3KQR7	0.373889	0.154824
CEP290	A0A6Q8PH78	-0.216178	0.693412
CEP43	A0A087WV25	-0.296057	0.25121
CERCAM	Q5T4B2	-0.316735	0.0859615
CERS2	Q96G23	0.0992151	0.863794
CERT1	Q9Y5P4-3	0.0494124	0.753582
CETN1	P41208	-0.303196	0.306835
CFAP20	Q9Y6A4	-0.181873	0.744798
CFAP298	P57076	-0.516325	0.103976
CFAP36	B5MCA1	0.111516	0.725985
CFDP1	Q9UEE9	0.565256	0.28697
CFL1	P23528	0.234996	0.00781682
CFL2	Q9Y281	0.521642	0.000330723
CHAMP1	Q96JM3	-0.35642	0.0893543
CHCHD1	Q96BP2	0.0295231	0.939645
CHCHD2	Q9Y6H1	0.579796	0.0657844
CHCHD3	C9JRZ6	-0.258543	0.0551213
CHCHD4	Q8N4Q1	0.983129	0.00887209
CHCHD5	Q9BSY4-2	0.0362723	0.957358
CHD2	O14647-2	-0.402477	0.258733
CHD4	Q14839-2	-0.310934	0.067055
CHERP	J3QK89	-0.0373521	0.852382
CHID1	Q9BWS9	-0.0419206	0.850563
CHMP1A	A0A6Q8PF35	-0.942189	0.0166428
CHMP2A	O43633	1.15579	0.0154046
CHMP2B	C9J0A7	-0.347693	0.445814
CHMP3	Q9Y3E7	0.199009	0.501142
CHMP4A	Q9BY43	-0.428842	0.452213
CHMP4B	Q9H444	-0.269088	0.0285956
CHMP5	Q9NZZ3	-0.267798	0.00742203
CHMP6	Q96FZ7	0.242079	0.322354
CHMP7	Q8WUX9	-0.940186	0.000348765
CHORDC1	Q9UHD1	0.394272	0.00147711
CHP1	Q99653	-0.0593074	0.712089
CHPF	Q8IZ52	-0.103006	0.763169
CHST14	Q8NCH0	-0.260291	0.407796
CHTOP	X6R700	-0.110913	0.701959
CIAO1	O76071	-0.365959	0.0304278
CIAO2B	Q9Y3D0	-0.09139	0.891132
CIAPIN1	Q6FI81-3	-0.0419293	0.862595
CIP2A	A0A087X211	-0.600442	0.134582
CIRBP	Q14011	-0.338268	0.00230472
CISD1	Q9NZ45	0.121783	0.74399
CISD2	Q8N5K1	-0.021803	0.890214
CKAP2	Q8WWK9-6	0.129757	0.759221
CKAP4	Q07065	0.256879	0.0414165
CKAP5	Q14008	0.0458235	0.698825
CKB	P12277	-0.239629	0.591881
CKS1B	P61024	0.457196	0.366566
CKS2	P33552	0.0268924	0.962691
CLASP1	F8WA11	0.159363	0.386007
CLASP2	E3W994	-0.276983	0.296862
CLCC1	A0A6Q8PG75	0.314439	0.352646
CLDND1	D6RD48	-0.957387	0.235107
CLEC14A	Q86T13	-0.268437	0.362206
CLEC16A	Q2KHT3-2	0.257171	0.716639
CLIC1	O00299	-0.0205515	0.872346
CLIC3	O95833	-0.687268	0.113613
CLIC4	Q9Y696	0.284293	0.0111553
CLINT1	Q14677-3	0.0128407	0.896124
CLIP1	P30622-2	0.0394568	0.690149
CLIP2	Q9UDT6	-0.0350523	0.818523
CLMP	Q9H6B4	0.188588	0.350931
CLNS1A	E9PMI6	0.0738176	0.885586
CLPB	A0A2U3TZY2	0.562268	0.506464
CLPP	Q16740	-0.0134321	0.938916
CLPTM1	O96005	0.0393055	0.88707
CLPTM1L	Q96KA5	0.126741	0.436568
CLPX	O76031	0.0625696	0.61629
CLTA	P09496-2	0.542922	0.000393369
CLTB	P09497-2	-0.17513	0.235125
CLTC	A0A087WVQ6	-0.132016	0.116885
CLTCL1	P53675-2	-0.318552	0.434976
CLUH	A0A494C0R8	-0.252892	0.486429
CMAS	Q8NFW8	0.204894	0.131004
CMBL	Q96DG6	0.01593	0.967402
CMPK1	P30085	0.317363	0.00754119
CMTR1	Q8N1G2	-0.114055	0.725005
CNBP	P62633-2	1.58855	3.1577e-05
CNDP2	Q96KP4	0.146374	0.0862398
CNN1	P51911	1.36339	0.0054074
CNN2	B4DUT8	0.132519	0.444658
CNN3	Q15417	0.571417	0.00363243
CNOT1	A5YKK6	-0.108067	0.198259
CNOT10	Q9H9A5-2	-0.0293622	0.923563
CNOT11	Q9UKZ1	-0.664287	0.00463051
CNOT2	Q9NZN8	-0.325599	0.0119889
CNOT3	O75175	-0.101031	0.247683
CNOT7	Q9UIV1-2	0.188402	0.586827
CNOT9	Q92600	-0.53264	0.133285
CNP	P09543-2	-0.176759	0.0557371
CNPY2	Q9Y2B0	0.16756	0.165881
CNPY3	Q9BT09	-0.32282	0.0287577
CNPY4	Q8N129	0.552413	0.0119753
CNRIP1	Q96F85	-0.0303807	0.920351
CNST	Q6PJW8	0.0555819	0.858731
CNTNAP1	P78357	-0.729762	0.0003952
COA4	Q9NYJ1	0.951786	0.0301622
COA6	Q5JTJ3-2	0.772489	0.0167337
COASY	Q13057	0.0892462	0.426088
COBLL1	A0A0X1KG75	-0.000483733	0.999205
COG1	Q8WTW3	0.257729	0.0844069
COG2	Q14746-2	0.0738623	0.771728
COG3	Q96JB2	1.00288	0.000949328
COG4	A0A6I8PIQ6	-0.410216	0.204418
COG5	Q9UP83-2	0.000377541	0.997239
COG6	Q9Y2V7	-0.414699	0.0805046
COG7	P83436	-0.125806	0.533762
COG8	B4DYU2	-0.213097	0.585678
COIL	P38432	0.344505	0.145066
COL11A1	P12107	0.804932	0.238515
COL12A1	Q99715	-0.073913	0.868462
COL14A1	Q05707	0.743434	0.279932
COL15A1	A0A087X0K0	-1.40101	0.017366
COL16A1	Q07092-2	-0.512432	0.132214
COL18A1	P39060-1	-0.612832	0.396689
COL1A1	P02452	-0.108602	0.744677
COL1A2	A0A087WTA8	-0.242236	0.346392
COL2A1	P02458	0.614832	0.494246
COL3A1	P02461	-0.28965	0.526146
COL4A1	P02462	1.13033	0.0743739
COL5A1	P20908	0.0808549	0.78777
COL5A1,1	P20908-2	0.297457	0.521576
COL5A2	P05997	0.152892	0.578757
COL6A1	A0A087X0S5	-0.328075	0.157325
COL6A2	P12110	-0.309059	0.193117
COL6A2,1	P12110-2	0.413222	0.38031
COL6A3	P12111	0.118603	0.750378
COL8A1	P27658	0.333614	0.603178
COLEC12	Q5KU26	-1.14883	0.000798846
COLGALT1	Q8NBJ5	0.236602	0.00440811
COMMD1	Q8N668	-0.0752657	0.735384
COMMD10	Q9Y6G5	0.299901	0.0698461
COMMD2	Q86X83-2	0.0316446	0.794876
COMMD3	Q9UBI1	0.165592	0.291409
COMMD4	A0A0B4J287	0.180948	0.398301
COMMD5	Q9GZQ3	-0.297748	0.512325
COMMD6	Q7Z4G1	0.276857	0.091673
COMMD7	A0A2R8Y620	-0.223312	0.420108
COMMD8	Q9NX08	0.177758	0.205826
COMMD9	Q9P000	-0.0183605	0.880325
COMP	G3XAP6	0.0634231	0.894888
COMT	P21964-2	0.223111	0.133243
COPA	P53621	-0.11818	0.110356
COPB1	P53618	0.17499	0.0231519
COPB2	H0Y938	-0.0654901	0.405645
COPE	O14579	-0.030623	0.722712
COPG1	Q9Y678	0.103135	0.321883
COPG2	Q9UBF2	-0.132917	0.666174
COPS2	P61201	0.0523819	0.438153
COPS3	Q9UNS2	0.0396075	0.637264
COPS4	Q9BT78	-0.0942964	0.028593
COPS5	Q92905	0.0255728	0.833328
COPS6	Q7L5N1	-0.0973752	0.129279
COPS7A	Q9UBW8	-0.0513547	0.672532
COPS7B	Q9H9Q2	0.197082	0.0403363
COPS8	Q99627	-0.00213247	0.983992
COPZ1	F8VVA7	0.232539	0.00200126
COPZ2	Q9P299	0.0772268	0.715575
CORO1B	Q9BR76	-0.104568	0.41537
CORO1C	Q9ULV4-3	0.131214	0.0956191
CORO7	A0A0A6YYL4	0.183801	0.422484
COTL1	Q14019	-0.109902	0.51047
COX16	A0A087X1F5	0.13534	0.800056
COX17	C9J8T6	-0.79456	0.386997
COX20	Q5RI15	-0.0867215	0.788036
COX4I1	P13073	0.00708959	0.968093
COX5A	P20674	0.196685	0.189854
COX5B	P10606	0.476741	0.0158873
COX6A1	P12074	1.37507	0.00495185
COX6B1	P14854	0.0950025	0.721925
COX6C	P09669	-0.0904958	0.804803
COX7A2	D6RIE3	-1.21228	0.134306
COX7A2L	E5RJZ1	-0.433148	0.342994
CPD	O75976	-0.579486	4.25982e-05
CPNE1	Q99829	0.0583364	0.894768
CPNE2	Q96FN4	-0.40896	0.0672016
CPNE3	O75131	-0.106672	0.260775
CPOX	P36551	-0.279416	0.0374942
CPPED1	Q9BRF8	0.219445	0.229534
CPQ	Q9Y646	0.628025	0.00191072
CPSF1	Q10570	-0.533181	0.0552604
CPSF2	Q9P2I0	-0.312603	0.628165
CPSF3	Q9UKF6	-0.293521	0.353996
CPSF6	F8WJN3	-0.616475	2.20882e-08
CPSF7	F5H669	-0.207455	0.0614237
CPT1A	P50416	-0.0903252	0.540374
CPT2	A0A1B0GTB8	0.232425	0.380733
CRABP1	P29373	-1.527	0.000550784
CRAT	A0A7P0TBF3	-0.278218	0.0901368
CREB1	P16220-1	-1.12066	0.00336066
CREB3L1	Q96BA8	0.186654	0.629843
CREBBP	Q92793-2	-0.107334	0.745282
CREG1	A0A3B3IRL2	-0.312022	0.653426
CRELD1	Q96HD1	0.951846	0.0166464
CRELD2	Q6UXH1-4	0.449922	0.157538
CRIM1	Q9NZV1	0.723967	0.0647988
CRIP1	P50238	-0.681062	0.422097
CRIP2	P52943	-0.103881	0.790784
CRK	P46108	0.0654843	0.466937
CRK,1	P46108-2	0.0297315	0.950764
CRKL	P46109	0.151806	0.0550452
CRNKL1	Q5JY65	-0.332859	0.311127
CROCC	B1AKD8	1.8535	0.00658152
CRTAP	O75718	0.260193	0.00427563
CRYAB	P02511	1.46642	0.00145028
CRYBG1	A0A0J9YWL0	-0.273765	0.532714
CRYZ	Q08257	-0.0813037	0.811854
CRYZL1	O95825	-0.187655	0.4501
CS	O75390	0.201478	0.0618493
CSDE1	O75534	0.122626	0.257271
CSE1L	P55060-3	-0.249284	0.0911255
CSK	P41240	-0.0115314	0.918311
CSNK1A1	U3KPX3	-0.12657	0.362206
CSNK1D	H7BYT1	-0.445972	0.150983
CSNK2A1	P68400	-0.0773555	0.300621
CSNK2A2	P19784	-0.198611	0.0859615
CSNK2B	Q5SRQ6	0.125614	0.168424
CSPG4	Q6UVK1	-0.459219	0.223238
CSRP1	P21291	0.693608	0.00487247
CSRP2	Q16527	-0.118026	0.832126
CST3	P01034	-0.022849	0.964876
CSTB	P04080	0.340489	0.0710653
CSTF1	Q05048	-0.435648	0.238573
CSTF2	P33240-2	0.0429414	0.745975
CSTF2T	Q9H0L4	0.102898	0.73897
CSTF3	Q12996	-0.10691	0.386532
CTAGE1	G3V599	-0.139709	0.519568
CTBP1	Q13363-2	-0.111747	0.292425
CTBP2	P56545-2	-0.303892	0.169503
CTH	P32929	0.116573	0.780772
CTHRC1	Q96CG8	-1.12122	0.123196
CTIF	O43310-2	0.178478	0.582454
CTNNA1	P35221	0.349015	1.81911e-05
CTNNA2	P26232-2	-1.10521	0.105134
CTNNB1	A0A2R8YCH5	0.144151	0.153242
CTNNBL1	A0A087WUB9	-0.288952	0.0304989
CTNND1	O60716-5	0.242071	0.0063983
CTPS1	P17812	0.0412722	0.811935
CTPS2	Q9NRF8	0.0924044	0.811924
CTR9	Q6PD62	0.555492	0.0496645
CTSA	P10619	0.0556593	0.767373
CTSB	P07858	0.0482348	0.835849
CTSC	A0A7I2V6E3	-2.32469	3.17454e-07
CTSD	A0A1B0GVD5	0.456286	0.0425671
CTSK	A0A7I2V5Y6	-0.0238733	0.974982
CTSL	P07711-3	-0.0479064	0.796359
CTSZ	Q9UBR2	0.067442	0.804803
CTTN	Q14247	0.234824	0.00583872
CTTNBP2NL	Q9P2B4	0.157328	0.254777
CUL1	A0A590UJ50	-0.124523	0.184152
CUL2	Q13617-2	0.0132656	0.890214
CUL3	Q13618-2	-0.242327	0.0189382
CUL4A	Q13619	-0.0367455	0.836163
CUL4B	Q13620-1	-0.181136	0.32376
CUL5	Q93034	0.0353454	0.765496
CUL9	E9PEZ1	0.543995	0.318539
CUTA	O60888-3	0.0844096	0.584184
CUX1	A0A2R8Y852	0.206797	0.279001
CWC15	Q9P013	-1.02561	0.0150657
CWC27	D6REK3	-0.251242	0.487801
CWF19L1	Q69YN2	-0.00761887	0.986042
CYB5A	P00167-2	-0.0897136	0.818523
CYB5B	H3BUX2	0.41508	5.59322e-06
CYB5R1	Q9UHQ9	0.667225	0.01223
CYB5R2	Q6BCY4	-0.689329	0.0676193
CYB5R3	P00387-2	-0.266396	0.0823587
CYBRD1	Q53TN4-3	1.12316	0.00346274
CYC1	P08574	-0.127155	0.328649
CYCS	C9JFR7	0.171242	0.19322
CYFIP1	Q7L576	-0.0601143	0.413188
CYFIP2	E7EVJ5	-0.397966	0.230467
CYP1B1	Q16678	-0.988931	0.00793367
CYP20A1	Q6UW02	0.296577	0.309091
CYP51A1	A0A0C4DFL7	-0.168156	0.208329
CYRIA	Q9NUQ9	0.508835	0.0112113
CYTH3	O43739-2	-0.503124	0.0486304
CYTIP	Q96L92	-0.187434	0.543593
CZIB	Q9NWV4	-0.239158	0.00463051
DAB2	P98082	0.5119	0.000515171
DAD1	F5GXX5	-0.752616	0.000115061
DAG1	Q14118	-0.297715	0.0201928
DAGLB	Q8NCG7-4	-0.420338	0.0911255
DAP	P51397	-0.0495364	0.884705
DAP3	P51398-2	-0.186487	0.258464
DAPK3	O43293	0.23726	0.0974003
DARS1	P14868	-0.0422527	0.760434
DARS2	A0A3B3IS01	0.0691151	0.839677
DAZAP1	K7EQ02	-0.179133	0.104216
DBI	P07108	0.534387	0.000240689
DBN1	Q16643	0.255921	0.0529012
DBNL	Q9UJU6	-0.0856721	0.296379
DBR1	Q9UK59	-0.309674	0.614439
DBT	P11182	0.416859	0.00149873
DCAF7	P61962	-0.102684	0.781254
DCBLD2	Q96PD2	0.779855	0.0296472
DCK	P27707	0.305563	0.505552
DCN	P07585	-1.49019	0.00812007
DCP1A	Q9NPI6-2	-0.365499	0.260108
DCPS	Q96C86	-0.356966	0.120535
DCTD	P32321-2	-0.456699	0.370565
DCTN1	Q14203-3	0.0956511	0.229152
DCTN2	Q13561	0.207743	0.0153148
DCTN3	O75935-3	-0.0556475	0.624147
DCTN4	Q9UJW0	0.252753	0.0011792
DCTN5	Q9BTE1	-0.434883	0.275419
DCTN6	O00399	-0.28125	0.514826
DCTPP1	Q9H773	-0.46194	0.150155
DCUN1D1	Q96GG9	0.0961028	0.467762
DCUN1D5	E9PM04	0.015195	0.955902
DCXR	Q7Z4W1	-0.420938	0.147525
DDAH1	O94760	-0.414258	0.0405316
DDAH2	O95865	0.00975948	0.967402
DDB1	Q16531	-0.327966	8.65106e-06
DDI2	Q5TDH0	0.0821965	0.828876
DDOST	A0A0C4DGS1	-0.112239	0.195849
DDR1	Q16832	-0.0396838	0.830536
DDRGK1	Q96HY6	-0.115149	0.289757
DDT	P30046	-0.014668	0.942029
DDX1	A0A7I2V430	-0.0352928	0.60954
DDX10	A0A3B3ISR7	-0.016104	0.982436
DDX17	A0A1X7SBZ2	-0.262049	0.00575953
DDX18	Q9NVP1	-0.297984	0.246586
DDX19A	Q9NUU7	0.232534	0.0101288
DDX19B	Q9UMR2	-0.194787	0.547713
DDX20	A0A7P0T9T8	-0.254646	0.0982729
DDX21	Q9NR30	-0.373005	0.262497
DDX23	Q9BUQ8	-0.0223722	0.901748
DDX24	G3V529	-0.0483288	0.820446
DDX27	B7Z6D5	0.006616	0.974534
DDX39A	O00148	-0.00883306	0.983992
DDX39B	Q13838-2	-0.162994	0.187569
DDX3X	A0A2R8YF78	-0.0173931	0.880325
DDX3Y	O15523	0.300234	0.701347
DDX41	Q9UJV9	-0.092936	0.7493
DDX42	Q86XP3	-0.422315	0.0015422
DDX47	Q9H0S4	-0.84167	0.00773768
DDX5	J3KTA4	-0.141498	0.408614
DDX50	Q9BQ39	-0.161499	0.41948
DDX51	Q8N8A6	0.0898181	0.778358
DDX52	Q9Y2R4	-0.0107095	0.979083
DDX54	Q8TDD1	-0.460129	0.124398
DDX56	Q9NY93-2	-0.560852	0.0610048
DDX6	P26196	0.0138473	0.918311
DECR1	Q16698-2	0.0930822	0.625062
DEGS1	O15121	0.349596	0.217505
DEK	H0Y993	-0.209872	0.296379
DENND10	A0A3B3IRE4	0.46986	0.16508
DENR	O43583	0.0995708	0.543839
DERA	Q9Y315	-0.546536	0.000393369
DERL1	B4E1G1	-1.14398	0.000122309
DERL2	Q9GZP9	0.142688	0.862526
DES	P17661	1.22855	0.19187
DFFA	O00273	-0.188745	0.0710653
DGKA	P23743	0.340927	0.207614
DHCR24	A0A0A0MTI1	-0.179655	0.624147
DHCR7	Q9UBM7	-0.163962	0.731484
DHFR	P00374-2	-0.0898858	0.881895
DHPS	A0A087WZK0	0.330885	0.292183
DHRS1	Q96LJ7	0.32352	0.392224
DHRS3	O75911	0.126826	0.841306
DHRS4	Q9BTZ2	0.080014	0.841245
DHRS7	Q9Y394-2	-0.286839	0.277059
DHRS7B	Q6IAN0	-0.0805051	0.761081
DHRSX	Q8N5I4	0.138761	0.683967
DHX15	O43143	-0.171015	0.179483
DHX16	O60231	0.25463	0.453562
DHX29	Q7Z478	0.195854	0.125282
DHX30	Q7L2E3-2	-0.0717419	0.781254
DHX36	Q9H2U1	-0.609211	0.0299332
DHX38	Q92620	-0.387406	0.110356
DHX57	Q6P158	-0.340966	0.804803
DHX8	Q14562	-0.554179	0.642049
DHX9	Q08211	-0.295237	0.0281537
DIABLO	Q9NR28-2	0.297083	0.0258792
DIAPH1	A0A140T8Z0	-0.268276	0.0458951
DIAPH2	A6NML8	-0.302806	0.326828
DIAPH3	Q9NSV4-7	-0.0871077	0.826808
DIDO1	Q9BTC0	-0.586147	0.179368
DIMT1	Q9UNQ2	-0.30432	0.283712
DIP2A	Q9P265	-0.0393353	0.922113
DIS3	Q9Y2L1	-0.771252	0.000125342
DIS3L2	Q8IYB7	-0.269902	0.655451
DKC1	O60832	-0.17077	0.0841926
DKK3	F6SYF8	0.314438	0.450301
DLAT	A0A7P0TAG1	0.0672477	0.580763
DLD	P09622	0.293398	0.0170594
DLG1	Q12959-2	-0.068888	0.630512
DLGAP4	Q9Y2H0-3	0.135307	0.635173
DLGAP5	Q15398	0.101586	0.791521
DLST	P36957	0.148307	0.185561
DNAAF10	Q96MX6-2	-0.163573	0.720245
DNAAF5	Q86Y56	-0.843864	0.0840962
DNAH5	A0A7P0Z455	1.63729	0.103207
DNAJA1	P31689	0.0669076	0.642664
DNAJA2	O60884	0.0325007	0.738897
DNAJA3	Q96EY1	0.357373	0.1367
DNAJB1	P25685	-0.00178733	0.990202
DNAJB11	Q9UBS4	0.434687	3.84034e-06
DNAJB12	J3KPS0	-0.204236	0.584856
DNAJB14	Q8TBM8	-0.436306	0.189854
DNAJB2	C9JRD2	0.308923	0.298976
DNAJB4	Q9UDY4	0.576773	0.0359309
DNAJB6	O75190	0.299414	0.422097
DNAJC1	Q96KC8	0.15108	0.670434
DNAJC10	A0A7P0TAQ9	0.0981967	0.326291
DNAJC11	Q9NVH1-3	0.431313	0.000187825
DNAJC13	O75165	-0.0230081	0.851796
DNAJC17	Q9NVM6	-0.311591	0.245764
DNAJC2	Q99543	-0.551302	0.0116894
DNAJC25	A0A024R161	0.53461	0.27214
DNAJC3	Q13217	0.0310511	0.804953
DNAJC5	Q9H3Z4-2	-0.731189	0.0152203
DNAJC7	Q99615	0.232494	0.0611103
DNAJC8	O75937	-0.0101687	0.963658
DNAJC9	Q8WXX5	-0.225104	0.522583
DNASE2	O00115	0.259263	0.636455
DNM1	A0A0U1RQP1	-0.689136	0.0417497
DNM1L	O00429	0.0621156	0.402117
DNM1L,1	O00429-2	0.158813	0.719789
DNM2	P50570-2	0.0022271	0.974982
DNMBP	Q6XZF7	-1.54857	3.45175e-05
DNMT1	A0A7I2YQA8	-0.577476	0.2519
DNPEP	E5RIA4	-0.0904004	0.569161
DNPH1	H0Y8X4	-0.272364	0.601553
DNTTIP2	Q5QJE6	0.144333	0.674319
DOCK1	Q14185	-0.146552	0.530647
DOCK10	A0A2R8YD85	0.0922559	0.775927
DOCK5	Q9H7D0	0.0799505	0.643458
DOCK6	Q96N67	-0.0795062	0.310979
DOHH	Q9BU89	-0.971046	6.42568e-05
DOK1	Q99704	0.187161	0.687136
DOP1B	Q9Y3R5-2	-0.163578	0.577315
DPCD	Q9BVM2	-0.0360827	0.921816
DPF2	J3KMZ8	0.169431	0.51108
DPH5	Q9H2P9-3	-0.643833	0.0557371
DPM1	Q5QPK2	-0.363623	0.00528759
DPP3	Q9NY33	-0.0254363	0.826638
DPP4	A0A7I2V2R5	-1.22214	0.00984399
DPP7	Q9UHL4	0.0591142	0.904667
DPP9	Q86TI2	-0.131017	0.273397
DPY19L1	A0A1B0GW05	-0.66297	0.0316354
DPY30	Q9C005	0.00358942	0.987942
DPYSL2	A0A1C7CYX9	0.0360823	0.826673
DPYSL3	Q14195-2	-0.268018	0.108271
DR1	Q01658	-0.60406	0.0192397
DRAP1	C9JCC6	0.0610835	0.775798
DRG1	Q9Y295	-0.0126468	0.922041
DRG2	P55039	-0.225706	0.198259
DRP2	P46939	-0.187953	0.189854
DSC1	Q08554-2	0.660764	0.235107
DSP	P15924	0.07592	0.865296
DST	A0A7P0T890	-0.244476	0.0915527
DSTN	P60981	0.965523	9.89851e-06
DTD1	Q8TEA8	0.204142	0.649875
DTWD1	H0YML0	0.143192	0.658001
DTX3L	Q8TDB6	-0.706906	0.00841271
DTYMK	P23919	-0.317457	0.0340018
DUSP12	Q9UNI6	0.703498	0.032809
DUSP14	O95147	0.486075	0.134496
DUSP23	Q9BVJ7	0.0117914	0.975019
DUSP3	P51452	-0.029895	0.951393
DUT	P33316-2	0.120016	0.764962
DVL2	O14641	-0.0436701	0.939954
DYNC1H1	Q14204	0.149868	0.0177137
DYNC1I2	Q13409-2	0.217195	0.00254363
DYNC1LI1	Q9Y6G9	0.148933	0.15391
DYNC1LI2	O43237	0.0892178	0.453938
DYNLL1	P63167	0.124588	0.508549
DYNLL2	Q96FJ2	-0.254391	0.0271532
DYNLRB1	Q9NP97	0.256013	0.00168041
DYNLT1	P63172	-0.207023	0.269428
DYNLT3	A6NGJ0	1.12249	0.0370444
E5RK69	E5RK69	0.127781	0.877554
E7EQ69	E7EQ69	0.0412213	0.818394
E7ESP4	E7ESP4	-0.330215	0.580763
E7EVY3	E7EVY3	-0.0809239	0.884886
E9PMS6	E9PMS6	1.54891	0.00314691
E9PQ56	E9PQ56	0.523331	0.181531
EARS2	Q5JPH6	-0.0664808	0.92598
EBNA1BP2	H7C2Q8	-0.157569	0.532815
EBP	C9J719	-0.229423	0.764062
ECE1	B4DKB2	-0.0833974	0.733139
ECH1	Q13011	-0.50743	0.00118267
ECHDC1	Q9NTX5-6	0.159186	0.191602
ECHS1	P30084	0.0991017	0.478539
ECI1	P42126-2	0.390742	0.111698
ECI2	A0A0C4DGA2	-0.080873	0.603178
ECM1	Q16610	-0.517649	0.15391
ECPAS	J3KN16	-0.0571232	0.506981
EDC3	Q96F86	-0.115283	0.690119
EDC4	Q6P2E9	-0.226138	0.0375367
EDEM3	Q9BZQ6	0.542492	0.0289191
EDF1	O60869-2	0.390238	0.000476717
EDIL3	O43854-2	0.240624	0.637163
EEA1	Q15075	-0.0108893	0.943096
EEF1A1	A0A7I2V659	0.311881	0.00230507
EEF1B2	P24534	0.0189058	0.880325
EEF1D	P29692	-0.242664	0.0200712
EEF1D,1	P29692-3	0.765759	0.265706
EEF1E1	O43324	0.220471	0.00738772
EEF1G	P26641	-0.169913	0.118774
EEF2	P13639	0.0828931	0.474489
EFEMP1	Q12805-2	-0.405524	0.432416
EFHD1	Q9BUP0	0.0583167	0.897082
EFHD2	Q96C19	-0.0589351	0.715575
EFL1	Q7Z2Z2-2	0.0489947	0.730056
EFR3A	A0A1B0GUZ7	0.219677	0.279932
EFTUD2	Q15029	-0.233943	0.0192397
EGFR	P00533	-0.946991	0.018481
EHBP1	Q8NDI1-3	-0.156083	0.34665
EHBP1L1	Q8N3D4	0.143889	0.60408
EHD1	Q9H4M9	-0.135787	0.334241
EHD2	Q9NZN4	-1.17428	3.54487e-09
EHD3	Q9NZN3	-0.924627	0.000109366
EHD4	Q9H223	-0.277263	0.0363611
EIF1	P41567	0.116761	0.433974
EIF1AD	E9PLI6	0.771331	0.221003
EIF1AX	P47813	-0.038587	0.839303
EIF1B	O60739	-0.0374439	0.927575
EIF2A	Q9BY44-3	0.0219429	0.841306
EIF2AK2	P19525	-0.0298808	0.744798
EIF2AK4	Q9P2K8-2	-0.0330623	0.918545
EIF2B1	Q14232	0.020451	0.841306
EIF2B2	P49770	0.0383278	0.741479
EIF2B3	Q9NR50	0.0922539	0.359928
EIF2B4	Q9UI10	-0.0282658	0.804803
EIF2B5	Q13144	-0.215919	0.0266807
EIF2D	P41214	0.078537	0.641166
EIF2S1	P05198	-0.260346	0.0027721
EIF2S2	P20042	0.178674	0.0205718
EIF2S3	P41091	-0.0990908	0.314593
EIF3A	Q14152	-0.106646	0.2541
EIF3B	P55884	0.175725	0.0582524
EIF3C	Q99613	-0.105505	0.323824
EIF3D	O15371-3	-0.14394	0.171292
EIF3E	P60228	-0.0656689	0.579659
EIF3F	O00303	-0.162782	0.0855866
EIF3G	O75821	-0.0809626	0.488022
EIF3H	B3KS98	-0.025941	0.800518
EIF3I	Q13347	-0.0817393	0.50543
EIF3J	O75822	0.336389	0.00026988
EIF3K	Q9UBQ5	0.178731	0.0503659
EIF3L	Q9Y262	0.0369293	0.757427
EIF3M	Q7L2H7	-0.0933625	0.501517
EIF4A1	P60842	-0.066167	0.656948
EIF4A2	Q14240	0.61166	0.000401952
EIF4A3	P38919	-0.698219	8.79939e-05
EIF4B	E7EX17	0.0151096	0.890558
EIF4E	P06730	0.191315	0.0307212
EIF4E2	O60573	1.05383	0.0263431
EIF4EBP1	Q13541	0.100781	0.826808
EIF4EBP2	Q13542	-0.399196	0.273898
EIF4G1	E9PGM1	0.0631778	0.546382
EIF4G1,1	Q04637-4	0.904383	0.00182914
EIF4G2	P78344	0.124344	0.233081
EIF4G3	A0A0U1RQK7	-0.0196009	0.851885
EIF4H	Q15056-2	0.193819	0.0340992
EIF5	P55010	-0.0147315	0.926278
EIF5A	P63241	-0.398943	8.95859e-05
EIF5B	A0A087WUT6	0.0281137	0.745282
EIF6	P56537	-0.133808	0.259572
EIPR1	A8MUM1	0.211837	0.404566
ELAC2	G5E9D5	-0.017596	0.952557
ELAVL1	Q15717	-0.265231	0.0054074
ELMO2	Q5JVZ5	-0.119953	0.152663
ELMOD2	D6RBS5	0.109969	0.811684
ELN	E7EN65	-0.262318	0.609058
ELOA	A0A024RAC6	-0.174887	0.620989
ELOB	Q15370	-0.0998095	0.320654
ELOC	E5RHG8	0.0445994	0.651347
ELOVL1	Q9BW60	-0.500477	0.607736
ELOVL5	Q9NYP7	-0.79612	0.121138
ELP1	O95163	-0.249661	0.280836
EMC1	Q8N766-2	0.0626181	0.50543
EMC10	M0R2A0	0.648328	0.213083
EMC2	Q15006	0.244684	0.521305
EMC3	Q9P0I2	0.322474	0.000764354
EMC4	H0YK61	0.457183	0.340012
EMC7	Q9NPA0	0.193776	0.0962706
EMC8	M0R1B0	-0.450075	0.293664
EMD	P50402	-0.00968294	0.933002
EMG1	Q92979	0.10456	0.81566
EMILIN1	Q9Y6C2	-0.757363	0.0263431
EML1	F8W717	-0.347906	0.391399
EML2	O95834	-0.0769148	0.790784
EML3	B7WPE2	-0.585937	0.00792924
EML4	Q9HC35	0.108948	0.430359
EMP3	M0R122	-0.680016	0.0606787
ENAH	Q8N8S7-3	0.470673	0.00113546
ENDOD1	O94919	0.503444	0.00984399
ENDOG	Q14249	-0.335581	0.109677
ENG	P17813	0.0853643	0.731886
ENO1	P06733	0.00203766	0.987659
ENO2	P09104	0.134755	0.461351
ENOPH1	Q9UHY7	0.0393102	0.761439
ENPP1	P22413	0.0849963	0.92598
ENPP2	Q13822-2	-0.145457	0.745099
ENSA	A6NMQ3	0.25207	0.0529012
ENY2	Q9NPA8-2	-0.720734	0.0519481
EOGT	Q5NDL2	0.121546	0.722978
EPB41L1	Q9H4G0-4	0.345726	0.745282
EPB41L2	O43491	0.0222215	0.904454
EPB41L3	Q9Y2J2-2	0.170037	0.743839
EPG5	Q9HCE0	0.195307	0.345881
EPHB1	P54753	-0.116689	0.780904
EPHX1	P07099	-0.0639549	0.8184
EPM2AIP1	Q7L775	0.0173664	0.968093
EPN1	Q9Y6I3	-0.0185046	0.872325
EPN2	F6PQP6	0.349178	0.16211
EPRS1	P07814	0.0388715	0.679048
EPS15	P42566	-0.043508	0.672532
EPS15L1	Q9UBC2	0.0799861	0.213907
EPS8	A0A2R8YE63	0.114793	0.592461
EPS8L2	Q9H6S3	-0.0998897	0.826638
ERAP1	Q9NZ08	-0.151738	0.559269
ERAP2	Q6P179-3	-0.407114	0.280963
ERBIN	Q96RT1-7	-0.270402	0.175287
ERC1	X6RLX0	0.0234748	0.878033
ERCC2	E7EVE9	0.00348346	0.993287
ERCC3	A0A2R8Y6W8	-0.0242823	0.945217
ERCC6L	B5MDQ0	0.143059	0.642154
ERGIC1	Q969X5-2	0.0457652	0.760694
ERGIC2	A0A087WU02	-0.0466942	0.915547
ERGIC3	H0Y5K5	-0.0230212	0.879767
ERH	P84090	-0.131792	0.340761
ERLEC1	Q96DZ1	-0.124842	0.414805
ERLIN1	O75477	0.000633704	0.996381
ERLIN2	E5RHW4	0.0215841	0.858892
ERO1A	Q96HE7	-0.0162759	0.904667
ERP29	P30040	0.202911	0.00976594
ERP44	Q9BS26	0.111478	0.140236
ESD	P10768	0.17857	0.0778415
ESF1	Q9H501	-0.0120885	0.986473
ESYT1	Q9BSJ8-2	-0.0574758	0.624684
ESYT2	A0A499FIX8	0.12276	0.359124
ETF1	P62495	0.025614	0.841306
ETFA	P13804	0.299054	0.0201928
ETFB	P38117	0.189878	0.129279
ETFDH	Q16134	0.130164	0.770597
ETHE1	O95571	-0.0745919	0.801115
EVA1B	Q9NVM1	-0.10014	0.801607
EWSR1	B0QYK0	0.334981	0.00254363
EXD2	Q9NVH0	0.136265	0.620465
EXOC1	Q9NV70-2	-0.0209094	0.808447
EXOC2	Q96KP1	-0.0226358	0.918545
EXOC3	O60645	0.0489855	0.719257
EXOC4	Q96A65	-0.239243	0.00495185
EXOC5	O00471	-0.159982	0.209296
EXOC6	A0A0U1RRB6	-0.0851073	0.396689
EXOC7	Q9UPT5-2	-0.0705151	0.614439
EXOC8	Q8IYI6	-0.0492748	0.746784
EXOG	Q9Y2C4	-0.188963	0.634891
EXOSC10	Q01780	-0.0659091	0.785393
EXOSC2	Q13868	0.0894833	0.809111
EXOSC3	Q9NQT5	-0.509348	0.162827
EXOSC4	Q9NPD3	-1.01955	0.000577757
EXOSC5	Q9NQT4	-0.246076	0.474962
EXOSC6	Q5RKV6	-0.917274	0.0978049
EXOSC7	Q15024	-0.256653	0.440252
EXOSC9	D6RIY6	-0.194171	0.658001
EXT2	Q93063	0.04872	0.884886
EZR	P15311	-0.0580638	0.833636
F13A1	P00488	-0.757881	0.0317757
F3	P13726	-0.269554	0.631277
F5H6I7	F5H6I7	1.15049	0.00671186
F8W0P7	F8W0P7	-0.814889	0.0833884
RPL10	F8W7C6	1.11363	0.220664
FABP3	S4R371	-0.77057	0.150238
FABP5	Q01469	0.0724415	0.822919
FADD	Q13158	-0.652808	0.0768996
FADS2	O95864	-0.113363	0.854484
FADS3	E9PS00	0.0788148	0.826667
FAF1	Q9UNN5	-0.147169	0.360021
FAF2	Q96CS3	0.192611	0.00109361
FAH	P16930	0.0510922	0.758964
FAHD1	Q6P587	-0.14488	0.283823
FAHD2A	Q96GK7	0.196293	0.279371
FAM107B	C9J6N5	-0.00759127	0.987942
FAM114A1	Q8IWE2	-0.0180262	0.877377
FAM114A2	Q9NRY5	-0.312758	0.0533726
FAM120A	Q9NZB2	0.047105	0.583675
FAM136A	Q96C01	0.162256	0.633806
FAM162A	Q96A26	0.0335529	0.948704
FAM168A	Q92567-2	-0.338765	0.185846
FAM168B	A1KXE4-2	-0.174874	0.659752
FAM234A	Q9H0X4	-0.602671	0.208049
FAM3C	Q92520	0.130358	0.361155
FAM50A	Q14320	-0.28495	0.428739
FAM8A1	Q9UBU6	0.0417155	0.927083
FAM91A1	Q658Y4	-0.144091	0.739812
FAM98A	Q8NCA5	0.568988	1.73247e-06
FAM98B	Q52LJ0	-0.304117	0.00044782
FAR1	Q8WVX9	-0.661245	0.0401212
FARP1	Q9Y4F1	0.0689315	0.75175
FARSA	Q9Y285	-0.200895	0.00875551
FARSB	Q9NSD9	0.0122398	0.885236
FAS	P25445-6	0.520864	0.0666476
FASN	P49327	0.000500275	0.997239
FAT1	A0A087WVP1	0.195903	0.553727
FAU	E9PR30	-0.0178341	0.941371
FBL	P22087	-0.403209	0.0201928
FBLIM1	Q8WUP2	0.539438	0.00666948
FBLL1	A6NHQ2	-1.06719	0.000973835
FBLN1	P23142	-0.59935	0.116885
FBLN2	P98095	-0.190419	0.514461
FBN1	P35555	-0.291182	0.161409
FBN2	P35556	-0.0702435	0.909347
FBXL18	Q96ME1-4	-0.905503	0.00121777
FBXO33	A0A087WZX2	-1.11618	0.0100562
FCGRT	P55899	0.00292251	0.995607
FCHO2	Q0JRZ9	-0.348895	0.215638
FCHSD1	Q86WN1	-0.0507824	0.886885
FDFT1	P37268	0.287285	0.501142
FDPS	P14324-2	0.437785	0.106978
FDX1	P10109	0.412758	0.286655
FDX2	Q6P4F2	0.0391828	0.923563
FDXR	P22570-3	0.201979	0.450125
FECH	P22830	0.0800745	0.659752
FEN1	P39748	-0.238124	0.584184
FERMT1	Q96AC1	0.230118	0.164806
FEZ2	Q9UHY8	-0.804347	0.000254024
FGF2	P09038-2	0.0175712	0.950414
FH	P07954-2	0.023398	0.841306
FHIP2A	Q5W0V3	0.272436	0.0130387
FHL1	Q13642-5	0.386778	0.37666
FHL2	Q14192	0.179836	0.391114
FHL3	Q13643	0.180599	0.375968
FHOD1	Q9Y613	0.566435	0.000420441
FIGNL1	O75351	-0.158968	0.0111553
FILIP1L	Q4L180-3	0.182044	0.592183
FIP1L1	Q6UN15-5	0.292885	0.613873
FIS1	Q9Y3D6	-0.171118	0.243416
FKBP10	Q96AY3	0.0598163	0.689635
FKBP11	F8VU90	0.2803	0.0403363
FKBP14	Q9NWM8	-0.0376637	0.862352
FKBP15	Q5T1M5-2	0.101134	0.189735
FKBP1A	P62942	0.268261	0.0904299
FKBP2	P26885	0.0683617	0.691659
FKBP3	Q00688	0.0697052	0.454173
FKBP4	Q02790	0.39236	0.0147742
FKBP7	Q9Y680-3	0.0620937	0.745975
FKBP8	Q14318-2	0.17198	0.175083
FKBP9	O95302	-0.229444	0.24839
FLAD1	Q5T196	-0.172068	0.504188
FLII	Q13045	-0.104145	0.322318
FLNA	P21333	0.326925	0.00875551
FLNB	O75369-2	-1.53528	0.110356
FLNB,1	O75369-8	0.0145045	0.946588
FLNC	Q14315	0.176791	0.484717
FLOT1	O75955	-0.481862	0.000296487
FLOT2	Q14254	-0.601508	0.000421002
FLRT2	O43155	0.2668	0.475946
FLT3	A0A0B4J203	-0.281109	0.035221
FLYWCH1	Q96CP2	-0.724517	0.0158873
FMC1	Q9Y383	-0.52503	0.00125591
FMN2	Q9NZ56	0.410611	0.352044
FMNL3	Q8IVF7	0.310369	0.432416
FMR1	A8MQB8	-0.0929866	0.52319
FN1	P02751-1	-0.0955905	0.752673
FN3KRP	Q9HA64	-0.211612	0.0670129
FNBP1	B7ZL14	0.20548	0.226011
FNBP1L	Q5T0N5-3	0.111826	0.716639
FNDC3A	Q9Y2H6-2	0.162228	0.410639
FNDC3B	Q53EP0	0.129741	0.416052
FNTA	P49354	0.124746	0.25689
FNTB	P49356	-0.257226	0.566199
FOCAD	Q5VW36	0.232831	0.27227
FOSB	K7ERZ8	-0.370376	0.240252
FOSL2	C9JCN8	0.040872	0.922922
FOXK1	P85037	-0.227968	0.300196
FOXP1	Q9H334-4	-0.122497	0.833504
FRG1	Q14331	0.35265	0.275984
FRK	P12931	-0.0442712	0.717781
FRMD6	Q96NE9-2	-0.133304	0.486429
FRY	A0A286YFA9	1.83659	0.0068777
FRYL	O94915	-0.147224	0.836992
FSCN1	Q16658	-0.160619	0.208212
FSTL1	Q12841	0.218793	0.0948643
FTH1	G3V192	0.848534	0.0190471
FTL	P02792	0.710941	0.190747
FTO	A0A1B0GTC3	0.067377	0.701003
FTSJ1	Q9UET6	0.2014	0.663177
FTSJ3	Q8IY81	-0.404481	0.0149979
FUBP1	Q96AE4	-0.1905	0.149371
FUBP3	Q96I24	0.0377039	0.687136
FUCA2	Q9BTY2	0.220746	0.441553
FUS	P35637	0.0846255	0.643242
FUT11	Q495W5	-0.0828606	0.7462
FUT8	Q9BYC5	-0.821273	0.00600271
FXR1	P51114	-0.0245416	0.809226
FXR2	P51116	0.247096	0.0139555
FYCO1	Q9BQS8	-0.169918	0.759369
FYN	J3QRU1	-0.374654	0.279932
FYTTD1	Q96QD9	-0.204371	0.558397
FZD7	O75084	-0.612887	0.083673
G3BP1	Q13283	-0.228806	0.0730874
G3BP2	Q9UN86	0.301116	0.000462931
G3V1N2	G3V1N2	-1.66274	0.0149846
G6PD	P11413	-0.205649	0.161671
GAA	P10253	-0.100096	0.784915
GABARAP	F5GZY7	-0.24819	0.603178
GABARAPL2	P60520	0.162822	0.362768
GABPA	Q06546	2.90755	0.000438548
GADD45GIP1	Q8TAE8	-0.166781	0.646216
GAK	O14976	-0.251677	0.357176
GALE	Q14376	-0.241755	0.647242
GALK1	P51570	0.0733321	0.670974
GALM	Q96C23	0.3539	0.443751
GALNS	P34059	0.390017	0.14388
GALNT1	Q10472	0.375063	0.129279
GALNT2	Q10471	0.0199725	0.885254
GALNT5	Q7Z7M9	-0.0789899	0.727976
GALNT7	Q86SF2	-0.341299	0.229877
GAMT	Q14353	0.00253406	0.995951
GANAB	Q14697	-0.0355769	0.725985
GAPDH	P04406	-0.127547	0.0857904
GAPVD1	F8W9S7	0.150781	0.189089
GAR1	Q9NY12-2	-0.69893	0.000427863
GARS1	P41250-2	0.076872	0.57611
GART	P22102	-0.104238	0.412664
GATAD2A	Q86YP4-2	-0.751044	0.0176998
GATAD2B	A0A0U1RRM1	-0.66158	0.00531627
GATD1	Q8NB37	-0.767426	0.00142211
GBA1	P04062-4	0.534152	0.00702398
GBE1	Q04446	-0.139009	0.353597
GBF1	Q92538	-0.079458	0.456701
GBP1	P32455	-0.0324144	0.925389
GBP2	P32456	-0.735823	0.138302
GCAT	O75600-2	-0.0260796	0.934099
GCC2	Q8IWJ2	-0.010006	0.958364
GCDH	Q92947	-0.119437	0.665424
GCLC	P48506	0.315079	0.359124
GCLM	P48507	-0.627184	2.20882e-08
GCN1	Q92616	-0.187824	0.00738772
GCSH	A0A1W2PQV2	0.441417	0.185471
GDI1	P31150	0.602166	3.12382e-07
GDI2	P50395	0.0883499	0.175455
GEMIN5	Q8TEQ6	-1.61076	1.24796e-05
GET3	O43681	0.222231	0.0105211
GET4	Q7L5D6	0.320905	0.260095
GFM1	Q96RP9	0.0216884	0.928483
GFPT1	Q06210-2	-0.0705472	0.504188
GFPT2	O94808	-0.707835	0.0979143
GFUS	Q13630	-0.0873389	0.586827
GGA1	Q9UJY5	0.0371153	0.890558
GGACT	Q9BVM4	-0.48994	0.0337339
GGCT	O75223	0.390809	0.172746
GGCX	P38435	0.105288	0.785393
GGH	Q92820	0.113642	0.407391
GGPS1	O95749	-0.222366	0.322869
GHITM	Q9H3K2	0.269875	0.602843
GID8	Q9NWU2	-0.918186	0.0779946
GIGYF2	Q6Y7W6	-0.0524888	0.699221
GINS2	Q9Y248	0.131824	0.582454
GIPC1	O14908	0.539103	0.000490755
GIPC2	Q8TF65	-0.292898	0.577011
GIT1	A0A0C4DGN6	-0.172295	0.551668
GIT2	Q14161	-0.394722	0.00136339
GJA1	P17302	0.047448	0.93763
GLA	A0A6Q8PHD1	0.398477	0.155189
GLB1	P16278-3	0.148439	0.39748
GLG1	Q92896	-0.154659	0.104936
GLIPR2	Q9H4G4	0.116621	0.599113
GLMN	Q92990	0.0572841	0.880325
GLO1	Q04760	-0.0707449	0.460253
GLOD4	Q9HC38-2	0.135047	0.25988
GLRX	P35754	-0.40668	0.0858271
GLRX3	O76003	0.206653	0.0800432
GLRX5	Q86SX6	0.036813	0.931824
GLS	O94925	1.08353	1.14963e-08
GLS,1	O94925-3	0.345353	0.0124566
GLT8D1	Q68CQ7	-0.299185	0.0657768
GLT8D2	Q9H1C3	-0.748099	0.00372303
GLTP	Q9NZD2	-0.20649	0.277059
GLUD1	P00367	-0.040781	0.839137
GLUL	A0A2R8YDT1	-1.01309	0.000458842
GLYR1	Q49A26-3	0.0569066	0.893549
GM2A	P17900	0.664913	0.0737005
GMFB	P60983	0.17129	0.0606258
GMPPA	Q96IJ6	-0.32378	0.000199675
GMPPB	Q9Y5P6	-0.289214	0.00925007
GMPR2	Q9P2T1-2	-0.391563	0.0965586
GMPS	P49915	-0.238962	0.0889025
GNA11	P29992	-0.228291	0.0231396
GNA13	Q14344	0.0921822	0.750378
GNAI2	P04899	0.0502196	0.705081
GNAI3	P08754	0.35492	0.0822371
GNAL	Q5JWF2	-0.0829061	0.499254
GNAQ	P50148	0.0759033	0.79516
GNB1	P62873	-0.0909107	0.461875
GNB2	P62879	-0.178502	0.141707
GNB4	Q9HAV0	0.0291112	0.875729
GNE	Q9Y223	-0.101607	0.595918
GNG12	Q9UBI6	-0.535809	0.00321392
GNG2	P59768	0.0950753	0.858594
GNG5	P63218	1.90134	0.00155499
GNL1	P36915	-0.383807	0.00719713
GNL2	Q13823	-0.130131	0.761439
GNL3	Q9BVP2-2	0.00295055	0.98837
GNPAT	O15228-2	-0.469096	0.104387
GNPDA1	P46926	0.190628	0.345215
GNPDA2	Q8TDQ7	0.405609	0.0976507
GNPNAT1	Q96EK6	0.0997469	0.533762
GNS	P15586	0.648702	0.000473042
GOLGA1	Q92805	-0.204412	0.628165
GOLGA2	A0A6Q8KRG2	-0.197573	0.0413183
GOLGA3	Q08378	-0.117555	0.133213
GOLGA4	Q13439-3	0.177037	0.0932097
GOLGA5	Q8TBA6	-0.0679417	0.585678
GOLGA7	Q7Z5G4	0.885246	0.00106349
GOLGB1	Q14789-4	-0.0647226	0.311127
GOLIM4	O00461	-0.148972	0.368935
GOLM1	Q8NBJ4-2	-0.314807	0.380612
GOLM2	Q6P4E1	-0.0696614	0.636417
GOLPH3	Q9H4A6	0.69847	0.0113065
GOLT1B	Q9Y3E0	-0.582913	0.0066894
GON7	Q9BXV9	0.394863	0.143516
GOPC	Q9HD26	-0.0496744	0.848279
GORAB	Q5T7V8	0.0642031	0.811935
GORASP2	Q9H8Y8	-0.145809	0.161234
GOSR1	E9PCW1	0.196492	0.632852
GOSR2	O14653-2	0.100344	0.637439
GOT1	P17174	0.0452186	0.676286
GOT2	P00505	-0.523353	0.000906935
GPAA1	O43292	-0.00140981	0.996381
GPALPP1	A0A0A0MRI1	-0.264429	0.475946
GPATCH8	Q9UKJ3-2	0.059806	0.864733
GPC1	P35052	0.455817	0.432174
GPC4	Q9Y625	0.179503	0.730576
GPD2	P43304	-0.246036	0.0231123
GPHN	F5H039	-0.960937	0.000151946
GPI	P06744	0.0711002	0.557419
GPKOW	Q92917	-0.243608	0.27697
GPNMB	A0A3B3ISS6	-0.689797	0.432975
GPR107	G5E994	0.117707	0.703583
GPR89A	B7ZAQ6-2	-0.371815	0.167791
GPS1	Q13098-7	-0.191874	0.0502803
GPSM1	A0A0A0MSK4	0.241651	0.352044
GPT2	Q8TD30	-0.125433	0.803013
GPX1	P07203	-0.51625	0.0101736
GPX4	K7ERP4	-0.963976	0.000296157
GPX7	Q96SL4	0.0743255	0.841306
GPX8	Q8TED1	0.0637052	0.582286
GRAMD2B	Q96HH9	0.0231127	0.966805
GRB2	P62993	0.189825	0.0399246
GREM1	O60565	0.523095	0.121213
GRHPR	Q9UBQ7	0.271857	0.0116771
GRIPAP1	A0A087WT45	0.139963	0.530647
GRN	P28799	0.516108	0.0255382
GRPEL1	Q9HAV7	0.210163	0.138302
GRSF1	F5H5I6	0.291134	0.145599
GRWD1	Q9BQ67	-0.0596501	0.800699
GSDMD	G3V1A6	-0.203359	0.616119
GSDME	O60443	-0.218108	0.436778
GSK3A	P49840	-0.202165	0.48495
GSK3B	P49841-2	-0.772597	0.00255756
GSKIP	Q9P0R6	-0.101119	0.84283
GSN	P06396-2	0.195358	0.450539
GSPT1	P15170-2	0.0979089	0.262008
GSPT2	Q8IYD1	0.0498795	0.880325
GSR	P00390-2	0.13872	0.262497
GSS	P48637	0.0101483	0.93763
GSTK1	Q9Y2Q3	-0.132354	0.296015
GSTM1	P09488	-0.0390617	0.976639
GSTM2	P28161	0.398855	0.125839
GSTM3	P21266	0.24716	0.51047
GSTO1	P78417	0.00309494	0.987942
GSTP1	P09211	0.280808	0.0055652
GSTT1	P30711	-0.32279	0.569777
GSTT2	Q6ICJ4	0.223958	0.702705
GSTZ1	G3V267	0.0939276	0.842213
GTF2B	Q00403	-0.206033	0.432467
GTF2E1	P29083	-0.160701	0.588047
GTF2E2	P29084	-0.798924	0.0152263
GTF2F1	P35269	0.035188	0.878965
GTF2F2	P13984	0.315467	0.142729
GTF2I	P78347-2	-0.289307	0.0388156
GTF3C1	Q12789	0.114333	0.759248
GTF3C5	Q9Y5Q8-2	0.0798509	0.740701
GTPBP1	O00178	-0.477694	0.000125342
GTPBP4	Q9BZE4	-0.059844	0.816029
GUK1	B1ANH0	0.234871	0.145575
GUSB	P08236-3	-0.0386919	0.912923
GXYLT1	Q4G148-2	-0.332813	0.238573
GYG1	P46976-2	0.248554	0.0650083
GYS1	P13807-2	-0.27144	0.134726
H0YDN1	H0YDN1	-1.07906	0.0021346
H0YEF7	H0YEF7	1.85799	0.00718656
H1-0	P07305	-0.488736	0.0374942
H1-1	Q02539	-0.573828	0.362768
H1-10	Q92522	-0.330838	0.202444
H1-2	P16403	-0.691257	0.0142872
H1-3	P16402	-0.823936	0.300485
H1-4	P10412	-0.586921	0.637675
H1-5	P16401	-0.634129	0.0607428
H2AC1	P16104	-0.802558	0.000453307
H2AC18	Q16777	-0.326965	0.0395642
H2AC21	Q8IUE6	-0.100912	0.868462
H2AC4	Q93077	2.49908	0.00359546
H2AZ1	Q71UI9	-0.197823	0.461875
H2BC11	Q16778	-0.472203	0.0114436
H2BC4	U3KQK0	0.26291	0.811423
H3-3A	K7EK07	-0.647699	0.678052
H3-7	Q5TEC6	-0.199904	0.364021
H3BQK9	H3BQK9	0.0259619	0.805348
H3C1	P68431	-0.439023	0.0783611
H3C15	Q71DI3	-0.287677	0.836992
H4C1	P62805	-0.0656789	0.798159
H6PD	O95479	-0.480974	0.034579
H7BZJ3	H7BZJ3	-0.26218	0.569777
HABP2	Q14520-2	-0.216424	0.713615
HACD3	Q9P035	-0.140352	0.468067
HADH	A0A0D9SFP2	0.159562	0.229225
HADHA	H0YFD6	-0.0901769	0.432975
HADHB	P55084-2	0.0493397	0.712018
HAGH	Q16775-2	0.159842	0.585678
HARS1	P12081	0.0182712	0.893549
HAT1	O14929	-0.745078	0.12393
HAUS6	Q7Z4H7	0.00284481	0.995178
HBS1L	Q9Y450	-0.0744477	0.426088
HCCS	P53701	0.489639	0.0904299
HCFC1	P51610-2	-0.317025	0.00192936
HDAC1	Q13547	-1.48671	0.000204245
HDAC2	Q92769	0.0409223	0.868188
HDAC7	J3KPH8	0.154593	0.21183
HDDC2	Q7Z4H3	-0.370942	0.0313969
HDGF	P51858	-0.223095	0.0176406
HDGFL2	Q7Z4V5-2	-0.0777854	0.505576
HDGFL3	Q9Y3E1	-0.0423134	0.925178
HDHD2	Q9H0R4	-0.0224371	0.933678
HDHD5	Q9BXW7-2	-0.215451	0.569773
HDLBP	A0A024R4E5	0.0712047	0.384788
HEATR1	Q9H583	-0.556472	0.00656078
HEATR3	Q7Z4Q2	-0.195303	0.374365
HEATR5A	F5H619	0.237916	0.635233
HEATR5B	Q9P2D3	-0.0847156	0.790827
HEBP1	Q9NRV9	0.525232	0.0160454
HEBP2	Q9Y5Z4	0.332811	0.218198
HECTD1	A0A087X2H1	0.0968268	0.521305
HECTD3	Q5T447	-0.290054	0.162323
HEG1	Q9ULI3	-0.162882	0.589656
HERC4	Q5GLZ8-2	-0.39051	0.018729
HEXA	H3BP20	0.46938	0.0108059
HEXB	P07686	0.457697	0.0105211
HEXIM1	O94992	0.215858	0.514826
HGH1	Q9BTY7	0.125107	0.482346
HGS	O14964	0.0571061	0.508549
HIBADH	P31937	-0.179465	0.434044
HIBCH	Q6NVY1	0.430179	0.0112198
HIF1AN	Q9NWT6	1.11107	0.000132931
HIGD2A	Q9BW72	-0.48296	0.281006
HIKESHI	Q53FT3	0.373022	0.091673
HINT1	P49773	0.370092	0.000327339
HINT2	Q9BX68	-0.327204	0.121686
HIP1	O00291	-0.000974759	0.997239
HK1	P19367	0.115222	0.208255
HK2	P52789	0.318966	0.0432999
HLA-A	Q5SRN5	-1.32331	0.0288524
HLA-B	P01889	-0.229432	0.708916
HM13	A0A3B3IUB5	-0.129083	0.504722
HMBS	F5H345	-0.560166	0.0503659
HMGA1	P17096	-0.362826	0.145575
HMGA2	F5H2U8	-0.126607	0.777929
HMGB1	P09429	-0.22219	0.353597
HMGB2	P26583	-0.458706	0.155696
HMGB3	O15347	-0.595954	0.0512854
HMGCL	P35914	0.506865	0.00109361
HMGCS1	Q01581	-0.444141	0.369666
HMGN1	A6NL93	1.68397	0.00928615
HMMR	O75330-4	0.337767	0.569161
HMOX1	P09601	0.279847	0.445842
HMOX2	P30519	0.292409	0.000583351
HNRNPA0	Q13151	-0.103701	0.60408
HNRNPA1	P09651-2	-0.182523	0.802673
HNRNPA1,1	P09651	-0.143474	0.504188
HNRNPA2B1	P22626	0.00324376	0.98592
HNRNPA3	A0A7I2V2R3	-0.390337	0.730131
HNRNPA3,1	P51991-2	0.24735	0.0166924
HNRNPAB	D6R9P3	-0.159918	0.318826
HNRNPC	P07910-2	-0.296968	0.0298948
HNRNPC,1	G3V2Q1	-0.788345	0.0299332
HNRNPD	Q14103-3	-0.323231	0.00871749
HNRNPDL	O14979-2	-0.245157	0.0718111
HNRNPF	P52597	-0.352766	0.0313281
HNRNPH1	P31943	-0.190433	0.163375
HNRNPH2	P55795	-0.550078	1.12929e-08
HNRNPH3	P31942	-0.601178	7.51013e-06
HNRNPK	P61978-2	-0.374084	0.00110216
HNRNPK,1	P61978-3	0.568793	0.3448
HNRNPL	P14866	-0.0122783	0.934744
HNRNPLL	C9IYN3	-0.369848	0.0284374
HNRNPM	P52272	-0.136903	0.221003
HNRNPR	O43390	-0.0624644	0.638359
HNRNPU	Q00839	-0.335429	0.00738772
HNRNPUL1	Q9BUJ2-2	-0.307944	0.0054074
HNRNPUL2	Q1KMD3	-0.0533481	0.588047
HOMER1	Q9NSC5-2	0.128415	0.620231
HOOK3	Q86VS8	0.209351	0.00232158
HP1BP3	Q5SSJ5	-0.144469	0.0838882
HPCA	P37235	0.610393	0.063866
HPF1	Q9NWY4	-0.229348	0.378868
HPRT1	P00492	-0.339894	0.0136557
HPS6	Q86YV9	-0.844364	0.161671
HS1BP3	Q53T59	-0.181296	0.593209
HS2ST1	Q7LGA3-3	-0.420426	0.109591
HSBP1	O75506	0.0844523	0.777929
HSD17B10	Q99714	0.097001	0.315809
HSD17B11	D6RCD0	0.394758	0.130281
HSD17B12	Q53GQ0	0.178861	0.15092
HSD17B4	A0A2R8YD50	0.178157	0.0976507
HSDL2	Q6YN16	0.00428364	0.982973
HSP90AA1	P07900	0.138979	0.115545
HSP90AB1	P08238	0.197094	0.0292852
HSP90AB2P	Q58FF8	0.125545	0.425947
HSP90AB4P	Q58FF6	0.0712465	0.884886
HSP90B1	P14625	0.0469024	0.583702
HSPA12A	A0A6I8PIW1	0.77879	0.0700294
HSPA13	P48723	0.177466	0.047227
HSPA14	Q0VDF9	-0.286334	0.0911255
HSPA1A	A0A0G2JIW1	-0.295977	0.0189466
HSPA2	P54652	-0.336613	0.514214
HSPA4	P34932	0.0939897	0.158537
HSPA5	P11021	0.157648	0.0292008
HSPA6	P17066	1.10974	0.204684
HSPA8	P11142	0.145989	0.0760944
HSPA9	P38646	0.281241	0.0044319
HSPB1	P04792	0.434474	0.0201928
HSPB11	Q9Y547	-0.575811	0.0982188
HSPB2	A8KAH6	-0.394001	0.437319
HSPB6	O14558	0.589295	0.0637132
HSPB7	Q68DG0	1.15951	0.00823301
HSPB7,1	Q9UBY9	0.848932	0.0858271
HSPB7,2	Q9UBY9-2	0.647757	0.132531
HSPB8	Q9UJY1	-0.291174	0.58803
HSPBP1	Q9NZL4	-0.0904149	0.755711
HSPD1	P10809	0.20451	0.133243
HSPE1	P61604	0.307727	0.0537061
HSPG2	P98160	-1.06529	0.0155706
HSPH1	Q92598	0.342831	0.0596039
HTATIP2	Q9BUP3	-0.0146208	0.972675
HTATSF1	O43719	0.430228	0.0472853
HTRA1	Q92743	0.0855845	0.801191
HTRA2	A0A0C4DG44	0.679797	0.0002821
HTT	A0A7P0TAN5	-0.282143	0.250821
HUWE1	Q7Z6Z7-2	-0.298077	2.91086e-05
HYCC1	Q9BYI3-3	-0.173013	0.512325
HYOU1	A0A494C039	-0.864619	0.000868872
HYOU1,1	Q9Y4L1	0.121613	0.225837
HYPK	Q9NX55	0.261055	0.0248874
IAH1	Q2TAA2	-0.351079	0.00207751
IARS1	P41252	0.0745453	0.504301
IARS2	Q9NSE4	0.110666	0.480055
ICMT	O60725	0.19285	0.691831
IDE	A0A7I2V2P6	0.143333	0.0234531
IDH1	O75874	0.250525	0.168447
IDH2	P48735	0.123983	0.483338
IDH3A	P50213	-0.156386	0.323995
IDH3B	A0A087WZN1	0.118536	0.390479
IDH3G	P51553	0.0957112	0.494063
IDI1	Q13907-2	0.136887	0.550811
IDUA	P35475	-0.260849	0.602548
IER3IP1	A0A1W2PNR9	-0.27516	0.578757
IFI16	Q16666	-0.535541	0.0220389
IFI30	P13284	0.0248996	0.950006
IFI35	P80217	-1.10221	1.72051e-05
IFIT1	P09914-2	-1.04814	3.98024e-05
IFIT3	A0A7P0T7D6	-0.108615	0.788911
IFIT5	Q13325	-0.532037	0.00168041
IFITM2	A0A7P0T953	-0.636961	0.465486
IFITM3	Q01628	0.538333	0.047786
IFT20	Q8IY31	-0.529211	0.0340018
IFT22	Q9H7X7	-0.280041	0.349225
IFT27	Q9BW83-2	-0.379484	0.182559
IFT74	Q96LB3	-0.375799	0.289464
IFT80	F5GZP3	0.269757	0.422097
IGBP1	P78318	0.275119	0.00177092
IGF2BP1	Q9NZI8	0.585362	0.0770148
IGF2BP2	F8W930	-0.150544	0.163725
IGF2BP3	O00425	0.513378	0.0303935
IGF2R	P11717	0.621039	7.81767e-06
IGFBP3	A6XND1	0.834961	0.131224
IGFBP4	P22692	-0.0512752	0.915627
IGFBP5	P24593	-0.133653	0.773472
IGFBP7	Q16270-2	0.532287	0.313557
IK	Q13123	-0.161631	0.240104
IKBIP	Q70UQ0	0.270344	0.00186442
IKBIP,1	Q70UQ0-4	0.251384	0.0128536
IKBKB	O14920	0.133248	0.620766
IKBKG	A0A087X0G7	0.462639	0.000886242
IL5RA	E7ERY4	-0.622449	0.258464
IL6ST	P40189	-0.402486	0.227256
ILF2	Q12905	-0.249326	0.0137494
ILF3	Q12906	-1.38018	0.0321301
ILF3,1	Q12906-7	-0.226202	0.0168451
ILK	A0A0A0MTH3	0.276221	0.00456946
ILKAP	Q9H0C8	-0.205054	0.633306
ILVBL	M0R026	-0.0199856	0.899856
IMMT	Q16891-2	0.153747	0.0918979
IMP3	Q9NV31	0.147296	0.651176
IMPA1	P29218	0.0467996	0.766209
IMPDH1	P20839	-0.29493	0.276806
IMPDH2	P12268	0.0852968	0.589078
INF2	A0A6Q8PHG2	-0.0567006	0.703583
INPP1	P49441	-0.802263	0.0189576
INPP4A	Q96PE3-2	-0.28231	0.254528
INPPL1	O15357	0.0361496	0.830003
INTS1	Q8N201	-0.543409	0.345881
INTS11	C9J979	0.192594	0.42629
INTS3	Q68E01-2	-0.656723	0.0170594
INTS4	Q96HW7	0.293972	0.220664
INTS7	Q9NVH2-3	-0.923742	0.0234531
IPO11	Q9UI26	-0.431214	0.0715829
IPO13	O94829	-0.456446	0.125282
IPO4	Q8TEX9	-0.354022	0.0446144
IPO5	O00410	0.213034	0.0763628
IPO7	O95373	-0.176189	0.254354
IPO8	O15397	-0.670134	0.183989
IPO9	Q96P70	-0.112812	0.280963
IQGAP1	P46940	0.0640919	0.468873
IQGAP3	F2Z2E2	-0.375231	0.458468
IQSEC1	A0A3B3IU98	-0.184353	0.471521
IRAK4	Q9NWZ3	0.0954995	0.791521
IRF2BP1	Q8IU81	0.763442	0.00487247
IRF2BP2	Q7Z5L9	-0.354269	0.300485
IRF2BPL	Q9H1B7	-0.235304	0.148783
IRF3	Q14653	0.198767	0.756894
IRGQ	Q8WZA9	0.0447151	0.760395
IRS2	Q9Y4H2	-0.355705	0.342257
ISCU	Q9H1K1-2	0.471421	0.258733
ISG15	P05161	-0.0514939	0.934248
ISLR	O14498	0.151786	0.713615
ISOC1	D6RGE2	-0.0934246	0.870766
ISOC2	Q96AB3	0.216388	0.1418
IST1	P53990	0.208742	0.0486304
ISYNA1	Q9NPH2-2	-0.452408	0.121138
ITCH	A0A590UJW8	-0.348251	0.0600881
ITGA1	P56199	0.363485	0.426164
ITGA11	Q9UKX5	0.810321	0.0544875
ITGA2	P17301	-0.839184	0.0690755
ITGA3	P26006	0.77458	0.0260173
ITGA4	P13612	-0.587832	0.0895519
ITGA5	P08648	0.0487147	0.786689
ITGA6	P23229-4	0.0791808	0.925958
ITGA8	P53708	-0.116139	0.824366
ITGAV	P06756-3	0.285524	0.0504628
ITGB1	H7C4K3	-0.102941	0.400468
ITGB3	P05106	0.362458	0.234688
ITGB5	P18084	0.539481	0.0130326
ITGBL1	O95965	0.793983	0.0436785
ITM2B	Q9Y287	-0.953955	0.00514864
ITPA	Q9BY32	0.11261	0.566199
ITPR3	Q14573	-0.387411	0.470963
ITPRIP	Q8IWB1	0.779171	0.00462429
IVD	A0A0A0MT83	0.375865	0.0594362
IWS1	Q96ST2-2	0.150225	0.408614
JAK1	A0A5F9ZHN8	-0.542817	0.306835
JAM3	Q9BX67	-0.19616	0.521305
JCAD	Q9P266	1.26585	0.00463051
JMJD6	B2WTI3	-0.102478	0.822919
JPT1	Q9UK76	-0.184204	0.467638
JPT2	Q9H910	0.179306	0.276806
JUN	P05412	0.738312	0.110356
JUND	P17535	0.607435	0.0705846
JUP	P14923	-0.919069	0.167663
K7EJH0	K7EJH0	-0.424296	0.468888
KALRN	O75962	-0.334294	0.0031096
KANK1	Q14678-2	-0.210311	0.441995
KANK2	Q63ZY3-3	0.0196077	0.890214
KARS1	Q15046	-0.0219835	0.855801
KCMF1	Q9P0J7	-0.26075	0.481203
KCTD12	Q96CX2	-0.107581	0.780748
KCTD5	Q9NXV2	0.217758	0.602548
KDM1A	O60341	-0.443038	0.0597971
KDM3B	Q7LBC6	-0.246296	0.539071
KDSR	Q06136	0.477118	0.501142
KHDRBS1	Q07666	0.0383469	0.781447
KHSRP	M0R0C6	-0.227856	0.0502293
KIAA2013	Q8IYS2	-0.572852	0.0471947
KIDINS220	Q9ULH0-2	0.108602	0.668444
KIF11	A0A7I2V3A9	-0.207616	0.67707
KIF13A	A0A1B0GUA8	-0.0679735	0.808447
KIF1A	O60333-3	-0.283332	0.213121
KIF20A	O95235-2	0.00428487	0.994158
KIF23	A0A2U3TZL8	-0.228414	0.616489
KIF2A	A0A6Q8PGH7	0.0446828	0.736455
KIF2C	Q99661	-0.680243	0.0783532
KIF5A	P33176	0.064142	0.423416
KIF7	Q2M1P5	-0.0721266	0.800699
KIFAP3	Q92845-2	-0.455322	0.0696755
KIFBP	A0A1B0GUA3	0.319894	0.104078
KIFC1	Q9BW19	0.263172	0.818394
KIRREL1	Q96J84	-0.645955	0.122388
KLC1	G3V3H3	0.0742555	0.439446
KLC2	Q9H0B6	0.317106	0.028593
KLC4	Q9NSK0	0.0816065	0.800699
KPNA1	P52294	0.109746	0.806359
KPNA2	A0A7I2V351	-0.156643	0.777929
KPNA3	O00505	0.00715058	0.95004
KPNA4	A0A7I2YQ95	-0.0412683	0.693412
KPNA5	O60684	0.0484255	0.620766
KPNB1	Q14974	-0.283189	0.00168041
KRR1	Q13601	-0.0576095	0.890558
KRT18	P05783	0.194839	0.861669
KTI12	Q96EK9	-0.65783	0.0306296
KTN1	Q86UP2	0.107755	0.221241
KXD1	M0QXN9	0.229369	0.442357
KYAT3	Q6YP21-3	-0.197052	0.329709
L3HYPDH	Q96EM0	-0.950669	0.00041582
LACTB	P83111	0.435638	0.16211
LACTB2	Q53H82	-1.06358	0.0106531
LAMA4	A0A0A0MTC7	-0.489933	0.258733
LAMB1	P07942	-0.112761	0.770493
LAMB2	P55268	0.0163625	0.944113
LAMC1	P11047	0.138019	0.566878
LAMP1	P11279	0.425116	0.0296158
LAMP2	P13473-2	-1.33035	2.56821e-06
LAMTOR1	Q6IAA8	0.112359	0.507326
LAMTOR3	Q9UHA4	0.371157	0.0532941
LAMTOR4	A0A087WV46	-0.247056	0.584856
LAMTOR5	O43504	0.256415	0.0293379
LANCL1	O43813	-0.338751	0.0054074
LANCL2	Q9NS86	0.384775	0.247818
LAP3	P28838-2	-0.0162806	0.912923
LARP1	Q6PKG0	0.0169969	0.89335
LARP4	Q71RC2-3	0.280092	0.119941
LARP4B	Q92615	-0.586869	0.0143452
LARP6	Q9BRS8	-0.383755	0.392609
LARP7	Q4G0J3	-0.318342	0.327147
LARS1	A0A6I8PIV1	0.121391	0.156765
LAS1L	A0A7I2V4E5	-0.76569	0.0054074
LASP1	Q14847	0.126423	0.400051
LAYN	E9PR90	-0.170383	0.530487
LBH	B5MBX5	-0.724206	0.018481
LBR	Q14739	0.292056	0.475165
LCLAT1	Q6UWP7-3	-1.05	0.00109361
LCMT1	Q9UIC8	-0.231825	0.371048
LDAH	B5MDU6	-0.335557	0.240451
LDHA	P00338	0.14691	0.220664
LDHB	P07195	-0.00880951	0.941371
LDLR	J3KMZ9	0.0332649	0.925178
LEMD2	Q8NC56	0.226125	0.0715214
LEMD3	Q9Y2U8	0.141131	0.432082
LEO1	Q8WVC0	-0.453316	0.300196
LETM1	O95202	0.315931	0.000624156
LGALS1	P09382	-0.207982	0.00349921
LGALS3	P17931	-0.0545619	0.841306
LGALS3BP	Q08380	0.18261	0.797217
LGMN	Q99538	0.203792	0.339475
LHPP	Q9H008	-0.200922	0.607736
LIG1	P18858-3	-0.293755	0.405642
LIG3	P49916-3	-0.420273	0.0982188
LIMA1	Q9UHB6	0.37032	0.00314526
LIMCH1	Q9UPQ0-10	0.69557	0.333022
LIMD1	Q9UGP4	-0.254457	0.445814
LIMS1	P48059-2	0.667098	0.466318
LIMS1,1	P48059-3	0.252921	0.0278974
LIMS2	Q7Z4I7	0.624758	0.0982188
LIN7A	Q9NUP9	-0.184259	0.50985
LIPA	A0A0A0MT32	0.165958	0.689635
LLGL1	A0A087WW77	-0.0167054	0.952252
LLPH	Q9BRT6	-0.437595	0.450125
LMAN1	P49257	0.125745	0.226011
LMAN2	Q12907	-0.127115	0.203767
LMAN2L	Q9H0V9	-0.336887	0.355287
LMCD1	Q9NZU5	0.406742	0.198259
LMF2	Q9BU23	-0.133411	0.269428
LMNA	A0A6Q8PFJ0	-0.190145	0.0516848
LMNA,1	P02545-2	0.413991	0.0281247
LMNB1	P20700	-0.307097	0.0458951
LMNB2	Q03252	-0.101824	0.277059
LMO7	F8WD26	0.333744	0.170094
LMO7,1	Q8WWI1-3	1.60073	0.025363
LMOD1	P29536-2	1.37827	0.0153854
LNPEP	Q9UIQ6	-0.0228238	0.868188
LNPK	Q9C0E8-2	0.304036	0.0269619
[truncated: 2,460 more rows]

## Sheet: Fig. 3C
Protein Name	Uniprot ID	LogFC	adj.P.Val
A0A096LPI6	A0A096LPI6	0.0884245	0.728395
A0A0C4DG89	A0A0C4DG89	-0.027983	0.888385
A0A1W2PNV4	A0A1W2PNV4	0.145858	0.400903
A0A2R8YEA7	A0A2R8YEA7	0.13378	0.767759
A0A499FI48	A0A499FI48	1.27168	0.0390243
AAAS	Q9NRG9-2	-0.794615	0.0283527
AACS	Q86V21	-0.917166	0.0124775
AAGAB	Q6PD74	0.166803	0.788611
AAK1	A0A096LP25	-0.0656411	0.636717
AAMDC	Q9H7C9	-0.0288201	0.954462
AAR2	A0A7P0T8J7	0.180507	0.492114
AARS1	P49588	-0.0678299	0.766785
AARS2	Q5JTZ9	-0.406998	0.386056
AARSD1	Q9BTE6	0.329573	0.0502879
AASDHPPT	Q9NRN7	0.186802	0.634788
AATF	Q9NY61	0.227821	0.56729
ABAT	H3BRN4	-0.445898	0.39733
ABCB10	Q9NRK6	-0.819607	0.364517
ABCC1	P33527-4	-0.0656883	0.825169
ABCC4	O15439-2	-0.430992	0.337326
ABCD1	P33897	-0.331879	0.449914
ABCD3	P28288	-0.170645	0.224326
ABCE1	P61221	-0.0666254	0.723173
ABCF1	Q5STZ8	0.180625	0.112636
ABCF2	Q9UG63	0.111201	0.683447
ABCF3	Q9NUQ8	-0.302232	0.0383651
ABHD10	Q9NUJ1	-0.250948	0.496235
ABHD12	Q8N2K0	-0.226428	0.271163
ABHD14B	Q96IU4	0.193547	0.5806
ABHD16A	A0A0G2JJD3	0.755859	0.313666
ABI1	B6VEX4	0.0901806	0.456593
ABI2	F8WAL6	-0.458344	0.465032
ABLIM1	F8W8M4	-1.28262	0.180707
ABR	Q12979-2	-0.63901	0.120222
ABRACL	Q9P1F3	2.06602	0.0672224
ABRAXAS2	Q15018	-0.119118	0.4938
ACAA1	P09110	0.208163	0.438529
ACAA2	P42765	-0.0450296	0.827833
ACACA	Q13085	-0.0428451	0.837401
ACAD9	Q9H845	-0.0450764	0.926344
ACADM	P11310-2	-0.168891	0.630799
ACADSB	P45954	-0.334422	0.571969
ACADVL	P49748-2	-0.219355	0.37319
ACAN	P16112-2	0.460792	0.593235
ACAP2	Q15057	-0.10981	0.83273
ACAT1	P24752	0.0178389	0.959322
ACAT2	Q9BWD1	-0.438161	0.190658
ACBD3	Q9H3P7	0.0500638	0.728835
ACBD5	Q5T8D3-3	-0.301081	0.612367
ACE	A0A0A0MSN4	-5.82457	0.00264436
ACIN1	S4R3H4	-0.138571	0.534349
ACLY	P53396	0.263468	0.0782319
ACO1	P21399	0.133103	0.602091
ACO2	Q99798	0.132624	0.478475
ACOT13	Q9NPJ3	1.64526	0.0462249
ACOT2	A0A087X0W7	-0.427698	0.247284
ACOT7	O00154-4	-0.00294861	0.993581
ACOT9	Q9Y305-4	-0.0203993	0.957448
ACOX1	Q15067-2	0.0635945	0.826172
ACOX3	O15254-2	-1.33687	0.146396
ACP1	P24666	-0.213095	0.291417
ACP2	A0A5F9ZHR7	-0.14762	0.761567
ACSF2	E9PF16	0.387326	0.4938
ACSL1	P33121	-0.37234	0.0827211
ACSL3	A0A7P0TA76	-0.0633912	0.725807
ACSL4	O60488-2	-0.0506255	0.833351
ACSS2	Q9NR19	0.912808	0.168622
ACTA1	P68032	0.903502	0.146655
ACTA2	P62736	0.174856	0.893541
ACTB	P60709	-0.0549021	0.807815
ACTG1	P63261	0.200669	0.157672
ACTL6A	O96019	0.152247	0.531837
ACTN1	P12814	0.0761503	0.949204
ACTN1,1	P12814-3	0.323454	0.112757
ACTN4	O43707	0.16422	0.428618
ACTR10	Q9NZ32	0.224417	0.141437
ACTR1A	P61163	0.194774	0.111903
ACTR1B	P42025	0.198758	0.26151
ACTR2	P61160	0.213817	0.0735759
ACTR3	P61158	0.0827411	0.549739
ACY1	Q03154	-0.303967	0.194894
ACYP1	G3V2U7	-0.450691	0.371499
ADA	P00813	1.04753	0.0333664
ADAM10	O14672	-0.5489	0.419424
ADAM12	O43184	-0.609628	0.325543
ADAM9	Q13443	-0.215714	0.208267
ADAR	P55265-5	-0.382667	0.0466169
ADCY9	O60503	-0.528918	0.316738
ADD1	E7EV99	-0.772507	0.000751575
ADD3	Q9UEY8-2	-0.466904	0.252246
ADGRE2	P48960-2	0.155864	0.699625
ADGRL2	O95490-6	0.0348512	0.956669
ADH5	P11766	-0.230498	0.256172
ADI1	Q9BV57	-0.573172	0.129592
ADIRF	Q15847	-0.720557	0.644216
ADK	P55263	-0.122435	0.578881
ADNP	Q9H2P0	-0.690356	0.171671
ADPGK	Q9BRR6-2	-0.0184618	0.957448
ADPRS	Q9NX46	-0.0617469	0.788611
ADRM1	Q16186	0.353514	0.435614
ADSL	P30566	-0.0551519	0.725482
ADSS1	P30520	0.0794317	0.637577
AFAP1	Q8N556	-0.151017	0.786839
AFDN	A8MQ02	0.0475127	0.931728
AFG3L2	Q9Y4W6	0.127484	0.604147
AGFG1	P52594-2	0.0485541	0.811711
AGK	E9PC15	0.0335505	0.88471
AGL	P35573	-0.402907	0.344069
AGO2	Q9UKV8	-0.169099	0.751488
AGPS	O00116	0.0260651	0.867452
AHCTF1	Q8WYP5	0.0635893	0.924192
AHCY	P23526	0.250583	0.0456458
AHCYL1	O43865	-0.116279	0.483606
AHNAK	Q09666	-0.0572845	0.757025
AHNAK2	Q8IVF2-3	0.539915	0.213761
AHSA1	O95433	0.354392	0.00397095
AIDA	Q96BJ3	-0.278812	0.232726
AIFM1	O95831	-0.0981922	0.646909
AIMP1	Q12904	0.171932	0.101663
AIMP2	Q13155	0.159055	0.453318
AIP	O00170	-0.0258856	0.890188
AK1	P00568	-0.0151636	0.960416
AK2	F8W1A4	0.230751	0.121338
AK3	Q9UIJ7	0.0491741	0.913676
AK4	P27144	0.0567938	0.944127
AK5	Q9Y6K8-3	0.27184	0.547595
AK6	Q9Y3D8	0.44965	0.143097
AKAP11	Q9UKA4	0.702381	0.495753
AKAP12	Q02952	-0.522577	0.474211
AKAP13	Q12802-4	-0.637073	0.123965
AKAP2	Q9Y2D5-6	0.183012	0.40041
AKAP8	A0A7P0T893	0.135027	0.79193
AKAP9	Q99996-5	0.155432	0.766785
AKR1A1	P14550	0.111962	0.623946
AKR1B1	P15121	-0.27962	0.28937
AKR1C1	Q04828	-0.607355	0.551194
AKR1C2	P52895	-0.289754	0.757117
AKR1C3	A0A0A0MSS8	-1.15431	0.23763
AKR1D1	P51857-2	-0.229465	0.867713
AKR7A2	O43488	-0.0451738	0.832246
AKT1	P31749	-0.310587	0.0790315
AKT1S1	Q96B36	0.458653	0.248283
AKT2	P31751	-0.362473	0.386266
ALAD	P13716	0.225918	0.689563
ALCAM	Q13740-2	-0.090587	0.803265
ALDH16A1	Q8IZ83	-0.626965	0.0714046
ALDH18A1	P54886	-0.00604943	0.981801
ALDH1A1	P00352	-0.429142	0.838545
ALDH1A2	P05091	0.197137	0.601143
ALDH1A3	P47895	0.0367523	0.985195
ALDH1B1	P30837	0.128113	0.832407
ALDH1L1	O75891	0.0493794	0.919052
ALDH1L2	A0A494C1M4	-0.0443484	0.922551
ALDH3A2	P51648-2	-0.144021	0.728835
ALDH4A1	P30038	0.41883	0.272806
ALDH6A1	Q02252	-0.548323	0.155697
ALDH7A1	P49419-2	-0.22799	0.256172
ALDH9A1	P49189	-0.170924	0.38002
ALDOA	P04075	0.108714	0.52039
ALDOC	P09972	-0.0115345	0.968578
ALG1	Q9BT22	-0.49956	0.414525
ALG11	A0A7P0T8Y4	-0.189708	0.680788
ALG2	Q9H553	0.162574	0.738431
ALG5	A0A7P0T901	-0.136492	0.493223
ALG9	H0YCW6	0.347315	0.531248
ALKBH5	Q6P6C2-1	-0.105864	0.863847
ALX1	Q99811	1.65602	0.000790006
ALYREF	Q86V81	0.155572	0.503911
AMDHD2	Q9Y303	-0.195439	0.670872
AMPD2	A0A5F9UK94	-0.114579	0.589765
AMPH	P49418	0.00453417	0.997007
ANAPC1	Q9H1A4	-0.7488	0.0469129
ANAPC7	Q9UJX3-2	0.0422352	0.946174
ANKFY1	Q9P2R3	-0.215961	0.20613
ANKLE2	Q86XL3	-0.0341432	0.904107
ANKMY2	Q8IV38	-0.196608	0.848716
ANKRD13A	Q8IZ07	-0.425301	0.137097
ANKRD17	H0YM23	-0.0555388	0.962585
ANKRD28	O15084	0.219995	0.642689
ANKZF1	Q9H8Y5	-0.400798	0.308584
ANLN	Q9NQW6	1.14011	0.134172
ANO10	Q9NW15	-0.0714205	0.769336
ANO6	A0A7P0TBC5	-0.0525409	0.96861
ANP32A	H0YN26	-0.46915	0.0290807
ANP32B	Q92688-2	-0.218683	0.466658
ANP32E	Q9BTT0	-0.289919	0.363722
ANPEP	P15144	-0.0820177	0.861255
ANTXR1	Q9H6X2-5	-0.0182527	0.983146
ANTXR2	A0A7P0Z4A8	-0.323125	0.592755
ANXA1	P04083	0.0464259	0.845206
ANXA11	P50995	-0.0670198	0.725316
ANXA2	P07355	0.0433109	0.759275
ANXA4	P09525	0.367611	0.133858
ANXA5	P08758	0.0933871	0.709211
ANXA6	P08133	0.235468	0.256172
ANXA7	P20073-2	-0.0277109	0.88471
AP1B1	Q10567-2	0.0417	0.769336
AP1G1	O43747	-0.195913	0.217884
AP1M1	Q9BXS5-2	0.468303	0.000246671
AP1S1	A0A2R8YGH5	-0.354064	0.503911
AP1S2	P56377	0.198248	0.717805
AP2A1	O95782-2	-0.0650433	0.713021
AP2A2	O94973-2	-0.0387397	0.88601
AP2B1	P63010	0.194621	0.0443062
AP2M1	A0A087WY71	0.0509691	0.745772
AP2S1	P53680	-0.0808506	0.709454
AP3B1	O00203	-0.125038	0.413797
AP3D1	O14617-5	0.114934	0.436896
AP3M1	Q9Y2T2	-0.0445472	0.789389
AP3M2	E5RJ52	0.0361228	0.968238
AP3S1	Q92572	-0.155536	0.264526
APAF1	O14727-4	-0.939529	0.484085
APBB1	A0A087X0V7	0.110512	0.757025
APBB1IP	Q7Z5R6	-0.435282	0.496402
APC2	O95996-3	-2.28076	0.0209972
APEH	C9JIF9	0.147469	0.23129
APEX1	P27695	0.00502251	0.988815
API5	Q9BZZ5-2	-0.0951995	0.600519
APLP2	Q06481-3	0.851133	0.211796
APMAP	Q9HDC9	0.135264	0.279668
APOB	P04114	-1.70179	0.149481
APOBEC3C	Q9NRW3	-0.317455	0.292133
APOL2	Q9BQE5	-0.343533	0.668899
APOO	H7C1U8	-0.653193	0.149407
APOOL	A0A087WYF7	0.127964	0.813793
APP	P05067-9	0.382812	0.660563
APPL1	Q9UKG1	-0.0471613	0.861255
APPL2	Q8NEU8	-0.105175	0.73956
APRT	P07741	-0.245358	0.235438
AQR	O60306	-0.336555	0.321507
ARAP1	Q96P48-3	-0.00710549	0.991894
ARCN1	P48444	-0.0163415	0.910342
ARF1	P84077	0.127789	0.738902
ARF4	P18085	0.255724	0.50181
ARF5	P84085	0.149448	0.536327
ARF6	P62330	0.0791942	0.855726
ARFGAP1	Q8N6T3	0.161528	0.3719
ARFGAP2	Q8N6H7	-0.100788	0.479351
ARFGAP3	Q9NP61	0.179554	0.262318
ARFGEF1	Q9Y6D6	0.033767	0.936494
ARFGEF2	A0A7P0TA34	0.175712	0.703548
ARFIP1	P53367	-0.0870114	0.475491
ARFIP2	A0A087X1E4	-0.311378	0.709454
ARGLU1	Q9NWB6	-0.600289	0.362635
ARHGAP1	Q07960	0.114215	0.455684
ARHGAP12	Q1RLN5	-0.360449	0.535393
ARHGAP17	Q68EM7	0.0956972	0.632071
ARHGAP18	Q8N392	0.257103	0.571969
ARHGAP24	Q8N264	-0.18561	0.716907
ARHGAP29	Q52LW3	-0.534362	0.240837
ARHGAP31	Q2M1Z3	0.512216	0.204808
ARHGAP35	Q9NRY4	-0.132881	0.610006
ARHGAP5	A0A0A0MSK6	0.090611	0.913063
ARHGDIA	P52565	0.043286	0.790595
ARHGDIB	P52566	0.773171	0.146729
ARHGEF1	M0QZR4	0.208621	0.0691525
ARHGEF10	O15013-4	-0.109988	0.674102
ARHGEF11	O15085-2	-1.16238	0.238885
ARHGEF12	Q9NZN5	-0.215374	0.671963
ARHGEF17	Q96PE2	-0.00351017	0.991628
ARHGEF18	M0QZS0	-0.498397	0.663456
ARHGEF2	Q92974-2	-0.0843083	0.816715
ARHGEF40	Q8TER5	-0.258626	0.585831
ARHGEF7	B1ALK7	0.0845978	0.683447
ARID1A	O14497-2	-0.368619	0.481815
ARIH1	Q9Y4X5	-0.0375921	0.871955
ARL1	P40616-2	0.640332	0.0090869
ARL2	P36404	-0.147164	0.733265
ARL2BP	Q9Y2Y0-2	-0.450536	0.37409
ARL3	P36405	0.0155509	0.946269
ARL6IP1	H3BN98	-0.668845	0.370859
ARL6IP4	Q66PJ3	-0.346861	0.493556
ARL6IP5	O75915	-0.833763	0.0128329
ARL8A	Q96BM9	-0.101704	0.890612
ARL8B	Q9NVJ2	-0.100336	0.757117
ARMC1	Q9NVT9	0.53728	0.0649828
ARMC10	Q8N2F6-4	0.33144	0.249662
ARMC5	Q96C12-4	0.229822	0.699151
ARMC6	Q6NXE6-2	-0.479183	0.429144
ARMC8	B7Z637	0.0672804	0.889927
ARMC9	A0A2Q3DP09	-0.399375	0.634305
ARMCX1	Q9P291	-0.505822	0.342597
ARMCX2	Q7L311	0.136505	0.623589
ARMCX3	Q9UH62	0.251945	0.382153
ARMH3	Q5T2E6	-0.279287	0.540284
ARMT1	Q9H993	-0.41526	0.00377742
ARPC1A	Q92747	0.405156	0.0135101
ARPC1B	O15143	-0.152926	0.367037
ARPC2	O15144	0.178662	0.206297
ARPC3	O15145	0.223175	0.0892172
ARPC4	F8WCF6	-0.311012	0.118337
ARPC5	O15511	0.302399	0.050516
ARPC5L	Q9BPX5	0.12794	0.475677
ARPIN	A0A0A6YYH1	-0.404898	0.496235
ARPP19	H3BQ52	0.560367	0.368991
ARSA	A0A0C4DFZ2	0.66212	0.150266
ARSB	P15848	0.265476	0.724044
ASAH1	A0A1B0GW68	0.753523	0.0338114
ASAP1	A0A0A0MRE5	0.0550779	0.814907
ASAP2	O43150-2	-0.400465	0.47981
ASCC1	Q8N9N2-2	-0.739006	0.371499
ASCC2	Q9H1I8	-0.475556	0.216601
ASCC3	Q8N3C0	0.249284	0.100128
ASF1B	Q9NVP2	0.751644	0.117942
ASH2L	F5H8F7	-0.0224737	0.968578
ASL	P04424	0.00855448	0.990377
ASMTL	O95671	-0.347583	0.0703431
ASNS	P08243-2	0.139018	0.846458
ASPH	Q12797	-0.0289382	0.921959
ASPSCR1	Q9BZE9	-0.425026	0.418542
ASS1	P00966	-0.553223	0.256103
ATAD1	Q8NBU5	0.114513	0.668899
ATAD3A	Q9NVI7-2	0.298703	0.0799412
ATAD3B	Q5T9A4	-0.00296056	0.997007
ATE1	F5GXE4	0.411829	0.537196
ATG16L1	Q676U5-3	-0.702394	0.15132
ATG3	Q9NT62	-0.103752	0.388089
ATG4B	Q9Y4P1-6	0.293233	0.474506
ATG5	Q9H1Y0	-0.0133853	0.958831
ATG7	O95352	-0.204032	0.157642
ATIC	P31939	-0.0909944	0.408462
ATL2	Q8NHH9-2	0.358152	0.508363
ATL3	Q6DD88	0.308673	0.0703431
ATOX1	O00244	-0.450319	0.0090869
ATP11C	A0A067XG54	-0.298592	0.53379
ATP12A	P05023-4	-0.154306	0.216093
ATP13A1	Q9HD20	0.0245605	0.908666
ATP1B1	P05026	-0.389963	0.289466
ATP1B3	P54709	0.236071	0.129329
ATP2A2	P16615	-0.261186	0.0887266
ATP2B1	P20020-6	-0.232288	0.59656
ATP2B4	P23634-7	-0.138504	0.475677
ATP2C1	P98194-7	-0.329698	0.424285
ATP5F1A	P25705	0.100271	0.514953
ATP5F1B	P06576	0.167173	0.27773
ATP5F1C	P36542	0.044085	0.888385
ATP5F1D	P30049	0.576727	0.171671
ATP5IF1	Q9UII2	-0.671566	0.305973
ATP5ME	P56385	1.04422	0.502564
ATP5MF	G3V325	0.00161959	0.999031
ATP5MF,1	P56134-3	1.35575	0.0619674
ATP5MG	O75964	0.283332	0.256103
ATP5MK	Q96IX5	0.221888	0.742381
ATP5PB	P24539	0.750965	0.000399854
ATP5PD	O75947	0.343309	0.0233619
ATP5PF	P18859-2	0.556066	0.00109769
ATP5PO	P48047	0.0549903	0.75245
ATP6AP1	Q15904	-0.428388	0.0196754
ATP6AP2	O75787	-0.214948	0.687754
ATP6V0A1	Q93050-1	0.555637	0.342515
ATP6V0A2	Q9Y487	0.112149	0.786839
ATP6V0C	P27449	1.22586	0.165574
ATP6V0D1	F5GYQ1	0.131695	0.50316
ATP6V1A	P38606	0.523745	0.00385268
ATP6V1B2	P21281	0.325903	0.157595
ATP6V1C1	P21283	0.578597	0.00473296
ATP6V1D	Q9Y5K8	0.593499	0.0363334
ATP6V1E1	P36543	0.189303	0.490996
ATP6V1F	Q16864	0.386487	0.37409
ATP6V1G1	O75348	1.01776	0.154622
ATP6V1H	Q9UI12-2	0.486402	0.0419536
ATPAF1	Q5TC12-3	-0.574383	0.725316
ATRX	P46100-3	0.158608	0.735444
ATXN10	Q9UBB4	-0.0556705	0.829116
ATXN2	A0A2R8YDM9	0.32934	0.0802087
ATXN2L	Q8WWM7	0.00182471	0.993581
ATXN3	D3VVH9	-0.161355	0.682388
ATXN7L3B	Q96GX2	0.318689	0.595588
AUP1	Q9Y679	0.36141	0.0575253
AVEN	Q9NQS1	-0.138072	0.851857
AXL	P30530	-0.128936	0.775942
B2M	P61769	-0.436788	0.459306
B3GLCT	Q6Y288	0.655381	0.286156
B3KPU0	B3KPU0	-0.00286772	0.998661
B4GALT1	P15291	0.549733	0.0391275
B4GALT4	E7ETS9	0.908737	0.0728282
BABAM1	Q9NWV8	-0.0195622	0.960416
BABAM2	Q9NXR7	0.0797805	0.853372
BAG2	O95816	-0.135067	0.684568
BAG3	O95817	0.440274	0.0157349
BAG5	Q9UL15	-0.264142	0.480627
BAG6	P46379-3	-0.57696	0.00752525
BAIAP2	Q9UQB8	0.855626	0.0988402
BAK1	Q16611	0.203759	0.746396
BANF1	O75531	-0.364257	0.0247044
BAP18	Q8IXM2	0.178586	0.509172
BASP1	P80723	0.0301532	0.955903
BAX	Q07812-5	0.314871	0.171671
BAZ1B	Q9UIG0-2	-0.41314	0.344119
BCAP29	C9JTE9	-1.11263	0.245647
BCAP31	P51572	0.379669	0.100603
BCAR1	P56945	0.258994	0.593235
BCAR3	O75815	0.824815	0.294367
BCAS2	O75934	-0.44845	0.523048
BCAS3	Q9H6U6-2	0.315441	0.290639
BCAT1	P54687-4	-0.113298	0.848928
BCAT2	O15382	0.0782435	0.816715
BCCIP	Q9P287	0.136865	0.78961
BCKDHA	F5H5P2	-0.639092	0.114078
BCKDHB	P21953	-0.0991659	0.88601
BCL10	O95999	-0.298	0.571969
BCL2L1	Q5QP56	0.287437	0.616016
BCL2L13	Q9BXK5	0.162477	0.734146
BCL2L2	Q86U42-2	-0.0452634	0.900923
BCL9L	A0A087WZX0	0.474031	0.404054
BCLAF1	Q9NYF8-2	-0.252752	0.0988402
BDH2	Q9BUT1	-0.410466	0.497883
BET1	H7C1N3	0.261127	0.800661
BET1L	Q9NYM9	-0.345838	0.739607
BGN	P21810	-0.00824813	0.990267
BICC1	Q9H694	-0.473749	0.43742
BICD1	Q8TD16	0.203826	0.503911
BID	P55957	0.104343	0.757117
BIN1	O00499	-0.0421455	0.896575
BIRC5	K7EMW2	0.318527	0.535516
BIRC6	Q9NR09	-0.428881	0.492754
BLMH	Q13867	0.200226	0.372418
BLOC1S1	P78537-2	0.542474	0.199295
BLOC1S2	Q6QNY1	-0.155748	0.777848
BLOC1S6	H3BST1	-0.402132	0.490346
BLVRA	P53004	-0.0509534	0.82245
BLVRB	P30043	-0.227573	0.378938
BMP2K	Q9NSY1	0.717728	0.0372647
BMS1	Q14692	0.142764	0.563113
BNIP1	Q12981	0.0710972	0.88601
BOLA2	Q9H3K6	0.187547	0.249451
BOP1	Q14137	-0.192417	0.674102
BPGM	P07738	-0.535398	0.526714
BPNT1	O95861	0.128788	0.388574
BPNT2	Q9NX62	-0.0274143	0.924052
BRAF	P04049	-0.79861	0.073632
BRCC3	P46736-2	-0.752687	0.138703
BRD4	O60885	-0.306231	0.377869
BRIX1	Q8TDN6	0.329178	0.302155
BRK1	Q8WUW1	-0.00743014	0.988588
BROX	Q5VW32-2	-0.0509658	0.775942
BRWD1	Q9NSI6-3	2.99527	0.0225844
BSDC1	Q9NW68-8	0.073688	0.922534
BSG	A0A7P0TA85	-0.151039	0.496235
BST1	A6NC48	-0.382169	0.549681
BTAF1	A0A0A0MTH9	-0.411591	0.183291
BTF3	P20290	0.397763	0.0694471
BTF3L4	Q96K17	-0.276324	0.311571
BTK	P29317	0.648597	0.120475
BTN2A1	Q7KYR7-5	0.358326	0.488896
BUB3	J3QT28	-0.0394819	0.895382
BUD23	H7C170	0.151441	0.821181
BUD31	P41223	0.0211351	0.971772
BYSL	Q13895	-0.252975	0.514691
BZW1	Q7L1Q6	0.152195	0.373314
BZW2	E7ETZ4	0.0884799	0.713021
C11orf54	A0A087WT99	-0.578266	0.188455
C11orf68	Q9H3H3-1	-0.880585	0.138002
C11orf98	E9PRG8	0.144347	0.826017
C12orf57	Q99622	0.145683	0.329465
C17orf75	J9JIC5	-0.166873	0.734146
C19orf25	Q9UFG5	0.445614	0.24926
C1orf198	Q9H425	-0.0367735	0.973553
C1orf50	Q9BV19	0.439438	0.351907
C1QBP	Q07021	-0.302614	0.174581
C20orf27	Q9GZN8-2	0.178342	0.882734
C2orf16	C9JG08	-0.982068	0.241099
C5orf22	Q49AR2	0.00809696	0.993581
C6orf120	Q7Z4R8	1.37316	0.0195805
C7	B4DLR2	-0.516034	0.325543
C7orf50	C9JQV0	-1.2095	0.0252524
C8orf82	H0YF29	-0.0652275	0.888444
C9JJK5	C9JJK5	0.175985	0.742381
C9orf64	Q5T6V5	-0.0303809	0.968038
CAB39	Q9Y376	0.231521	0.127174
CACNA2D1	P54289-4	0.0806514	0.82245
CACYBP	Q9HB71	-0.214484	0.421168
CAD	F8VPD4	-0.0632351	0.786839
CADM1	A0A087X1W8	-0.421224	0.632199
CALB1	P22676	0.0103935	0.993581
CALCOCO1	Q9P1Z2-4	-0.201844	0.68687
CALCOCO2	Q13137-4	-0.319148	0.578881
CALD1	Q05682	0.654379	0.139245
CALD1,1	Q05682-5	-1.21491	0.0691525
CALHM5	Q8N5C1	-0.146537	0.82245
CALM1	P0DP25	0.309597	0.0565674
CALR	P27797	-0.0987608	0.460347
CALU	O43852	0.283618	0.0811706
CALU,1	O43852-2	1.18813	0.0711562
CAMK1	Q14012	-0.752355	0.0975842
CAMK2D	Q13557-11	-0.0355311	0.902029
CAMK2G	Q5SWX3	0.136903	0.60099
CAMLG	A0A7I2V377	-0.227558	0.73314
CAND1	Q86VP6	-0.030318	0.80382
CANT1	Q8WVQ1-3	-0.356721	0.691752
CANX	P27824-2	0.269755	0.0416532
CAP1	Q01518	0.063777	0.644216
CAP2	P40123	0.363092	0.517128
CAPG	P40121	-0.294635	0.583622
CAPN1	P07384	-0.195623	0.27662
CAPN2	P17655	0.189244	0.140307
CAPN5	E7EV01	-0.31482	0.371499
CAPN7	Q9Y6W3	0.405912	0.368096
CAPNS1	A0A0C4DGQ5	0.188631	0.197229
CAPRIN1	Q14444-2	0.198252	0.417029
CAPZA1	P52907	0.268369	0.00634189
CAPZA2	P47755	0.201524	0.126098
CAPZB	P47756-2	0.00256774	0.988815
CARD16	P29466-2	-0.820312	0.0587446
CARHSP1	Q9Y2V2	0.0451189	0.851601
CARM1	Q86X55-1	-0.0520435	0.712529
CARS1	P49589-3	0.291386	0.0683406
CARS2	Q9HA77	0.743348	0.358406
CASK	O14936-3	-0.406535	0.196447
CASP12	P49662-2	-0.51357	0.394268
CASP3	P42574	0.0701841	0.773048
CASP7	P55210	-0.254421	0.601013
CASP7,1	P55210-2	0.331955	0.853427
CASP8	Q14790-3	0.114654	0.844634
CAST	A0A0C4DGB5	0.303344	0.803452
CAST,1	P20810-7	0.0501585	0.782708
CAT	P04040	0.154433	0.589964
CAV1	Q03135	-0.116961	0.685935
CAV2	P51636	-0.67165	0.552694
CAVIN1	Q6NZI2	-0.561955	0.0125668
CAVIN2	O95810	-0.24478	0.863121
CAVIN3	Q969G5	-0.721798	0.000917931
CBFB	Q13951-2	0.0961922	0.78367
CBL	P22681	0.338435	0.298806
CBR1	P16152	-0.336562	0.211796
CBR3	O75828	-0.20312	0.352416
CBS	P0DN79	-0.389106	0.567395
CBX1	J3KS05	0.278791	0.241099
CBX3	Q13185	-0.40616	0.114808
CBX5	P45973	-0.240898	0.526611
CC2D1A	Q6P1N0	-0.0204119	0.958425
CC2D1B	Q5T0F9-2	-0.49804	0.475609
CCAR1	Q8IX12-2	-0.214091	0.188049
CCAR2	Q8N163	-0.217856	0.235822
CCBE1	Q6UXH8	0.611682	0.148295
CCDC115	F8WCZ3	1.02143	0.117601
CCDC12	J3KR35	-0.0260327	0.970306
CCDC124	Q96CT7	0.287299	0.0198876
CCDC22	O60826	0.0575813	0.800661
CCDC25	Q86WR0	-0.190363	0.751737
CCDC43	Q86WV7	0.214656	0.736525
CCDC47	Q96A33-2	0.0886468	0.573176
CCDC50	Q8IVM0	0.200691	0.6061
CCDC57	A0A2R8Y5V9	0.588733	0.428618
CCDC6	Q16204	-0.0509422	0.756194
CCDC80	Q76M96-2	-0.456588	0.229124
CCDC86	Q9H6F5	-0.105584	0.907504
CCDC9	A0A2R8Y4Z8	0.532859	0.170952
CCDC90B	Q9GZT6-2	0.255831	0.748173
CCDC92	Q53HC0-2	0.423397	0.39864
CCDC93	Q567U6	0.269211	0.324083
CCDC9B	Q6ZUT6-4	0.20499	0.678983
CCN1	O00622	0.344185	0.35089
CCN2	P29279	0.349225	0.60105
CCNB1	P14635	1.08944	0.0342461
CCND1	P24385	2.0711	0.00109769
CCNY	Q8ND76-3	-0.64611	0.194432
CCS	J3KNF4	-0.304533	0.149481
CCT2	P78371	0.110651	0.382153
CCT3	P49368	0.197783	0.0889159
CCT4	P50991	0.212824	0.12843
CCT5	P48643	0.225319	0.0391275
CCT6A	P40227	0.289474	0.0120238
CCT7	Q99832	0.302223	0.0238415
CCT8	P50990	0.250324	0.0183272
CCZ1	P86790	-0.150383	0.815264
CD109	Q6YHK3	-2.02191	0.002092
CD151	E9PRJ3	2.29309	0.0252616
CD248	Q9HCU0	-0.395988	0.394268
CD276	A0A0C4DGH0	0.453307	0.270894
CD2AP	Q9Y5K6	0.111584	0.577867
CD2BP2	O95400	0.221651	0.75969
CD44	P16070-18	-0.164346	0.570958
CD46	P15529-2	0.168009	0.73314
CD47	A0A2R8Y484	-0.995629	0.274545
CD55	H3BLV0	0.817405	0.138617
CD59	E9PNW4	-0.124007	0.764179
CD63	F8VV56	-0.528995	0.666802
CD81	E9PJK1	-0.138071	0.761456
CD9	A6NNI4	-0.328799	0.811723
CD99	P14209	0.950369	0.00463772
CD99L2	Q8TCZ2-3	-0.0286547	0.958425
CDA	P32320	-0.23708	0.776211
CDC123	O75794	0.368388	0.559865
CDC16	Q13042-3	0.128962	0.783826
CDC27	P30260	0.703472	0.066555
CDC34	P49427	0.340041	0.539363
CDC37	Q16543	0.664882	1.0302e-07
CDC42	P60953	0.481104	0.00109769
CDC42BPA	Q5VT25-5	-0.232793	0.596159
CDC42BPB	Q9Y5S2	-0.215464	0.292698
CDC42EP1	Q00587-2	0.074826	0.82245
CDC42EP2	O14613	-2.05373	6.27518e-05
CDC42EP3	C9JEZ4	0.0565185	0.895382
CDC42EP4	Q9H3Q1	-0.837343	0.131046
CDC5L	Q99459	-0.117985	0.56729
CDC73	A0A3B3IRP5	0.127675	0.647089
CDCA8	Q53HL2	0.574499	0.374624
CDH11	H3BUU9	-0.296415	0.42999
CDH13	P55290	-1.33826	0.0531548
CDH2	P19022-2	0.315722	0.502595
CDIPT	B3KY94	0.206051	0.834045
CDK1	P06493	-0.600131	0.591321
CDK11A	Q5QPR3	-0.189944	0.549739
CDK13	A0A2R8YF61	-0.256067	0.786839
CDK15	P11802	0.440994	0.367671
CDK17	F5H6Z0	0.236932	0.712529
CDK2	G3V5T9	0.0700812	0.937822
CDK5	Q00535	-0.152911	0.540284
CDK5RAP3	Q96JB5	-0.0325433	0.893066
CDK6	Q00534	-0.191023	0.786839
CDK9	P50750	0.0337834	0.941905
CDKN2AIP	Q9NXV6	0.695949	0.0444437
CDKN2C	P42773	0.605691	0.15658
CDS2	O95674	0.312813	0.571969
CDV3	Q9UKY7	0.258195	0.0381261
CEBPB	P17676-3	0.19347	0.756194
CEBPZ	Q03701	-0.0371534	0.933931
CELF1	G5EA30	0.0387343	0.923594
CELF2	E9PC62	-0.454186	0.716548
CEMIP	Q8WUJ3	-0.902781	0.348289
CENPF	P49454	2.02188	0.0225844
CEP170	Q5SW79	0.345345	0.0703431
CEP170B	J3KQR7	0.338295	0.432718
CEP290	A0A6Q8PH78	-0.371426	0.64883
CEP43	A0A087WV25	-0.0929729	0.847743
CERCAM	Q5T4B2	-0.550549	0.0444753
CERS2	Q96G23	0.898592	0.206969
CERT1	Q9Y5P4-3	-0.100484	0.667223
CETN1	P41208	-0.167846	0.75252
CFAP20	Q9Y6A4	0.4253	0.596882
CFAP298	P57076	-0.284355	0.613317
CFAP36	B5MCA1	-0.368313	0.390405
CFDP1	Q9UEE9	1.322	0.0799412
CFL1	P23528	0.0673267	0.685935
CFL2	Q9Y281	0.094789	0.73314
CHAMP1	Q96JM3	0.040199	0.929219
CHCHD1	Q96BP2	-0.466626	0.342676
CHCHD2	Q9Y6H1	0.227238	0.698621
CHCHD3	C9JRZ6	-0.228955	0.298539
CHCHD4	Q8N4Q1	0.118209	0.87848
CHCHD5	Q9BSY4-2	1.01468	0.21163
CHD2	O14647-2	0.0411983	0.957705
CHD4	Q14839-2	-0.386507	0.141799
CHERP	J3QK89	0.0500092	0.873435
CHID1	Q9BWS9	-0.077128	0.820388
CHMP1A	A0A6Q8PF35	0.0142443	0.989057
CHMP2A	O43633	1.24501	0.0928696
CHMP2B	C9J0A7	0.0820796	0.924052
CHMP3	Q9Y3E7	-0.00869621	0.9894
CHMP4A	Q9BY43	1.75672	0.0191172
CHMP4B	Q9H444	-0.214993	0.285893
CHMP5	Q9NZZ3	-0.34335	0.0222886
CHMP6	Q96FZ7	-0.278301	0.478519
CHMP7	Q8WUX9	-0.517573	0.220084
CHORDC1	Q9UHD1	0.582688	0.00159078
CHP1	Q99653	0.0561663	0.825678
CHPF	Q8IZ52	-0.287386	0.549739
CHST14	Q8NCH0	-0.278726	0.577867
CHTOP	X6R700	-0.0734493	0.87848
CIAO1	O76071	-0.116289	0.717457
CIAO2B	Q9Y3D0	0.961285	0.249451
CIAPIN1	Q6FI81-3	0.136671	0.697918
CIP2A	A0A087X211	-0.711299	0.258916
CIRBP	Q14011	-0.677605	3.91981e-05
CISD1	Q9NZ45	0.291087	0.585351
CISD2	Q8N5K1	0.0646125	0.782051
CKAP2	Q8WWK9-6	0.977433	0.0569528
CKAP4	Q07065	0.303265	0.122075
CKAP5	Q14008	0.0859865	0.622822
CKB	P12277	-0.59962	0.340438
CKS1B	P61024	0.0319742	0.976052
CKS2	P33552	1.14103	0.0856177
CLASP1	F8WA11	0.0383258	0.913063
CLASP2	E3W994	-0.733247	0.0502879
CLCC1	A0A6Q8PG75	0.315229	0.564532
CLDND1	D6RD48	0.927249	0.483606
CLEC14A	Q86T13	-0.480655	0.270049
CLEC16A	Q2KHT3-2	0.50088	0.634009
CLIC1	O00299	0.0841492	0.643234
CLIC3	O95833	-0.509239	0.491358
CLIC4	Q9Y696	0.333513	0.0510024
CLINT1	Q14677-3	-0.0212957	0.890612
CLIP1	P30622-2	0.133675	0.31407
CLIP2	Q9UDT6	0.102344	0.638261
CLMP	Q9H6B4	1.00035	0.000224883
CLNS1A	E9PMI6	0.107204	0.893146
CLPB	A0A2U3TZY2	0.632445	0.636369
CLPP	Q16740	-0.297171	0.149836
CLPTM1	O96005	0.272886	0.453318
CLPTM1L	Q96KA5	0.0254873	0.935649
CLPX	O76031	0.0256098	0.90811
CLTA	P09496-2	0.471944	0.0415339
CLTB	P09497-2	-0.105168	0.685935
CLTC	A0A087WVQ6	-0.105109	0.456593
CLTCL1	P53675-2	0.370781	0.563113
CLUH	A0A494C0R8	-0.0880232	0.890612
CMAS	Q8NFW8	-0.0147611	0.959684
CMBL	Q96DG6	0.490709	0.301741
CMPK1	P30085	0.276776	0.139245
CMTR1	Q8N1G2	-0.343518	0.441927
CNBP	P62633-2	1.62429	0.00385268
CNDP2	Q96KP4	0.0458187	0.778595
CNN1	P51911	0.0562642	0.959684
CNN2	B4DUT8	0.0888866	0.764002
CNN3	Q15417	0.453438	0.143169
CNOT1	A5YKK6	-0.0292425	0.855821
CNOT10	Q9H9A5-2	0.13558	0.759712
CNOT11	Q9UKZ1	-0.270929	0.510721
CNOT2	Q9NZN8	-0.163873	0.468208
CNOT3	O75175	-0.125437	0.360843
CNOT7	Q9UIV1-2	0.169471	0.764002
CNOT9	Q92600	-0.576425	0.308456
CNP	P09543-2	-0.303689	0.0265089
CNPY2	Q9Y2B0	0.131201	0.518688
CNPY3	Q9BT09	-0.109458	0.693211
CNPY4	Q8N129	0.613362	0.0703431
CNRIP1	Q96F85	0.00777	0.9894
CNST	Q6PJW8	0.298652	0.475969
CNTNAP1	P78357	-0.575252	0.0691525
COA4	Q9NYJ1	0.109153	0.905981
COA6	Q5JTJ3-2	0.823913	0.101663
COASY	Q13057	0.135257	0.423905
COBLL1	A0A0X1KG75	-0.242155	0.757117
COG1	Q8WTW3	0.173224	0.49914
COG2	Q14746-2	0.0662695	0.872009
COG3	Q96JB2	1.03514	0.0233619
COG4	A0A6I8PIQ6	0.163152	0.784562
COG5	Q9UP83-2	-0.00382098	0.988588
COG6	Q9Y2V7	-0.692345	0.0502879
COG7	P83436	-0.0268801	0.946174
COG8	B4DYU2	-0.244412	0.691752
COIL	P38432	0.234927	0.561853
COL11A1	P12107	0.989665	0.35773
COL12A1	Q99715	-0.0523017	0.947323
COL14A1	Q05707	-0.238212	0.853937
COL15A1	A0A087X0K0	-1.99513	0.0245361
COL16A1	Q07092-2	-0.468873	0.39733
COL18A1	P39060-1	-0.65383	0.571263
COL1A1	P02452	0.237694	0.625025
COL1A2	A0A087WTA8	0.0764782	0.872334
COL2A1	P02458	1.15448	0.374531
COL3A1	P02461	-0.218383	0.775097
COL4A1	P02462	0.675407	0.540367
COL5A1	P20908	0.107535	0.81672
COL5A1,1	P20908-2	0.494778	0.477904
COL5A2	P05997	0.128146	0.775097
COL6A1	A0A087X0S5	-0.236562	0.549681
COL6A2	P12110	-0.319448	0.400788
COL6A2,1	P12110-2	1.53032	0.0156222
COL6A3	P12111	0.237868	0.668452
COL8A1	P27658	0.475054	0.632071
COLEC12	Q5KU26	-0.279477	0.662987
COLGALT1	Q8NBJ5	0.0485543	0.764179
COMMD1	Q8N668	-0.253116	0.398809
COMMD10	Q9Y6G5	0.288086	0.279668
COMMD2	Q86X83-2	-0.131862	0.409967
COMMD3	Q9UBI1	0.128626	0.631381
COMMD4	A0A0B4J287	0.120396	0.742381
COMMD5	Q9GZQ3	0.00206531	0.998786
COMMD6	Q7Z4G1	-0.377212	0.135683
COMMD7	A0A2R8Y620	-0.198288	0.663623
COMMD8	Q9NX08	0.0191012	0.950784
COMMD9	Q9P000	-0.0733315	0.671806
COMP	G3XAP6	-0.17082	0.816715
COMT	P21964-2	0.124019	0.638261
COPA	P53621	-0.0583231	0.663798
COPB1	P53618	0.149962	0.229124
COPB2	H0Y938	-0.0466964	0.725807
COPE	O14579	-0.0891709	0.456593
COPG1	Q9Y678	0.19471	0.203998
COPG2	Q9UBF2	-0.14433	0.769336
COPS2	P61201	0.0796194	0.434912
COPS3	Q9UNS2	0.0720071	0.563113
COPS4	Q9BT78	-0.102739	0.127282
COPS5	Q92905	-0.0217566	0.913063
COPS6	Q7L5N1	-0.188519	0.0445235
COPS7A	Q9UBW8	-0.0699706	0.712529
COPS7B	Q9H9Q2	0.138752	0.389227
COPS8	Q99627	-0.0170542	0.913813
COPZ1	F8VVA7	0.139378	0.256781
COPZ2	Q9P299	-0.0994567	0.764002
CORO1B	Q9BR76	-0.214649	0.244826
CORO1C	Q9ULV4-3	0.124836	0.329557
CORO7	A0A0A6YYL4	0.24146	0.496235
COTL1	Q14019	-0.09798	0.720246
COX16	A0A087X1F5	-0.589065	0.39733
COX17	C9J8T6	-1.64515	0.211796
COX20	Q5RI15	0.256679	0.568868
COX4I1	P13073	-0.143989	0.544699
COX5A	P20674	-0.130977	0.613207
COX5B	P10606	0.0827419	0.83273
COX6A1	P12074	-0.515167	0.554167
COX6B1	P14854	-0.322636	0.3719
COX6C	P09669	-0.877337	0.0405795
COX7A2	D6RIE3	0.0529772	0.976867
COX7A2L	E5RJZ1	-1.6052	0.00950619
CPD	O75976	-0.503063	0.0167337
CPNE1	Q99829	0.457679	0.431335
CPNE2	Q96FN4	-0.353876	0.337086
CPNE3	O75131	-0.113069	0.460591
CPOX	P36551	-0.111154	0.65426
CPPED1	Q9BRF8	0.316755	0.256103
CPQ	Q9Y646	0.266835	0.447758
CPSF1	Q10570	-0.349868	0.464884
CPSF2	Q9P2I0	-0.134716	0.905237
CPSF3	Q9UKF6	0.00234824	0.997918
CPSF6	F8WJN3	-0.59072	0.000182971
CPSF7	F5H669	-0.305403	0.0703431
CPT1A	P50416	0.00291677	0.993491
CPT2	A0A1B0GTB8	0.192228	0.665036
CRABP1	P29373	-2.25093	0.000546684
CRAT	A0A7P0TBF3	-0.292453	0.264341
CREB1	P16220-1	-0.62964	0.324083
CREB3L1	Q96BA8	0.372085	0.509747
CREBBP	Q92793-2	-0.161331	0.75252
CREG1	A0A3B3IRL2	-1.1833	0.197229
CRELD1	Q96HD1	1.11705	0.0691525
CRELD2	Q6UXH1-4	0.766398	0.107295
CRIM1	Q9NZV1	0.971312	0.107457
CRIP1	P50238	-0.448565	0.757241
CRIP2	P52943	-0.260422	0.643508
CRK	P46108	0.0701	0.626587
CRK,1	P46108-2	-0.707994	0.225689
CRKL	P46109	0.166822	0.180403
CRNKL1	Q5JY65	0.0131503	0.988096
CROCC	B1AKD8	1.37747	0.208267
CRTAP	O75718	0.251109	0.0733881
CRYAB	P02511	1.08382	0.136628
CRYBG1	A0A0J9YWL0	0.0016761	0.998987
CRYZ	Q08257	0.0142599	0.983036
CRYZL1	O95825	0.0201721	0.967697
CS	O75390	0.0512702	0.807865
CSDE1	O75534	0.221399	0.164113
CSE1L	P55060-3	-0.169297	0.503911
CSK	P41240	0.0150699	0.933931
CSNK1A1	U3KPX3	-0.0939117	0.691673
CSNK1D	H7BYT1	-0.65709	0.1622
CSNK2A1	P68400	-0.064741	0.6061
CSNK2A2	P19784	-0.0794889	0.713021
CSNK2B	Q5SRQ6	0.221201	0.1023
CSPG4	Q6UVK1	-0.114254	0.874577
CSRP1	P21291	0.546015	0.161048
CSRP2	Q16527	-0.689811	0.336986
CST3	P01034	0.0604759	0.946174
CSTB	P04080	0.419658	0.150288
CSTF1	Q05048	-0.0390486	0.959684
CSTF2	P33240-2	0.0748723	0.711223
CSTF2T	Q9H0L4	0.0971476	0.843719
CSTF3	Q12996	-0.301535	0.0751052
CTAGE1	G3V599	0.1039	0.775097
CTBP1	Q13363-2	-0.11426	0.507104
CTBP2	P56545-2	-0.440259	0.192174
CTH	P32929	0.267433	0.661712
CTHRC1	Q96CG8	-2.35836	0.0251297
CTIF	O43310-2	0.454122	0.312629
CTNNA1	P35221	0.217248	0.0782319
CTNNA2	P26232-2	-1.5569	0.136613
CTNNB1	A0A2R8YCH5	0.0131573	0.954462
CTNNBL1	A0A087WUB9	-0.213446	0.340063
CTNND1	O60716-5	0.105193	0.500182
CTPS1	P17812	-0.00496592	0.988894
CTPS2	Q9NRF8	-0.339724	0.518936
CTR9	Q6PD62	0.278023	0.580493
CTSA	P10619	0.0472734	0.87771
CTSB	P07858	0.445964	0.112138
CTSC	A0A7I2V6E3	-1.98681	0.00264436
CTSD	A0A1B0GVD5	0.233347	0.55698
CTSK	A0A7I2V5Y6	-0.801269	0.402286
CTSL	P07711-3	0.0125249	0.96861
CTSZ	Q9UBR2	0.30527	0.390405
CTTN	Q14247	0.211894	0.112636
CTTNBP2NL	Q9P2B4	0.104169	0.664184
CUL1	A0A590UJ50	-0.0756825	0.645041
CUL2	Q13617-2	0.111854	0.359683
CUL3	Q13618-2	-0.363175	0.0193935
CUL4A	Q13619	-0.0136585	0.965378
CUL4B	Q13620-1	-0.091723	0.780927
CUL5	Q93034	-0.101023	0.544475
CUL9	E9PEZ1	0.78497	0.3511
CUTA	O60888-3	-0.137788	0.548009
CUX1	A0A2R8Y852	-0.177741	0.575595
CWC15	Q9P013	-0.508282	0.493796
CWC27	D6REK3	-0.690995	0.160821
CWF19L1	Q69YN2	-0.0324479	0.960416
CYB5A	P00167-2	0.333955	0.53254
CYB5B	H3BUX2	0.248349	0.0715133
CYB5R1	Q9UHQ9	0.551603	0.196447
CYB5R2	Q6BCY4	-0.698455	0.247325
CYB5R3	P00387-2	-0.266756	0.277953
CYBRD1	Q53TN4-3	1.2386	0.032994
CYC1	P08574	-0.0631793	0.786839
CYCS	C9JFR7	0.132592	0.549739
CYFIP1	Q7L576	-0.00735343	0.959684
CYFIP2	E7EVJ5	-0.191854	0.751134
CYP1B1	Q16678	-0.936168	0.107902
CYP20A1	Q6UW02	0.476196	0.279668
CYP51A1	A0A0C4DFL7	-0.519173	0.00555687
CYRIA	Q9NUQ9	0.503383	0.108898
CYTH3	O43739-2	-0.628115	0.112359
CYTIP	Q96L92	-0.43599	0.315995
CZIB	Q9NWV4	-0.249888	0.0530865
DAB2	P98082	0.383406	0.0938067
DAD1	F5GXX5	-0.491379	0.102277
DAG1	Q14118	-0.231436	0.271163
DAGLB	Q8NCG7-4	-0.254672	0.555365
DAP	P51397	-0.0252881	0.966118
DAP3	P51398-2	-0.300585	0.226165
DAPK3	O43293	0.066084	0.811778
DARS1	P14868	0.0231053	0.922551
DARS2	A0A3B3IS01	0.177051	0.723847
DAZAP1	K7EQ02	-0.297718	0.0710628
DBI	P07108	0.500388	0.0209021
DBN1	Q16643	0.240652	0.259301
DBNL	Q9UJU6	-0.0732779	0.593546
DBR1	Q9UK59	0.933475	0.268543
DBT	P11182	0.422734	0.0336256
DCAF7	P61962	-0.325843	0.523048
DCBLD2	Q96PD2	0.652487	0.264148
DCK	P27707	0.720227	0.26151
DCN	P07585	-1.85612	0.0282457
DCP1A	Q9NPI6-2	-0.403037	0.43822
DCPS	Q96C86	-0.428789	0.234345
DCTD	P32321-2	-0.605224	0.447039
DCTN1	Q14203-3	0.0466363	0.745522
DCTN2	Q13561	0.172097	0.211796
DCTN3	O75935-3	-0.117274	0.479358
DCTN4	Q9UJW0	0.00170295	0.993581
DCTN5	Q9BTE1	-0.320138	0.638261
DCTN6	O00399	0.28277	0.685935
DCTPP1	Q9H773	-0.283736	0.612399
DCUN1D1	Q96GG9	0.338195	0.0544155
DCUN1D5	E9PM04	0.095369	0.816715
DCXR	Q7Z4W1	-0.084367	0.882734
DDAH1	O94760	-0.247048	0.483606
DDAH2	O95865	-0.253606	0.398809
DDB1	Q16531	-0.302323	0.00511139
DDI2	Q5TDH0	-0.192278	0.732364
DDOST	A0A0C4DGS1	-0.237051	0.0605643
DDR1	Q16832	-0.181761	0.464884
DDRGK1	Q96HY6	-0.0463345	0.816715
DDT	P30046	-0.163223	0.545218
DDX1	A0A7I2V430	0.0304707	0.788611
DDX10	A0A3B3ISR7	1.72921	0.0246923
DDX17	A0A1X7SBZ2	-0.132199	0.413504
DDX18	Q9NVP1	-0.114003	0.811421
DDX19A	Q9NUU7	0.115225	0.464689
DDX19B	Q9UMR2	-0.417579	0.368706
DDX20	A0A7P0T9T8	-0.127416	0.646389
DDX21	Q9NR30	-0.121054	0.845507
DDX23	Q9BUQ8	0.0538699	0.844634
DDX24	G3V529	0.201329	0.484085
DDX27	B7Z6D5	0.113919	0.695545
DDX39A	O00148	-0.109086	0.862392
DDX39B	Q13838-2	-0.178072	0.368706
DDX3X	A0A2R8YF78	0.00700278	0.971772
DDX3Y	O15523	0.182309	0.88828
DDX41	Q9UJV9	-0.026401	0.959684
DDX42	Q86XP3	-0.368189	0.0735759
DDX47	Q9H0S4	-0.552728	0.28847
DDX5	J3KTA4	0.00413038	0.991894
DDX50	Q9BQ39	-0.0551694	0.878577
DDX51	Q8N8A6	0.172603	0.717116
DDX52	Q9Y2R4	0.0615902	0.923805
DDX54	Q8TDD1	-0.30752	0.549739
DDX56	Q9NY93-2	-0.172148	0.764777
DDX6	P26196	-0.0234421	0.911305
DECR1	Q16698-2	-0.129866	0.661516
DEGS1	O15121	0.533921	0.211796
DEK	H0Y993	-0.0976999	0.788611
DENND10	A0A3B3IRE4	-0.143079	0.82245
DENR	O43583	0.0679963	0.804684
DERA	Q9Y315	-0.421093	0.0741076
DERL1	B4E1G1	-0.649353	0.164113
DERL2	Q9GZP9	-0.352266	0.775671
DES	P17661	0.521045	0.764002
DFFA	O00273	-0.177467	0.294367
DGKA	P23743	0.265663	0.558162
DHCR24	A0A0A0MTI1	-0.725612	0.131548
DHCR7	Q9UBM7	0.547964	0.394931
DHFR	P00374-2	0.139828	0.882624
DHPS	A0A087WZK0	0.904898	0.0401093
DHRS1	Q96LJ7	-0.0295077	0.96861
DHRS3	O75911	-0.752469	0.36103
DHRS4	Q9BTZ2	-0.0674156	0.918819
DHRS7	Q9Y394-2	0.0755885	0.879802
DHRS7B	Q6IAN0	-0.335176	0.342515
DHRSX	Q8N5I4	0.116181	0.831895
DHX15	O43143	-0.132094	0.538618
DHX16	O60231	-0.276524	0.609344
DHX29	Q7Z478	0.257335	0.191658
DHX30	Q7L2E3-2	0.171714	0.645404
DHX36	Q9H2U1	-0.281876	0.573935
DHX38	Q92620	-0.165825	0.713021
DHX57	Q6P158	-0.239977	0.915383
DHX8	Q14562	-1.86466	0.246137
DHX9	Q08211	-0.176358	0.44591
DIABLO	Q9NR28-2	0.125699	0.601327
DIAPH1	A0A140T8Z0	-0.179099	0.432718
DIAPH2	A6NML8	-0.274317	0.591466
DIAPH3	Q9NSV4-7	-0.275731	0.625742
DIDO1	Q9BTC0	-0.297022	0.707154
DIMT1	Q9UNQ2	-0.125163	0.811341
DIP2A	Q9P265	-0.612684	0.199295
DIS3	Q9Y2L1	-0.634054	0.035479
DIS3L2	Q8IYB7	0.699531	0.408241
DKC1	O60832	-0.101425	0.555014
DKK3	F6SYF8	0.757626	0.194587
DLAT	A0A7P0TAG1	-0.0279182	0.893188
DLD	P09622	0.158764	0.456794
DLG1	Q12959-2	-0.119824	0.573935
DLGAP4	Q9Y2H0-3	0.128597	0.781723
DLGAP5	Q15398	0.238584	0.668994
DLST	P36957	0.0164863	0.946174
DNAAF10	Q96MX6-2	-0.0399927	0.960416
DNAAF5	Q86Y56	-0.84515	0.279766
DNAH5	A0A7P0Z455	3.01731	0.0419902
DNAJA1	P31689	0.300606	0.107585
DNAJA2	O60884	0.164615	0.182194
DNAJA3	Q96EY1	0.270406	0.504598
DNAJB1	P25685	0.0096116	0.966991
DNAJB11	Q9UBS4	0.477731	0.000435924
DNAJB12	J3KPS0	0.209095	0.725807
DNAJB14	Q8TBM8	-0.495494	0.350833
DNAJB2	C9JRD2	0.021678	0.971772
DNAJB4	Q9UDY4	0.964752	0.0191172
DNAJB6	O75190	0.576454	0.286786
DNAJC1	Q96KC8	0.381101	0.447758
DNAJC10	A0A7P0TAQ9	0.173985	0.241648
DNAJC11	Q9NVH1-3	0.218489	0.240837
DNAJC13	O75165	-0.085363	0.621383
DNAJC17	Q9NVM6	-0.111178	0.82245
DNAJC2	Q99543	-0.494868	0.150751
DNAJC25	A0A024R161	0.227438	0.795903
DNAJC3	Q13217	0.143836	0.379067
DNAJC5	Q9H3Z4-2	-1.08102	0.0170522
DNAJC7	Q99615	0.322339	0.0889159
DNAJC8	O75937	-0.109489	0.73407
DNAJC9	Q8WXX5	-0.0173669	0.982071
DNASE2	O00115	0.767816	0.308456
DNM1	A0A0U1RQP1	-0.433423	0.456593
DNM1L	O00429	0.167697	0.102001
DNM1L,1	O00429-2	0.875991	0.114563
DNM2	P50570-2	-0.0550664	0.563696
DNMBP	Q6XZF7	-0.894916	0.122771
DNMT1	A0A7I2YQA8	0.179641	0.849425
DNPEP	E5RIA4	-0.284067	0.180707
DNPH1	H0Y8X4	-0.24723	0.77119
DNTTIP2	Q5QJE6	0.443684	0.345893
DOCK1	Q14185	-0.0455162	0.914298
DOCK10	A0A2R8YD85	0.31385	0.481815
DOCK5	Q9H7D0	-0.0803067	0.774932
DOCK6	Q96N67	-0.0589467	0.661954
DOHH	Q9BU89	-0.896555	0.0125668
DOK1	Q99704	0.298762	0.669651
DOP1B	Q9Y3R5-2	-0.761	0.040988
DPCD	Q9BVM2	-0.0489212	0.934432
DPF2	J3KMZ8	-0.133015	0.757117
DPH5	Q9H2P9-3	-0.928081	0.0703431
DPM1	Q5QPK2	-0.482353	0.0131869
DPP3	Q9NY33	-0.071297	0.668994
DPP4	A0A7I2V2R5	-1.03632	0.167375
DPP7	Q9UHL4	0.319188	0.642689
DPP9	Q86TI2	-0.0372581	0.868392
DPY19L1	A0A1B0GW05	-0.443107	0.394268
DPY30	Q9C005	-0.317043	0.246043
DPYSL2	A0A1C7CYX9	-0.148234	0.505502
DPYSL3	Q14195-2	-0.349907	0.17458
DR1	Q01658	-0.270362	0.55698
DRAP1	C9JCC6	0.286963	0.302167
DRG1	Q9Y295	-0.0151833	0.944563
DRG2	P55039	-0.238389	0.394931
DRP2	P46939	-0.244965	0.271058
DSC1	Q08554-2	0.574162	0.534829
DSP	P15924	-0.032184	0.96756
DST	A0A7P0T890	-0.255027	0.271163
DSTN	P60981	0.486599	0.150751
DTD1	Q8TEA8	0.0613547	0.941477
DTWD1	H0YML0	0.0149527	0.982071
DTX3L	Q8TDB6	-0.46347	0.29443
DTYMK	P23919	-0.321613	0.175301
DUSP12	Q9UNI6	0.552301	0.310543
DUSP14	O95147	0.806852	0.0972478
DUSP23	Q9BVJ7	-0.075748	0.897228
DUSP3	P51452	0.408409	0.534349
DUT	P33316-2	-0.142868	0.822052
DVL2	O14641	-0.614688	0.404991
DYNC1H1	Q14204	0.126581	0.213989
DYNC1I2	Q13409-2	0.161462	0.15726
DYNC1LI1	Q9Y6G9	0.0688402	0.717713
DYNC1LI2	O43237	0.251628	0.12387
DYNLL1	P63167	-0.17209	0.549739
DYNLL2	Q96FJ2	-0.083555	0.699974
DYNLRB1	Q9NP97	0.309126	0.0112038
DYNLT1	P63172	-0.0940041	0.782051
DYNLT3	A6NGJ0	0.640265	0.496235
E5RK69	E5RK69	0.0109676	0.994713
E7EQ69	E7EQ69	0.202463	0.382153
E7ESP4	E7ESP4	0.501457	0.575832
E7EVY3	E7EVY3	-0.405234	0.59656
E9PMS6	E9PMS6	1.9865	0.0112038
E9PQ56	E9PQ56	0.603788	0.331258
EARS2	Q5JPH6	0.702274	0.454489
EBNA1BP2	H7C2Q8	0.137477	0.74061
EBP	C9J719	-0.124441	0.924052
ECE1	B4DKB2	-0.271256	0.414525
ECH1	Q13011	-0.439243	0.0703431
ECHDC1	Q9NTX5-6	0.0393828	0.867465
ECHS1	P30084	-0.0121309	0.965224
ECI1	P42126-2	0.372874	0.352416
ECI2	A0A0C4DGA2	-0.274926	0.186549
ECM1	Q16610	-0.368672	0.549739
ECPAS	J3KN16	-0.117961	0.340989
EDC3	Q96F86	-0.36009	0.360437
EDC4	Q6P2E9	-0.254846	0.135584
EDEM3	Q9BZQ6	0.464364	0.248665
EDF1	O60869-2	0.550372	0.000860416
EDIL3	O43854-2	-0.108635	0.902003
EEA1	Q15075	-0.121505	0.551554
EEF1A1	A0A7I2V659	0.425734	0.00547859
EEF1B2	P24534	0.107354	0.526714
EEF1D	P29692	-0.0140041	0.955212
EEF1D,1	P29692-3	1.39821	0.166915
EEF1E1	O43324	0.258231	0.0387856
EEF1G	P26641	-0.0859393	0.661954
EEF2	P13639	0.177222	0.282111
EFEMP1	Q12805-2	-0.460139	0.571969
EFHD1	Q9BUP0	-0.027388	0.971772
EFHD2	Q96C19	0.105212	0.664362
EFL1	Q7Z2Z2-2	0.149537	0.445596
EFR3A	A0A1B0GUZ7	0.367566	0.228673
EFTUD2	Q15029	-0.24222	0.122939
EGFR	P00533	-0.14111	0.863121
EHBP1	Q8NDI1-3	-0.0474325	0.878028
EHBP1L1	Q8N3D4	0.0668942	0.888385
EHD1	Q9H4M9	-0.13973	0.540058
EHD2	Q9NZN4	-0.973113	0.000483765
EHD3	Q9NZN3	-0.807698	0.0227581
EHD4	Q9H223	-0.224959	0.302167
EIF1	P41567	0.344887	0.0892172
EIF1AD	E9PLI6	1.34611	0.148568
EIF1AX	P47813	0.0463748	0.87771
EIF1B	O60739	0.545758	0.289766
EIF2A	Q9BY44-3	0.0288114	0.867465
EIF2AK2	P19525	-0.00292441	0.988588
EIF2AK4	Q9P2K8-2	0.0643059	0.895382
EIF2B1	Q14232	0.0953651	0.492114
EIF2B2	P49770	-0.0765955	0.65426
EIF2B3	Q9NR50	-0.00183885	0.99361
EIF2B4	Q9UI10	-0.173091	0.224906
EIF2B5	Q13144	-0.292632	0.0474497
EIF2D	P41214	-0.0420299	0.883194
EIF2S1	P05198	-0.137104	0.3511
EIF2S2	P20042	0.312237	0.00681677
EIF2S3	P41091	0.0187462	0.923805
EIF3A	Q14152	0.0480184	0.777326
EIF3B	P55884	0.226292	0.114563
EIF3C	Q99613	-0.00904346	0.967891
EIF3D	O15371-3	-0.115833	0.509747
EIF3E	P60228	0.02949	0.88471
EIF3F	O00303	-0.0411168	0.82245
EIF3G	O75821	0.11401	0.519978
EIF3H	B3KS98	0.153359	0.232269
EIF3I	Q13347	-0.153181	0.387612
EIF3J	O75822	0.376273	0.00587432
EIF3K	Q9UBQ5	0.277383	0.0435847
EIF3L	Q9Y262	0.115777	0.484631
EIF3M	Q7L2H7	0.0489493	0.834741
EIF4A1	P60842	0.111309	0.620568
EIF4A2	Q14240	0.730359	0.00442499
EIF4A3	P38919	-0.470757	0.0820799
EIF4B	E7EX17	0.104831	0.474054
EIF4E	P06730	0.250929	0.0657715
EIF4E2	O60573	1.23057	0.0928696
EIF4EBP1	Q13541	-0.113231	0.877068
EIF4EBP2	Q13542	0.684193	0.206969
EIF4G1	E9PGM1	0.178656	0.21163
EIF4G1,1	Q04637-4	0.250189	0.642849
EIF4G2	P78344	0.24712	0.104541
EIF4G3	A0A0U1RQK7	-0.0207216	0.901777
EIF4H	Q15056-2	0.15345	0.309401
EIF5	P55010	0.0318049	0.898759
EIF5A	P63241	-0.341267	0.0244319
EIF5B	A0A087WUT6	0.093781	0.427308
EIF6	P56537	0.0519586	0.813793
EIPR1	A8MUM1	0.216154	0.596589
ELAC2	G5E9D5	0.273652	0.484193
ELAVL1	Q15717	-0.163771	0.29906
ELMO2	Q5JVZ5	-0.174072	0.171671
ELMOD2	D6RBS5	0.403343	0.518288
ELN	E7EN65	-0.407632	0.601013
ELOA	A0A024RAC6	0.386677	0.450127
ELOB	Q15370	0.138693	0.37273
ELOC	E5RHG8	0.172099	0.185411
ELOVL1	Q9BW60	0.53652	0.732481
ELOVL5	Q9NYP7	-0.263571	0.786839
ELP1	O95163	-0.216395	0.573391
EMC1	Q8N766-2	0.1757	0.168622
EMC10	M0R2A0	0.938654	0.237518
EMC2	Q15006	0.100584	0.880457
EMC3	Q9P0I2	0.505078	0.000399854
EMC4	H0YK61	-0.033168	0.973553
EMC7	Q9NPA0	0.225637	0.217315
EMC8	M0R1B0	-0.269212	0.722606
EMD	P50402	-0.0360668	0.833351
EMG1	Q92979	-0.0607038	0.936555
EMILIN1	Q9Y6C2	-0.717263	0.185302
EML1	F8W717	-0.797942	0.163189
EML2	O95834	0.00938223	0.988588
EML3	B7WPE2	-0.459612	0.193298
EML4	Q9HC35	0.115717	0.599426
EMP3	M0R122	-0.206488	0.767311
ENAH	Q8N8S7-3	0.280062	0.235327
ENDOD1	O94919	0.294296	0.3719
ENDOG	Q14249	-0.32	0.35089
ENG	P17813	-0.376948	0.243121
ENO1	P06733	-0.0505359	0.769336
ENO2	P09104	0.160678	0.573935
ENOPH1	Q9UHY7	-0.00987953	0.966991
ENPP1	P22413	0.124702	0.934432
ENPP2	Q13822-2	0.121635	0.867452
ENSA	A6NMQ3	0.377675	0.0557464
ENY2	Q9NPA8-2	-0.379898	0.56228
EOGT	Q5NDL2	0.204586	0.692894
EPB41L1	Q9H4G0-4	-0.490313	0.766785
EPB41L2	O43491	-0.090694	0.733496
EPB41L3	Q9Y2J2-2	-0.0714098	0.937822
EPG5	Q9HCE0	0.733325	0.0090869
EPHB1	P54753	-0.271188	0.656323
EPHX1	P07099	0.105372	0.80345
EPM2AIP1	Q7L775	0.515466	0.352416
EPN1	Q9Y6I3	0.142018	0.337151
EPN2	F6PQP6	0.255571	0.547595
EPRS1	P07814	0.0240708	0.878197
EPS15	P42566	0.0101052	0.958425
EPS15L1	Q9UBC2	0.100541	0.316632
EPS8	A0A2R8YE63	-0.131177	0.699929
EPS8L2	Q9H6S3	0.0424396	0.958425
ERAP1	Q9NZ08	0.0106937	0.985195
ERAP2	Q6P179-3	-0.700271	0.212949
ERBIN	Q96RT1-7	-0.0156121	0.970306
ERC1	X6RLX0	-0.166612	0.39733
ERCC2	E7EVE9	0.26579	0.564631
ERCC3	A0A2R8Y6W8	-0.234946	0.631381
ERCC6L	B5MDQ0	-0.319991	0.473568
ERGIC1	Q969X5-2	0.0582986	0.804252
ERGIC2	A0A087WU02	0.506883	0.352601
ERGIC3	H0Y5K5	-0.0787004	0.722606
ERH	P84090	-0.208808	0.316738
ERLEC1	Q96DZ1	-0.291623	0.174869
ERLIN1	O75477	0.0966587	0.634305
ERLIN2	E5RHW4	0.0823099	0.632199
ERO1A	Q96HE7	0.0860553	0.647504
ERP29	P30040	0.169361	0.175219
ERP44	Q9BS26	0.206574	0.0649791
ESD	P10768	0.0921045	0.61
ESF1	Q9H501	0.950978	0.228126
ESYT1	Q9BSJ8-2	-0.00573514	0.982071
ESYT2	A0A499FIX8	0.0966702	0.668899
ETF1	P62495	0.0812863	0.65426
ETFA	P13804	0.179803	0.412071
ETFB	P38117	0.104422	0.638261
ETFDH	Q16134	0.616267	0.289108
ETHE1	O95571	-0.374063	0.326942
EVA1B	Q9NVM1	0.494242	0.339395
EWSR1	B0QYK0	0.166978	0.37409
EXD2	Q9NVH0	-0.244318	0.549739
EXOC1	Q9NV70-2	0.0264114	0.842593
EXOC2	Q96KP1	-0.16726	0.564038
EXOC3	O60645	-0.0732208	0.725526
EXOC4	Q96A65	-0.197864	0.141058
EXOC5	O00471	-0.244128	0.204987
EXOC6	A0A0U1RRB6	0.0188975	0.922551
EXOC7	Q9UPT5-2	-0.134279	0.514691
EXOC8	Q8IYI6	0.0471689	0.847743
EXOG	Q9Y2C4	0.0419294	0.957448
EXOSC10	Q01780	-0.037856	0.926344
EXOSC2	Q13868	-0.194323	0.721055
EXOSC3	Q9NQT5	-0.162231	0.816301
EXOSC4	Q9NPD3	-1.12891	0.0106464
EXOSC5	Q9NQT4	-0.49809	0.314153
EXOSC6	Q5RKV6	0.904063	0.313055
EXOSC7	Q15024	-0.219684	0.689563
EXOSC9	D6RIY6	0.137554	0.850145
EXT2	Q93063	0.116507	0.816856
EZR	P15311	-0.0281994	0.955885
F13A1	P00488	-0.757229	0.176118
F3	P13726	0.207589	0.82245
F5H6I7	F5H6I7	0.815255	0.23715
F8W0P7	F8W0P7	-0.822603	0.275188
RPL10	F8W7C6	2.96307	0.0205516
FABP3	S4R371	-1.21265	0.133756
FABP5	Q01469	-0.103719	0.83273
FADD	Q13158	-0.86662	0.127347
FADS2	O95864	-0.808948	0.303085
FADS3	E9PS00	0.00487144	0.994713
FAF1	Q9UNN5	-0.173152	0.496402
FAF2	Q96CS3	0.227927	0.00989332
FAH	P16930	0.0874068	0.728395
FAHD1	Q6P587	-0.0379739	0.882679
FAHD2A	Q96GK7	-0.0153413	0.968238
FAM107B	C9J6N5	0.193697	0.781723
FAM114A1	Q8IWE2	-0.167357	0.247151
FAM114A2	Q9NRY5	-0.336754	0.188162
FAM120A	Q9NZB2	0.156063	0.170332
FAM136A	Q96C01	0.525316	0.254096
FAM162A	Q96A26	-0.94722	0.118324
FAM168A	Q92567-2	-0.378287	0.354854
FAM168B	A1KXE4-2	-0.300809	0.61405
FAM234A	Q9H0X4	-0.891308	0.220084
FAM3C	Q92520	-0.0344316	0.897228
FAM50A	Q14320	0.177254	0.775097
FAM8A1	Q9UBU6	-0.232168	0.725316
FAM91A1	Q658Y4	0.563414	0.32761
FAM98A	Q8NCA5	0.517399	0.00286982
FAM98B	Q52LJ0	-0.281797	0.0305831
FAR1	Q8WVX9	-0.761025	0.131053
FARP1	Q9Y4F1	-0.108549	0.745458
FARSA	Q9Y285	-0.0517268	0.724044
FARSB	Q9NSD9	0.0682265	0.549739
FAS	P25445-6	0.587143	0.188049
FASN	P49327	-0.0491705	0.847743
FAT1	A0A087WVP1	0.0389204	0.952934
FAU	E9PR30	-0.168743	0.609344
FBL	P22087	-0.491775	0.067201
FBLIM1	Q8WUP2	0.116467	0.763403
FBLL1	A6NHQ2	-0.90695	0.0703431
FBLN1	P23142	-0.308213	0.65286
FBLN2	P98095	-0.247406	0.583622
FBN1	P35555	-0.529254	0.0827211
FBN2	P35556	-0.153341	0.869571
FBXL18	Q96ME1-4	-0.810319	0.0613011
FBXO33	A0A087WZX2	-0.581994	0.435217
FCGRT	P55899	0.384824	0.509747
FCHO2	Q0JRZ9	-0.225804	0.644216
FCHSD1	Q86WN1	0.355949	0.446707
FDFT1	P37268	-0.0659771	0.934432
FDPS	P14324-2	0.225484	0.644216
FDX1	P10109	0.39128	0.538618
FDX2	Q6P4F2	-0.712905	0.13616
FDXR	P22570-3	0.257015	0.536188
FECH	P22830	-0.0134983	0.968269
FEN1	P39748	-0.306151	0.647842
FERMT1	Q96AC1	0.211003	0.43822
FEZ2	Q9UHY8	-0.490675	0.154924
FGF2	P09038-2	0.0220032	0.963149
FH	P07954-2	-0.155321	0.298806
FHIP2A	Q5W0V3	-0.0488741	0.82245
FHL1	Q13642-5	0.201284	0.792752
FHL2	Q14192	0.177656	0.600544
FHL3	Q13643	0.212363	0.509172
FHOD1	Q9Y613	0.22074	0.419152
FIGNL1	O75351	-0.0691655	0.534349
FILIP1L	Q4L180-3	-0.114947	0.839487
FIP1L1	Q6UN15-5	0.771648	0.345333
FIS1	Q9Y3D6	0.0585694	0.827833
FKBP10	Q96AY3	0.0719176	0.759712
FKBP11	F8VU90	0.310115	0.147012
FKBP14	Q9NWM8	-0.0721626	0.826386
FKBP15	Q5T1M5-2	0.0709534	0.591321
FKBP1A	P62942	0.308127	0.21614
FKBP2	P26885	-0.0727775	0.789389
FKBP3	Q00688	0.118379	0.389145
FKBP4	Q02790	0.793438	0.000860416
FKBP7	Q9Y680-3	-0.0108205	0.976047
FKBP8	Q14318-2	-0.11434	0.601013
FKBP9	O95302	-0.0603998	0.87319
FLAD1	Q5T196	-0.0834098	0.851601
FLII	Q13045	-0.106223	0.535311
FLNA	P21333	0.216062	0.293223
FLNB	O75369-2	0.237531	0.903103
FLNB,1	O75369-8	0.238459	0.379148
FLNC	Q14315	0.420325	0.235209
FLOT1	O75955	-0.409523	0.0419902
FLOT2	Q14254	-0.563059	0.027161
FLRT2	O43155	0.377903	0.506784
FLT3	A0A0B4J203	-0.332049	0.110698
FLYWCH1	Q96CP2	-0.21954	0.699929
FMC1	Q9Y383	-0.385503	0.134869
FMN2	Q9NZ56	-0.595865	0.374624
FMNL3	Q8IVF7	0.0915643	0.898759
FMR1	A8MQB8	-0.225158	0.271895
FN1	P02751-1	-0.187077	0.677803
FN3KRP	Q9HA64	-0.291306	0.0989706
FNBP1	B7ZL14	-0.114014	0.707268
FNBP1L	Q5T0N5-3	-0.0220978	0.968544
FNDC3A	Q9Y2H6-2	0.36179	0.194894
FNDC3B	Q53EP0	0.0335756	0.910993
FNTA	P49354	0.161703	0.346781
FNTB	P49356	-0.703225	0.252215
FOCAD	Q5VW36	0.0113659	0.982071
FOSB	K7ERZ8	-0.202448	0.718422
FOSL2	C9JCN8	-0.268464	0.643303
FOXK1	P85037	-0.328588	0.334498
FOXP1	Q9H334-4	-0.435509	0.591321
FRG1	Q14331	0.510882	0.302167
FRK	P12931	-0.0180027	0.933931
FRMD6	Q96NE9-2	-0.00140057	0.997918
FRY	A0A286YFA9	0.800912	0.503158
FRYL	O94915	-0.0496872	0.968269
FSCN1	Q16658	-0.185384	0.359683
FSTL1	Q12841	0.296761	0.140374
FTH1	G3V192	1.29864	0.0170522
FTL	P02792	0.351744	0.720606
FTO	A0A1B0GTC3	-0.00495429	0.989304
FTSJ1	Q9UET6	0.195704	0.791729
FTSJ3	Q8IY81	-0.381577	0.145555
FUBP1	Q96AE4	-0.0046651	0.988894
FUBP3	Q96I24	0.0601773	0.669651
FUCA2	Q9BTY2	-0.0522543	0.923697
FUS	P35637	0.0789455	0.78966
FUT11	Q495W5	-0.00804497	0.988588
FUT8	Q9BYC5	-0.380516	0.464689
FXR1	P51114	-0.0458303	0.763403
FXR2	P51116	0.268536	0.0827211
FYCO1	Q9BQS8	-0.0602439	0.95409
FYN	J3QRU1	0.287081	0.62799
FYTTD1	Q96QD9	-0.507995	0.295104
FZD7	O75084	-0.61724	0.276984
G3BP1	Q13283	0.0360072	0.888385
G3BP2	Q9UN86	0.243879	0.0659959
G3V1N2	G3V1N2	0.429906	0.744433
G6PD	P11413	-0.23856	0.303936
GAA	P10253	-0.100885	0.86216
GABARAP	F5GZY7	-0.681392	0.302167
GABARAPL2	P60520	0.319519	0.220834
GABPA	Q06546	3.45311	0.0049841
GADD45GIP1	Q8TAE8	-0.137018	0.819065
GAK	O14976	-0.181222	0.697918
GALE	Q14376	-0.866642	0.218562
GALK1	P51570	-0.0593755	0.831648
GALM	Q96C23	0.0210504	0.983808
GALNS	P34059	0.801273	0.039056
GALNT1	Q10472	0.110007	0.816715
GALNT2	Q10471	0.107142	0.569628
GALNT5	Q7Z7M9	-0.138949	0.683622
GALNT7	Q86SF2	0.185952	0.715557
GAMT	Q14353	-0.328628	0.600544
GANAB	Q14697	-0.0157777	0.930573
GAPDH	P04406	-0.18632	0.0988402
GAPVD1	F8W9S7	0.211922	0.229124
GAR1	Q9NY12-2	-0.477997	0.123732
GARS1	P41250-2	0.0680493	0.760736
GART	P22102	-0.10112	0.625025
GATAD2A	Q86YP4-2	-0.508573	0.340015
GATAD2B	A0A0U1RRM1	-0.386655	0.329465
GATD1	Q8NB37	-0.313846	0.453318
GBA1	P04062-4	0.281898	0.400529
GBE1	Q04446	-0.143261	0.551236
GBF1	Q92538	-0.0784468	0.647913
GBP1	P32455	-0.540432	0.191016
GBP2	P32456	-1.83734	0.00989332
GCAT	O75600-2	-0.367311	0.360555
GCC2	Q8IWJ2	-0.107	0.687996
GCDH	Q92947	0.0654421	0.88828
GCLC	P48506	0.179214	0.766785
GCLM	P48507	-0.585459	0.000271382
GCN1	Q92616	-0.133016	0.243376
GCSH	A0A1W2PQV2	0.263797	0.652292
GDI1	P31150	0.600773	0.000410669
GDI2	P50395	0.00987704	0.944563
GEMIN5	Q8TEQ6	-0.776557	0.179752
GET3	O43681	0.131028	0.371908
GET4	Q7L5D6	0.45197	0.302581
GFM1	Q96RP9	-0.187861	0.568664
GFPT1	Q06210-2	0.0752065	0.653688
GFPT2	O94808	-0.68929	0.320254
GFUS	Q13630	-0.0581046	0.826386
GGA1	Q9UJY5	0.305675	0.375036
GGACT	Q9BVM4	-0.488097	0.182568
GGCT	O75223	0.631603	0.141799
GGCX	P38435	-0.444318	0.382124
GGH	Q92820	0.160559	0.445065
GGPS1	O95749	-0.407234	0.22112
GHITM	Q9H3K2	-0.310779	0.707154
GID8	Q9NWU2	-0.984421	0.235227
GIGYF2	Q6Y7W6	-0.0161108	0.949419
GINS2	Q9Y248	-0.0641866	0.875804
GIPC1	O14908	0.528653	0.0225915
GIPC2	Q8TF65	-0.21135	0.807865
GIT1	A0A0C4DGN6	0.0730177	0.88471
GIT2	Q14161	-0.369298	0.0502879
GJA1	P17302	-0.154038	0.868012
GLA	A0A6Q8PHD1	0.0503646	0.933627
GLB1	P16278-3	0.0870361	0.775097
GLG1	Q92896	-0.299517	0.0323145
GLIPR2	Q9H4G4	0.144776	0.676502
GLMN	Q92990	0.117974	0.83825
GLO1	Q04760	-0.157192	0.247809
GLOD4	Q9HC38-2	-0.179457	0.337229
GLRX	P35754	-0.469752	0.20613
GLRX3	O76003	0.179117	0.357747
GLRX5	Q86SX6	0.179309	0.778797
GLS	O94925	0.964208	0.00035956
GLS,1	O94925-3	0.41481	0.0496093
GLT8D1	Q68CQ7	-0.323466	0.208267
GLT8D2	Q9H1C3	-0.754939	0.0565674
GLTP	Q9NZD2	0.203773	0.509172
GLUD1	P00367	-0.257011	0.314153
GLUL	A0A2R8YDT1	-0.710141	0.115861
GLYR1	Q49A26-3	-0.120322	0.855811
GM2A	P17900	0.843749	0.142256
GMFB	P60983	0.155746	0.294367
GMPPA	Q96IJ6	-0.37867	0.00327905
GMPPB	Q9Y5P6	-0.388521	0.0198232
GMPR2	Q9P2T1-2	-0.657674	0.0631397
GMPS	P49915	-0.208179	0.368706
GNA11	P29992	-0.251637	0.108847
GNA13	Q14344	0.0708165	0.880862
GNAI2	P04899	-0.0546765	0.794123
GNAI3	P08754	0.516549	0.0957994
GNAL	Q5JWF2	-0.2468	0.136025
GNAQ	P50148	-0.153995	0.722448
GNB1	P62873	-0.0819581	0.685935
GNB2	P62879	-0.1589	0.426607
GNB4	Q9HAV0	-0.0239813	0.93887
GNE	Q9Y223	-0.419528	0.0915956
GNG12	Q9UBI6	-0.710568	0.0090869
GNG2	P59768	0.395363	0.593274
GNG5	P63218	2.09725	0.0205145
GNL1	P36915	-0.121015	0.646775
GNL2	Q13823	0.156809	0.816715
GNL3	Q9BVP2-2	0.127679	0.634189
GNPAT	O15228-2	-0.545671	0.23129
GNPDA1	P46926	-0.051237	0.890885
GNPDA2	Q8TDQ7	0.117474	0.803265
GNPNAT1	Q96EK6	0.0610705	0.82245
GNS	P15586	0.4153	0.156764
GOLGA1	Q92805	0.347881	0.582161
GOLGA2	A0A6Q8KRG2	-0.190751	0.218562
GOLGA3	Q08378	-0.141882	0.247284
GOLGA4	Q13439-3	0.316798	0.0429468
GOLGA5	Q8TBA6	0.0511882	0.803452
GOLGA7	Q7Z5G4	0.789589	0.0575253
GOLGB1	Q14789-4	-0.156968	0.0827211
GOLIM4	O00461	-0.182135	0.486645
GOLM1	Q8NBJ4-2	0.408078	0.466313
GOLM2	Q6P4E1	0.0522724	0.827833
GOLPH3	Q9H4A6	0.94866	0.0220039
GOLT1B	Q9Y3E0	-0.301419	0.408995
GON7	Q9BXV9	0.203284	0.67364
GOPC	Q9HD26	0.306754	0.360077
GORAB	Q5T7V8	-0.35272	0.306525
GORASP2	Q9H8Y8	-0.173386	0.289267
GOSR1	E9PCW1	0.0628704	0.933931
GOSR2	O14653-2	0.317808	0.272747
GOT1	P17174	0.0742314	0.648066
GOT2	P00505	-0.472162	0.0502778
GPAA1	O43292	-0.152735	0.752641
GPALPP1	A0A0A0MRI1	0.29884	0.609344
GPATCH8	Q9UKJ3-2	0.00150067	0.998786
GPC1	P35052	0.605541	0.49914
GPC4	Q9Y625	-0.245146	0.762095
GPD2	P43304	-0.0739908	0.720213
GPHN	F5H039	-1.08322	0.00385268
GPI	P06744	0.119875	0.503911
GPKOW	Q92917	-0.331161	0.342515
GPNMB	A0A3B3ISS6	-0.859358	0.531248
GPR107	G5E994	0.181922	0.700473
GPR89A	B7ZAQ6-2	-0.0936064	0.85704
GPS1	Q13098-7	-0.0491291	0.795297
GPSM1	A0A0A0MSK4	0.254061	0.54269
GPT2	Q8TD30	-0.15403	0.843593
GPX1	P07203	-0.170243	0.64683
GPX4	K7ERP4	-0.345349	0.45264
GPX7	Q96SL4	0.196922	0.717116
GPX8	Q8TED1	0.102461	0.549739
GRAMD2B	Q96HH9	0.0123821	0.991285
GRB2	P62993	0.255132	0.0710628
GREM1	O60565	0.42864	0.447039
GRHPR	Q9UBQ7	0.156983	0.388574
GRIPAP1	A0A087WT45	0.0210423	0.960416
GRN	P28799	0.337005	0.38502
GRPEL1	Q9HAV7	0.31975	0.136613
GRSF1	F5H5I6	0.623886	0.0309337
GRWD1	Q9BQ67	0.0165407	0.968269
GSDMD	G3V1A6	-0.303435	0.628175
GSDME	O60443	-0.273826	0.531248
GSK3A	P49840	-0.183525	0.697026
GSK3B	P49841-2	-0.477829	0.254096
GSKIP	Q9P0R6	0.321295	0.662153
GSN	P06396-2	0.17918	0.671806
GSPT1	P15170-2	0.236633	0.0571829
GSPT2	Q8IYD1	0.27215	0.545826
GSR	P00390-2	0.0835204	0.701982
GSS	P48637	-0.0291112	0.88471
GSTK1	Q9Y2Q3	-0.362269	0.0416532
GSTM1	P09488	-0.540603	0.778529
GSTM2	P28161	0.310482	0.481292
GSTM3	P21266	-0.485706	0.3719
GSTO1	P78417	0.0370679	0.900938
GSTP1	P09211	0.234183	0.142937
GSTT1	P30711	0.0445698	0.96756
GSTT2	Q6ICJ4	-0.342732	0.703112
GSTZ1	G3V267	0.253951	0.71629
GTF2B	Q00403	-0.270222	0.504796
GTF2E1	P29083	-0.309961	0.475609
GTF2E2	P29084	-0.575917	0.289108
GTF2F1	P35269	0.341588	0.232128
GTF2F2	P13984	0.381622	0.256172
GTF2I	P78347-2	-0.463482	0.0263604
GTF3C1	Q12789	0.399365	0.430761
GTF3C5	Q9Y5Q8-2	-0.117216	0.753251
GTPBP1	O00178	-0.575069	0.00163351
GTPBP4	Q9BZE4	-0.0676798	0.867281
GUK1	B1ANH0	0.145932	0.603494
GUSB	P08236-3	-0.149085	0.77119
GXYLT1	Q4G148-2	-0.737012	0.0703431
GYG1	P46976-2	0.152048	0.514691
GYS1	P13807-2	-0.0592078	0.867713
H0YDN1	H0YDN1	-1.35236	0.0100954
H0YEF7	H0YEF7	2.80776	0.00643859
H1-0	P07305	-0.600301	0.0988658
H1-1	Q02539	0.609843	0.547901
H1-10	Q92522	-0.445312	0.26619
H1-2	P16403	-0.7027	0.11263
H1-3	P16402	-0.497337	0.723847
H1-4	P10412	-1.82955	0.280951
H1-5	P16401	-0.689034	0.197752
H2AC1	P16104	-1.04694	0.0019457
H2AC18	Q16777	-0.406066	0.0986554
H2AC21	Q8IUE6	0.28553	0.753592
H2AC4	Q93077	1.53266	0.277121
H2AZ1	Q71UI9	-0.570872	0.120202
H2BC11	Q16778	-0.972541	0.00041662
H2BC4	U3KQK0	-0.323828	0.849304
H3-3A	K7EK07	-0.0726602	0.982071
H3-7	Q5TEC6	-0.337652	0.305159
H3BQK9	H3BQK9	-0.138596	0.303085
H3C1	P68431	-0.15354	0.744433
H3C15	Q71DI3	2.07095	0.235815
H4C1	P62805	-0.0257928	0.956669
H6PD	O95479	-0.867914	0.0102405
H7BZJ3	H7BZJ3	-0.443129	0.514691
HABP2	Q14520-2	-0.580825	0.484193
HACD3	Q9P035	0.17741	0.551705
HADH	A0A0D9SFP2	-0.0625378	0.796715
HADHA	H0YFD6	-0.0552136	0.780927
HADHB	P55084-2	0.0998777	0.609344
HAGH	Q16775-2	-0.539396	0.164198
HARS1	P12081	-0.0741845	0.712455
HAT1	O14929	-0.275034	0.762095
HAUS6	Q7Z4H7	-0.0342651	0.958425
HBS1L	Q9Y450	-0.124179	0.3719
HCCS	P53701	0.051469	0.933931
HCFC1	P51610-2	-0.352645	0.0221278
HDAC1	Q13547	-1.32161	0.0265089
HDAC2	Q92769	0.289183	0.364517
HDAC7	J3KPH8	-0.00386883	0.990076
HDDC2	Q7Z4H3	-0.36897	0.17745
HDGF	P51858	-0.213904	0.149407
HDGFL2	Q7Z4V5-2	-0.0638885	0.73956
HDGFL3	Q9Y3E1	0.247501	0.697026
HDHD2	Q9H0R4	-0.190377	0.607917
HDHD5	Q9BXW7-2	-0.367487	0.510193
HDLBP	A0A024R4E5	0.096205	0.447994
HEATR1	Q9H583	-0.294362	0.394268
HEATR3	Q7Z4Q2	-0.296334	0.37409
HEATR5A	F5H619	-0.622539	0.374445
HEATR5B	Q9P2D3	0.0457451	0.933931
HEBP1	Q9NRV9	0.43921	0.211036
HEBP2	Q9Y5Z4	0.387663	0.366226
HECTD1	A0A087X2H1	0.172036	0.440735
HECTD3	Q5T447	-0.341943	0.295104
HEG1	Q9ULI3	-0.321453	0.465177
HERC4	Q5GLZ8-2	-0.40414	0.1208
HEXA	H3BP20	0.423947	0.143748
HEXB	P07686	0.41349	0.142906
HEXIM1	O94992	0.236508	0.65426
HGH1	Q9BTY7	-0.214896	0.410132
HGS	O14964	0.0801581	0.54269
HIBADH	P31937	-0.158141	0.674304
HIBCH	Q6NVY1	0.304003	0.275082
HIF1AN	Q9NWT6	1.11733	0.00946326
HIGD2A	Q9BW72	0.0970766	0.912938
HIKESHI	Q53FT3	0.46209	0.179033
HINT1	P49773	0.251657	0.116709
HINT2	Q9BX68	-0.771865	0.0112038
HIP1	O00291	-0.200437	0.647089
HK1	P19367	0.0895084	0.56039
HK2	P52789	0.479998	0.043738
HLA-A	Q5SRN5	-0.966076	0.340146
HLA-B	P01889	-0.153429	0.879802
HM13	A0A3B3IUB5	-0.101287	0.753251
HMBS	F5H345	-0.483642	0.301741
HMGA1	P17096	0.259079	0.541937
HMGA2	F5H2U8	-0.302621	0.641499
HMGB1	P09429	-0.285073	0.446983
HMGB2	P26583	-0.167237	0.782051
HMGB3	O15347	-0.579246	0.23763
HMGCL	P35914	0.211021	0.42999
HMGCS1	Q01581	-0.658807	0.380501
HMGN1	A6NL93	1.54177	0.130768
HMMR	O75330-4	1.61163	0.0320361
HMOX1	P09601	1.17958	0.0143114
HMOX2	P30519	0.298593	0.0194276
HNRNPA0	Q13151	-0.125716	0.690785
HNRNPA1	P09651-2	0.555173	0.584978
HNRNPA1,1	P09651	-0.168123	0.616657
HNRNPA2B1	P22626	-0.0710439	0.768715
HNRNPA3	A0A7I2V2R3	1.64093	0.26636
HNRNPA3,1	P51991-2	0.08222	0.669651
HNRNPAB	D6R9P3	-0.103494	0.713021
HNRNPC	P07910-2	-0.293866	0.175219
HNRNPC,1	G3V2Q1	-0.427985	0.501877
HNRNPD	Q14103-3	-0.376719	0.0443118
HNRNPDL	O14979-2	-0.365764	0.0750325
HNRNPF	P52597	-0.28531	0.289108
HNRNPH1	P31943	-0.09229	0.712455
HNRNPH2	P55795	-0.63043	3.6424e-06
HNRNPH3	P31942	-0.287029	0.169919
HNRNPK	P61978-2	-0.242466	0.18707
HNRNPK,1	P61978-3	0.54279	0.580493
HNRNPL	P14866	0.0133472	0.959098
HNRNPLL	C9IYN3	-0.227559	0.429867
HNRNPM	P52272	-0.113935	0.541422
HNRNPR	O43390	-0.113028	0.56729
HNRNPU	Q00839	-0.310963	0.112636
HNRNPUL1	Q9BUJ2-2	-0.46228	0.00511139
HNRNPUL2	Q1KMD3	-0.161445	0.226165
HOMER1	Q9NSC5-2	-0.0272056	0.957448
HOOK3	Q86VS8	0.0779994	0.521591
HP1BP3	Q5SSJ5	-0.286941	0.0193935
HPCA	P37235	1.01336	0.0395439
HPF1	Q9NWY4	-0.0848225	0.857558
HPRT1	P00492	-0.383674	0.0710628
HPS6	Q86YV9	-0.511194	0.631381
HS1BP3	Q53T59	-9.26938e-05	0.999981
HS2ST1	Q7LGA3-3	-0.22585	0.631769
HSBP1	O75506	0.425831	0.26636
HSD17B10	Q99714	-0.0673516	0.687538
HSD17B11	D6RCD0	0.631904	0.107295
HSD17B12	Q53GQ0	0.207879	0.289466
HSD17B4	A0A2R8YD50	0.102462	0.588432
HSDL2	Q6YN16	-0.0854717	0.75252
HSP90AA1	P07900	0.321029	0.0119063
HSP90AB1	P08238	0.346333	0.00997063
HSP90AB2P	Q58FF8	0.37584	0.0782172
HSP90AB4P	Q58FF6	0.787289	0.185108
HSP90B1	P14625	0.164504	0.143486
HSPA12A	A0A6I8PIW1	1.28658	0.0449086
HSPA13	P48723	0.230226	0.0935004
HSPA14	Q0VDF9	-0.276484	0.314153
HSPA1A	A0A0G2JIW1	0.127901	0.571969
HSPA2	P54652	-0.518711	0.50405
HSPA4	P34932	0.161509	0.103798
HSPA5	P11021	0.242596	0.0248727
HSPA6	P17066	1.3427	0.329465
HSPA8	P11142	0.292619	0.0156222
HSPA9	P38646	0.437675	0.00291803
HSPB1	P04792	0.233956	0.475609
HSPB11	Q9Y547	-0.188044	0.776211
HSPB2	A8KAH6	-0.431461	0.593235
HSPB6	O14558	-0.304207	0.591466
HSPB7	Q68DG0	1.33259	0.0460753
HSPB7,1	Q9UBY9	0.611088	0.466658
HSPB7,2	Q9UBY9-2	0.350478	0.646909
HSPB8	Q9UJY1	1.0493	0.138617
HSPBP1	Q9NZL4	-0.387335	0.309388
HSPD1	P10809	0.326274	0.112359
HSPE1	P61604	0.26991	0.301511
HSPG2	P98160	-1.09423	0.112757
HSPH1	Q92598	0.76468	0.00434473
HTATIP2	Q9BUP3	0.520786	0.327996
HTATSF1	O43719	0.242996	0.520765
HTRA1	Q92743	-0.167009	0.740224
HTRA2	A0A0C4DG44	0.654106	0.0193935
HTT	A0A7P0TAN5	-0.0904505	0.843719
HUWE1	Q7Z6Z7-2	-0.325978	0.00175892
HYCC1	Q9BYI3-3	0.305749	0.431335
HYOU1	A0A494C039	-0.513645	0.221605
HYOU1,1	Q9Y4L1	0.307369	0.0301235
HYPK	Q9NX55	0.252081	0.171121
IAH1	Q2TAA2	-0.418061	0.0145821
IARS1	P41252	0.131358	0.421168
IARS2	Q9NSE4	-0.137854	0.570791
ICMT	O60725	0.11358	0.88828
IDE	A0A7I2V2P6	0.133624	0.184546
IDH1	O75874	0.239483	0.419131
IDH2	P48735	-0.286773	0.248016
IDH3A	P50213	-0.0455142	0.878542
IDH3B	A0A087WZN1	0.0542049	0.823309
IDH3G	P51553	-0.187836	0.352601
IDI1	Q13907-2	-0.213412	0.536188
IDUA	P35475	0.0864278	0.923805
IER3IP1	A0A1W2PNR9	0.330267	0.668994
IFI16	Q16666	-0.488927	0.190874
IFI30	P13284	-0.249025	0.647504
IFI35	P80217	-1.06279	0.00473296
IFIT1	P09914-2	-0.839257	0.0263604
IFIT3	A0A7P0T7D6	-0.601624	0.240837
IFIT5	Q13325	-0.485025	0.0644494
IFITM2	A0A7P0T953	-1.76859	0.138832
IFITM3	Q01628	0.749848	0.0703598
IFT20	Q8IY31	-0.303482	0.486216
IFT22	Q9H7X7	-0.400165	0.379814
IFT27	Q9BW83-2	-0.236646	0.634788
IFT74	Q96LB3	-1.19886	0.0145188
IFT80	F5GZP3	0.601307	0.206297
IGBP1	P78318	0.24774	0.0694471
IGF2BP1	Q9NZI8	0.0549105	0.93887
IGF2BP2	F8W930	-0.0686092	0.728395
IGF2BP3	O00425	0.246269	0.559318
IGF2R	P11717	0.613227	0.00242712
IGFBP3	A6XND1	0.401154	0.689299
IGFBP4	P22692	-0.176179	0.80251
IGFBP5	P24593	-0.219563	0.757117
IGFBP7	Q16270-2	0.62893	0.455845
IK	Q13123	-0.214129	0.315572
IKBIP	Q70UQ0	0.401311	0.00188487
IKBIP,1	Q70UQ0-4	0.357945	0.0185118
IKBKB	O14920	0.115583	0.792347
IKBKG	A0A087X0G7	0.537043	0.00989332
IL5RA	E7ERY4	0.438713	0.643331
IL6ST	P40189	-0.794286	0.1023
ILF2	Q12905	-0.177167	0.28909
ILF3	Q12906	0.943395	0.38279
ILF3,1	Q12906-7	-0.121235	0.461356
ILK	A0A0A0MTH3	0.0626261	0.738431
ILKAP	Q9H0C8	-0.302208	0.646775
ILVBL	M0R026	-0.0026009	0.993581
IMMT	Q16891-2	0.100372	0.523048
IMP3	Q9NV31	0.939629	0.0196754
IMPA1	P29218	0.00217534	0.994713
IMPDH1	P20839	-0.0633745	0.904107
IMPDH2	P12268	0.265971	0.211036
INF2	A0A6Q8PHG2	0.106564	0.631381
INPP1	P49441	-0.683234	0.215412
INPP4A	Q96PE3-2	-0.384366	0.31473
INPPL1	O15357	-0.0837675	0.735637
INTS1	Q8N201	0.0694099	0.955791
INTS11	C9J979	-0.118123	0.776211
INTS3	Q68E01-2	-0.307738	0.527852
INTS4	Q96HW7	-0.0536315	0.910993
INTS7	Q9NVH2-3	-0.649398	0.342515
IPO11	Q9UI26	-0.525074	0.15726
IPO13	O94829	-0.366095	0.463967
IPO4	Q8TEX9	-0.106801	0.753251
IPO5	O00410	0.239431	0.20613
IPO7	O95373	-0.0207133	0.950784
IPO8	O15397	0.0113252	0.993365
IPO9	Q96P70	-0.245312	0.104606
IQGAP1	P46940	0.0836509	0.540221
IQGAP3	F2Z2E2	-0.533945	0.491358
IQSEC1	A0A3B3IU98	-0.701439	0.0373085
IRAK4	Q9NWZ3	0.505313	0.272806
IRF2BP1	Q8IU81	0.393817	0.389813
IRF2BP2	Q7Z5L9	-0.0945896	0.88471
IRF2BPL	Q9H1B7	-0.257868	0.321141
IRF3	Q14653	-0.254806	0.797825
IRGQ	Q8WZA9	0.0666954	0.768715
IRS2	Q9Y4H2	-0.506135	0.375346
ISCU	Q9H1K1-2	0.757774	0.228572
ISG15	P05161	0.92057	0.22998
ISLR	O14498	0.0330311	0.965518
ISOC1	D6RGE2	0.527907	0.4938
ISOC2	Q96AB3	-0.00937275	0.977522
IST1	P53990	0.242529	0.141631
ISYNA1	Q9NPH2-2	-0.897862	0.0348943
ITCH	A0A590UJW8	-0.316647	0.293331
ITGA1	P56199	0.65909	0.326051
ITGA11	Q9UKX5	0.266191	0.73956
ITGA2	P17301	-0.863386	0.240837
ITGA3	P26006	0.606033	0.28847
ITGA4	P13612	-0.564087	0.314372
ITGA5	P08648	-0.106105	0.687996
ITGA6	P23229-4	1.05396	0.321758
ITGA8	P53708	0.365983	0.618706
ITGAV	P06756-3	0.275431	0.240624
ITGB1	H7C4K3	-0.0328365	0.883194
ITGB3	P05106	0.291958	0.568271
ITGB5	P18084	0.577671	0.0845675
ITGBL1	O95965	0.845579	0.172241
ITM2B	Q9Y287	-0.841961	0.114649
ITPA	Q9BY32	0.279626	0.30612
ITPR3	Q14573	-0.899758	0.235164
ITPRIP	Q8IWB1	1.05352	0.0102405
IVD	A0A0A0MT83	0.367726	0.25118
IWS1	Q96ST2-2	0.000417241	0.999031
JAK1	A0A5F9ZHN8	-0.00402158	0.997918
JAM3	Q9BX67	-0.110198	0.831895
JCAD	Q9P266	0.162532	0.857421
JMJD6	B2WTI3	-0.0402231	0.959684
JPT1	Q9UK76	-0.182851	0.65459
JPT2	Q9H910	0.378039	0.11319
JUN	P05412	1.00442	0.156899
JUND	P17535	-0.227191	0.717713
JUP	P14923	-1.00938	0.344205
K7EJH0	K7EJH0	-0.836453	0.324172
KALRN	O75962	-0.342653	0.0469129
KANK1	Q14678-2	0.355664	0.3788
KANK2	Q63ZY3-3	-0.0468414	0.825169
KARS1	Q15046	0.0785839	0.646909
KCMF1	Q9P0J7	0.452687	0.402303
KCTD12	Q96CX2	-0.138631	0.816856
KCTD5	Q9NXV2	0.722319	0.196262
KDM1A	O60341	-0.137466	0.761412
KDM3B	Q7LBC6	-0.496204	0.389227
KDSR	Q06136	0.0731958	0.958425
KHDRBS1	Q07666	-0.0619776	0.769228
KHSRP	M0R0C6	-0.218607	0.24193
KIAA2013	Q8IYS2	-0.941365	0.0281422
KIDINS220	Q9ULH0-2	0.184057	0.631381
KIF11	A0A7I2V3A9	0.774638	0.240586
KIF13A	A0A1B0GUA8	0.493462	0.145575
KIF1A	O60333-3	0.0702902	0.872136
KIF20A	O95235-2	0.583001	0.333183
KIF23	A0A2U3TZL8	0.17919	0.814588
KIF2A	A0A6Q8PGH7	-0.0322811	0.881806
KIF2C	Q99661	0.158045	0.83273
KIF5A	P33176	0.0171065	0.909673
KIF7	Q2M1P5	0.096869	0.824016
KIFAP3	Q92845-2	-0.35207	0.39864
KIFBP	A0A1B0GUA3	0.207727	0.54076
KIFC1	Q9BW19	1.50634	0.299989
KIRREL1	Q96J84	-0.333146	0.657323
KLC1	G3V3H3	0.0351341	0.83273
KLC2	Q9H0B6	0.374749	0.0938347
KLC4	Q9NSK0	0.197709	0.671118
KPNA1	P52294	0.127468	0.855726
KPNA2	A0A7I2V351	0.556692	0.460347
KPNA3	O00505	0.0479125	0.774067
KPNA4	A0A7I2YQ95	-0.0194711	0.913676
KPNA5	O60684	0.172347	0.187037
KPNB1	Q14974	-0.25684	0.0658471
KRR1	Q13601	0.285793	0.627909
KRT18	P05783	-1.13646	0.44329
KTI12	Q96EK9	-0.173557	0.769336
KTN1	Q86UP2	0.181973	0.164273
KXD1	M0QXN9	0.313679	0.495516
KYAT3	Q6YP21-3	-0.199568	0.543491
L3HYPDH	Q96EM0	-1.07025	0.00767814
LACTB	P83111	0.373277	0.473568
LACTB2	Q53H82	-0.800986	0.237155
LAMA4	A0A0A0MTC7	-0.346113	0.643303
LAMB1	P07942	-0.284385	0.60919
LAMB2	P55268	0.220935	0.473568
LAMC1	P11047	0.251722	0.478475
LAMP1	P11279	0.231761	0.497883
LAMP2	P13473-2	-0.614345	0.160774
LAMTOR1	Q6IAA8	0.2389	0.324172
LAMTOR3	Q9UHA4	0.35671	0.248665
LAMTOR4	A0A087WV46	-0.266734	0.712529
LAMTOR5	O43504	0.216684	0.256172
LANCL1	O43813	-0.0933399	0.684484
LANCL2	Q9NS86	0.569668	0.261039
LAP3	P28838-2	0.0766498	0.716565
LARP1	Q6PKG0	0.125371	0.456593
LARP4	Q71RC2-3	0.304543	0.28782
LARP4B	Q92615	-0.256881	0.548009
LARP6	Q9BRS8	0.268666	0.725316
LARP7	Q4G0J3	-0.356836	0.4938
LARS1	A0A6I8PIV1	0.119637	0.386974
LAS1L	A0A7I2V4E5	-0.684426	0.112636
LASP1	Q14847	0.0568458	0.828821
LAYN	E9PR90	-0.0262372	0.959684
LBH	B5MBX5	-0.856999	0.0705136
LBR	Q14739	0.630565	0.277953
LCLAT1	Q6UWP7-3	-0.457241	0.402303
LCMT1	Q9UIC8	-0.23211	0.580493
LDAH	B5MDU6	-0.460239	0.295389
LDHA	P00338	0.0597731	0.786839
LDHB	P07195	-0.026686	0.885234
LDLR	J3KMZ9	-0.0580087	0.919138
LEMD2	Q8NC56	0.137848	0.527013
LEMD3	Q9Y2U8	0.210861	0.43742
LEO1	Q8WVC0	-0.147453	0.856874
LETM1	O95202	0.320956	0.0205516
LGALS1	P09382	-0.176018	0.114649
LGALS3	P17931	0.000209326	0.999899
LGALS3BP	Q08380	-0.101496	0.933847
LGMN	Q99538	-0.203364	0.555235
LHPP	Q9H008	-0.445114	0.429809
LIG1	P18858-3	-0.102808	0.872136
LIG3	P49916-3	-0.289574	0.505211
LIMA1	Q9UHB6	0.461048	0.0142255
LIMCH1	Q9UPQ0-10	0.455158	0.716548
LIMD1	Q9UGP4	0.117207	0.841408
LIMS1	P48059-2	1.18925	0.374531
LIMS1,1	P48059-3	0.391032	0.0225915
LIMS2	Q7Z4I7	0.288766	0.674102
LIN7A	Q9NUP9	-0.143565	0.757363
LIPA	A0A0A0MT32	0.123125	0.856257
LLGL1	A0A087WW77	0.0804952	0.848928
LLPH	Q9BRT6	-0.929335	0.26151
LMAN1	P49257	0.106146	0.540058
LMAN2	Q12907	-0.0381892	0.838545
LMAN2L	Q9H0V9	-0.786087	0.12927
LMCD1	Q9NZU5	0.858994	0.0619674
LMF2	Q9BU23	-0.161953	0.390405
LMNA	A0A6Q8PFJ0	-0.222588	0.143486
LMNA,1	P02545-2	0.123916	0.730439
LMNB1	P20700	-0.305525	0.211796
LMNB2	Q03252	-0.101991	0.503911
LMO7	F8WD26	0.387335	0.314153
LMO7,1	Q8WWI1-3	2.75548	0.00969867
LMOD1	P29536-2	0.581843	0.569
LNPEP	Q9UIQ6	0.0946446	0.625742
LNPK	Q9C0E8-2	0.211364	0.35932
[truncated: 2,460 more rows]

## Sheet: Fig. 3D
Protein Name	Uniprot ID	LogFC	adj.P.Val
A0A096LPI6	A0A096LPI6	0.137493	0.396497
A0A0C4DG89	A0A0C4DG89	-0.00219996	0.989798
A0A1W2PNV4	A0A1W2PNV4	-0.0247285	0.874399
A0A2R8YEA7	A0A2R8YEA7	0.164286	0.589173
A0A499FI48	A0A499FI48	0.682894	0.133257
AAAS	Q9NRG9-2	-0.43641	0.101033
AACS	Q86V21	0.105247	0.760653
AAGAB	Q6PD74	0.276146	0.492832
AAK1	A0A096LP25	0.0760029	0.411306
AAMDC	Q9H7C9	0.400462	0.0858456
AAR2	A0A7P0T8J7	0.238054	0.158301
AARS1	P49588	-0.00638033	0.975194
AARS2	Q5JTZ9	-0.215833	0.546918
AARSD1	Q9BTE6	0.43376	0.000253248
AASDHPPT	Q9NRN7	-0.160584	0.561833
AATF	Q9NY61	-0.0535966	0.874238
ABAT	H3BRN4	-0.490613	0.16451
ABCB10	Q9NRK6	0.259922	0.72621
ABCC1	P33527-4	-0.0307622	0.894778
ABCC4	O15439-2	-0.274356	0.402106
ABCD1	P33897	0.02155	0.960657
ABCD3	P28288	-0.0785077	0.473102
ABCE1	P61221	-0.106088	0.373822
ABCF1	Q5STZ8	0.103789	0.21606
ABCF2	Q9UG63	-0.0462685	0.829002
ABCF3	Q9NUQ8	-0.0340883	0.808583
ABHD10	Q9NUJ1	-0.132424	0.636252
ABHD12	Q8N2K0	-0.0351128	0.849221
ABHD14B	Q96IU4	-0.029521	0.922282
ABHD16A	A0A0G2JJD3	1.31265	0.00604
ABI1	B6VEX4	-0.0111243	0.918066
ABI2	F8WAL6	-0.05132	0.926592
ABLIM1	F8W8M4	-1.26296	0.0526402
ABR	Q12979-2	-0.696327	0.0126482
ABRACL	Q9P1F3	1.85153	0.0173871
ABRAXAS2	Q15018	-0.134706	0.241957
ACAA1	P09110	0.0806877	0.709736
ACAA2	P42765	0.122948	0.326942
ACACA	Q13085	0.0252003	0.874916
ACAD9	Q9H845	-0.0937858	0.76566
ACADM	P11310-2	0.0831934	0.756186
ACADSB	P45954	-0.193152	0.667958
ACADVL	P49748-2	-0.277432	0.0827852
ACAN	P16112-2	0.131402	0.851094
ACAP2	Q15057	-0.0224231	0.960657
ACAT1	P24752	0.125353	0.519296
ACAT2	Q9BWD1	0.00909019	0.980558
ACBD3	Q9H3P7	-0.00284208	0.983398
ACBD5	Q5T8D3-3	-0.141344	0.758001
ACE	A0A0A0MSN4	-2.62708	0.0643148
ACIN1	S4R3H4	0.00112763	0.996688
ACLY	P53396	0.316573	0.00209996
ACO1	P21399	-0.0845625	0.656822
ACO2	Q99798	0.201383	0.0857034
ACOT13	Q9NPJ3	0.97325	0.104544
ACOT2	A0A087X0W7	-0.125868	0.687925
ACOT7	O00154-4	0.00540596	0.982834
ACOT9	Q9Y305-4	0.0292161	0.906548
ACOX1	Q15067-2	0.0429191	0.843267
ACOX3	O15254-2	-1.09613	0.0873354
ACP1	P24666	-0.247064	0.0637249
ACP2	A0A5F9ZHR7	0.138633	0.687925
ACSF2	E9PF16	0.44446	0.234756
ACSL1	P33121	-0.311229	0.0383016
ACSL3	A0A7P0TA76	-0.246153	0.0147373
ACSL4	O60488-2	0.046718	0.787316
ACSS2	Q9NR19	-0.0615309	0.925201
ACTA1	P68032	0.953473	0.0246072
ACTA2	P62736	0.759772	0.317668
ACTB	P60709	-0.108394	0.443739
ACTG1	P63261	0.227198	0.0177558
ACTL6A	O96019	0.110888	0.526998
ACTN1	P12814	0.802326	0.16783
ACTN1,1	P12814-3	0.238929	0.0958532
ACTN4	O43707	0.258239	0.0484113
ACTR10	Q9NZ32	0.306879	0.00260528
ACTR1A	P61163	0.19202	0.0215473
ACTR1B	P42025	0.230829	0.0493153
ACTR2	P61160	0.217703	0.00857881
ACTR3	P61158	0.0246297	0.830937
ACY1	Q03154	-0.33118	0.0353967
ACYP1	G3V2U7	-0.150132	0.717752
ADA	P00813	0.438964	0.246548
ADAM10	O14672	-0.259336	0.623257
ADAM12	O43184	0.182967	0.722868
ADAM9	Q13443	-0.163797	0.177149
ADAR	P55265-5	-0.30376	0.0250372
ADCY9	O60503	-0.443427	0.228937
ADD1	E7EV99	-0.506466	0.00196587
ADD3	Q9UEY8-2	-0.0132368	0.975891
ADGRE2	P48960-2	0.0152875	0.967465
ADGRL2	O95490-6	-0.00810518	0.986248
ADH5	P11766	-0.253741	0.0605943
ADI1	Q9BV57	-0.0404636	0.912451
ADIRF	Q15847	-0.692445	0.520178
ADK	P55263	0.0297858	0.873303
ADNP	Q9H2P0	-0.163065	0.713741
ADPGK	Q9BRR6-2	-0.166698	0.34603
ADPRS	Q9NX46	-0.110067	0.453086
ADRM1	Q16186	0.465276	0.111961
ADSL	P30566	0.0984865	0.31471
ADSS1	P30520	0.0736444	0.527755
AFAP1	Q8N556	0.278387	0.431881
AFDN	A8MQ02	-0.0928588	0.79328
AFG3L2	Q9Y4W6	0.352956	0.0145458
AGFG1	P52594-2	0.137893	0.246442
AGK	E9PC15	0.0988733	0.487989
AGL	P35573	-0.504967	0.0672376
AGO2	Q9UKV8	0.314468	0.340824
AGPS	O00116	0.127777	0.134608
AHCTF1	Q8WYP5	-0.0413851	0.930019
AHCY	P23526	0.0679591	0.518046
AHCYL1	O43865	-0.110838	0.32767
AHNAK	Q09666	-0.135049	0.218104
AHNAK2	Q8IVF2-3	0.118999	0.755137
AHSA1	O95433	0.146501	0.109629
AIDA	Q96BJ3	-0.179969	0.288421
AIFM1	O95831	-0.102012	0.488307
AIMP1	Q12904	0.144227	0.0484113
AIMP2	Q13155	0.0403069	0.823167
AIP	O00170	0.0378192	0.766678
AK1	P00568	0.0870305	0.639449
AK2	F8W1A4	0.175262	0.0939454
AK3	Q9UIJ7	0.0749136	0.809549
AK4	P27144	-0.13005	0.799709
AK5	Q9Y6K8-3	0.113883	0.750073
AK6	Q9Y3D8	0.116947	0.656967
AKAP11	Q9UKA4	0.166615	0.846919
AKAP12	Q02952	0.0592471	0.926592
AKAP13	Q12802-4	-0.284034	0.374797
AKAP2	Q9Y2D5-6	0.0618993	0.728331
AKAP8	A0A7P0T893	0.487609	0.0910847
AKAP9	Q99996-5	-0.208148	0.546918
AKR1A1	P14550	0.124056	0.416952
AKR1B1	P15121	-0.0817257	0.715394
AKR1C1	Q04828	-0.335191	0.668232
AKR1C2	P52895	-0.276816	0.674853
AKR1C3	A0A0A0MSS8	-0.880479	0.201949
AKR1D1	P51857-2	-0.306424	0.746554
AKR7A2	O43488	0.0155986	0.925343
AKT1	P31749	-0.32135	0.00877857
AKT1S1	Q96B36	0.28143	0.336728
AKT2	P31751	-0.378245	0.180755
ALAD	P13716	-0.124597	0.7661
ALCAM	Q13740-2	0.200328	0.36906
ALDH16A1	Q8IZ83	-0.518017	0.0332295
ALDH18A1	P54886	-0.0541888	0.699882
ALDH1A1	P00352	-0.253611	0.874982
ALDH1A2	P05091	0.54089	0.0147373
ALDH1A3	P47895	-0.125462	0.913999
ALDH1B1	P30837	-0.0114626	0.983398
ALDH1L1	O75891	-0.00924031	0.981945
ALDH1L2	A0A494C1M4	0.0689308	0.825368
ALDH3A2	P51648-2	-0.314094	0.2084
ALDH4A1	P30038	0.424246	0.0982047
ALDH6A1	Q02252	-0.518815	0.0501653
ALDH7A1	P49419-2	-0.00856476	0.968502
ALDH9A1	P49189	-0.197638	0.126447
ALDOA	P04075	0.067201	0.591946
ALDOC	P09972	-0.113587	0.491534
ALG1	Q9BT22	-0.373857	0.393763
ALG11	A0A7P0T8Y4	-0.12839	0.707241
ALG2	Q9H553	0.108824	0.759278
ALG5	A0A7P0T901	-0.0917371	0.525845
ALG9	H0YCW6	0.700593	0.0372023
ALKBH5	Q6P6C2-1	0.258593	0.505479
ALX1	Q99811	0.856401	0.0157508
ALYREF	Q86V81	0.236294	0.107417
AMDHD2	Q9Y303	-0.20005	0.524586
AMPD2	A0A5F9UK94	-0.042595	0.802516
AMPH	P49418	-0.149824	0.76566
ANAPC1	Q9H1A4	0.19489	0.54
ANAPC7	Q9UJX3-2	-0.193097	0.588196
ANKFY1	Q9P2R3	-0.290055	0.0104578
ANKLE2	Q86XL3	-0.0977622	0.577702
ANKMY2	Q8IV38	-0.461122	0.474013
ANKRD13A	Q8IZ07	-0.488462	0.0112895
ANKRD17	H0YM23	-0.0176558	0.985203
ANKRD28	O15084	-0.0101089	0.982834
ANKZF1	Q9H8Y5	-0.143063	0.656553
ANLN	Q9NQW6	0.378289	0.54306
ANO10	Q9NW15	-0.0736598	0.664267
ANO6	A0A7P0TBC5	-0.286732	0.731414
ANP32A	H0YN26	-0.253228	0.109944
ANP32B	Q92688-2	-0.26574	0.175694
ANP32E	Q9BTT0	0.0832555	0.755207
ANPEP	P15144	-0.251637	0.36619
ANTXR1	Q9H6X2-5	0.347928	0.405088
ANTXR2	A0A7P0Z4A8	-0.178244	0.700481
ANXA1	P04083	0.0504222	0.76171
ANXA11	P50995	0.0263836	0.858628
ANXA2	P07355	0.0176131	0.873631
ANXA4	P09525	0.297419	0.0809661
ANXA5	P08758	0.0479875	0.80012
ANXA6	P08133	0.19114	0.187751
ANXA7	P20073-2	-0.0333026	0.805569
AP1B1	Q10567-2	-0.037364	0.713741
AP1G1	O43747	-0.218838	0.0390812
AP1M1	Q9BXS5-2	0.219494	0.017025
AP1S1	A0A2R8YGH5	0.101688	0.81982
AP1S2	P56377	-0.0661139	0.880485
AP2A1	O95782-2	-0.10071	0.367931
AP2A2	O94973-2	-0.127596	0.43443
AP2B1	P63010	0.0660086	0.394351
AP2M1	A0A087WY71	0.0675089	0.516403
AP2S1	P53680	0.0122962	0.946506
AP3B1	O00203	-0.193752	0.0463994
AP3D1	O14617-5	-0.0905536	0.386493
AP3M1	Q9Y2T2	-0.0419887	0.722562
AP3M2	E5RJ52	0.83078	0.0529644
AP3S1	Q92572	-0.263915	0.00340632
APAF1	O14727-4	-0.102194	0.930019
APBB1	A0A087X0V7	-0.155339	0.507254
APBB1IP	Q7Z5R6	-0.659565	0.101188
APC2	O95996-3	-1.5049	0.033709
APEH	C9JIF9	-0.06068	0.532487
APEX1	P27695	-0.0196272	0.922282
API5	Q9BZZ5-2	0.0592539	0.662764
APLP2	Q06481-3	0.844374	0.0674381
APMAP	Q9HDC9	0.10702	0.22585
APOB	P04114	-1.63213	0.0437279
APOBEC3C	Q9NRW3	0.102933	0.681832
APOL2	Q9BQE5	-0.234623	0.694273
APOO	H7C1U8	-0.238393	0.516403
APOOL	A0A087WYF7	0.410144	0.185395
APP	P05067-9	0.551358	0.323068
APPL1	Q9UKG1	-0.0358909	0.853139
APPL2	Q8NEU8	0.130096	0.538795
APRT	P07741	-0.412222	0.00214794
AQR	O60306	-0.253251	0.291739
ARAP1	Q96P48-3	-0.0943231	0.801047
ARCN1	P48444	-0.0332671	0.724222
ARF1	P84077	-0.20821	0.390675
ARF4	P18085	-0.1718	0.53509
ARF5	P84085	0.165996	0.30388
ARF6	P62330	-0.112638	0.706111
ARFGAP1	Q8N6T3	0.0399318	0.795326
ARFGAP2	Q8N6H7	-0.0737472	0.471484
ARFGAP3	Q9NP61	0.0523762	0.700481
ARFGEF1	Q9Y6D6	0.240155	0.28581
ARFGEF2	A0A7P0TA34	0.193353	0.534652
ARFIP1	P53367	0.07238	0.393763
ARFIP2	A0A087X1E4	-0.0954998	0.887561
ARGLU1	Q9NWB6	0.204558	0.706474
ARHGAP1	Q07960	0.105899	0.312796
ARHGAP12	Q1RLN5	0.078145	0.875369
ARHGAP17	Q68EM7	0.163947	0.183842
ARHGAP18	Q8N392	-0.0413717	0.915333
ARHGAP24	Q8N264	-0.215387	0.529733
ARHGAP29	Q52LW3	-0.600001	0.0483332
ARHGAP31	Q2M1Z3	-0.0484882	0.900297
ARHGAP35	Q9NRY4	0.0184929	0.931352
ARHGAP5	A0A0A0MSK6	-0.038486	0.952768
ARHGDIA	P52565	0.00607819	0.967465
ARHGDIB	P52566	0.198014	0.667958
ARHGEF1	M0QZR4	0.0989613	0.251609
ARHGEF10	O15013-4	-0.186953	0.251609
ARHGEF11	O15085-2	-0.427481	0.591595
ARHGEF12	Q9NZN5	0.128486	0.73522
ARHGEF17	Q96PE2	0.0669965	0.696546
ARHGEF18	M0QZS0	-0.460493	0.5626
ARHGEF2	Q92974-2	-0.0913558	0.719786
ARHGEF40	Q8TER5	-0.43312	0.143288
ARHGEF7	B1ALK7	-0.0524958	0.731414
ARID1A	O14497-2	-0.0960743	0.827495
ARIH1	Q9Y4X5	-0.0596842	0.706474
ARL1	P40616-2	0.30875	0.0865604
ARL2	P36404	-0.113971	0.716599
ARL2BP	Q9Y2Y0-2	0.000978321	0.998027
ARL3	P36405	0.0709545	0.590212
ARL6IP1	H3BN98	-0.115328	0.860806
ARL6IP4	Q66PJ3	-0.396415	0.235444
ARL6IP5	O75915	-1.13695	2.93572e-06
ARL8A	Q96BM9	-0.347101	0.439929
ARL8B	Q9NVJ2	-0.185467	0.3579
ARMC1	Q9NVT9	0.231919	0.298891
ARMC10	Q8N2F6-4	0.0488328	0.851094
ARMC5	Q96C12-4	0.0539514	0.910535
ARMC6	Q6NXE6-2	0.0632346	0.907013
ARMC8	B7Z637	0.154912	0.621485
ARMC9	A0A2Q3DP09	-0.0786909	0.909414
ARMCX1	Q9P291	-0.0786338	0.868677
ARMCX2	Q7L311	0.293811	0.0749559
ARMCX3	Q9UH62	0.550022	0.00231932
ARMH3	Q5T2E6	-0.571556	0.0385196
ARMT1	Q9H993	-0.202332	0.0513398
ARPC1A	Q92747	0.366569	0.00165272
ARPC1B	O15143	-0.151267	0.185395
ARPC2	O15144	0.18321	0.0549466
ARPC3	O15145	0.176999	0.0544825
ARPC4	F8WCF6	-0.30405	0.0260189
ARPC5	O15511	0.289264	0.00731493
ARPC5L	Q9BPX5	0.0624073	0.651873
ARPIN	A0A0A6YYH1	-0.285987	0.507886
ARPP19	H3BQ52	0.18279	0.721592
ARSA	A0A0C4DFZ2	0.139111	0.731414
ARSB	P15848	0.203935	0.709417
ASAH1	A0A1B0GW68	0.421375	0.10513
ASAP1	A0A0A0MRE5	-0.0229617	0.899212
ASAP2	O43150-2	-0.271695	0.510163
ASCC1	Q8N9N2-2	-0.688337	0.223374
ASCC2	Q9H1I8	-0.257332	0.374797
ASCC3	Q8N3C0	-0.0204549	0.891499
ASF1B	Q9NVP2	0.2882	0.451384
ASH2L	F5H8F7	0.243109	0.442475
ASL	P04424	-0.131425	0.720777
ASMTL	O95671	-0.144906	0.33161
ASNS	P08243-2	0.118896	0.82129
ASPH	Q12797	-0.170859	0.28558
ASPSCR1	Q9BZE9	-0.244798	0.534652
ASS1	P00966	-0.223138	0.565157
ATAD1	Q8NBU5	0.225839	0.163215
ATAD3A	Q9NVI7-2	0.264419	0.0261941
ATAD3B	Q5T9A4	-0.0658758	0.863287
ATE1	F5GXE4	-0.129314	0.815273
ATG16L1	Q676U5-3	-0.0907588	0.843605
ATG3	Q9NT62	-0.141315	0.0685744
ATG4B	Q9Y4P1-6	0.158679	0.605052
ATG5	Q9H1Y0	-0.052534	0.736627
ATG7	O95352	-0.19489	0.0490212
ATIC	P31939	-0.139945	0.045696
ATL2	Q8NHH9-2	0.319353	0.395146
ATL3	Q6DD88	0.188657	0.127441
ATOX1	O00244	-0.438399	0.000387092
ATP11C	A0A067XG54	0.0980614	0.802188
ATP12A	P05023-4	-0.0886723	0.340799
ATP13A1	Q9HD20	-0.0971793	0.437388
ATP1B1	P05026	-0.207161	0.457666
ATP1B3	P54709	0.143378	0.207268
ATP2A2	P16615	-0.445543	2.38923e-05
ATP2B1	P20020-6	-0.3548	0.200748
ATP2B4	P23634-7	-0.0789916	0.586023
ATP2C1	P98194-7	-0.0705364	0.842947
ATP5F1A	P25705	0.0504106	0.674218
ATP5F1B	P06576	0.157649	0.133933
ATP5F1C	P36542	-0.092585	0.655311
ATP5F1D	P30049	0.720082	0.0109292
ATP5IF1	Q9UII2	-0.700272	0.110899
ATP5ME	P56385	0.160612	0.906083
ATP5MF	G3V325	-0.870595	0.16783
ATP5MF,1	P56134-3	1.20037	0.017025
ATP5MG	O75964	0.114015	0.565554
ATP5MK	Q96IX5	-0.297761	0.507254
ATP5PB	P24539	0.713483	3.77814e-06
ATP5PD	O75947	0.340607	0.00146189
ATP5PF	P18859-2	0.478017	0.00010268
ATP5PO	P48047	-0.0185928	0.893659
ATP6AP1	Q15904	-0.439653	0.00075803
ATP6AP2	O75787	-0.0803226	0.847392
ATP6V0A1	Q93050-1	-0.21429	0.648056
ATP6V0A2	Q9Y487	-0.064997	0.834786
ATP6V0C	P27449	-0.0732701	0.930917
ATP6V0D1	F5GYQ1	0.0253167	0.881679
ATP6V1A	P38606	0.464651	0.000374882
ATP6V1B2	P21281	0.325482	0.0382063
ATP6V1C1	P21283	0.522445	0.000387092
ATP6V1D	Q9Y5K8	0.648508	0.00109287
ATP6V1E1	P36543	0.226106	0.2084
ATP6V1F	Q16864	0.241129	0.454614
ATP6V1G1	O75348	1.13482	0.0187513
ATP6V1H	Q9UI12-2	0.482282	0.00367177
ATPAF1	Q5TC12-3	-0.934872	0.367258
ATRX	P46100-3	0.120777	0.722059
ATXN10	Q9UBB4	-0.196826	0.187101
ATXN2	A0A2R8YDM9	0.188449	0.175786
ATXN2L	Q8WWM7	0.212052	0.0257781
ATXN3	D3VVH9	-0.141443	0.606613
ATXN7L3B	Q96GX2	-0.0576416	0.9094
AUP1	Q9Y679	0.281819	0.0345221
AVEN	Q9NQS1	-0.537757	0.198451
AXL	P30530	-0.2933	0.282844
B2M	P61769	-0.425115	0.288411
B3GLCT	Q6Y288	0.394195	0.385567
B3KPU0	B3KPU0	0.294346	0.625556
B4GALT1	P15291	0.588731	0.00159715
B4GALT4	E7ETS9	-0.00165647	0.99755
BABAM1	Q9NWV8	0.143078	0.525527
BABAM2	Q9NXR7	0.0959271	0.748694
BAG2	O95816	-0.394582	0.0376371
BAG3	O95817	0.246949	0.0612688
BAG5	Q9UL15	-0.217996	0.404269
BAG6	P46379-3	-0.49292	0.00129451
BAIAP2	Q9UQB8	0.842374	0.0175602
BAK1	Q16611	0.676597	0.0553943
BANF1	O75531	-0.116655	0.372704
BAP18	Q8IXM2	0.371691	0.0246726
BASP1	P80723	-0.223074	0.430633
BAX	Q07812-5	0.159776	0.363868
BAZ1B	Q9UIG0-2	-0.374	0.211565
BCAP29	C9JTE9	-0.166604	0.847392
BCAP31	P51572	0.0428814	0.84458
BCAR1	P56945	0.448219	0.135236
BCAR3	O75815	0.353962	0.567311
BCAS2	O75934	0.0393864	0.952768
BCAS3	Q9H6U6-2	-0.14951	0.517999
BCAT1	P54687-4	0.231236	0.542245
BCAT2	O15382	0.14611	0.498637
BCCIP	Q9P287	0.0335101	0.931803
BCKDHA	F5H5P2	-0.555589	0.0471096
BCKDHB	P21953	-0.0329657	0.953117
BCL10	O95999	-0.572234	0.074479
BCL2L1	Q5QP56	-0.0665012	0.890961
BCL2L13	Q9BXK5	-0.229055	0.462614
BCL2L2	Q86U42-2	0.165196	0.445343
BCL9L	A0A087WZX0	0.377367	0.351378
BCLAF1	Q9NYF8-2	-0.0711004	0.577702
BDH2	Q9BUT1	-0.391651	0.34572
BET1	H7C1N3	0.744108	0.219673
BET1L	Q9NYM9	-0.0420532	0.964297
BGN	P21810	-0.168817	0.609883
BICC1	Q9H694	-0.537793	0.183353
BICD1	Q8TD16	-0.0564626	0.826234
BID	P55957	-0.219043	0.284504
BIN1	O00499	0.0638608	0.77099
BIRC5	K7EMW2	0.1223	0.763551
BIRC6	Q9NR09	0.0309024	0.96041
BLMH	Q13867	0.18052	0.242397
BLOC1S1	P78537-2	0.512201	0.0749559
BLOC1S2	Q6QNY1	-0.319642	0.34829
BLOC1S6	H3BST1	0.189236	0.677428
BLVRA	P53004	-0.0839559	0.574965
BLVRB	P30043	-0.175347	0.342817
BMP2K	Q9NSY1	0.469798	0.0561856
BMS1	Q14692	0.207603	0.187101
BNIP1	Q12981	-0.0516095	0.890051
BOLA2	Q9H3K6	-0.132202	0.256365
BOP1	Q14137	-0.507069	0.0565149
BPGM	P07738	-0.374809	0.542501
BPNT1	O95861	0.0322304	0.801286
BPNT2	Q9NX62	0.11969	0.478616
BRAF	P04049	-0.160351	0.688927
BRCC3	P46736-2	-0.942131	0.00578851
BRD4	O60885	-0.183805	0.481057
BRIX1	Q8TDN6	0.165736	0.499998
BRK1	Q8WUW1	0.00587551	0.985601
BROX	Q5VW32-2	-0.00659386	0.967465
BRWD1	Q9NSI6-3	2.52768	0.00639344
BSDC1	Q9NW68-8	0.428246	0.297045
BSG	A0A7P0TA85	-0.34479	0.0104735
BST1	A6NC48	0.227539	0.632803
BTAF1	A0A0A0MTH9	-0.292061	0.186829
BTF3	P20290	0.491823	0.00109287
BTF3L4	Q96K17	-0.470625	0.0071067
BTK	P29317	0.423812	0.159117
BTN2A1	Q7KYR7-5	-0.159275	0.698057
BUB3	J3QT28	0.0200563	0.928863
BUD23	H7C170	0.274517	0.520194
BUD31	P41223	-0.175696	0.616153
BYSL	Q13895	-0.205002	0.456903
BZW1	Q7L1Q6	0.307701	0.0039737
BZW2	E7ETZ4	-0.0426077	0.819568
C11orf54	A0A087WT99	-0.82103	0.00473731
C11orf68	Q9H3H3-1	-0.114096	0.837456
C11orf98	E9PRG8	0.279336	0.510163
C12orf57	Q99622	0.241307	0.0111344
C17orf75	J9JIC5	0.0462328	0.90633
C19orf25	Q9UFG5	0.254924	0.376439
C1orf198	Q9H425	0.270957	0.687262
C1orf50	Q9BV19	0.129324	0.741722
C1QBP	Q07021	-0.377	0.0113916
C20orf27	Q9GZN8-2	0.102235	0.9094
C2orf16	C9JG08	0.142956	0.850756
C5orf22	Q49AR2	0.505215	0.248735
C6orf120	Q7Z4R8	0.511224	0.263736
C7	B4DLR2	-0.473855	0.186203
C7orf50	C9JQV0	-1.23162	0.00130591
C8orf82	H0YF29	-0.159388	0.591946
C9JJK5	C9JJK5	0.457304	0.143889
C9orf64	Q5T6V5	-0.0318418	0.953306
CAB39	Q9Y376	0.196933	0.0597277
CACNA2D1	P54289-4	-0.0779457	0.760653
CACYBP	Q9HB71	-0.237172	0.182088
CAD	F8VPD4	-0.151531	0.27987
CADM1	A0A087X1W8	-0.170959	0.805162
CALB1	P22676	-0.362287	0.566721
CALCOCO1	Q9P1Z2-4	-0.128959	0.72621
CALCOCO2	Q13137-4	-0.141267	0.754777
CALD1	Q05682	0.789547	0.00833869
CALD1,1	Q05682-5	-0.613798	0.218817
CALHM5	Q8N5C1	-0.0337682	0.950571
CALM1	P0DP25	0.283631	0.0118133
CALR	P27797	-0.00151646	0.991036
CALU	O43852	0.21091	0.0672376
CALU,1	O43852-2	0.399692	0.454614
CAMK1	Q14012	0.308777	0.384656
CAMK2D	Q13557-11	0.162625	0.326663
CAMK2G	Q5SWX3	0.110846	0.55041
CAMLG	A0A7I2V377	-0.299333	0.498529
CAND1	Q86VP6	-0.0271076	0.756186
CANT1	Q8WVQ1-3	-0.493675	0.395274
CANX	P27824-2	0.140222	0.154053
CAP1	Q01518	0.0842765	0.350668
CAP2	P40123	0.389535	0.301924
CAPG	P40121	-0.077235	0.862497
CAPN1	P07384	-0.246316	0.0365316
CAPN2	P17655	0.135696	0.13727
CAPN5	E7EV01	-0.154218	0.567369
CAPN7	Q9Y6W3	0.0475681	0.907058
CAPNS1	A0A0C4DGQ5	0.145346	0.158575
CAPRIN1	Q14444-2	0.186044	0.265871
CAPZA1	P52907	0.167621	0.0170587
CAPZA2	P47755	0.165071	0.0707129
CAPZB	P47756-2	-0.113596	0.127161
CARD16	P29466-2	-0.728558	0.0156092
CARHSP1	Q9Y2V2	0.0340754	0.845409
CARM1	Q86X55-1	-0.100967	0.238107
CARS1	P49589-3	0.144508	0.227733
CARS2	Q9HA77	0.243393	0.716599
CASK	O14936-3	-0.376489	0.0801958
CASP12	P49662-2	-0.591412	0.139634
CASP3	P42574	0.145399	0.328922
CASP7	P55210	-0.34496	0.27219
CASP7,1	P55210-2	-0.639185	0.578965
CASP8	Q14790-3	0.0311289	0.947651
CAST	A0A0C4DGB5	0.29105	0.734346
CAST,1	P20810-7	0.00164402	0.991753
CAT	P04040	0.108687	0.600853
CAV1	Q03135	-0.208022	0.243522
CAV2	P51636	-0.700436	0.36487
CAVIN1	Q6NZI2	-0.64295	6.6366e-05
CAVIN2	O95810	-0.152077	0.88799
CAVIN3	Q969G5	-0.779233	1.01862e-06
CBFB	Q13951-2	0.258874	0.2084
CBL	P22681	0.283341	0.212293
CBR1	P16152	-0.0635033	0.791657
CBR3	O75828	-0.140449	0.372704
CBS	P0DN79	-0.215557	0.679113
CBX1	J3KS05	0.205713	0.225327
CBX3	Q13185	-0.110645	0.608875
CBX5	P45973	-0.141674	0.617435
CC2D1A	Q6P1N0	-0.0649431	0.782849
CC2D1B	Q5T0F9-2	-0.208793	0.706474
CCAR1	Q8IX12-2	-0.0544289	0.700481
CCAR2	Q8N163	-0.132314	0.328664
CCBE1	Q6UXH8	0.372047	0.232868
CCDC115	F8WCZ3	1.08451	0.0145994
CCDC12	J3KR35	-0.0112468	0.984647
CCDC124	Q96CT7	0.267607	0.00209996
CCDC22	O60826	0.0262745	0.881679
CCDC25	Q86WR0	-0.171263	0.688399
CCDC43	Q86WV7	0.369606	0.35748
CCDC47	Q96A33-2	0.0684633	0.543574
CCDC50	Q8IVM0	0.0156492	0.967465
CCDC57	A0A2R8Y5V9	0.170644	0.779395
CCDC6	Q16204	0.0164978	0.898975
CCDC80	Q76M96-2	-0.0862553	0.798839
CCDC86	Q9H6F5	-0.108284	0.86499
CCDC9	A0A2R8Y4Z8	0.105698	0.759016
CCDC90B	Q9GZT6-2	0.816524	0.0683413
CCDC92	Q53HC0-2	0.397349	0.248852
CCDC93	Q567U6	0.231001	0.222334
CCDC9B	Q6ZUT6-4	-0.0123361	0.978653
CCN1	O00622	0.561367	0.0161548
CCN2	P29279	0.697228	0.0846688
CCNB1	P14635	0.170805	0.718709
CCND1	P24385	0.456549	0.382623
CCNY	Q8ND76-3	-0.0159781	0.976545
CCS	J3KNF4	0.0328359	0.871973
CCT2	P78371	0.00526314	0.968484
CCT3	P49368	0.0946404	0.28558
CCT4	P50991	0.0700725	0.540167
CCT5	P48643	0.142136	0.0700671
CCT6A	P40227	0.208858	0.0110466
CCT7	Q99832	0.154388	0.119112
CCT8	P50990	0.116115	0.143889
CCZ1	P86790	0.151199	0.73522
CD109	Q6YHK3	-2.21873	3.77814e-06
CD151	E9PRJ3	2.06897	0.00420157
CD248	Q9HCU0	0.0565748	0.894267
CD276	A0A0C4DGH0	0.302321	0.311364
CD2AP	Q9Y5K6	0.123816	0.358772
CD2BP2	O95400	0.795584	0.0487269
CD44	P16070-18	-0.224382	0.230926
CD46	P15529-2	0.305274	0.317668
CD47	A0A2R8Y484	-0.473673	0.505029
CD55	H3BLV0	0.950279	0.010757
CD59	E9PNW4	-0.276315	0.26574
CD63	F8VV56	-0.695973	0.383304
CD81	E9PJK1	-0.181105	0.546918
CD9	A6NNI4	-0.21016	0.837456
CD99	P14209	0.344278	0.179461
CD99L2	Q8TCZ2-3	0.095074	0.776612
CDA	P32320	-0.259681	0.653133
CDC123	O75794	0.0337941	0.953824
CDC16	Q13042-3	-0.127544	0.701969
CDC27	P30260	0.267884	0.373991
CDC34	P49427	0.059706	0.900977
CDC37	Q16543	0.566563	1.95054e-09
CDC42	P60953	0.421751	7.82683e-05
CDC42BPA	Q5VT25-5	-0.16833	0.595743
CDC42BPB	Q9Y5S2	-0.125875	0.408545
CDC42EP1	Q00587-2	0.152637	0.468215
CDC42EP2	O14613	-1.26362	0.000652543
CDC42EP3	C9JEZ4	0.318638	0.180006
CDC42EP4	Q9H3Q1	-0.44639	0.281889
CDC5L	Q99459	-0.0307149	0.856395
CDC73	A0A3B3IRP5	0.150241	0.419521
CDCA8	Q53HL2	0.429863	0.355632
CDH11	H3BUU9	-0.325945	0.192154
CDH13	P55290	-1.46995	0.0021105
CDH2	P19022-2	0.558072	0.0541876
CDIPT	B3KY94	-0.983641	0.0700671
CDK1	P06493	-0.348586	0.680763
CDK11A	Q5QPR3	-0.0935123	0.706474
CDK13	A0A2R8YF61	-0.327921	0.605052
CDK15	P11802	-0.137561	0.731414
CDK17	F5H6Z0	0.010405	0.98572
CDK2	G3V5T9	-0.147789	0.800484
CDK5	Q00535	-0.142858	0.407108
CDK5RAP3	Q96JB5	-0.0487583	0.766823
CDK6	Q00534	-0.51469	0.213266
CDK9	P50750	0.298288	0.2084
CDKN2AIP	Q9NXV6	0.115324	0.716703
CDKN2C	P42773	0.284334	0.387038
CDS2	O95674	-0.525896	0.127882
CDV3	Q9UKY7	0.305934	0.000520629
CEBPB	P17676-3	0.213817	0.610442
CEBPZ	Q03701	0.0334749	0.914881
CELF1	G5EA30	0.0592755	0.829973
CELF2	E9PC62	0.235271	0.804237
CEMIP	Q8WUJ3	-0.247715	0.758035
CENPF	P49454	0.206869	0.811483
CEP170	Q5SW79	0.3774	0.00374985
CEP170B	J3KQR7	0.317416	0.28336
CEP290	A0A6Q8PH78	-0.102192	0.879642
CEP43	A0A087WV25	-0.104607	0.757622
CERCAM	Q5T4B2	-0.135671	0.561833
CERS2	Q96G23	0.44585	0.41317
CERT1	Q9Y5P4-3	-0.124782	0.416964
CETN1	P41208	-0.159002	0.669245
CFAP20	Q9Y6A4	-0.264612	0.660009
CFAP298	P57076	-0.119679	0.782923
CFAP36	B5MCA1	-0.172161	0.605052
CFDP1	Q9UEE9	0.676424	0.234756
CFL1	P23528	0.16672	0.0856177
CFL2	Q9Y281	0.316928	0.0420146
CHAMP1	Q96JM3	0.0509548	0.868166
CHCHD1	Q96BP2	0.0383469	0.930955
CHCHD2	Q9Y6H1	0.343883	0.35948
CHCHD3	C9JRZ6	-0.27034	0.0617209
CHCHD4	Q8N4Q1	0.968695	0.0157456
CHCHD5	Q9BSY4-2	0.60706	0.312219
CHD2	O14647-2	0.0386388	0.940006
CHD4	Q14839-2	-0.0695915	0.76566
CHERP	J3QK89	0.0497668	0.826234
CHID1	Q9BWS9	-0.0979047	0.672653
CHMP1A	A0A6Q8PF35	-0.171885	0.756904
CHMP2A	O43633	0.721527	0.185395
CHMP2B	C9J0A7	-0.200967	0.717878
CHMP3	Q9Y3E7	0.389123	0.175477
CHMP4A	Q9BY43	0.996219	0.0669463
CHMP4B	Q9H444	-0.402518	0.0018875
CHMP5	Q9NZZ3	-0.227616	0.0344594
CHMP6	Q96FZ7	0.14111	0.637183
CHMP7	Q8WUX9	-0.539541	0.0568441
CHORDC1	Q9UHD1	0.391714	0.00283948
CHP1	Q99653	-0.0832319	0.628911
CHPF	Q8IZ52	-0.219843	0.524847
CHST14	Q8NCH0	0.172702	0.644318
CHTOP	X6R700	0.27556	0.324769
CIAO1	O76071	-0.323654	0.0792317
CIAO2B	Q9Y3D0	0.539234	0.387461
CIAPIN1	Q6FI81-3	0.153772	0.517812
CIP2A	A0A087X211	-0.55671	0.210758
CIRBP	Q14011	-0.0948545	0.505479
CISD1	Q9NZ45	0.333402	0.350668
CISD2	Q8N5K1	-0.244265	0.0589273
CKAP2	Q8WWK9-6	-0.0547064	0.915254
CKAP4	Q07065	0.255044	0.0598205
CKAP5	Q14008	0.125732	0.255745
CKB	P12277	-0.160133	0.760653
CKS1B	P61024	0.293664	0.629643
CKS2	P33552	0.382285	0.483477
CLASP1	F8WA11	0.134542	0.52093
CLASP2	E3W994	-0.150762	0.64908
CLCC1	A0A6Q8PG75	0.381842	0.288908
CLDND1	D6RD48	-0.371788	0.722623
CLEC14A	Q86T13	-0.294937	0.359468
CLEC16A	Q2KHT3-2	0.489238	0.499619
CLIC1	O00299	0.00550571	0.974692
CLIC3	O95833	-0.66056	0.166428
CLIC4	Q9Y696	0.215863	0.0782246
CLINT1	Q14677-3	0.108386	0.212293
CLIP1	P30622-2	0.103586	0.268041
CLIP2	Q9UDT6	0.0416186	0.80936
CLMP	Q9H6B4	0.41211	0.035901
CLNS1A	E9PMI6	-0.409065	0.387655
CLPB	A0A2U3TZY2	0.875852	0.3093
CLPP	Q16740	-0.0727909	0.687424
CLPTM1	O96005	0.166584	0.535365
CLPTM1L	Q96KA5	0.0913928	0.632217
CLPX	O76031	-0.0505588	0.726959
CLTA	P09496-2	0.582244	0.000374882
CLTB	P09497-2	-0.345978	0.0187513
CLTC	A0A087WVQ6	-0.218716	0.0114828
CLTCL1	P53675-2	-0.0822743	0.880485
CLUH	A0A494C0R8	-0.0809464	0.862545
CMAS	Q8NFW8	0.124362	0.443739
CMBL	Q96DG6	0.0680129	0.875726
CMPK1	P30085	0.197639	0.138569
CMTR1	Q8N1G2	-0.199192	0.55041
CNBP	P62633-2	1.75955	1.32143e-05
CNDP2	Q96KP4	0.0310206	0.795326
CNN1	P51911	0.874882	0.107417
CNN2	B4DUT8	-0.0264017	0.9094
CNN3	Q15417	0.326274	0.139634
CNOT1	A5YKK6	-0.023589	0.840735
CNOT10	Q9H9A5-2	-0.075741	0.82169
CNOT11	Q9UKZ1	-0.617722	0.0135822
CNOT2	Q9NZN8	-0.208448	0.154365
CNOT3	O75175	-0.0438803	0.699
CNOT7	Q9UIV1-2	-0.105654	0.801286
CNOT9	Q92600	-0.437913	0.274349
CNP	P09543-2	-0.254222	0.0091211
CNPY2	Q9Y2B0	0.0930628	0.527916
CNPY3	Q9BT09	-0.346106	0.0282644
CNPY4	Q8N129	0.50087	0.0342296
CNRIP1	Q96F85	0.162275	0.577303
CNST	Q6PJW8	-0.00948816	0.982834
CNTNAP1	P78357	-0.667701	0.00208325
COA4	Q9NYJ1	0.405424	0.457666
COA6	Q5JTJ3-2	0.531082	0.143889
COASY	Q13057	-0.054423	0.689131
COBLL1	A0A0X1KG75	-0.303407	0.561784
COG1	Q8WTW3	0.325204	0.0382063
COG2	Q14746-2	-0.133789	0.612778
COG3	Q96JB2	0.82701	0.0106237
COG4	A0A6I8PIQ6	-0.175983	0.672105
COG5	Q9UP83-2	0.013725	0.926081
COG6	Q9Y2V7	-0.305894	0.257638
COG7	P83436	0.261862	0.184579
COG8	B4DYU2	0.160174	0.724222
COIL	P38432	0.498424	0.0412699
COL11A1	P12107	0.523731	0.519778
COL12A1	Q99715	-0.220311	0.631105
COL14A1	Q05707	0.471381	0.567955
COL15A1	A0A087X0K0	-1.07066	0.0993676
COL16A1	Q07092-2	-0.788713	0.0247424
COL18A1	P39060-1	-0.864562	0.247372
COL1A1	P02452	0.0755756	0.845443
COL1A2	A0A087WTA8	-0.0409126	0.908774
COL2A1	P02458	1.22398	0.160855
COL3A1	P02461	-0.130966	0.82081
COL4A1	P02462	1.01131	0.148429
COL5A1	P20908	0.124337	0.701771
COL5A1,1	P20908-2	-0.308623	0.546918
COL5A2	P05997	0.225039	0.42898
COL6A1	A0A087X0S5	-0.257726	0.332385
COL6A2	P12110	-0.197227	0.488591
COL6A2,1	P12110-2	-0.00442918	0.995802
COL6A3	P12111	0.196511	0.615874
COL8A1	P27658	-0.0710288	0.930019
COLEC12	Q5KU26	-0.944893	0.00989502
COLGALT1	Q8NBJ5	0.0676968	0.523327
COMMD1	Q8N668	-0.168581	0.444966
COMMD10	Q9Y6G5	0.165321	0.405447
COMMD2	Q86X83-2	0.160929	0.126447
COMMD3	Q9UBI1	0.0815182	0.682465
COMMD4	A0A0B4J287	0.0597279	0.832271
COMMD5	Q9GZQ3	0.125666	0.827495
COMMD6	Q7Z4G1	0.00465274	0.986771
COMMD7	A0A2R8Y620	-0.248773	0.405088
COMMD8	Q9NX08	-0.0193511	0.925201
COMMD9	Q9P000	-0.0543079	0.668232
COMP	G3XAP6	0.0457381	0.935406
COMT	P21964-2	-0.0247391	0.909414
COPA	P53621	-0.147178	0.0587302
COPB1	P53618	0.112232	0.202796
COPB2	H0Y938	-0.127542	0.0968782
COPE	O14579	-0.0286835	0.7661
COPG1	Q9Y678	0.0678398	0.586023
COPG2	Q9UBF2	-0.348218	0.234266
COPS2	P61201	0.0582692	0.427661
COPS3	Q9UNS2	0.0521139	0.564114
COPS4	Q9BT78	-0.0504988	0.324769
COPS5	Q92905	-0.0606631	0.624928
COPS6	Q7L5N1	-0.0748483	0.307882
COPS7A	Q9UBW8	-0.0838855	0.507727
COPS7B	Q9H9Q2	0.323153	0.00146105
COPS8	Q99627	0.074312	0.416964
COPZ1	F8VVA7	0.267296	0.000896077
COPZ2	Q9P299	-0.0431329	0.864959
CORO1B	Q9BR76	-0.30494	0.0113916
CORO1C	Q9ULV4-3	0.13639	0.108308
CORO7	A0A0A6YYL4	0.470636	0.0298127
COTL1	Q14019	-0.129639	0.472698
COX16	A0A087X1F5	-0.132066	0.827639
COX17	C9J8T6	-1.11332	0.24244
COX20	Q5RI15	0.293328	0.328922
COX4I1	P13073	-0.429995	0.00228629
COX5A	P20674	-0.300182	0.0508772
COX5B	P10606	-0.197066	0.41867
COX6A1	P12074	-0.102803	0.891499
COX6B1	P14854	-0.600979	0.00833869
COX6C	P09669	-0.991767	0.000954115
COX7A2	D6RIE3	-1.48556	0.0819579
COX7A2L	E5RJZ1	-0.605187	0.202695
CPD	O75976	-0.461434	0.0018606
CPNE1	Q99829	0.341032	0.412954
CPNE2	Q96FN4	-0.126057	0.674853
CPNE3	O75131	-0.14905	0.131584
CPOX	P36551	-0.30234	0.0353056
CPPED1	Q9BRF8	0.127892	0.564681
CPQ	Q9Y646	0.460169	0.0350025
CPSF1	Q10570	-0.271672	0.424083
CPSF2	Q9P2I0	0.577851	0.374797
CPSF3	Q9UKF6	-0.273893	0.442378
CPSF6	F8WJN3	-0.591268	3.35346e-07
CPSF7	F5H669	-0.140159	0.275337
CPT1A	P50416	-0.058593	0.737983
CPT2	A0A1B0GTB8	0.183309	0.549388
CRABP1	P29373	-1.60054	0.000683332
CRAT	A0A7P0TBF3	-0.335788	0.0528766
CREB1	P16220-1	-1.33318	0.00104315
CREB3L1	Q96BA8	0.0567745	0.908565
CREBBP	Q92793-2	-0.244043	0.456899
CREG1	A0A3B3IRL2	-0.0122151	0.990246
CRELD1	Q96HD1	0.517998	0.264832
CRELD2	Q6UXH1-4	0.485803	0.157005
CRIM1	Q9NZV1	0.894238	0.0310508
CRIP1	P50238	-0.416507	0.68657
CRIP2	P52943	-0.415042	0.240248
CRK	P46108	0.036956	0.733613
CRK,1	P46108-2	-0.263829	0.574649
CRKL	P46109	0.14643	0.0878983
CRNKL1	Q5JY65	-0.271716	0.477903
CROCC	B1AKD8	0.688101	0.411227
CRTAP	O75718	0.257565	0.00794654
CRYAB	P02511	1.03026	0.0381111
CRYBG1	A0A0J9YWL0	0.0757542	0.895764
CRYZ	Q08257	0.0606814	0.879642
CRYZL1	O95825	0.0437169	0.896107
CS	O75390	0.248933	0.0294373
CSDE1	O75534	0.210869	0.0528031
CSE1L	P55060-3	-0.175819	0.3029
CSK	P41240	-0.042873	0.70757
CSNK1A1	U3KPX3	-0.104513	0.514397
CSNK1D	H7BYT1	-0.678645	0.033709
CSNK2A1	P68400	-0.0126073	0.905964
CSNK2A2	P19784	-0.115427	0.40388
CSNK2B	Q5SRQ6	0.139033	0.156359
CSPG4	Q6UVK1	-0.329426	0.455791
CSRP1	P21291	0.782082	0.00260006
CSRP2	Q16527	-0.512726	0.31471
CST3	P01034	-0.460457	0.321581
CSTB	P04080	0.288033	0.170644
CSTF1	Q05048	-0.207587	0.656626
CSTF2	P33240-2	0.151651	0.212293
CSTF2T	Q9H0L4	0.304699	0.291739
CSTF3	Q12996	-0.0691529	0.639091
CTAGE1	G3V599	-0.0355573	0.900977
CTBP1	Q13363-2	-0.120822	0.297481
CTBP2	P56545-2	-0.0271013	0.931602
CTH	P32929	0.341569	0.391525
CTHRC1	Q96CG8	-1.48207	0.0508772
CTIF	O43310-2	0.257564	0.444966
CTNNA1	P35221	0.285993	0.000815889
CTNNA2	P26232-2	-1.29395	0.0740567
CTNNB1	A0A2R8YCH5	0.0804207	0.514754
CTNNBL1	A0A087WUB9	-0.183487	0.234756
CTNND1	O60716-5	0.161411	0.0985412
CTPS1	P17812	0.134549	0.41317
CTPS2	Q9NRF8	-0.00810318	0.987862
CTR9	Q6PD62	0.550305	0.0711836
CTSA	P10619	-0.00085104	0.99755
CTSB	P07858	0.0777448	0.757763
CTSC	A0A7I2V6E3	-1.4423	0.00214644
CTSD	A0A1B0GVD5	0.266101	0.31699
CTSK	A0A7I2V5Y6	-0.0701494	0.935152
CTSL	P07711-3	-0.070555	0.723304
CTSZ	Q9UBR2	-0.0237991	0.942348
CTTN	Q14247	0.284371	0.00165666
CTTNBP2NL	Q9P2B4	0.0986098	0.551199
CUL1	A0A590UJ50	-0.104469	0.32655
CUL2	Q13617-2	0.0422536	0.668438
CUL3	Q13618-2	-0.330893	0.00238163
CUL4A	Q13619	0.0122943	0.957887
CUL4B	Q13620-1	-0.0311228	0.904717
CUL5	Q93034	-0.05077	0.696933
CUL9	E9PEZ1	0.219932	0.755691
CUTA	O60888-3	0.00278839	0.990127
CUX1	A0A2R8Y852	0.124399	0.591595
CWC15	Q9P013	-0.525369	0.291208
CWC27	D6REK3	-0.0362446	0.940006
CWF19L1	Q69YN2	0.245705	0.516403
CYB5A	P00167-2	-0.477692	0.160855
CYB5B	H3BUX2	0.360296	0.00016988
CYB5R1	Q9UHQ9	0.269368	0.410937
CYB5R2	Q6BCY4	-0.86558	0.0296418
CYB5R3	P00387-2	-0.390102	0.0145994
CYBRD1	Q53TN4-3	0.826483	0.0472221
CYC1	P08574	-0.0628712	0.703569
CYCS	C9JFR7	0.211127	0.129759
CYFIP1	Q7L576	-0.0399577	0.648056
CYFIP2	E7EVJ5	-0.35903	0.336406
CYP1B1	Q16678	-0.914511	0.0217592
CYP20A1	Q6UW02	0.170757	0.632698
CYP51A1	A0A0C4DFL7	-0.194894	0.171841
CYRIA	Q9NUQ9	0.384428	0.0801958
CYTH3	O43739-2	-0.552074	0.0423735
CYTIP	Q96L92	-0.0302163	0.940547
CZIB	Q9NWV4	-0.154376	0.0972957
DAB2	P98082	0.396898	0.0113559
DAD1	F5GXX5	-0.75494	0.000266178
DAG1	Q14118	-0.265865	0.0558119
DAGLB	Q8NCG7-4	-0.595706	0.0218873
DAP	P51397	-0.0695355	0.853894
DAP3	P51398-2	-0.0658987	0.759631
DAPK3	O43293	0.256088	0.0952759
DARS1	P14868	-0.0455725	0.7661
DARS2	A0A3B3IS01	0.15728	0.656822
DAZAP1	K7EQ02	-0.11358	0.383517
DBI	P07108	0.427799	0.00509234
DBN1	Q16643	0.204505	0.16783
DBNL	Q9UJU6	-0.104849	0.233615
DBR1	Q9UK59	1.07816	0.053066
DBT	P11182	0.160784	0.302952
DCAF7	P61962	-0.197391	0.60275
DCBLD2	Q96PD2	1.20768	0.00146189
DCK	P27707	0.71082	0.100914
DCN	P07585	-1.78803	0.00258951
DCP1A	Q9NPI6-2	-0.270834	0.478089
DCPS	Q96C86	-0.293951	0.254917
DCTD	P32321-2	-0.9347	0.0608584
DCTN1	Q14203-3	0.0526555	0.589385
DCTN2	Q13561	0.161654	0.0857847
DCTN3	O75935-3	-0.0152844	0.915971
DCTN4	Q9UJW0	0.132794	0.129288
DCTN5	Q9BTE1	-0.646923	0.114327
DCTN6	O00399	0.0019053	0.99755
DCTPP1	Q9H773	-0.13358	0.757763
DCUN1D1	Q96GG9	0.14485	0.285042
DCUN1D5	E9PM04	-0.0912385	0.75458
DCXR	Q7Z4W1	-0.222263	0.533323
DDAH1	O94760	-0.355474	0.110562
DDAH2	O95865	-0.193115	0.369877
DDB1	Q16531	-0.296829	0.000120675
DDI2	Q5TDH0	-0.0635283	0.88799
DDOST	A0A0C4DGS1	-0.231079	0.00826527
DDR1	Q16832	-0.124646	0.492426
DDRGK1	Q96HY6	-0.137481	0.239175
DDT	P30046	-0.119233	0.540603
DDX1	A0A7I2V430	-0.0587003	0.408856
DDX10	A0A3B3ISR7	-0.592498	0.334012
DDX17	A0A1X7SBZ2	-0.152272	0.155346
DDX18	Q9NVP1	-0.0666054	0.850321
DDX19A	Q9NUU7	0.19221	0.0500475
DDX19B	Q9UMR2	-0.0540687	0.898571
DDX20	A0A7P0T9T8	-0.145644	0.43443
DDX21	Q9NR30	-0.0793504	0.863287
DDX23	Q9BUQ8	0.208336	0.180874
DDX24	G3V529	0.0212838	0.931274
DDX27	B7Z6D5	0.16005	0.393763
DDX39A	O00148	0.230137	0.56674
DDX39B	Q13838-2	-0.099317	0.507254
DDX3X	A0A2R8YF78	0.0525316	0.658362
DDX3Y	O15523	-0.245052	0.78231
DDX41	Q9UJV9	0.0191297	0.961829
DDX42	Q86XP3	-0.18169	0.242397
DDX47	Q9H0S4	-0.430977	0.240341
DDX5	J3KTA4	0.0633647	0.76566
DDX50	Q9BQ39	-0.0477357	0.853894
DDX51	Q8N8A6	0.19688	0.539901
DDX52	Q9Y2R4	-0.101162	0.818719
DDX54	Q8TDD1	-0.388886	0.246752
DDX56	Q9NY93-2	-0.0173409	0.973838
DDX6	P26196	0.0707702	0.582549
DECR1	Q16698-2	-0.0817371	0.711403
DEGS1	O15121	0.488082	0.0955728
DEK	H0Y993	-0.057997	0.832271
DENND10	A0A3B3IRE4	0.450087	0.228977
DENR	O43583	-0.19458	0.227978
DERA	Q9Y315	-0.387962	0.0175365
DERL1	B4E1G1	-1.07402	0.000652543
DERL2	Q9GZP9	-0.170893	0.853894
DES	P17661	1.96026	0.0412406
DFFA	O00273	-0.117094	0.343499
DGKA	P23743	0.132172	0.709332
DHCR24	A0A0A0MTI1	-0.512893	0.134189
DHCR7	Q9UBM7	0.278332	0.574697
DHFR	P00374-2	0.357014	0.546918
DHPS	A0A087WZK0	0.2175	0.56379
DHRS1	Q96LJ7	-0.163435	0.72621
DHRS3	O75911	-0.859913	0.113097
DHRS4	Q9BTZ2	-0.271143	0.482563
DHRS7	Q9Y394-2	-0.169295	0.597356
DHRS7B	Q6IAN0	-0.314535	0.189384
DHRSX	Q8N5I4	-0.190072	0.600162
DHX15	O43143	-0.150732	0.289176
DHX16	O60231	0.00828758	0.987508
DHX29	Q7Z478	0.104265	0.507727
DHX30	Q7L2E3-2	0.00574381	0.987153
DHX36	Q9H2U1	-0.447148	0.156359
DHX38	Q92620	-0.31738	0.246548
DHX57	Q6P158	0.739163	0.596271
DHX8	Q14562	-0.228261	0.879642
DHX9	Q08211	-0.209532	0.167078
DIABLO	Q9NR28-2	0.0880926	0.614999
DIAPH1	A0A140T8Z0	-0.30356	0.033709
DIAPH2	A6NML8	-0.508001	0.103614
DIAPH3	Q9NSV4-7	-0.201353	0.619706
DIDO1	Q9BTC0	-0.804824	0.0749559
DIMT1	Q9UNQ2	-0.169542	0.628144
DIP2A	Q9P265	-0.284843	0.442378
DIS3	Q9Y2L1	-0.376057	0.0856402
DIS3L2	Q8IYB7	0.18994	0.788413
DKC1	O60832	-0.0881315	0.468215
DKK3	F6SYF8	0.450339	0.295337
DLAT	A0A7P0TAG1	0.00696435	0.968617
DLD	P09622	0.0726121	0.664267
DLG1	Q12959-2	-0.177476	0.191188
DLGAP4	Q9Y2H0-3	0.0313208	0.930019
DLGAP5	Q15398	0.395974	0.254917
DLST	P36957	0.100871	0.445163
DNAAF10	Q96MX6-2	0.275942	0.561833
DNAAF5	Q86Y56	-0.620078	0.26574
DNAH5	A0A7P0Z455	1.76789	0.100743
DNAJA1	P31689	0.0980749	0.520081
DNAJA2	O60884	0.000306817	0.998027
DNAJA3	Q96EY1	-0.00274267	0.994801
DNAJB1	P25685	0.0981691	0.428811
DNAJB11	Q9UBS4	0.493097	9.11631e-07
DNAJB12	J3KPS0	0.32462	0.394191
DNAJB14	Q8TBM8	-0.354257	0.35172
DNAJB2	C9JRD2	0.345511	0.28613
DNAJB4	Q9UDY4	0.659938	0.0246726
DNAJB6	O75190	0.533649	0.149605
DNAJC1	Q96KC8	0.284479	0.428592
DNAJC10	A0A7P0TAQ9	0.234889	0.0159985
DNAJC11	Q9NVH1-3	0.26561	0.0310959
DNAJC13	O75165	-0.074224	0.53913
DNAJC17	Q9NVM6	-0.0620949	0.868677
DNAJC2	Q99543	-0.306098	0.227594
DNAJC25	A0A024R161	0.389775	0.496481
DNAJC3	Q13217	0.0307802	0.830767
DNAJC5	Q9H3Z4-2	-0.846175	0.00848299
DNAJC7	Q99615	0.239938	0.0728148
DNAJC8	O75937	-0.0305387	0.905964
DNAJC9	Q8WXX5	0.0994914	0.823167
DNASE2	O00115	0.46644	0.401755
DNM1	A0A0U1RQP1	-0.475533	0.220761
DNM1L	O00429	0.0567627	0.498529
DNM1L,1	O00429-2	0.707759	0.0671052
DNM2	P50570-2	0.0301405	0.680763
DNMBP	Q6XZF7	-1.53727	9.43671e-05
DNMT1	A0A7I2YQA8	-0.0864058	0.905261
DNPEP	E5RIA4	-0.292094	0.0421048
DNPH1	H0Y8X4	-0.256715	0.664267
DNTTIP2	Q5QJE6	0.111476	0.776612
DOCK1	Q14185	-0.353872	0.110899
DOCK10	A0A2R8YD85	0.27638	0.369877
DOCK5	Q9H7D0	0.0880499	0.648571
DOCK6	Q96N67	-0.0619984	0.500885
DOHH	Q9BU89	-0.826939	0.00122462
DOK1	Q99704	0.439065	0.328922
DOP1B	Q9Y3R5-2	-0.258065	0.386493
DPCD	Q9BVM2	0.215643	0.533521
DPF2	J3KMZ8	0.092176	0.76566
DPH5	Q9H2P9-3	-0.918279	0.009754
DPM1	Q5QPK2	-0.42634	0.00200672
DPP3	Q9NY33	-0.0480647	0.699
DPP4	A0A7I2V2R5	-1.02706	0.0447441
DPP7	Q9UHL4	-0.131	0.809405
DPP9	Q86TI2	-0.155053	0.226161
DPY19L1	A0A1B0GW05	-0.839316	0.0104578
DPY30	Q9C005	-0.0652253	0.782579
DPYSL2	A0A1C7CYX9	-0.00879299	0.968502
DPYSL3	Q14195-2	-0.507757	0.00298855
DR1	Q01658	-0.501122	0.075527
DRAP1	C9JCC6	0.226567	0.246548
DRG1	Q9Y295	0.0271156	0.846196
DRG2	P55039	-0.248285	0.189384
DRP2	P46939	-0.251843	0.0917033
DSC1	Q08554-2	0.975744	0.0875807
DSP	P15924	-0.032924	0.953306
DST	A0A7P0T890	-0.0446941	0.830937
DSTN	P60981	0.785325	0.000652543
DTD1	Q8TEA8	0.0784231	0.891285
DTWD1	H0YML0	0.232071	0.491534
DTX3L	Q8TDB6	-0.219615	0.520967
DTYMK	P23919	-0.121388	0.523596
DUSP12	Q9UNI6	0.767844	0.029471
DUSP14	O95147	0.136868	0.756673
DUSP23	Q9BVJ7	0.305509	0.375124
DUSP3	P51452	0.00330855	0.996688
DUT	P33316-2	0.326466	0.399446
DVL2	O14641	0.129017	0.841291
DYNC1H1	Q14204	0.0788057	0.290812
DYNC1I2	Q13409-2	0.179424	0.0201266
DYNC1LI1	Q9Y6G9	0.138617	0.231849
DYNC1LI2	O43237	0.0426597	0.769876
DYNLL1	P63167	-0.124285	0.55041
DYNLL2	Q96FJ2	-0.152261	0.253273
DYNLRB1	Q9NP97	0.19989	0.0223044
DYNLT1	P63172	-0.255058	0.198961
DYNLT3	A6NGJ0	0.564017	0.386493
E5RK69	E5RK69	-0.371599	0.664845
E7EQ69	E7EQ69	0.274808	0.0671052
E7ESP4	E7ESP4	-0.442616	0.483735
E7EVY3	E7EVY3	0.374074	0.483735
E9PMS6	E9PMS6	1.39666	0.01249
E9PQ56	E9PQ56	0.798555	0.0472221
EARS2	Q5JPH6	0.148395	0.851892
EBNA1BP2	H7C2Q8	-0.0336049	0.92021
EBP	C9J719	-0.105306	0.9094
ECE1	B4DKB2	-0.0891142	0.744837
ECH1	Q13011	-0.515692	0.00192962
ECHDC1	Q9NTX5-6	0.0429527	0.795326
ECHS1	P30084	-0.0162402	0.930019
ECI1	P42126-2	0.553952	0.0304724
ECI2	A0A0C4DGA2	-0.040889	0.832271
ECM1	Q16610	-0.144177	0.7661
ECPAS	J3KN16	-0.103843	0.223374
EDC3	Q96F86	-0.0990803	0.762001
EDC4	Q6P2E9	-0.158295	0.201863
EDEM3	Q9BZQ6	0.322133	0.264704
EDF1	O60869-2	0.423543	0.000393229
EDIL3	O43854-2	0.193632	0.744182
EEA1	Q15075	-0.0253628	0.885994
EEF1A1	A0A7I2V659	0.261173	0.0170857
EEF1B2	P24534	0.0859937	0.478089
EEF1D	P29692	-0.262897	0.0182888
EEF1D,1	P29692-3	0.675439	0.384422
EEF1E1	O43324	0.261348	0.00258951
EEF1G	P26641	-0.140434	0.251062
EEF2	P13639	0.110191	0.365198
EFEMP1	Q12805-2	0.0168046	0.983435
EFHD1	Q9BUP0	0.112982	0.824782
EFHD2	Q96C19	0.00311263	0.98909
EFL1	Q7Z2Z2-2	0.0105165	0.955398
EFR3A	A0A1B0GUZ7	0.265057	0.223506
EFTUD2	Q15029	-0.15282	0.179886
EGFR	P00533	-0.713771	0.10958
EHBP1	Q8NDI1-3	-0.113462	0.561018
EHBP1L1	Q8N3D4	-0.255377	0.36492
EHD1	Q9H4M9	-0.218017	0.128393
EHD2	Q9NZN4	-1.09347	1.62416e-07
EHD3	Q9NZN3	-0.61437	0.0147373
EHD4	Q9H223	-0.41224	0.00305203
EIF1	P41567	0.102447	0.543574
EIF1AD	E9PLI6	0.710725	0.312796
EIF1AX	P47813	-0.0982359	0.607569
EIF1B	O60739	0.126892	0.771832
EIF2A	Q9BY44-3	0.0916087	0.371114
EIF2AK2	P19525	0.040871	0.683159
EIF2AK4	Q9P2K8-2	0.0540149	0.881269
EIF2B1	Q14232	0.0736465	0.455455
EIF2B2	P49770	0.0511232	0.687925
EIF2B3	Q9NR50	-0.0680589	0.564028
EIF2B4	Q9UI10	-0.071667	0.523596
EIF2B5	Q13144	-0.250652	0.0153802
EIF2D	P41214	-0.00564702	0.982492
EIF2S1	P05198	-0.181681	0.0549466
EIF2S2	P20042	0.27017	0.00100487
EIF2S3	P41091	-0.0887384	0.42898
EIF3A	Q14152	-0.0386593	0.75302
EIF3B	P55884	0.192188	0.0526413
EIF3C	Q99613	-0.0551708	0.681832
EIF3D	O15371-3	-0.101739	0.407528
EIF3E	P60228	0.0531867	0.699136
EIF3F	O00303	-0.122591	0.254337
EIF3G	O75821	0.0265202	0.858738
EIF3H	B3KS98	0.0362493	0.744009
EIF3I	Q13347	-0.0198967	0.90152
EIF3J	O75822	0.413655	2.35254e-05
EIF3K	Q9UBQ5	0.290359	0.00230616
EIF3L	Q9Y262	0.124239	0.259221
EIF3M	Q7L2H7	-0.045389	0.788379
EIF4A1	P60842	0.0740075	0.655311
EIF4A2	Q14240	0.291786	0.129741
EIF4A3	P38919	-0.538032	0.00376008
EIF4B	E7EX17	-0.00504374	0.973015
EIF4E	P06730	0.0930909	0.386493
EIF4E2	O60573	1.3786	0.00579701
EIF4EBP1	Q13541	-0.120368	0.818912
EIF4EBP2	Q13542	-0.435972	0.270287
EIF4G1	E9PGM1	0.0549731	0.646152
EIF4G1,1	Q04637-4	0.62172	0.0487515
EIF4G2	P78344	0.182822	0.0875807
EIF4G3	A0A0U1RQK7	-0.0584512	0.576253
EIF4H	Q15056-2	0.185617	0.0602924
EIF5	P55010	-0.0487411	0.772208
EIF5A	P63241	-0.350644	0.00104946
EIF5B	A0A087WUT6	0.0845557	0.298918
EIF6	P56537	-0.172218	0.168737
EIPR1	A8MUM1	0.272418	0.3093
ELAC2	G5E9D5	0.273784	0.29985
ELAVL1	Q15717	-0.152816	0.156038
ELMO2	Q5JVZ5	-0.075242	0.452606
ELMOD2	D6RBS5	0.0471912	0.930019
ELN	E7EN65	0.188807	0.755961
ELOA	A0A024RAC6	-0.0804888	0.852996
ELOB	Q15370	-0.0962445	0.39131
ELOC	E5RHG8	0.0554115	0.603914
ELOVL1	Q9BW60	0.182201	0.884156
ELOVL5	Q9NYP7	-0.510731	0.398137
ELP1	O95163	-0.255051	0.318608
EMC1	Q8N766-2	0.0969753	0.311242
EMC10	M0R2A0	0.906483	0.091835
EMC2	Q15006	0.16296	0.719786
EMC3	Q9P0I2	0.330121	0.0011958
EMC4	H0YK61	0.28777	0.616153
EMC7	Q9NPA0	0.311083	0.0101262
EMC8	M0R1B0	-0.0786569	0.897712
EMD	P50402	0.124262	0.214601
EMG1	Q92979	0.171381	0.720557
EMILIN1	Q9Y6C2	-1.06009	0.00305645
EML1	F8W717	-0.0468175	0.931274
EML2	O95834	-0.190504	0.507727
EML3	B7WPE2	-0.73321	0.00169857
EML4	Q9HC35	0.103444	0.505479
EMP3	M0R122	-0.0557444	0.91994
ENAH	Q8N8S7-3	0.301731	0.0549466
ENDOD1	O94919	0.147477	0.560412
ENDOG	Q14249	-0.103827	0.715394
ENG	P17813	-0.057368	0.84458
ENO1	P06733	0.0793836	0.477548
ENO2	P09104	0.240454	0.185578
ENOPH1	Q9UHY7	0.00207296	0.990762
ENPP1	P22413	-0.337398	0.724222
ENPP2	Q13822-2	0.0326873	0.956189
ENSA	A6NMQ3	0.231148	0.104544
ENY2	Q9NPA8-2	-0.301246	0.519778
EOGT	Q5NDL2	0.255335	0.455797
EPB41L1	Q9H4G0-4	-0.345893	0.77045
EPB41L2	O43491	-0.0946131	0.60275
EPB41L3	Q9Y2J2-2	0.340193	0.517999
EPG5	Q9HCE0	0.0920191	0.724222
EPHB1	P54753	-0.276823	0.507727
EPHX1	P07099	-0.363496	0.129517
EPM2AIP1	Q7L775	0.521588	0.160881
EPN1	Q9Y6I3	0.0283699	0.827495
EPN2	F6PQP6	0.225933	0.445667
EPRS1	P07814	0.0252795	0.822632
EPS15	P42566	-0.0292173	0.81304
EPS15L1	Q9UBC2	0.0304929	0.717752
EPS8	A0A2R8YE63	0.183639	0.40388
EPS8L2	Q9H6S3	-0.422452	0.310648
ERAP1	Q9NZ08	-0.167469	0.553862
ERAP2	Q6P179-3	-0.862655	0.0209918
ERBIN	Q96RT1-7	-0.00490217	0.988036
ERC1	X6RLX0	-0.116088	0.417841
ERCC2	E7EVE9	-0.174674	0.605166
ERCC3	A0A2R8Y6W8	0.139998	0.702997
ERCC6L	B5MDQ0	0.127701	0.718709
ERGIC1	Q969X5-2	0.122402	0.400204
ERGIC2	A0A087WU02	0.191931	0.662764
ERGIC3	H0Y5K5	-0.124511	0.375262
ERH	P84090	-0.0715614	0.677862
ERLEC1	Q96DZ1	-0.207729	0.176179
ERLIN1	O75477	0.0393281	0.805951
ERLIN2	E5RHW4	-0.114084	0.300732
ERO1A	Q96HE7	0.0227073	0.884562
ERP29	P30040	0.0987591	0.28581
ERP44	Q9BS26	0.118306	0.147455
ESD	P10768	0.0695293	0.591946
ESF1	Q9H501	0.481155	0.423258
ESYT1	Q9BSJ8-2	-0.146075	0.191222
ESYT2	A0A499FIX8	0.022812	0.901766
ETF1	P62495	-0.0583639	0.659602
ETFA	P13804	0.125797	0.431626
ETFB	P38117	0.114405	0.444966
ETFDH	Q16134	0.264509	0.563363
ETHE1	O95571	-0.0170623	0.966931
EVA1B	Q9NVM1	-0.298971	0.43443
EWSR1	B0QYK0	0.423695	0.000387092
EXD2	Q9NVH0	-0.107962	0.735626
EXOC1	Q9NV70-2	-0.0168623	0.86462
EXOC2	Q96KP1	-0.167126	0.398115
EXOC3	O60645	0.0897213	0.519778
EXOC4	Q96A65	-0.297021	0.00104315
EXOC5	O00471	-0.242839	0.0618131
EXOC6	A0A0U1RRB6	-0.107678	0.311099
EXOC7	Q9UPT5-2	-0.0762987	0.624144
EXOC8	Q8IYI6	-0.0612743	0.717878
EXOG	Q9Y2C4	-0.186134	0.681593
EXOSC10	Q01780	-0.0546602	0.844575
EXOSC2	Q13868	0.227005	0.533456
EXOSC3	Q9NQT5	-0.0948996	0.852996
EXOSC4	Q9NPD3	-0.767815	0.0150949
EXOSC5	Q9NQT4	-0.0532311	0.907058
EXOSC6	Q5RKV6	0.502679	0.455791
EXOSC7	Q15024	-0.0970328	0.821545
EXOSC9	D6RIY6	-0.304937	0.507727
EXT2	Q93063	0.00447178	0.991753
EZR	P15311	-0.0549416	0.862958
F13A1	P00488	-0.645978	0.0954528
F3	P13726	0.0570657	0.936044
F5H6I7	F5H6I7	0.782301	0.0939209
F8W0P7	F8W0P7	-0.107663	0.876926
RPL10	F8W7C6	1.28529	0.185966
FABP3	S4R371	-1.31062	0.0165858
FABP5	Q01469	0.125357	0.717866
FADD	Q13158	-0.490633	0.242815
FADS2	O95864	-0.155431	0.825022
FADS3	E9PS00	-0.41205	0.192585
FAF1	Q9UNN5	-0.00941769	0.970681
FAF2	Q96CS3	0.160132	0.0110417
FAH	P16930	-0.14809	0.351328
FAHD1	Q6P587	-0.102124	0.522321
FAHD2A	Q96GK7	0.0601417	0.805569
FAM107B	C9J6N5	-0.2627	0.569589
FAM114A1	Q8IWE2	-0.0651263	0.572666
FAM114A2	Q9NRY5	-0.309079	0.077712
FAM120A	Q9NZB2	0.00113114	0.992142
FAM136A	Q96C01	0.293834	0.394191
FAM162A	Q96A26	0.144523	0.795326
FAM168A	Q92567-2	-0.43635	0.103942
FAM168B	A1KXE4-2	-0.0201223	0.972623
FAM234A	Q9H0X4	-0.811543	0.102716
FAM3C	Q92520	0.185645	0.210758
FAM50A	Q14320	-0.0431463	0.929831
FAM8A1	Q9UBU6	-0.0383286	0.944199
FAM91A1	Q658Y4	0.375038	0.369491
FAM98A	Q8NCA5	0.429588	0.000600684
FAM98B	Q52LJ0	-0.135775	0.166131
FAR1	Q8WVX9	-0.348968	0.368243
FARP1	Q9Y4F1	0.12901	0.565554
FARSA	Q9Y285	-0.055113	0.580986
FARSB	Q9NSD9	0.0904422	0.223732
FAS	P25445-6	0.0530871	0.901224
FASN	P49327	-0.0122996	0.953306
FAT1	A0A087WVP1	-0.0418072	0.923414
FAU	E9PR30	-0.0742468	0.769876
FBL	P22087	-0.414689	0.0260814
FBLIM1	Q8WUP2	0.294271	0.195368
FBLL1	A6NHQ2	-1.07606	0.00170604
FBLN1	P23142	-1.13699	0.00354889
FBLN2	P98095	-0.50103	0.0664492
FBN1	P35555	-0.197751	0.418584
FBN2	P35556	0.532075	0.333863
FBXL18	Q96ME1-4	-0.738245	0.0138967
FBXO33	A0A087WZX2	-0.250749	0.672105
FCGRT	P55899	-0.303514	0.46843
FCHO2	Q0JRZ9	-0.114171	0.759016
FCHSD1	Q86WN1	-0.0777188	0.844743
FDFT1	P37268	0.485675	0.252787
FDPS	P14324-2	0.3292	0.288978
FDX1	P10109	0.204463	0.676926
FDX2	Q6P4F2	-0.250335	0.517999
FDXR	P22570-3	-0.0956729	0.770066
FECH	P22830	-0.010928	0.967465
FEN1	P39748	0.0444003	0.936044
FERMT1	Q96AC1	0.174968	0.361425
FEZ2	Q9UHY8	-0.521346	0.0260814
FGF2	P09038-2	0.0844291	0.776151
FH	P07954-2	0.0555368	0.64908
FHIP2A	Q5W0V3	0.224494	0.0594289
FHL1	Q13642-5	0.421085	0.377488
FHL2	Q14192	0.143709	0.55041
FHL3	Q13643	0.22215	0.307948
FHOD1	Q9Y613	0.379208	0.0271084
FIGNL1	O75351	-0.144399	0.0319428
FILIP1L	Q4L180-3	0.364142	0.276029
FIP1L1	Q6UN15-5	0.530428	0.367931
FIS1	Q9Y3D6	-0.0913641	0.611471
FKBP10	Q96AY3	0.0285869	0.87582
FKBP11	F8VU90	0.134398	0.423109
FKBP14	Q9NWM8	0.159459	0.442475
FKBP15	Q5T1M5-2	0.113908	0.168621
FKBP1A	P62942	0.14898	0.438305
FKBP2	P26885	0.0135795	0.953117
FKBP3	Q00688	0.0936265	0.339047
FKBP4	Q02790	0.361365	0.0371015
FKBP7	Q9Y680-3	0.137184	0.477548
FKBP8	Q14318-2	0.238899	0.0688981
FKBP9	O95302	-0.234432	0.282844
FLAD1	Q5T196	-0.0368431	0.91308
FLII	Q13045	-0.15476	0.155072
FLNA	P21333	0.188025	0.185966
FLNB	O75369-2	-0.791462	0.507254
FLNB,1	O75369-8	0.105007	0.623257
FLNC	Q14315	0.317878	0.202796
FLOT1	O75955	-0.447704	0.00146189
FLOT2	Q14254	-0.609633	0.00075803
FLRT2	O43155	0.349306	0.374406
FLT3	A0A0B4J203	-0.232528	0.115177
FLYWCH1	Q96CP2	-0.0498864	0.913999
FMC1	Q9Y383	-0.448591	0.0100867
FMN2	Q9NZ56	0.0947241	0.875678
FMNL3	Q8IVF7	0.11651	0.82073
FMR1	A8MQB8	-0.0872388	0.593564
FN1	P02751-1	-0.295573	0.299276
FN3KRP	Q9HA64	-0.146492	0.270871
FNBP1	B7ZL14	0.11855	0.565554
FNBP1L	Q5T0N5-3	0.345583	0.228367
FNDC3A	Q9Y2H6-2	0.223765	0.27414
FNDC3B	Q53EP0	0.105844	0.562516
FNTA	P49354	0.159563	0.168716
FNTB	P49356	-0.0264372	0.968484
FOCAD	Q5VW36	0.0130541	0.969734
FOSB	K7ERZ8	-0.407052	0.233615
FOSL2	C9JCN8	-0.0134813	0.980729
FOXK1	P85037	-0.0588748	0.844575
FOXP1	Q9H334-4	0.200097	0.751676
FRG1	Q14331	0.18364	0.649108
FRK	P12931	-0.110716	0.351629
FRMD6	Q96NE9-2	0.0732994	0.75302
FRY	A0A286YFA9	1.80916	0.0123486
FRYL	O94915	-0.256221	0.738318
FSCN1	Q16658	-0.156261	0.265201
FSTL1	Q12841	0.135688	0.381866
FTH1	G3V192	0.666952	0.0945168
FTL	P02792	0.422586	0.519778
FTO	A0A1B0GTC3	0.0102097	0.967465
FTSJ1	Q9UET6	0.20887	0.69016
FTSJ3	Q8IY81	-0.326317	0.0724442
FUBP1	Q96AE4	-0.0175474	0.928248
FUBP3	Q96I24	0.11053	0.202695
FUCA2	Q9BTY2	0.0412334	0.915211
FUS	P35637	0.233773	0.173832
FUT11	Q495W5	0.064572	0.830767
FUT8	Q9BYC5	-1.05666	0.000909906
FXR1	P51114	0.0904362	0.334177
FXR2	P51116	0.364728	0.000679463
FYCO1	Q9BQS8	-0.356468	0.52502
FYN	J3QRU1	0.0106813	0.985203
FYTTD1	Q96QD9	0.0794284	0.853948
FZD7	O75084	-0.0203021	0.973838
G3BP1	Q13283	-0.0662297	0.702997
G3BP2	Q9UN86	0.284881	0.00173134
G3V1N2	G3V1N2	-2.22374	0.00209996
G6PD	P11413	-0.226233	0.152845
GAA	P10253	-0.431247	0.185395
GABARAP	F5GZY7	-0.0753939	0.901766
GABARAPL2	P60520	0.221217	0.238575
GABPA	Q06546	3.52158	6.5716e-05
GADD45GIP1	Q8TAE8	0.0104696	0.985192
GAK	O14976	0.0676972	0.851892
GALE	Q14376	-0.68439	0.167078
GALK1	P51570	-0.128564	0.46843
GALM	Q96C23	0.460353	0.345561
GALNS	P34059	0.211019	0.518046
GALNT1	Q10472	0.165891	0.5937
GALNT2	Q10471	0.137049	0.263736
GALNT5	Q7Z7M9	-0.024076	0.930019
GALNT7	Q86SF2	-0.187089	0.591946
GAMT	Q14353	-0.030482	0.959514
GANAB	Q14697	-0.0340477	0.764346
GAPDH	P04406	-0.172606	0.0262673
GAPVD1	F8W9S7	0.0767706	0.589604
GAR1	Q9NY12-2	-0.434413	0.0416697
GARS1	P41250-2	0.0671794	0.667952
GART	P22102	-0.132831	0.322328
GATAD2A	Q86YP4-2	-0.144316	0.745373
GATAD2B	A0A0U1RRM1	-0.201944	0.506109
GATD1	Q8NB37	-0.469072	0.0749559
GBA1	P04062-4	0.30748	0.171462
GBE1	Q04446	-0.235535	0.117846
GBF1	Q92538	-0.0786645	0.507886
GBP1	P32455	-0.190951	0.567955
GBP2	P32456	-0.553884	0.332385
GCAT	O75600-2	0.120547	0.716796
GCC2	Q8IWJ2	-0.132248	0.454614
GCDH	Q92947	-0.145364	0.630479
GCLC	P48506	0.238574	0.55041
GCLM	P48507	-0.573537	1.01862e-06
GCN1	Q92616	-0.154802	0.0405572
GCSH	A0A1W2PQV2	0.390432	0.295337
GDI1	P31150	0.474665	0.000106638
GDI2	P50395	0.0480791	0.546918
GEMIN5	Q8TEQ6	-0.912228	0.0187164
GET3	O43681	0.0631239	0.576601
GET4	Q7L5D6	0.359462	0.242956
GFM1	Q96RP9	-0.0377127	0.894267
GFPT1	Q06210-2	-0.0875481	0.434873
GFPT2	O94808	-0.554267	0.252787
GFUS	Q13630	0.0172353	0.931632
GGA1	Q9UJY5	-0.065916	0.827495
GGACT	Q9BVM4	-0.349789	0.182088
GGCT	O75223	0.502031	0.0945168
GGCX	P38435	-0.143295	0.731414
GGH	Q92820	0.0587059	0.727163
GGPS1	O95749	-0.339455	0.143155
GHITM	Q9H3K2	0.353203	0.522943
GID8	Q9NWU2	-0.509473	0.417308
GIGYF2	Q6Y7W6	0.117042	0.377664
GINS2	Q9Y248	0.386066	0.077712
GIPC1	O14908	0.566518	0.000620184
GIPC2	Q8TF65	-0.0518219	0.939296
GIT1	A0A0C4DGN6	0.397251	0.149841
GIT2	Q14161	-0.44659	0.000703736
GJA1	P17302	0.287744	0.635751
GLA	A0A6Q8PHD1	0.343729	0.274353
GLB1	P16278-3	0.0815973	0.706906
GLG1	Q92896	-0.0628761	0.605052
GLIPR2	Q9H4G4	-0.00988013	0.975683
GLMN	Q92990	0.134053	0.74123
GLO1	Q04760	0.00648569	0.964297
GLOD4	Q9HC38-2	0.173082	0.171217
GLRX	P35754	-0.646334	0.00877957
GLRX3	O76003	0.208909	0.100914
GLRX5	Q86SX6	-0.28523	0.491511
GLS	O94925	0.804174	3.26255e-05
GLS,1	O94925-3	0.347726	0.0185187
GLT8D1	Q68CQ7	-0.123897	0.546918
GLT8D2	Q9H1C3	-0.107715	0.76566
GLTP	Q9NZD2	-0.0119336	0.968908
GLUD1	P00367	-0.0538533	0.811515
GLUL	A0A2R8YDT1	-0.725153	0.0185187
GLYR1	Q49A26-3	-0.0340968	0.949461
GM2A	P17900	0.545487	0.1899
GMFB	P60983	0.165368	0.0954109
GMPPA	Q96IJ6	-0.335645	0.000289833
GMPPB	Q9Y5P6	-0.300385	0.0110567
GMPR2	Q9P2T1-2	-0.37049	0.152479
GMPS	P49915	-0.0511378	0.795326
GNA11	P29992	-0.284379	0.00773524
GNA13	Q14344	0.347238	0.186621
GNAI2	P04899	0.0466103	0.757763
GNAI3	P08754	0.452314	0.0348898
GNAL	Q5JWF2	-0.115735	0.363273
GNAQ	P50148	-0.0306302	0.92985
GNB1	P62873	-0.158075	0.199593
GNB2	P62879	-0.26633	0.0336002
GNB4	Q9HAV0	-0.0782549	0.688927
GNE	Q9Y223	-0.194978	0.305737
GNG12	Q9UBI6	-0.599467	0.0018875
GNG2	P59768	0.0619676	0.922282
GNG5	P63218	0.899747	0.191188
GNL1	P36915	-0.118202	0.516921
GNL2	Q13823	-0.0918906	0.853894
GNL3	Q9BVP2-2	0.0749077	0.710415
GNPAT	O15228-2	-0.272116	0.435047
GNPDA1	P46926	-0.0345359	0.901766
GNPDA2	Q8TDQ7	0.236539	0.421452
GNPNAT1	Q96EK6	0.227885	0.139119
GNS	P15586	0.421074	0.0346206
GOLGA1	Q92805	0.0509569	0.925343
GOLGA2	A0A6Q8KRG2	-0.141569	0.198287
GOLGA3	Q08378	-0.0824486	0.36619
GOLGA4	Q13439-3	0.23914	0.0304724
GOLGA5	Q8TBA6	0.0454933	0.756904
GOLGA7	Q7Z5G4	0.694102	0.0163041
GOLGB1	Q14789-4	-0.018072	0.834786
GOLIM4	O00461	-0.0784778	0.706305
GOLM1	Q8NBJ4-2	0.424718	0.257001
GOLM2	Q6P4E1	0.0669583	0.692305
GOLPH3	Q9H4A6	0.8493	0.00354889
GOLT1B	Q9Y3E0	-0.504561	0.0287322
GON7	Q9BXV9	0.313305	0.308574
GOPC	Q9HD26	0.107485	0.697807
GORAB	Q5T7V8	0.107888	0.709417
GORASP2	Q9H8Y8	-0.161706	0.148429
GOSR1	E9PCW1	0.093671	0.851892
GOSR2	O14653-2	0.221439	0.287251
GOT1	P17174	0.0654009	0.567369
GOT2	P00505	-0.55728	0.00092403
GPAA1	O43292	0.101023	0.771832
GPALPP1	A0A0A0MRI1	-0.354878	0.362119
GPATCH8	Q9UKJ3-2	0.188495	0.591946
GPC1	P35052	0.0511019	0.952083
GPC4	Q9Y625	-0.0747534	0.906913
GPD2	P43304	-0.180993	0.134785
GPHN	F5H039	-0.656516	0.014323
GPI	P06744	-0.0184085	0.906548
GPKOW	Q92917	0.0693818	0.82081
GPNMB	A0A3B3ISS6	-0.462878	0.658362
GPR107	G5E994	0.300973	0.311242
GPR89A	B7ZAQ6-2	-0.487012	0.0843018
GPS1	Q13098-7	-0.120338	0.291739
GPSM1	A0A0A0MSK4	0.478952	0.0598205
GPT2	Q8TD30	0.26645	0.600769
GPX1	P07203	-0.70465	0.000988344
GPX4	K7ERP4	-0.822569	0.00330023
GPX7	Q96SL4	0.0823483	0.844575
GPX8	Q8TED1	0.0293459	0.837198
GRAMD2B	Q96HH9	-0.177596	0.757903
GRB2	P62993	0.132108	0.211735
GREM1	O60565	0.223429	0.60121
GRHPR	Q9UBQ7	0.131234	0.304945
GRIPAP1	A0A087WT45	0.113097	0.662659
GRN	P28799	0.426775	0.0918068
GRPEL1	Q9HAV7	0.28297	0.0549466
GRSF1	F5H5I6	0.422391	0.041227
GRWD1	Q9BQ67	0.03485	0.900977
GSDMD	G3V1A6	-0.0656907	0.899915
GSDME	O60443	-0.52779	0.0482844
GSK3A	P49840	-0.121887	0.724222
GSK3B	P49841-2	-0.452686	0.112791
GSKIP	Q9P0R6	-0.333497	0.507727
GSN	P06396-2	0.0798523	0.809549
GSPT1	P15170-2	0.0946762	0.329615
GSPT2	Q8IYD1	-0.0645547	0.864354
GSR	P00390-2	0.0114517	0.952592
GSS	P48637	-0.134892	0.232699
GSTK1	Q9Y2Q3	-0.237165	0.0618307
GSTM1	P09488	-0.67377	0.601226
GSTM2	P28161	0.34654	0.234266
GSTM3	P21266	0.384937	0.316049
GSTO1	P78417	0.00238134	0.991829
GSTP1	P09211	0.28834	0.00751407
GSTT1	P30711	0.0367005	0.964708
GSTT2	Q6ICJ4	0.0719763	0.922282
GSTZ1	G3V267	0.262929	0.579092
GTF2B	Q00403	0.0936512	0.771832
GTF2E1	P29083	0.0143659	0.97411
GTF2E2	P29084	-0.678629	0.0575243
GTF2F1	P35269	0.219977	0.288421
GTF2F2	P13984	0.378913	0.0954109
GTF2I	P78347-2	-0.234547	0.133077
GTF3C1	Q12789	0.141374	0.730146
GTF3C5	Q9Y5Q8-2	0.216195	0.350569
GTPBP1	O00178	-0.279984	0.0347289
GTPBP4	Q9BZE4	0.0201142	0.950835
GUK1	B1ANH0	0.0398866	0.862958
GUSB	P08236-3	-0.046228	0.908774
GXYLT1	Q4G148-2	-0.306672	0.332385
GYG1	P46976-2	0.2831	0.0487515
GYS1	P13807-2	-0.118353	0.605052
H0YDN1	H0YDN1	-0.801958	0.0344594
H0YEF7	H0YEF7	2.20909	0.00239222
H1-0	P07305	-0.703564	0.00440925
H1-1	Q02539	0.688156	0.309401
H1-10	Q92522	-0.0766374	0.832271
H1-2	P16403	-0.506506	0.104816
H1-3	P16402	-0.704204	0.442378
H1-4	P10412	-0.0606917	0.973838
H1-5	P16401	-0.425655	0.277926
H2AC1	P16104	-0.533266	0.0296418
H2AC18	Q16777	-0.150443	0.443739
H2AC21	Q8IUE6	0.663082	0.220481
H2AC4	Q93077	1.92573	0.037187
H2AZ1	Q71UI9	-0.176401	0.561833
H2BC11	Q16778	-0.324958	0.117846
H2BC4	U3KQK0	0.697168	0.517999
H3-3A	K7EK07	-0.171824	0.92985
H3-7	Q5TEC6	-0.13228	0.613573
H3BQK9	H3BQK9	-0.049636	0.650838
H3C1	P68431	0.0448015	0.905659
H3C15	Q71DI3	0.456637	0.761809
H4C1	P62805	0.0971656	0.724222
H6PD	O95479	-0.538627	0.0266956
H7BZJ3	H7BZJ3	-0.522552	0.246084
HABP2	Q14520-2	0.21847	0.741701
HACD3	Q9P035	-0.176465	0.387578
HADH	A0A0D9SFP2	0.173626	0.227978
HADHA	H0YFD6	-0.0789421	0.543574
HADHB	P55084-2	0.0583099	0.696546
HAGH	Q16775-2	-0.0940737	0.786885
HARS1	P12081	-0.0320678	0.835803
HAT1	O14929	-0.441885	0.446525
HAUS6	Q7Z4H7	0.204538	0.577702
HBS1L	Q9Y450	-0.0556689	0.605454
HCCS	P53701	0.550258	0.0743732
HCFC1	P51610-2	-0.14635	0.216394
HDAC1	Q13547	-1.08542	0.0104578
HDAC2	Q92769	0.372206	0.0703976
HDAC7	J3KPH8	0.0868111	0.565157
HDDC2	Q7Z4H3	-0.439138	0.0165858
HDGF	P51858	-0.178314	0.0844053
HDGFL2	Q7Z4V5-2	0.103162	0.397971
HDGFL3	Q9Y3E1	0.200973	0.657177
HDHD2	Q9H0R4	-0.0574441	0.84799
HDHD5	Q9BXW7-2	-0.295793	0.4563
HDLBP	A0A024R4E5	0.122514	0.135746
HEATR1	Q9H583	-0.42193	0.0568441
HEATR3	Q7Z4Q2	-0.289607	0.201092
HEATR5A	F5H619	0.309293	0.566558
HEATR5B	Q9P2D3	-0.129654	0.707241
HEBP1	Q9NRV9	0.23586	0.373433
HEBP2	Q9Y5Z4	0.084016	0.822569
HECTD1	A0A087X2H1	0.103645	0.53122
HECTD3	Q5T447	-0.527677	0.0123486
HEG1	Q9ULI3	-0.0853017	0.81982
HERC4	Q5GLZ8-2	-0.115749	0.595171
HEXA	H3BP20	0.318083	0.121229
HEXB	P07686	0.327583	0.0965143
HEXIM1	O94992	0.28962	0.405428
HGH1	Q9BTY7	0.224842	0.201305
HGS	O14964	0.115363	0.169573
HIBADH	P31937	-0.3478	0.121862
HIBCH	Q6NVY1	0.236565	0.228863
HIF1AN	Q9NWT6	0.899814	0.00305645
HIGD2A	Q9BW72	-0.452165	0.368433
HIKESHI	Q53FT3	0.235431	0.368243
HINT1	P49773	0.307186	0.00451135
HINT2	Q9BX68	-0.363617	0.107417
HIP1	O00291	-0.266795	0.351714
HK1	P19367	-0.0501891	0.668508
HK2	P52789	0.242651	0.171713
HLA-A	Q5SRN5	-0.150671	0.86735
HLA-B	P01889	0.0520102	0.949308
HM13	A0A3B3IUB5	-0.190356	0.339047
HMBS	F5H345	-0.596575	0.0515709
HMGA1	P17096	0.030435	0.932188
HMGA2	F5H2U8	-0.0759021	0.888497
HMGB1	P09429	-0.0919532	0.761809
HMGB2	P26583	0.0807515	0.860806
HMGB3	O15347	-0.226877	0.562825
HMGCL	P35914	0.225122	0.20909
HMGCS1	Q01581	-0.596052	0.250898
HMGN1	A6NL93	2.06476	0.00248236
HMMR	O75330-4	0.22796	0.744224
HMOX1	P09601	0.20664	0.630157
HMOX2	P30519	0.313303	0.000600684
HNRNPA0	Q13151	-0.0521948	0.832271
HNRNPA1	P09651-2	0.905963	0.154207
HNRNPA1,1	P09651	-0.0727554	0.777863
HNRNPA2B1	P22626	0.0750756	0.653133
HNRNPA3	A0A7I2V2R3	0.390933	0.758035
HNRNPA3,1	P51991-2	0.234888	0.0345221
HNRNPAB	D6R9P3	-0.014201	0.953306
HNRNPC	P07910-2	-0.213537	0.167234
HNRNPC,1	G3V2Q1	-0.359537	0.420355
HNRNPD	Q14103-3	-0.192636	0.16783
HNRNPDL	O14979-2	-0.141136	0.385567
HNRNPF	P52597	-0.168839	0.396497
HNRNPH1	P31943	-0.00220268	0.991829
HNRNPH2	P55795	-0.39124	6.6366e-05
HNRNPH3	P31942	-0.297398	0.0357103
HNRNPK	P61978-2	-0.251392	0.0427589
HNRNPK,1	P61978-3	0.885674	0.149841
HNRNPL	P14866	0.0699837	0.647116
HNRNPLL	C9IYN3	-0.363843	0.0447441
HNRNPM	P52272	-0.0183208	0.9094
HNRNPR	O43390	0.0528659	0.729565
HNRNPU	Q00839	-0.226613	0.100743
HNRNPUL1	Q9BUJ2-2	-0.348286	0.00290544
HNRNPUL2	Q1KMD3	-0.00361316	0.980558
HOMER1	Q9NSC5-2	0.182959	0.507727
HOOK3	Q86VS8	0.216557	0.00294246
HP1BP3	Q5SSJ5	-0.0329955	0.772208
HPCA	P37235	0.132429	0.770513
HPF1	Q9NWY4	0.0675607	0.844575
HPRT1	P00492	-0.400352	0.00613599
HPS6	Q86YV9	-0.223186	0.78318
HS1BP3	Q53T59	-0.05086	0.907013
HS2ST1	Q7LGA3-3	-0.158884	0.642026
HSBP1	O75506	0.258855	0.362119
HSD17B10	Q99714	-0.00558599	0.971915
HSD17B11	D6RCD0	0.188569	0.562516
HSD17B12	Q53GQ0	0.124591	0.391113
HSD17B4	A0A2R8YD50	0.0738786	0.590212
HSDL2	Q6YN16	-0.116317	0.513534
HSP90AA1	P07900	0.0796777	0.455455
HSP90AB1	P08238	0.222391	0.0209647
HSP90AB2P	Q58FF8	0.223206	0.154053
HSP90AB4P	Q58FF6	0.0541095	0.925343
HSP90B1	P14625	0.0558407	0.543465
HSPA12A	A0A6I8PIW1	0.305671	0.577303
HSPA13	P48723	0.175459	0.0687846
HSPA14	Q0VDF9	-0.149277	0.475147
HSPA1A	A0A0G2JIW1	-0.460625	0.000652543
HSPA2	P54652	-0.657841	0.192824
HSPA4	P34932	0.0872049	0.238375
HSPA5	P11021	0.195256	0.0108381
HSPA6	P17066	1.53322	0.0910179
HSPA8	P11142	0.168021	0.0547959
HSPA9	P38646	0.269583	0.0104735
HSPB1	P04792	0.199791	0.379279
HSPB11	Q9Y547	-0.276265	0.5233
HSPB2	A8KAH6	-0.462884	0.394351
HSPB6	O14558	0.103597	0.822632
HSPB7	Q68DG0	0.639401	0.204123
HSPB7,1	Q9UBY9	1.03562	0.0474914
HSPB7,2	Q9UBY9-2	0.614549	0.194586
HSPB8	Q9UJY1	-0.139568	0.832523
HSPBP1	Q9NZL4	-0.429511	0.0889123
HSPD1	P10809	0.217664	0.139119
HSPE1	P61604	0.324251	0.0581884
HSPG2	P98160	-1.35726	0.00354889
HSPH1	Q92598	0.33247	0.0925465
HTATIP2	Q9BUP3	0.0211837	0.969734
HTATSF1	O43719	0.594127	0.00953811
HTRA1	Q92743	-0.351339	0.249369
HTRA2	A0A0C4DG44	0.551079	0.00509234
HTT	A0A7P0TAN5	-0.160138	0.592031
HUWE1	Q7Z6Z7-2	-0.278969	0.000214869
HYCC1	Q9BYI3-3	-0.0140811	0.972414
HYOU1	A0A494C039	-0.46375	0.107417
HYOU1,1	Q9Y4L1	0.159213	0.130885
HYPK	Q9NX55	0.200382	0.120958
IAH1	Q2TAA2	-0.42816	0.00049049
IARS1	P41252	0.0332898	0.812613
IARS2	Q9NSE4	0.053904	0.776612
ICMT	O60725	-0.642155	0.14571
IDE	A0A7I2V2P6	0.148697	0.0282644
IDH1	O75874	0.161771	0.455455
IDH2	P48735	0.0517862	0.818661
IDH3A	P50213	-0.0904444	0.642026
IDH3B	A0A087WZN1	0.0423353	0.815273
IDH3G	P51553	-0.0748515	0.642026
IDI1	Q13907-2	0.216521	0.356671
IDUA	P35475	0.0330531	0.964125
IER3IP1	A0A1W2PNR9	-0.0582301	0.9272
IFI16	Q16666	-0.447137	0.0805666
IFI30	P13284	0.141489	0.729846
IFI35	P80217	-0.832911	0.0018606
IFIT1	P09914-2	-0.924445	0.000620184
IFIT3	A0A7P0T7D6	-0.174684	0.688609
IFIT5	Q13325	-0.501901	0.00518197
IFITM2	A0A7P0T953	0.214451	0.847527
IFITM3	Q01628	0.345032	0.274349
IFT20	Q8IY31	-0.0663263	0.856663
IFT22	Q9H7X7	-0.197799	0.574697
IFT27	Q9BW83-2	-0.609037	0.0358179
IFT74	Q96LB3	-0.618998	0.0855749
IFT80	F5GZP3	0.677498	0.0334702
IGBP1	P78318	0.206634	0.0294219
IGF2BP1	Q9NZI8	0.533821	0.143415
IGF2BP2	F8W930	-0.0317562	0.834695
IGF2BP3	O00425	0.719932	0.00388315
IGF2R	P11717	0.600894	3.60894e-05
IGFBP3	A6XND1	1.4712	0.00964393
IGFBP4	P22692	-0.135837	0.789135
IGFBP5	P24593	-0.4116	0.351328
IGFBP7	Q16270-2	0.259374	0.700481
IK	Q13123	-0.101069	0.540504
IKBIP	Q70UQ0	0.257058	0.00530014
IKBIP,1	Q70UQ0-4	0.18021	0.107417
IKBKB	O14920	0.100587	0.751676
IKBKG	A0A087X0G7	0.445454	0.00240445
IL5RA	E7ERY4	-0.107782	0.891337
IL6ST	P40189	-0.758859	0.0233108
ILF2	Q12905	-0.126513	0.288978
ILF3	Q12906	-0.562667	0.489981
ILF3,1	Q12906-7	-0.1035	0.367549
ILK	A0A0A0MTH3	0.0853459	0.489981
ILKAP	Q9H0C8	0.151204	0.762272
ILVBL	M0R026	-0.0239669	0.897648
IMMT	Q16891-2	0.158761	0.107417
IMP3	Q9NV31	0.658305	0.0220749
IMPA1	P29218	-0.0388545	0.832271
IMPDH1	P20839	-0.370147	0.197217
IMPDH2	P12268	0.126287	0.442731
INF2	A0A6Q8PHG2	-0.137372	0.342579
INPP1	P49441	-0.800214	0.029471
INPP4A	Q96PE3-2	-0.0590928	0.863287
INPPL1	O15357	0.0105199	0.962463
INTS1	Q8N201	-0.0443169	0.960657
INTS11	C9J979	-0.0984649	0.74123
INTS3	Q68E01-2	-0.0833977	0.837845
INTS4	Q96HW7	0.0600016	0.856701
INTS7	Q9NVH2-3	-0.3138	0.549388
IPO11	Q9UI26	-0.49691	0.0508046
IPO13	O94829	-0.497028	0.120084
IPO4	Q8TEX9	-0.242447	0.231467
IPO5	O00410	0.233707	0.0687846
IPO7	O95373	-0.126916	0.485855
IPO8	O15397	0.075592	0.918396
IPO9	Q96P70	-0.124997	0.270871
IQGAP1	P46940	-0.0248401	0.826659
IQGAP3	F2Z2E2	0.104117	0.87582
IQSEC1	A0A3B3IU98	-0.263642	0.319219
IRAK4	Q9NWZ3	-0.0948152	0.81982
IRF2BP1	Q8IU81	1.02244	0.000440073
IRF2BP2	Q7Z5L9	-0.225961	0.584015
IRF2BPL	Q9H1B7	-0.0715455	0.744009
IRF3	Q14653	0.550676	0.371282
IRGQ	Q8WZA9	0.177384	0.179886
IRS2	Q9Y4H2	-0.440432	0.268041
ISCU	Q9H1K1-2	0.526807	0.242397
ISG15	P05161	0.337842	0.58396
ISLR	O14498	0.41172	0.292716
ISOC1	D6RGE2	-0.147013	0.82081
ISOC2	Q96AB3	0.15215	0.374797
IST1	P53990	0.257764	0.0213336
ISYNA1	Q9NPH2-2	-0.597699	0.0501653
ITCH	A0A590UJW8	-0.287551	0.165213
ITGA1	P56199	0.320119	0.534652
ITGA11	Q9UKX5	0.409449	0.427661
ITGA2	P17301	-0.692939	0.179461
ITGA3	P26006	0.749608	0.0453032
ITGA4	P13612	-0.858549	0.0171038
ITGA5	P08648	-0.0332156	0.875726
ITGA6	P23229-4	0.716505	0.352969
ITGA8	P53708	0.510986	0.278837
ITGAV	P06756-3	0.201415	0.228793
ITGB1	H7C4K3	-0.0203159	0.903468
ITGB3	P05106	0.345355	0.308438
ITGB5	P18084	0.419717	0.077712
ITGBL1	O95965	1.11759	0.00700869
ITM2B	Q9Y287	-0.816467	0.0257132
ITPA	Q9BY32	0.25636	0.171021
ITPR3	Q14573	-0.777097	0.13727
ITPRIP	Q8IWB1	0.658321	0.0257878
IVD	A0A0A0MT83	0.286828	0.203579
IWS1	Q96ST2-2	0.0629654	0.780622
JAK1	A0A5F9ZHN8	0.0312323	0.971198
JAM3	Q9BX67	0.239094	0.468215
JCAD	Q9P266	0.605539	0.244035
JMJD6	B2WTI3	0.252551	0.582313
JPT1	Q9UK76	-0.0370289	0.91249
JPT2	Q9H910	0.268882	0.112216
JUN	P05412	0.949549	0.0508046
JUND	P17535	0.319617	0.434873
JUP	P14923	-0.591304	0.455797
K7EJH0	K7EJH0	-0.233206	0.744009
KALRN	O75962	-0.227243	0.0652672
KANK1	Q14678-2	0.0202164	0.96097
KANK2	Q63ZY3-3	0.00177105	0.991829
KARS1	Q15046	0.0558715	0.656553
KCMF1	Q9P0J7	-0.0100618	0.985601
KCTD12	Q96CX2	-0.0722379	0.874982
KCTD5	Q9NXV2	0.230003	0.617435
KDM1A	O60341	0.051305	0.885994
KDM3B	Q7LBC6	-0.336062	0.426775
KDSR	Q06136	-0.243008	0.774916
KHDRBS1	Q07666	0.171979	0.158678
KHSRP	M0R0C6	-0.087156	0.558815
KIAA2013	Q8IYS2	-0.521829	0.0968782
KIDINS220	Q9ULH0-2	-0.0300025	0.925355
KIF11	A0A7I2V3A9	-0.102637	0.8655
KIF13A	A0A1B0GUA8	0.229605	0.379819
KIF1A	O60333-3	0.124575	0.668474
KIF20A	O95235-2	-0.130129	0.803494
KIF23	A0A2U3TZL8	-0.168437	0.755129
KIF2A	A0A6Q8PGH7	0.055701	0.704773
KIF2C	Q99661	-0.299626	0.537049
KIF5A	P33176	0.0497743	0.590212
KIF7	Q2M1P5	0.0134867	0.972718
KIFAP3	Q92845-2	-0.166913	0.605052
KIFBP	A0A1B0GUA3	0.139406	0.575164
KIFC1	Q9BW19	0.927207	0.386493
KIRREL1	Q96J84	-0.334639	0.516391
KLC1	G3V3H3	0.0878995	0.392321
KLC2	Q9H0B6	0.401362	0.00911339
KLC4	Q9NSK0	-0.276013	0.361548
KPNA1	P52294	-0.535333	0.171491
KPNA2	A0A7I2V351	0.130829	0.838881
KPNA3	O00505	0.0910532	0.378883
KPNA4	A0A7I2YQ95	0.00224096	0.987968
KPNA5	O60684	0.0177715	0.88799
KPNB1	Q14974	-0.328876	0.000652543
KRR1	Q13601	0.158334	0.72109
KRT18	P05783	0.380515	0.753827
KTI12	Q96EK9	-0.0493397	0.915415
KTN1	Q86UP2	0.145042	0.114334
KXD1	M0QXN9	0.062743	0.874982
KYAT3	Q6YP21-3	-0.1132	0.649757
L3HYPDH	Q96EM0	-0.785674	0.00565571
LACTB	P83111	0.0885551	0.840369
LACTB2	Q53H82	-1.25805	0.00425336
LAMA4	A0A0A0MTC7	-0.482731	0.31541
LAMB1	P07942	0.0586862	0.900854
LAMB2	P55268	-0.0267132	0.922282
LAMC1	P11047	0.0568312	0.848969
LAMP1	P11279	0.0632065	0.826234
LAMP2	P13473-2	-1.05296	0.000387092
LAMTOR1	Q6IAA8	-0.053791	0.79731
LAMTOR3	Q9UHA4	-0.0700581	0.798641
LAMTOR4	A0A087WV46	-0.0769712	0.894898
LAMTOR5	O43504	0.102211	0.492775
LANCL1	O43813	-0.235493	0.0771586
LANCL2	Q9NS86	0.421456	0.242397
LAP3	P28838-2	0.0853744	0.548364
LARP1	Q6PKG0	0.0420645	0.758035
LARP4	Q71RC2-3	0.468534	0.0112704
LARP4B	Q92615	-0.161694	0.607402
LARP6	Q9BRS8	-0.194838	0.725488
LARP7	Q4G0J3	-0.431197	0.206399
LARS1	A0A6I8PIV1	0.139694	0.127441
LAS1L	A0A7I2V4E5	-0.7228	0.0139165
LASP1	Q14847	-0.00016767	0.998719
LAYN	E9PR90	0.174498	0.562377
LBH	B5MBX5	-0.475837	0.172945
LBR	Q14739	0.342588	0.436153
LCLAT1	Q6UWP7-3	-0.762939	0.0275965
LCMT1	Q9UIC8	-0.0423842	0.906083
LDAH	B5MDU6	-0.428322	0.155072
LDHA	P00338	0.0863022	0.551672
LDHB	P07195	0.010203	0.942155
LDLR	J3KMZ9	0.0478008	0.906126
LEMD2	Q8NC56	0.173487	0.2234
LEMD3	Q9Y2U8	0.187484	0.31917
LEO1	Q8WVC0	-0.121055	0.839952
LETM1	O95202	0.323045	0.00100487
LGALS1	P09382	-0.236963	0.00170301
LGALS3	P17931	-0.114582	0.69635
LGALS3BP	Q08380	0.663517	0.3093
LGMN	Q99538	0.0635006	0.824782
LHPP	Q9H008	-0.0704276	0.889661
LIG1	P18858-3	-0.296662	0.445343
LIG3	P49916-3	-0.507861	0.0584282
LIMA1	Q9UHB6	0.359247	0.00710499
LIMCH1	Q9UPQ0-10	0.418299	0.632245
LIMD1	Q9UGP4	-0.126278	0.758862
LIMS1	P48059-2	0.152293	0.900977
LIMS1,1	P48059-3	0.177704	0.170811
LIMS2	Q7Z4I7	0.126417	0.815892
LIN7A	Q9NUP9	-0.206437	0.498529
LIPA	A0A0A0MT32	0.168116	0.718709
LLGL1	A0A087WW77	0.0573479	0.852041
LLPH	Q9BRT6	-0.189208	0.795326
LMAN1	P49257	0.0552488	0.679229
LMAN2	Q12907	-0.0819222	0.494099
LMAN2L	Q9H0V9	-0.330402	0.414381
LMCD1	Q9NZU5	0.327824	0.365511
LMF2	Q9BU23	-0.194404	0.117846
LMNA	A0A6Q8PFJ0	-0.12137	0.286655
LMNA,1	P02545-2	0.468223	0.0191787
LMNB1	P20700	-0.122546	0.528981
LMNB2	Q03252	0.0377934	0.757622
LMO7	F8WD26	0.203124	0.489981
LMO7,1	Q8WWI1-3	1.84836	0.015051
LMOD1	P29536-2	0.523853	0.462614
LNPEP	Q9UIQ6	-0.162668	0.174022
LNPK	Q9C0E8-2	0.212947	0.169573
[truncated: 2,460 more rows]

[truncated: 41 more sheets: Fig. 3E, Fig. 3F, Fig. 3G, Fig. 3H, Fig. 4A, Fig. 4B, Fig. 4C, Fig. 4D, Fig. 4E, Fig. 4F, Fig. 4G, Fig. 4H, Fig. 4I, Fig. 4J, Fig. 4K, Fig. 5A, Fig. 5B, Fig. 5E, Fig. 5F, Fig. 5G …]
